# Supplementary material for: Isopod holobionts as promising models for lignocellulose degradation
Source: Biotechnol Biofuels. 2020 Mar 13;13:49. doi: 10.1186/s13068-020-01683-2 (PMC7071664; doi:10.1186/s13068-020-01683-2)
Supplement: Supplementary file 1 — Additional file 1. Metrics of the metagenomic samples and resulting assemblies. [file 13068_2020_1683_MOESM1_ESM.xlsx]

## Sheet: Metrics of metagenomes
SAMPLE	Specie	Origin	Gender	Tissues	N	#RAW_DATA_R1	#RAW_DATA_R2	#Contigs	#ORFs
Aa-F-C	Asellus aquaticus	Field	Male	Other tissues	6	31961775	31961775	356766	261746
Aa-F-GC	Asellus aquaticus	Field	Male	Caeca	6	18322957	18322957	214962	129838
Aa-F-T	Asellus aquaticus	Field	Male	Hindgut + Gut content	6	30169649	30169649	520488	437227
Aa-M-C	Asellus aquaticus	Field	Female	Other tissues	7	31039850	31039850	369344	265143
Aa-M-GC	Asellus aquaticus	Field	Female	Caeca	7	91750883	91750883	544590	453678
Aa-M-T	Asellus aquaticus	Field	Female	Hindgut + Gut content	7	53564446	53564446	631524	608568
Aa-Lab-F-C	Asellus aquaticus	Laboratory	Female	Other tissues	7	46041103	46041103	676421	405988
Aa-Lab-F-GC	Asellus aquaticus	Laboratory	Female	Caeca	7	39017981	39017981	690981	434354
Aa-Lab-F-T	Asellus aquaticus	Laboratory	Female	Hindgut + Gut content	7	34589287	34589287	677940	399900
Aa-Lab-M-C	Asellus aquaticus	Laboratory	Male	Other tissues	7	66106491	66106491	693164	419379
Aa-Lab-M-GC	Asellus aquaticus	Laboratory	Male	Caeca	7	28554716	28554716	714223	506721
Aa-Lab-M-T	Asellus aquaticus	Laboratory	Male	Hindgut + Gut content	7	41766512	41766512	749989	447995
Pdd-F-C	Porcellio dilatatus dilatatus	Laboratory	Male	Other tissues	7	82961310	82961310	424846	333997
Pdd-F-GC	Porcellio dilatatus dilatatus	Laboratory	Male	Caeca	7	69932342	69932342	342639	305341
Pdd-F-T	Porcellio dilatatus dilatatus	Laboratory	Male	Hindgut + Gut content	7	93722076	93722076	622121	469883
Pdd-M-C	Porcellio dilatatus dilatatus	Laboratory	Female	Other tissues	7	43075640	43075640	276567	202349
Pdd-M-GC	Porcellio dilatatus dilatatus	Laboratory	Female	Caeca	7	81433441	81433441	556179	476389
Pdd-M-T	Porcellio dilatatus dilatatus	Laboratory	Female	Hindgut + Gut content	7	92799306	92799306	630540	502963
Pdp-F-C	Porcellio dilatatus petiti	Laboratory	Male	Other tissues	7	58677572	58677572	357514	280949
Pdp-F-GC	Porcellio dilatatus petiti	Laboratory	Male	Caeca	7	72946929	72946929	548592	484072
Pdp-F-T	Porcellio dilatatus petiti	Laboratory	Male	Hindgut + Gut content	7	60584076	60584076	484708	406679
Pdp-M-C	Porcellio dilatatus petiti	Laboratory	Female	Other tissues	7	73412605	73412605	449118	368368
Pdp-M-GC	Porcellio dilatatus petiti	Laboratory	Female	Caeca	7	67232779	67232779	405105	335906
Pdp-M-T	Porcellio dilatatus petiti	Laboratory	Female	Hindgut + Gut content	7	64324828	64324828	480178	403914
Pp-F-C	Porcellionides pruinosus	Field	Male	Other tissues	7	37571177	37571177	469308	345965
Pp-F-GC	Porcellionides pruinosus	Field	Male	Caeca	7	35872896	35872896	606721	520633
Pp-F-T	Porcellionides pruinosus	Field	Male	Hindgut + Gut content	7	61392883	61392883	771182	589916
Pp-M-C	Porcellionides pruinosus	Field	Female	Other tissues	7	91899400	91899400	659127	465676
Pp-M-GC	Porcellionides pruinosus	Field	Female	Caeca	7	41292355	41292355	644925	502040
Pp-M-T	Porcellionides pruinosus	Field	Female	Hindgut + Gut content	7	25347547	25347547	500319	373271
Pp-Lab-F-C	Porcellionides pruinosus	Laboratory	Female	Other tissues	7	28456152	28456152	499541	367617
Pp-Lab-F-GC	Porcellionides pruinosus	Laboratory	Female	Caeca	7	37147280	37147280	543232	411192
Pp-Lab-F-T	Porcellionides pruinosus	Laboratory	Female	Hindgut + Gut content	7	34398211	34398211	585980	443342
Pp-Lab-M-C	Porcellionides pruinosus	Laboratory	Male	Other tissues	7	40263631	40263631	628727	476900
Pp-Lab-M-GC	Porcellionides pruinosus	Laboratory	Male	Caeca	7	26213871	26213871	465506	354704
Pp-Lab-M-T	Porcellionides pruinosus	Laboratory	Male	Hindgut + Gut content	7	79705371	79705371	683150	512132
Av-F-GC	Armadillidium vulgare	Field	Female	Gut content	10	27802779	27802779	138015	93947
Av-F-HG	Armadillidium vulgare	Field	Female	Hindgut	10	106092715	106092715	570153	504265
Av-F-T	Armadillidium vulgare	Field	Female	Other tissues including caeca	10	72021819	72021819	216583	135442
Av-M-GC	Armadillidium vulgare	Field	Male	Gut content	10	18377935	18377935	29949	33894
Av-M-HG	Armadillidium vulgare	Field	Male	Hindgut	10	105500940	105500940	531539	437237
Av-M-T	Armadillidium vulgare	Field	Male	Other tissues including caeca	10	66997695	66997695	444292	347747
Av-Lab-F-GC	Armadillidium vulgare	Laboratory	Female	Gut content	8	42534543	42534543	303936	223275
Av-Lab-F-HG	Armadillidium vulgare	Laboratory	Female	Hindgut	8	106980671	106980671	561351	464674
Av-Lab-F-T	Armadillidium vulgare	Laboratory	Female	Other tissues including caeca	8	57845122	57845122	384539	293163
Av-Lab-F-inf-GC	Armadillidium vulgare	Laboratory	Female	Gut content	7	30735646	30735646	193540	140805
Av-Lab-F-inf-HG	Armadillidium vulgare	Laboratory	Female	Hindgut	7	98243585	98243585	584672	509474
Av-Lab-F-inf-T	Armadillidium vulgare	Laboratory	Female	Other tissues including caeca	7	68180050	68180050	453211	347686
Av-Lab-M-GC	Armadillidium vulgare	Laboratory	Male	Gut content	7	22012560	22012560	124998	102617
Av-Lab-M-HG	Armadillidium vulgare	Laboratory	Male	Hindgut	7	75739748	75739748	550053	462976
Av-Lab-M-T	Armadillidium vulgare	Laboratory	Male	Other tissues including caeca	7	46508473	46508473	344034	245406
