# Supplementary material for: Isopod holobionts as promising models for lignocellulose degradation
Source: Biotechnol Biofuels. 2020 Mar 13;13:49. doi: 10.1186/s13068-020-01683-2 (PMC7071664; doi:10.1186/s13068-020-01683-2)
Supplement: Supplementary file 2 — Additional file 2. Metrics of the transcriptomic samples and resulting transcriptomes. [file 13068_2020_1683_MOESM2_ESM.xlsx]

## Sheet: Metrics of transcriptomes
Specie	Origin	SRA accession n°	#Transcripts	N50	#ORFs	#BUSCO_Complete_genes	#BUSCO_Fragmented_genes	#BUSCO_missing_genes
Armadillidium vulgare	Rearing	SRX564996 – SRX565004	143383	1805	43846	1021	25	20
Asellus aquaticus	SRA + Purchased from Aqualiment	SRX1097282-83-86-90 + Unpublished data	53029	1096	19473	758	123	185
Porcellio dilatatus dilatatus	Rearing	Unpublished data	42425	1523	24213	988	43	35
Porcellio dilatatus petiti	Rearing	Unpublished data	40916	1471	23206	984	48	34
Porcellionides pruinosus	Rearing	SRX2600492 + Unpublished data	56751	1508	30791	1034	17	15
