# Supplementary material for: Isopod holobionts as promising models for lignocellulose degradation
Source: Biotechnol Biofuels. 2020 Mar 13;13:49. doi: 10.1186/s13068-020-01683-2 (PMC7071664; doi:10.1186/s13068-020-01683-2)
Supplement: Supplementary file 3 — Additional file 3. List of CAZymes identified in the metagenomes and transcriptomes assemblies. [file 13068_2020_1683_MOESM3_ESM.xlsx]

## Sheet: CAZymes of metagenomes
	Aa-F-C	Aa-F-GC	Aa-F-T	Aa-Lab-F-C	Aa-Lab-F-GC	Aa-Lab-F-T	Aa-Lab-M-C	Aa-Lab-M-GC	Aa-Lab-M-T	Aa-M-C	Aa-M-GC	Aa-M-T	Pdd-F-C	Pdd-F-GC	Pdd-F-T	Pdd-M-C	Pdd-M-GC	Pdd-M-T	Pdp-F-C	Pdp-F-GC	Pdp-F-T	Pdp-M-C	Pdp-M-GC	Pdp-M-T	Pp-F-C	Pp-F-GC	Pp-F-T	Pp-Lab-F-C	Pp-Lab-F-GC	Pp-Lab-F-T	Pp-Lab-M-C	Pp-Lab-M-GC	Pp-Lab-M-T	Pp-M-C	Pp-M-GC	Pp-M-T	Av-F-GC	Av-F-HG	Av-F-T	Av-Lab-F-GC	Av-Lab-F-HG	Av-Lab-F-T	Av-Lab-F-inf-GC	Av-Lab-F-inf-HG	Av-Lab-F-inf-T	Av-Lab-M-GC	Av-Lab-M-HG	Av-Lab-M-T	Av-M-GC
AA10	0	0	0	0	1	0	0	0	0	0	0	0	0	0	0	0	3	0	0	0	0	0	0	0	1	1	1	0	0	0	0	0	0	0	1	0	0	0	0	0	0	0	0	0	0	0	0	0	0
AA2	0	0	2	0	1	0	0	3	0	0	1	2	0	0	0	0	1	0	0	1	1	0	0	0	0	0	0	1	0	1	0	0	0	0	0	1	0	0	0	0	0	0	0	0	0	1	0	0	2
AA3	1	1	23	0	1	0	0	9	0	1	1	38	0	0	0	0	17	0	0	17	11	0	8	0	4	15	9	11	0	9	0	5	16	0	5	8	3	0	0	3	0	0	3	0	0	3	0	0	1
AA4	0	0	4	0	0	0	0	0	0	0	0	0	0	0	0	0	0	0	0	0	0	0	1	0	0	0	0	0	0	0	0	0	0	0	0	0	0	0	0	0	0	0	0	0	0	0	0	0	0
AA5	0	0	0	0	0	0	0	0	0	0	0	1	0	0	0	0	0	0	0	0	0	0	0	0	0	0	0	0	0	0	0	0	0	0	0	0	0	0	0	0	0	0	0	0	0	0	0	0	0
AA6	3	6	18	1	0	0	0	9	0	2	6	28	0	3	0	0	5	0	0	6	0	0	9	0	2	12	4	3	0	1	0	3	1	0	6	2	0	2	2	5	0	0	2	0	1	3	0	0	0
AA7	0	0	0	0	1	0	0	7	0	0	0	0	0	0	0	0	2	0	0	0	0	0	0	0	0	0	0	0	0	0	0	0	0	0	0	0	0	0	0	0	0	0	0	0	0	0	0	0	0
CBM13	0	0	0	0	4	0	0	4	0	0	0	6	0	0	0	0	5	0	0	0	0	0	0	0	0	2	0	0	0	0	0	1	0	0	0	0	0	0	0	0	0	0	0	0	0	0	0	0	0
CBM2	0	0	0	0	9	0	0	4	0	0	0	0	0	0	0	0	0	0	0	0	0	0	0	0	0	0	1	0	0	0	0	0	0	0	0	1	0	0	0	0	0	0	0	0	0	0	0	0	0
CBM20	0	0	0	0	0	0	0	0	0	0	0	0	0	0	0	0	0	0	0	0	0	0	0	0	0	1	0	0	0	0	0	0	0	0	0	0	0	0	0	0	0	0	0	0	0	0	0	0	0
CBM22	0	0	0	0	1	0	0	0	0	0	0	0	0	0	0	0	0	0	0	0	0	0	0	0	0	0	0	0	0	0	0	0	0	0	0	0	0	0	0	0	0	0	0	0	0	0	0	0	0
CBM32	0	0	6	0	3	0	0	18	0	0	0	13	0	0	0	0	6	0	0	2	0	0	3	0	0	4	0	0	0	0	0	2	0	0	0	0	11	0	0	0	0	0	0	0	0	0	0	0	18
CBM34	0	0	0	0	0	0	0	0	0	0	0	0	0	0	0	0	0	0	0	1	0	0	0	0	0	1	0	0	0	0	0	0	0	0	0	0	0	0	0	2	0	0	1	0	1	1	0	0	0
CBM35	0	0	0	0	1	0	0	2	0	0	0	0	0	0	0	0	0	0	0	0	0	0	0	0	0	0	0	0	0	0	0	0	0	0	0	0	0	0	0	0	0	0	0	0	0	0	0	0	0
CBM38	0	0	0	0	0	0	0	1	0	0	0	0	0	0	0	0	3	0	0	2	0	0	1	0	0	0	0	0	0	0	0	0	0	0	0	0	0	0	0	0	0	0	0	0	0	0	0	0	0
CBM4	0	0	0	0	3	0	0	4	0	0	0	0	0	0	0	0	0	0	0	0	0	0	0	0	0	1	0	0	0	0	0	0	0	0	0	0	0	0	0	0	0	0	0	0	0	0	0	0	0
CBM41	0	0	2	0	0	0	0	0	0	0	0	0	0	1	0	0	1	0	0	0	0	0	0	0	2	5	0	0	0	0	0	0	0	0	2	0	0	0	0	0	0	0	0	0	0	0	0	0	0
CBM47	0	0	0	0	0	0	0	1	0	0	0	0	0	0	0	0	0	0	0	0	0	0	1	0	0	0	0	0	0	0	0	0	0	0	0	0	0	0	0	0	0	0	0	0	0	0	0	0	0
CBM48	0	0	9	0	7	0	0	12	0	2	0	10	0	0	0	0	6	0	0	3	1	0	1	0	0	9	3	2	0	3	0	0	5	0	0	2	2	0	0	4	0	0	3	0	1	6	0	0	1
CBM5	0	0	0	0	0	0	0	0	0	0	0	1	0	1	0	0	3	0	0	0	0	0	0	0	3	4	0	0	0	0	0	1	0	0	1	0	0	0	0	0	0	0	1	0	0	1	0	0	0
CBM50	0	0	0	0	0	0	0	1	0	0	0	1	0	0	0	0	2	0	0	3	1	0	1	0	0	3	0	0	0	0	0	0	0	0	0	0	0	0	0	0	0	0	0	0	0	0	0	0	0
CBM51	0	0	1	0	5	0	0	0	0	0	0	1	0	0	0	0	2	0	0	2	0	0	2	0	0	2	1	0	0	1	0	0	0	0	0	0	0	0	0	0	0	0	0	0	0	0	0	0	0
CBM54	0	0	0	0	1	0	0	3	0	0	0	0	0	0	0	0	0	0	0	0	0	0	0	0	0	0	0	0	0	0	0	0	0	0	0	0	0	0	0	0	0	0	0	0	0	0	0	0	0
CBM56	0	0	0	0	0	0	0	0	0	0	0	0	0	0	0	0	1	0	0	0	0	0	0	0	0	1	0	0	0	0	0	0	0	0	0	0	0	0	0	0	0	0	0	0	0	0	0	0	0
CBM57	0	0	0	0	0	0	0	6	0	0	0	0	0	0	0	0	0	0	0	0	0	0	0	0	0	4	0	0	0	0	0	0	0	0	0	0	0	0	0	0	0	0	0	0	0	0	0	0	0
CBM6	0	0	2	0	0	0	0	14	0	0	0	0	0	0	0	0	1	0	0	0	0	0	0	0	0	0	0	0	0	0	0	0	0	0	0	0	0	0	0	0	0	0	0	0	0	0	0	0	0
CBM60	0	0	0	0	0	0	0	0	0	0	0	0	0	0	0	0	0	0	0	0	0	0	1	0	0	0	0	0	0	0	0	0	0	0	1	0	0	0	0	0	0	0	0	0	0	0	0	0	0
CBM61	0	0	0	0	0	0	0	1	0	0	0	0	0	0	0	0	1	0	0	0	0	0	0	0	0	0	0	0	0	0	0	0	0	0	0	0	0	0	0	0	0	0	0	0	0	0	0	0	0
CBM63	0	0	0	0	0	0	0	0	0	0	0	1	0	0	0	0	0	0	0	0	0	0	0	0	0	0	0	0	0	0	0	0	0	0	0	0	0	0	0	0	0	0	0	0	0	0	0	0	0
CBM67	0	0	4	0	8	0	0	25	0	0	0	0	0	0	0	0	7	0	0	0	0	0	0	0	0	0	0	0	0	0	0	0	0	0	0	0	0	0	0	0	0	0	0	0	0	0	0	0	0
CBM69	0	0	0	0	0	0	0	0	0	0	0	0	0	1	0	0	2	0	0	0	0	0	0	0	2	6	0	0	0	0	0	2	0	0	1	0	0	0	0	0	0	0	1	0	0	1	0	0	0
CBM73	0	0	0	0	0	0	0	0	0	0	0	1	0	0	0	0	3	0	0	0	0	0	0	0	0	3	1	0	0	0	0	0	0	0	2	0	0	0	0	0	0	0	0	0	1	0	0	0	0
CBM77	0	0	0	0	1	0	0	0	0	0	0	0	0	0	0	0	0	0	0	0	0	0	0	0	0	0	0	0	0	0	0	0	0	0	0	0	0	0	0	0	0	0	0	0	0	0	0	0	0
CBM9	0	0	0	0	0	0	0	11	0	0	0	4	0	0	0	0	1	0	0	0	0	0	0	0	0	1	0	0	0	0	0	0	0	0	0	0	0	0	0	0	0	0	0	0	0	0	0	0	0
CE1	0	7	26	0	25	0	0	72	0	0	0	37	0	0	0	0	26	0	0	15	0	0	11	0	3	36	9	3	0	3	0	0	6	0	10	4	0	0	0	0	0	0	0	0	0	0	0	0	4
CE11	4	4	17	0	6	0	0	20	0	3	7	26	0	4	0	0	7	0	1	9	3	0	9	0	3	27	3	1	0	2	0	4	2	1	9	2	1	3	4	5	0	0	2	0	2	4	0	0	1
CE12	0	0	5	0	11	0	0	20	0	0	2	5	0	1	0	0	19	0	0	7	0	0	4	0	1	6	0	0	0	0	0	3	0	0	1	0	0	0	0	0	0	0	1	0	0	2	0	0	0
CE14	0	1	8	0	2	0	0	13	0	0	0	10	0	0	0	0	6	0	0	1	0	0	3	0	0	6	1	1	3	1	0	0	1	0	0	0	1	0	0	0	0	0	0	0	0	0	0	0	2
CE15	0	0	0	0	0	0	0	7	0	0	0	0	0	0	0	0	3	0	0	2	0	0	4	0	0	3	0	0	0	0	0	0	0	0	0	0	0	0	0	0	0	0	0	0	0	0	0	0	0
CE16	0	0	0	0	0	0	0	2	0	0	0	0	0	0	0	0	0	0	0	1	0	0	1	0	0	2	0	0	0	0	0	0	0	0	1	0	0	0	0	0	0	0	0	0	0	0	0	0	0
CE2	0	0	1	0	2	0	0	2	0	0	0	0	0	0	0	0	1	0	0	0	0	0	0	0	0	0	0	0	0	0	0	0	0	0	0	0	0	0	0	0	0	0	0	0	0	0	0	0	0
CE3	0	0	0	0	1	0	0	0	0	0	0	0	0	0	0	0	0	0	0	0	0	0	0	0	0	0	0	0	0	0	0	0	0	0	0	0	0	0	0	0	0	0	0	0	0	0	0	0	0
CE4	2	5	34	0	7	0	0	39	0	4	5	44	0	5	1	0	18	1	0	13	5	0	10	1	3	22	5	4	2	5	1	4	5	1	8	5	5	0	0	5	0	0	2	0	1	4	0	0	7
CE6	0	0	0	0	1	0	0	3	0	0	0	0	0	0	0	0	4	0	0	0	0	0	0	0	0	1	0	0	0	0	0	0	0	0	0	0	0	0	0	0	0	0	0	0	0	0	0	0	0
CE7	0	0	2	0	5	0	0	10	0	0	0	0	0	0	0	0	1	0	0	0	0	0	0	0	0	1	0	0	0	0	0	0	0	0	0	0	0	0	0	0	0	0	0	0	0	0	0	0	0
CE8	0	0	3	0	10	0	0	16	0	0	0	3	0	3	1	0	16	0	0	6	0	0	3	0	2	10	1	0	0	0	0	4	0	0	0	0	0	0	0	1	0	0	3	0	0	4	0	0	0
CE9	0	0	6	0	0	0	0	4	0	2	3	14	4	7	0	3	14	0	3	8	3	4	9	0	4	12	6	1	0	4	0	6	5	2	6	4	2	2	4	4	0	0	2	0	1	8	0	0	2
GH1	0	1	7	0	4	0	0	10	0	0	1	11	5	8	1	1	11	0	1	9	1	0	7	0	6	19	0	2	0	0	0	11	0	2	6	0	0	0	0	14	0	0	11	0	5	18	0	0	3
GH10	0	0	0	0	12	0	0	22	0	0	0	1	0	0	0	0	3	0	0	1	0	0	1	0	0	5	0	0	0	0	0	1	1	0	3	0	0	0	0	0	0	0	0	0	0	0	0	0	1
GH101	0	0	0	0	0	0	0	1	0	0	0	0	0	0	0	0	0	0	0	0	0	0	0	0	0	0	0	0	0	0	0	0	0	0	0	0	0	0	0	0	0	0	0	0	0	0	0	0	0
GH102	3	1	13	0	2	0	0	8	0	0	3	17	0	4	0	0	3	0	0	4	2	0	3	0	2	7	4	1	0	1	0	3	1	0	2	1	0	0	0	2	0	0	2	0	1	4	0	0	3
GH103	2	2	15	0	4	0	0	15	0	1	2	20	0	3	0	0	11	0	1	11	4	0	11	0	2	26	13	4	0	5	0	3	6	0	9	6	0	3	2	4	0	0	3	0	1	4	0	0	0
GH104	0	3	0	0	0	0	0	0	0	0	0	0	0	0	0	0	0	0	0	0	0	0	0	0	0	3	0	0	0	0	0	0	0	0	0	0	0	0	0	1	0	0	1	0	0	0	0	0	0
GH105	0	0	5	0	7	0	0	21	0	0	0	5	0	4	0	0	19	0	0	10	0	0	9	0	2	17	2	1	0	2	0	5	2	0	4	3	0	0	0	2	0	0	3	0	3	4	0	0	0
GH106	0	0	0	0	0	0	0	13	0	0	0	0	0	0	0	0	3	0	0	0	0	0	0	0	0	0	0	0	0	0	0	0	0	0	0	0	0	0	0	0	0	0	0	0	0	0	0	0	0
GH108	0	0	4	0	0	0	0	4	0	0	0	4	0	4	0	0	4	0	0	5	2	0	6	0	0	9	0	0	0	0	0	0	3	0	6	0	0	0	0	0	0	0	0	0	0	2	0	0	0
GH109	0	0	11	0	12	0	0	76	0	2	0	13	0	0	0	0	24	0	0	13	0	0	19	0	0	16	0	0	0	0	0	0	0	0	5	0	0	0	0	0	0	0	0	0	0	0	0	0	0
GH11	0	0	0	0	0	0	0	0	0	0	0	0	0	1	0	0	1	0	0	1	0	0	3	0	1	2	0	0	0	0	0	0	0	0	0	0	0	0	0	0	0	0	0	0	0	0	0	0	0
GH112	0	0	0	0	0	0	0	2	0	0	0	0	0	0	0	0	1	0	0	0	0	0	0	0	1	1	0	0	0	0	0	0	0	0	1	0	0	0	0	0	0	0	0	0	0	0	0	0	0
GH113	0	0	0	0	2	0	0	7	0	0	0	0	0	0	0	0	0	0	0	0	0	0	0	0	0	2	0	0	0	0	0	0	0	0	3	0	0	0	0	0	0	0	0	0	0	0	0	0	0
GH115	0	0	0	0	1	0	0	4	0	0	0	0	0	0	0	0	2	0	0	0	0	0	0	0	0	1	0	0	0	0	0	0	0	0	1	0	0	0	0	0	0	0	0	0	0	0	0	0	0
GH116	0	0	0	0	0	0	0	4	0	0	0	0	0	0	0	0	0	0	0	0	0	0	0	0	0	0	0	0	0	0	0	0	0	0	0	0	0	0	0	0	0	0	0	0	0	0	0	0	0
GH117	0	0	0	0	0	0	0	2	0	0	0	0	0	0	0	0	3	0	0	0	0	0	1	0	0	0	0	0	0	0	0	0	0	0	0	0	0	0	0	0	0	0	0	0	0	0	0	0	0
GH120	0	0	0	0	0	0	0	4	0	0	0	0	0	0	0	0	0	0	0	0	0	0	0	0	0	0	0	0	0	0	0	0	0	0	0	0	0	0	0	0	0	0	0	0	0	0	0	0	0
GH125	0	2	1	0	0	0	0	2	0	0	0	2	0	0	0	0	0	0	0	0	0	0	0	0	0	0	0	0	0	0	0	0	0	0	0	0	0	0	0	0	0	0	0	0	0	0	0	0	0
GH127	0	0	1	0	4	0	0	8	0	0	0	3	0	3	0	0	5	0	0	5	0	0	6	0	0	1	0	0	0	0	0	4	0	0	0	0	0	0	0	4	0	0	3	0	1	3	0	0	0
GH128	0	0	0	0	3	0	0	7	0	0	0	0	0	0	0	0	0	0	0	0	0	0	0	0	0	0	0	0	0	0	0	0	0	0	0	0	0	0	0	0	0	0	0	0	0	0	0	0	0
GH13	2	13	66	0	40	0	0	95	0	15	16	103	7	9	5	2	44	2	3	17	9	3	18	2	12	77	24	4	3	14	1	15	18	2	31	19	12	0	1	22	0	1	12	0	6	26	0	1	24
GH130	0	3	4	0	6	0	0	15	0	2	2	9	0	0	0	0	2	0	0	1	0	0	1	0	0	4	0	0	2	0	0	0	0	0	1	0	2	0	0	1	0	0	0	0	0	1	0	0	1
GH133	0	0	0	0	2	0	0	2	0	0	0	0	0	0	0	0	1	0	0	1	0	0	0	0	0	2	0	0	0	0	0	0	0	0	0	0	0	0	0	0	0	0	0	0	0	0	0	0	0
GH15	0	0	1	0	2	0	0	5	0	0	0	0	0	0	0	0	5	0	0	1	1	0	3	0	0	3	0	0	0	0	0	0	0	0	2	0	2	0	0	0	0	0	0	0	0	2	0	0	1
GH16	0	2	11	0	7	0	0	22	0	2	0	17	0	0	1	0	13	0	0	1	0	0	3	0	1	7	1	2	0	1	0	0	1	0	8	1	0	0	0	0	0	0	0	0	0	1	0	0	0
GH17	0	0	2	0	2	0	0	4	0	0	0	7	0	0	0	0	0	0	0	0	0	0	0	0	0	0	0	0	0	0	0	0	0	0	0	0	0	0	0	0	0	0	0	0	0	0	0	0	0
GH18	0	3	8	0	1	0	0	12	0	3	2	8	0	5	0	0	14	0	2	7	0	0	3	0	8	16	2	0	0	0	0	5	0	3	9	1	2	3	3	2	0	0	3	0	0	3	0	0	0
GH19	1	6	6	1	0	0	0	3	0	1	8	12	0	5	0	0	7	0	0	5	0	0	2	0	3	24	3	0	0	0	0	2	0	0	7	0	0	0	0	4	0	0	3	0	1	2	0	0	1
GH2	0	0	1	0	3	0	0	22	0	0	0	1	0	1	0	0	8	0	0	0	0	0	1	0	1	7	1	2	0	1	0	1	1	0	1	0	0	0	0	3	0	0	3	0	0	5	0	0	0
GH20	0	2	7	0	4	0	0	19	0	3	0	5	0	4	1	0	14	0	0	7	0	0	9	0	3	16	0	2	0	0	0	2	1	0	6	1	0	0	0	4	0	0	2	0	0	3	0	0	0
GH23	5	6	44	1	15	0	0	38	0	9	13	69	0	15	2	0	36	0	0	30	8	0	25	0	9	66	17	5	0	11	0	14	15	0	25	9	2	5	4	16	0	0	16	0	6	24	0	0	2
GH24	0	0	9	0	0	0	0	0	0	0	6	16	0	4	0	0	7	0	0	5	0	0	1	0	0	20	5	1	0	1	0	0	2	0	8	0	0	0	0	5	0	0	2	0	2	7	0	0	0
GH25	0	2	4	0	4	0	0	4	0	1	0	7	4	2	3	2	6	1	2	0	1	1	4	0	2	11	7	5	2	4	2	3	6	4	8	4	0	0	0	0	0	0	0	0	0	0	0	0	2
GH26	0	1	0	0	6	0	0	8	0	0	0	3	0	0	0	0	1	0	0	0	0	0	0	0	0	0	0	2	1	0	0	0	0	0	0	0	0	0	0	0	0	0	0	0	0	0	0	0	0
GH27	0	0	0	0	3	0	0	3	0	0	0	1	0	0	0	0	0	0	0	1	0	0	1	0	0	0	0	0	0	0	0	0	0	0	0	0	0	0	0	0	0	0	0	0	0	0	0	0	0
GH28	0	0	5	0	11	0	0	20	0	0	0	2	0	1	0	0	24	0	0	7	0	0	6	0	0	9	0	1	0	0	0	1	0	0	2	0	0	0	0	0	0	0	0	0	1	0	0	0	0
GH29	1	0	6	0	7	0	0	48	0	2	0	10	0	1	1	0	8	0	0	4	0	0	2	0	0	7	0	0	0	0	0	0	0	0	2	0	0	0	0	0	0	0	0	0	0	0	0	0	0
GH3	2	10	48	0	28	0	0	62	0	7	5	72	0	6	0	0	28	0	1	13	5	0	19	0	5	48	4	2	1	3	0	5	2	1	17	3	2	3	4	7	0	0	6	0	2	12	0	0	5
GH30	0	4	8	0	9	0	0	16	0	3	0	14	0	0	0	0	0	0	0	0	0	0	0	0	0	2	0	0	0	0	0	0	0	0	0	0	0	0	0	0	0	0	0	0	0	0	0	0	0
GH31	0	2	5	0	10	0	0	18	0	0	0	12	2	1	1	0	8	0	1	3	0	2	4	0	0	6	1	0	0	0	0	2	0	1	3	0	5	0	0	7	0	0	4	0	2	7	0	0	1
GH32	0	0	7	0	4	0	0	9	0	1	0	6	2	1	0	0	5	0	1	1	2	0	3	0	1	5	0	1	0	0	0	1	0	0	3	0	3	0	0	0	0	0	1	0	0	0	0	0	1
GH33	0	0	0	1	3	0	0	15	0	0	1	0	0	1	0	0	7	0	0	4	1	0	3	0	0	5	0	0	0	0	0	2	0	0	0	0	1	0	0	2	0	0	2	0	0	3	0	0	0
GH35	0	0	3	0	4	0	0	6	0	0	0	4	0	0	0	0	0	0	0	0	0	0	1	0	0	0	0	0	0	0	0	0	0	0	1	0	0	0	0	0	0	0	0	0	0	0	0	0	0
GH36	0	0	1	0	0	0	0	6	0	0	0	1	0	0	0	0	0	0	0	0	0	0	0	0	0	0	0	0	0	0	0	0	0	0	0	0	2	0	0	0	0	0	0	0	1	0	0	0	0
GH37	0	0	4	0	0	0	0	0	0	0	0	7	0	0	0	0	3	0	0	1	1	0	1	0	0	2	0	0	0	0	0	0	0	0	1	0	0	0	0	4	0	0	2	0	0	3	0	0	0
GH38	0	0	0	0	3	0	0	10	0	0	0	0	0	0	0	0	0	0	0	0	0	0	0	0	1	5	0	0	0	0	0	1	0	0	0	0	0	0	0	3	0	0	1	0	0	3	0	0	0
GH39	0	0	2	0	1	0	0	9	0	0	0	1	0	0	1	0	0	0	0	0	0	0	0	0	0	4	0	0	0	0	0	0	0	0	0	0	0	0	0	0	0	0	0	0	0	0	0	0	0
GH4	0	0	0	0	0	0	0	7	0	0	0	0	1	3	0	0	3	1	0	7	2	0	9	0	2	13	2	2	0	3	0	2	2	0	5	2	0	0	0	9	0	0	7	0	2	11	0	0	0
GH42	0	0	2	0	5	0	0	5	0	0	0	4	0	0	0	0	2	1	0	0	0	0	0	0	0	0	0	1	0	0	0	0	0	0	0	0	1	0	0	0	0	0	0	0	1	0	0	0	5
GH43	0	2	16	0	43	0	0	102	0	1	6	23	0	3	2	0	58	0	0	21	0	0	30	0	2	37	0	1	5	0	0	6	0	0	16	0	0	0	0	2	0	0	3	0	1	8	0	0	3
GH44	0	0	0	0	0	0	0	3	0	0	0	1	0	0	0	0	0	0	0	0	0	0	0	0	0	0	0	0	0	0	0	0	0	0	0	0	0	0	0	0	0	0	0	0	0	0	0	0	0
GH46	0	0	0	0	0	0	0	0	0	0	0	1	0	0	0	0	0	0	0	0	0	0	0	0	0	0	0	0	0	0	0	0	0	0	0	0	0	0	0	0	0	0	0	0	0	0	0	0	0
GH48	0	0	0	0	1	0	0	1	0	0	0	0	0	0	0	0	0	0	0	0	0	0	0	0	0	0	0	0	0	0	0	0	0	0	0	0	0	0	0	0	0	0	0	0	0	0	0	0	0
GH5	0	4	11	0	18	0	0	52	0	0	0	20	0	0	0	0	6	0	0	9	0	0	5	0	1	12	4	1	0	2	0	2	3	0	4	5	0	0	0	1	0	0	1	0	0	3	0	0	7
GH50	0	0	0	0	0	0	0	2	0	0	0	0	0	0	0	0	1	0	0	2	0	0	0	0	0	2	0	0	0	0	0	0	0	0	0	0	0	0	0	0	0	0	0	0	0	0	0	0	0
GH51	0	0	0	0	7	0	0	11	0	0	0	0	0	0	0	0	2	0	0	0	0	0	1	0	0	1	1	0	0	1	0	0	1	0	1	1	0	0	0	0	0	0	0	0	0	0	0	0	1
GH53	0	0	4	0	8	0	0	10	0	0	0	12	0	1	0	0	1	0	0	3	0	0	2	0	0	3	0	0	0	0	0	1	0	0	0	0	0	0	0	0	0	0	1	0	0	1	0	0	0
GH55	0	0	0	0	2	0	0	0	0	0	0	1	0	0	0	0	0	0	0	0	0	0	0	0	0	0	0	0	0	0	0	0	0	0	0	0	0	0	0	0	0	0	0	0	0	0	0	0	0
GH57	0	0	0	0	1	0	0	3	0	0	0	0	0	0	0	0	3	0	0	1	0	0	0	0	0	0	0	0	0	0	0	0	0	0	0	0	0	0	0	0	0	0	0	0	0	0	0	0	1
GH59	0	0	0	0	0	0	0	1	0	0	0	0	0	0	0	0	0	0	0	0	0	0	0	0	0	0	0	0	0	0	0	0	0	0	0	0	0	0	0	0	0	0	0	0	0	0	0	0	0
GH6	0	0	0	0	4	0	0	4	0	0	0	0	0	0	0	0	0	0	0	0	0	0	0	0	0	0	0	0	0	0	0	0	0	0	0	0	0	0	0	0	0	0	0	0	0	0	0	0	0
GH62	0	0	0	0	2	0	0	4	0	0	0	0	0	0	0	0	0	0	0	0	0	0	0	0	0	0	0	0	0	0	0	0	0	0	0	0	0	0	0	0	0	0	0	0	0	0	0	0	0
GH63	0	0	1	0	0	0	0	1	0	0	0	0	0	0	0	0	0	0	0	0	0	0	0	0	0	3	0	1	0	0	0	0	0	0	0	0	1	0	0	1	0	0	1	0	0	1	0	0	0
GH65	0	1	7	0	2	0	0	3	0	3	0	12	2	0	0	0	4	0	0	1	1	1	0	0	0	3	0	0	0	0	0	0	0	0	0	0	1	0	0	2	0	0	1	0	0	3	0	0	0
GH67	0	0	0	0	0	0	0	3	0	0	0	0	0	0	0	0	0	0	0	3	0	0	1	0	0	1	0	0	0	0	0	0	0	0	0	0	0	0	0	0	0	0	0	0	0	1	0	0	0
GH73	0	2	6	0	5	0	0	8	0	1	0	12	1	3	2	0	12	0	0	6	2	1	3	0	4	17	1	0	0	0	0	3	0	1	6	0	0	0	0	5	0	0	4	0	2	6	0	0	0
GH74	0	0	0	0	6	0	0	1	0	0	0	0	0	0	0	0	0	0	0	0	0	0	1	0	0	0	0	0	0	0	0	0	0	0	1	0	0	0	0	0	0	0	0	0	0	0	0	0	0
GH76	0	0	0	0	0	0	0	0	0	0	0	0	0	0	0	0	5	0	0	3	0	0	2	0	0	5	0	0	0	0	0	0	0	0	1	0	0	0	0	0	0	0	0	0	0	0	0	0	0
GH77	0	0	4	0	2	0	0	6	0	0	0	6	0	3	0	0	4	0	0	2	1	0	1	0	2	9	3	0	0	2	0	3	1	0	1	1	0	0	0	5	0	0	4	0	0	8	0	0	0
GH78	0	0	1	0	2	0	0	29	0	0	0	3	0	0	0	0	6	0	0	0	0	0	0	0	0	1	0	0	0	0	0	0	0	0	0	0	3	0	0	1	0	0	1	0	0	1	0	0	0
GH8	2	0	7	0	1	0	0	7	0	0	0	9	0	0	0	0	2	0	0	4	0	2	4	0	0	6	0	1	0	0	0	3	0	0	2	0	0	0	0	6	0	0	5	0	2	6	0	0	0
GH81	0	0	1	0	1	0	0	1	0	0	0	3	0	0	0	0	0	0	0	0	0	0	0	0	0	0	0	0	0	0	0	0	0	0	0	0	0	0	0	0	0	0	0	0	0	0	0	0	0
GH84	0	0	0	0	0	0	0	0	0	0	0	0	0	0	0	0	0	0	0	0	1	0	0	0	0	1	0	0	0	0	0	0	0	0	0	0	0	0	0	0	0	0	0	0	0	0	0	0	0
GH85	0	0	0	0	0	0	0	0	0	0	0	0	0	0	0	0	0	0	0	0	0	0	0	0	0	1	0	0	0	0	0	0	0	0	0	0	0	0	0	0	0	0	0	0	0	0	0	0	0
GH88	0	0	0	0	3	0	0	10	0	0	0	5	0	3	0	0	7	0	0	5	0	0	2	0	1	4	1	1	0	0	0	6	0	0	2	0	0	0	0	2	0	0	3	0	0	4	0	0	0
GH89	0	0	0	0	0	0	0	0	0	0	0	0	0	0	0	0	0	0	0	0	0	0	0	0	0	1	0	0	0	0	0	0	0	0	0	0	0	0	0	0	0	0	0	0	0	0	0	0	0
GH9	0	0	2	0	2	0	0	12	0	0	0	3	0	2	1	0	4	0	0	3	0	0	6	0	2	7	0	1	0	0	0	2	0	0	2	0	0	0	0	0	0	0	1	0	0	1	0	0	0
GH91	0	0	0	0	0	0	0	0	0	0	0	0	0	1	0	0	1	0	0	2	0	0	1	0	0	0	0	0	0	0	0	1	0	0	0	0	2	0	0	0	0	0	0	0	0	0	0	0	0
GH92	0	5	4	0	5	0	0	21	0	1	0	6	0	0	1	0	4	0	0	1	0	0	1	0	0	12	0	0	0	0	0	0	0	0	1	0	0	0	0	0	0	0	0	0	0	0	0	0	1
GH94	0	0	2	0	2	0	0	4	0	0	0	2	0	2	0	0	2	0	0	2	1	0	0	0	2	3	1	1	0	1	0	2	1	0	1	1	0	0	0	0	0	0	1	0	0	2	0	0	0
GH95	0	0	1	0	2	0	0	16	0	0	0	0	0	0	0	0	5	0	0	2	0	0	2	0	0	3	0	0	0	0	0	0	0	0	0	0	0	0	0	0	0	0	0	0	0	0	0	0	0
GH97	0	2	2	0	4	0	0	17	0	3	0	5	0	0	0	0	5	0	0	1	0	0	3	0	0	0	0	0	1	0	0	0	0	0	0	0	0	0	0	0	0	0	0	0	0	0	0	0	0
GH99	0	0	0	0	0	0	0	3	0	0	0	0	0	0	0	0	0	0	0	0	0	0	0	0	0	0	0	0	0	0	0	0	0	0	0	0	0	0	0	0	0	0	0	0	0	0	0	0	0
GT1	0	0	3	0	0	0	0	4	0	0	0	3	0	0	0	0	0	0	0	0	1	0	0	0	0	2	0	0	0	0	0	0	0	0	2	0	0	0	0	0	0	0	0	0	0	0	0	0	0
GT10	0	0	0	0	0	0	0	0	0	0	1	2	0	0	0	0	0	0	0	0	0	0	0	0	0	0	0	0	0	0	0	0	0	0	0	0	0	0	0	0	0	0	0	0	0	0	0	0	0
GT11	1	0	4	0	0	0	0	0	0	0	1	4	0	0	0	0	0	0	0	0	0	0	0	0	0	0	1	0	0	0	0	0	0	0	0	0	0	0	0	0	0	0	0	0	0	0	0	0	0
GT14	0	0	2	0	0	0	0	0	0	0	0	3	0	0	0	0	0	0	0	0	0	0	0	0	0	0	0	0	0	0	0	0	3	0	0	1	0	0	0	0	0	0	0	0	0	0	0	0	0
GT17	0	0	0	0	0	0	0	0	0	0	0	0	0	0	0	0	0	0	0	0	0	0	0	0	0	0	0	0	0	0	0	0	0	0	0	0	0	0	0	1	0	0	1	0	0	1	0	0	0
GT19	1	4	16	0	5	0	0	16	0	3	7	21	0	3	1	0	13	0	0	8	1	0	6	0	4	19	3	1	0	1	0	3	2	0	5	1	0	3	3	2	0	0	3	0	0	3	0	0	1
GT2	10	25	129	0	44	0	0	185	0	19	22	188	4	17	5	1	109	0	6	72	16	3	69	0	18	141	27	17	7	16	3	18	26	16	54	21	25	22	25	42	0	0	28	0	4	40	0	0	19
GT20	0	0	1	0	2	0	0	6	0	0	0	0	0	0	0	0	3	0	0	5	1	0	1	0	0	5	3	0	0	1	0	0	1	0	5	0	1	0	0	3	0	0	1	0	0	3	0	0	1
GT21	0	0	3	0	0	0	0	0	0	0	0	2	0	0	0	0	0	0	0	0	0	0	0	0	0	0	0	0	0	0	0	0	0	0	0	0	0	0	0	0	0	0	0	0	0	0	0	0	0
GT25	0	0	0	0	0	0	0	0	0	0	0	10	0	0	0	0	3	0	0	0	2	0	0	0	2	7	3	1	0	1	0	0	2	0	3	0	0	0	0	0	0	0	1	0	0	1	0	0	0
GT26	0	0	3	0	4	0	0	16	0	0	0	8	1	0	1	0	2	0	0	1	0	0	3	0	0	7	0	1	0	2	0	0	3	0	1	0	0	0	0	2	0	0	4	0	1	4	0	0	0
GT28	1	5	16	0	1	0	0	16	0	2	2	27	0	3	2	0	13	0	1	8	3	1	5	0	5	22	4	3	1	3	1	4	4	2	5	5	2	4	3	4	0	0	2	0	0	5	0	0	3
GT3	0	0	1	0	0	0	0	1	0	1	0	1	0	0	0	0	0	0	0	0	0	0	0	0	0	0	0	0	0	0	0	0	0	0	0	0	0	0	0	0	0	0	0	0	0	0	0	0	0
GT30	2	2	12	0	5	0	0	16	0	3	5	25	0	4	0	0	12	0	0	10	3	0	8	0	3	21	2	1	0	2	0	4	2	0	6	2	0	3	3	2	0	0	4	0	1	3	0	0	0
GT32	0	0	0	0	0	0	0	0	0	0	0	3	0	2	0	0	0	0	0	0	0	0	0	0	0	4	0	0	0	0	0	0	0	0	0	0	0	0	0	0	0	0	0	0	0	0	0	0	0
GT35	0	1	5	0	6	0	0	17	0	3	0	9	1	0	0	0	2	1	0	3	1	0	1	0	0	3	2	1	0	1	0	0	2	0	1	2	0	0	0	5	0	0	4	0	1	3	0	0	0
GT39	0	0	0	0	1	0	0	3	0	0	0	0	0	0	0	0	0	0	0	0	0	0	0	0	0	0	1	0	0	0	0	0	1	0	0	0	1	0	0	0	0	0	0	0	0	0	0	0	0
GT4	1	10	88	0	47	0	0	188	0	6	15	130	1	18	7	1	81	0	2	43	12	1	49	0	12	107	34	24	5	16	0	22	23	1	43	16	12	2	2	18	0	0	12	0	0	17	0	0	19
GT41	0	0	13	0	0	0	0	2	0	0	3	13	0	0	0	0	0	0	0	0	1	0	0	0	0	0	2	1	0	1	0	0	1	0	0	1	0	0	0	0	0	0	0	0	0	0	0	0	0
GT5	0	3	7	0	1	0	0	16	0	4	1	11	1	0	0	0	6	1	0	1	1	0	4	0	0	7	6	1	1	3	0	2	3	0	1	2	0	0	0	2	0	0	1	0	1	3	0	0	0
GT51	4	9	54	0	18	0	0	50	0	10	13	72	1	11	0	0	41	0	2	26	5	0	21	0	7	70	16	7	0	7	0	11	8	2	24	9	2	3	3	14	0	0	11	0	4	16	0	0	9
GT55	0	0	0	0	0	0	0	0	0	0	0	0	0	0	0	0	0	0	0	0	0	0	0	0	0	0	0	0	0	0	0	0	0	0	0	0	1	0	0	0	0	0	0	0	0	0	0	0	1
GT56	0	0	0	0	0	0	0	0	0	0	1	0	0	0	0	0	0	0	0	1	0	0	0	0	0	3	0	0	0	0	0	0	0	0	2	0	0	0	0	3	0	0	2	0	1	3	0	0	0
GT60	0	0	0	0	0	0	0	0	0	0	0	0	0	0	0	0	0	0	0	1	0	0	0	0	0	0	0	0	0	0	0	0	0	0	0	0	0	0	0	0	0	0	0	0	0	0	0	0	0
GT66	0	0	0	0	0	0	0	0	0	0	0	0	0	0	0	0	0	0	0	0	0	0	0	0	0	0	0	0	0	0	0	0	0	0	0	0	1	0	0	0	0	0	0	0	0	0	0	0	1
GT73	0	0	0	0	0	0	0	0	0	0	0	0	0	0	0	0	0	0	0	1	0	0	0	0	0	0	0	0	0	0	0	0	0	0	0	0	0	0	0	1	0	0	1	0	0	0	0	0	0
GT8	0	0	0	0	0	0	0	2	0	0	0	0	3	0	0	2	3	1	2	4	0	1	3	0	0	6	0	2	0	1	0	0	1	0	9	0	0	0	0	0	0	0	2	0	2	1	0	0	0
GT81	0	0	2	0	0	0	0	3	0	0	0	2	0	0	0	0	0	0	0	0	1	0	1	0	1	3	0	0	0	0	0	2	0	0	1	0	0	0	0	0	0	0	0	0	0	2	0	0	0
GT83	2	4	16	0	6	0	0	33	0	2	7	23	0	7	0	0	8	0	0	11	0	0	7	0	4	7	1	1	0	1	0	6	1	0	2	0	0	6	4	2	0	0	3	0	1	4	0	0	1
GT84	0	0	1	0	1	0	0	9	0	0	0	1	0	0	0	0	1	0	0	1	1	0	2	0	0	2	1	1	1	1	0	0	1	0	2	1	0	0	0	0	0	0	0	0	0	1	0	0	1
GT9	5	5	45	0	7	0	0	23	0	7	15	61	0	6	0	0	16	0	0	11	0	0	12	0	4	34	2	0	0	0	0	9	0	0	15	0	0	6	6	14	0	0	10	0	3	13	0	0	0
PL1	0	0	0	0	24	0	0	44	0	0	0	5	0	2	0	0	25	0	0	10	0	0	12	0	1	16	0	1	3	0	0	2	0	0	4	0	0	0	0	0	0	0	2	0	0	2	0	0	0
PL10	0	0	0	0	5	0	0	10	0	0	0	2	0	0	0	0	2	0	0	1	0	0	0	0	0	3	0	0	0	0	0	0	0	0	0	0	0	0	0	0	0	0	0	0	0	0	0	0	0
PL11	0	0	0	0	4	0	0	6	0	0	0	0	0	0	0	0	4	0	0	0	0	0	0	0	0	0	0	0	0	0	0	0	0	0	0	0	0	0	0	0	0	0	0	0	0	0	0	0	0
PL12	0	0	0	0	0	0	0	3	0	0	0	0	0	0	0	0	0	0	0	0	0	0	0	0	0	0	0	0	2	1	0	0	1	0	0	0	0	0	0	0	0	0	0	0	0	0	0	0	0
PL17	0	0	0	0	0	0	0	0	0	0	0	0	0	3	0	0	6	0	0	7	0	0	6	0	0	2	0	0	0	0	0	3	0	0	0	0	0	0	0	0	0	0	0	0	1	0	0	0	0
PL2	0	0	0	0	0	0	0	2	0	0	0	0	0	1	0	0	1	0	0	0	0	0	0	0	1	2	0	0	0	0	0	2	0	0	0	0	0	0	0	0	0	0	1	0	0	1	0	0	0
PL22	0	0	3	0	2	0	0	6	0	0	0	2	0	6	0	0	6	0	0	4	0	0	2	0	3	8	0	0	0	0	0	5	0	0	1	0	0	0	0	4	0	0	7	0	3	7	0	0	0
PL3	0	0	0	0	6	0	0	7	0	0	0	0	0	0	0	0	0	0	0	0	0	0	0	0	0	0	0	0	0	0	0	0	0	0	0	0	0	0	0	0	0	0	0	0	0	0	0	0	0
PL5	0	0	0	0	0	0	0	0	0	0	0	1	0	0	0	0	1	0	0	1	0	0	0	0	0	3	0	0	0	0	0	0	0	0	0	0	0	0	0	0	0	0	0	0	0	0	0	0	0
PL6	0	0	0	0	0	0	0	1	0	0	0	0	0	0	0	0	3	0	0	0	0	0	0	0	0	0	0	0	0	0	0	0	0	0	0	0	0	0	0	0	0	0	0	0	0	0	0	0	0
PL7	0	0	0	0	0	0	0	2	0	0	1	1	0	4	0	0	6	0	0	8	0	0	6	0	0	2	0	0	0	0	1	2	0	0	0	0	0	0	0	0	0	0	0	0	0	0	0	0	0
PL8	0	0	0	0	0	0	0	2	0	0	0	0	0	0	0	0	0	0	0	0	0	0	0	0	1	2	0	0	0	0	1	2	0	0	1	0	0	0	0	0	0	0	0	0	0	0	0	0	0
PL9	0	0	0	0	4	0	0	11	0	0	0	1	0	2	0	0	6	0	0	2	0	0	4	0	1	3	0	0	0	0	0	3	0	0	1	0	0	0	0	1	0	0	1	0	1	1	0	0	0
#TOTAL	55	171	977	4	664	0	0	2071	0	135	184	1468	40	219	40	12	1028	9	29	585	119	20	554	3	173	1312	250	135	40	140	10	247	193	39	460	148	111	70	73	290	0	1	235	0	72	365	0	1	157
#Families	21	39	86	4	101	0	0	133	0	36	33	98	16	54	20	7	110	8	15	88	39	11	86	2	52	114	49	48	16	41	7	58	44	14	77	35	30	15	16	54	0	1	64	0	38	69	0	1	37
[truncated: 5 more columns]

## Sheet: CAZymes of transcriptomes
	A_aquaticus	P_dilatatus_d	P_dilatatus_p	P_pruinosus	A_vulgare	#TOTAL	#Nb samples	% samples
AA1	0	2	2	4	4	12	4	80
AA15	7	17	11	34	9	78	5	100
AA3	6	36	5	67	14	128	5	100
CBM13	0	5	5	10	9	29	4	80
CBM57	0	1	1	1	2	5	4	80
CE9	0	1	1	4	2	8	4	80
GH116	0	1	2	1	2	6	4	80
GH13	33	12	15	39	33	132	5	100
GH16	11	1	0	1	1	14	4	80
GH18	18	54	30	107	106	315	5	100
GH2	1	8	10	21	13	53	5	100
GH20	20	13	15	42	22	112	5	100
GH27	3	7	5	6	5	26	5	100
GH29	12	6	11	24	18	71	5	100
GH30	24	17	22	57	37	157	5	100
GH31	62	26	28	51	33	200	5	100
GH35	8	9	7	29	12	65	5	100
GH37	1	1	1	3	6	12	5	100
GH38	3	16	21	43	30	113	5	100
GH47	0	5	5	11	7	28	4	80
GH63	3	1	2	3	1	10	5	100
GH84	1	1	2	6	10	20	5	100
GH85	0	1	2	6	3	12	4	80
GH89	4	1	1	9	1	16	5	100
GH9	7	3	6	7	13	36	5	100
GT1	74	48	48	94	69	333	5	100
GT10	22	32	17	36	36	143	5	100
GT13	0	3	7	4	8	22	4	80
GT14	1	0	0	1	0	2	2	40
GT16	1	5	4	8	9	27	5	100
GT2	2	5	7	9	7	30	5	100
GT20	3	2	3	5	2	15	5	100
GT21	0	2	1	3	2	8	4	80
GT22	3	4	3	10	6	26	5	100
GT23	0	1	1	2	1	5	4	80
GT24	2	1	1	2	1	7	5	100
GT25	0	0	0	5	3	8	2	40
GT27	5	11	13	24	16	69	5	100
GT3	0	1	1	6	1	9	4	80
GT31	22	15	16	45	22	120	5	100
GT33	0	1	1	2	1	5	4	80
GT35	6	1	1	1	1	10	5	100
GT39	7	4	5	9	5	30	5	100
GT4	2	3	3	3	3	14	5	100
GT41	0	3	2	3	6	14	4	80
GT43	3	5	7	10	11	36	5	100
GT47	1	1	2	2	3	9	5	100
GT49	5	8	6	24	15	58	5	100
GT50	1	1	1	1	1	5	5	100
GT54	0	3	3	4	4	14	4	80
GT57	2	3	2	4	2	13	5	100
GT58	1	1	1	1	1	5	5	100
GT59	0	1	1	3	1	6	4	80
GT61	0	1	0	3	1	5	3	60
GT64	1	1	3	3	3	11	5	100
GT65	3	1	2	2	1	9	5	100
GT66	4	2	4	4	2	16	5	100
GT68	2	2	1	1	1	7	5	100
GT7	6	6	5	12	5	34	5	100
GT8	6	9	8	18	18	59	5	100
GT90	3	2	2	2	3	12	5	100
GT92	0	9	10	26	14	59	4	80
GT98	0	1	1	2	1	5	4	80
#TOTAL	412	444	403	980	679
#Families	44	61	59	63	62

## Sheet: Distribution of CAZymes
Specific to hosts	Specific to microbiota	Present in both
GT27	GH55	GH29
GT90	CBM4	AA3
GT65	GH127	GH116
GT7	GH23	GH31
GT98	CE6	CBM57
GT61	GH78	CE9
GT49	GH3	GT10
GT33	GH103	CBM13
GT31	AA2	GH16
GT23	GH5	GT35
GT68	CBM50	GT25
GT43	AA6	GT2
GT58	GH33	GH9
GT24	CE1	GT3
AA1	GT73	GT21
GT57	GH77	GH85
GT22	CBM9	GT4
GT47	PL17	GH89
GT59	PL8	GH38
GH47	CE15	GH2
GT92	CBM77	GH30
AA15	CE3	GH20
GT13	PL10	GT1
GT54	GH43	GT41
GT64	PL6	GH13
GT16	GH51	GH63
GT50	GT83	GT66
	CBM5	GT39
	GT51	GH35
	CBM6	GH84
	GH46	GT14
	CBM34	GH18
	PL7	GH37
	CBM61	GH27
	PL3	GT8
	GH108	GT20
	GT56
	GH62
	PL11
	GH125
	GH117
	CBM48
	GH133
	GH92
	GH19
	CBM38
	GH76
	GH112
	CE8
	GH24
	GH57
	GH36
	GH101
	GH81
	GH48
	CE11
	GT19
	GH105
	GH11
	CBM63
	CBM2
	CBM73
	GH99
	GH109
	GT28
	GH42
	GT84
	GH6
	CBM54
	AA4
	CBM41
	GH26
	GH53
	GH28
	AA5
	GT81
	GH128
	GH4
	CE12
	CE16
	GT11
	GH8
	GH74
	PL1
	CBM47
	GT55
	GH15
	GH32
	GH44
	PL5
	GH65
	CE14
	CE4
	CBM56
	GH115
	CBM69
	GH73
	CE2
	GH120
	GT17
	GH104
	GH95
	GH113
	GT5
	GH94
	CBM35
	GH10
	GH130
	PL2
	CBM20
	CBM32
	GH25
	GH59
	GH1
	PL12
	PL22
	GT9
	CBM22
	GT32
	CBM67
	GH97
	GH50
	CBM60
	GT26
	AA10
	AA7
	GH67
	GH91
	CBM51
	GH106
	GH17
	GH88
	GT60
	CE7
	GT30
	GH39
	GH102
	PL9
