# Supplementary material for: Isopod holobionts as promising models for lignocellulose degradation
Source: Biotechnol Biofuels. 2020 Mar 13;13:49. doi: 10.1186/s13068-020-01683-2 (PMC7071664; doi:10.1186/s13068-020-01683-2)
Supplement: Supplementary file 4 — Additional file 4. Protein sequences of CAZyme genes identified in the metagenome assemblies. [file 13068_2020_1683_MOESM4_ESM.fa]

>A_aquaticus-Field-F-caeaca|ORF1_GT2_Glyco_trans_2_3(1-192)
ILDCDQVPTKDILQNTVGQFLSDPKMFLVQTPHFFINETPVNNVITGISNRPDESEMFYRKIQPAMNFWNAAFFCGSAAVLRRSCLMEVGGIAIKTITEDCETSLILHAHGYNSSYINKPMICGLSPETPSDYLTQHSRWAKGMLQVLMHYNPLFMRGLSLPQRLAYFASSYSWLFGFARYIFFLAPSAFLILGLNVYAANWHEMVDFTVPYALSILVVISYFFAGSRQIFFSEIYETVKGFRMIRELMPVLLN
>A_aquaticus-Field-F-caeaca|ORF10_GH23(99-239)
MRLMYAVIIITAFLTGCASTDWSSDTPTKANSRSSRAARVNLKNQSVSKVYAPSDNLWLRIRDGFQMEPMNTPQEIEQVRWLSARPDYVNRSMTRSSRYLFYIVQEVNARNMPTEIALLPFVESAFVTNAKSSAKAVGLWQFMPATGKDFKLTQNVFRDERRDVVQSTDAALDYLQRLNNQFGSWELALAAYNWGAGNISKAQKRNIAAGLPTDYESLILPNETRNYVPKLMAYRQIVLDPKAYGITLPELENHPYFIAVDVGSDIDVSLAIKLAEIPPEEFHSLNPSFNKP
>A_aquaticus-Field-F-caeaca|ORF11_CE11(4-119)
MMKQRTIATPVKTVGIGLHSGRKVTISIKPAPVNSGVQFVRVDTPEHSVVPATALAVCDTRLASVIQKDGVRVSTVEHLLSACAGLGLDNLSIELDGEEVPIMDGSAASFLFLIESAGI
>A_aquaticus-Field-F-caeaca|ORF12_GH102(142-275)
MISKVKLIQTSVFAILIAGLLVACSTPPTRGPGYRSGTGGSPSSYSSPIASFSAVSWQALPGWQEDDLTQAWPAWLKSCQALQKRTTQINWRSVCSQTAGISSQNNQAIRRYFENNFQAYEIRNSAGSDTGMITGYYEPVMNGSLTRTSVYSVPLYGYPKAWRQAKPNPAPTRAELISSGVLQGSEIAWVQDPVAAAFMQIQGSGKIRLDDGRVLRLGFAGTNDQPFKSFAQWLLDRKEITRGEASMQGISQWAKRNPSQVNEMLNANPRFVFFKELPSNVDASLGPDGALGVPLTSERSIAIDLQAMPLGAPVFLSTTKAASSQPLQKLVMAQDTGKAIVGGVRADYYWGSGEAAGEMAGRMKQNGNMWLLLPR*
>A_aquaticus-Field-F-caeaca|ORF13_GH19(37-168)
MRTSSDWQSILLHCDVKPTTAQNWANVFNKRVQLDTFRSNVDLANFIGQVLHESSMLECLEENLNYSAARLTQVWPSRFPTLEDAEPFAKSPIRLANKVYGGRMGNTEPSDGYKYRGRGLMMVTGKSNYLATGKSIGMDLIAQPDLMSYPDTALQAAIAWWKNNIPASILDNIDQMTKKVNGGTIGIQHRSALTIKAKEVL*
>A_aquaticus-Field-F-caeaca|ORF14_GH103(2-139)
IYGRQTGNFRVKDVLSTLAFSYPDTPNKAAREQLFKDQLKELILLCWKEAGGSLPGKNSSQGVNSARFNACLNQNSSYAGAIGLPQFMPSSIRSFAVDGDGDGRIDLKQSPKDAIASVANFMKMHGWQAGMPIYFPVQDNAIPAARQLADGE
>A_aquaticus-Field-F-caeaca|ORF15_CE11(1-133)
GIAEQEAPRQFVVIKKAVEVREGDKLARLEPFFGFKLDFTIDFKHPAVDKTGQRFVVDFAEHAYRSEIGRARTFGFAHEVEALREMGLARGGSLDNAIVLDEHRILNNEELRYEDEFVRHKILDAIGDLYLIG
>A_aquaticus-Field-F-caeaca|ORF16_GT2_Glycos_transf_2(4-168)
PILSIVIPVYNEEDGLQALFDRLYPALDVLSAKRKITYEIVFVNDGSKDRSAGILSKQVELRPDVTRAVLFHSNFGQHMAIMAGFEYAKGEHIITLDADLQNPPEEIDALTEQLLKGHDYVGTIRADRRDSFFRKFASRVMNRLRENITRITMTDQGCMLRGYSRRIVDLVRQCDESNTFIPALAYTFSANPVEITVKHEERFAGESKY
>A_aquaticus-Field-F-caeaca|ORF17_GT9(3-83)
IHNWSGTTTLDEAIALIGMAKAVISNDSGLMHIAAALKTPQVAIFGSSDPAHTPPLSDKAKVIWLNLPCSPCHKKVCPLGHLQCLKDILPQQVLATLNTL*
>A_aquaticus-Field-F-caeaca|ORF18_GT51(44-161)
LFLALLLCSLALGPAFAASLLDLPDLSAIVDYRPKTPLRVFSSDGVLIGEFGQERREFIAIKDIPLIQKQALLAIEDSRFYEHGGVDYKGVARALIADLTGGMKQGASTITQQVARNFFLSSEQTIKRKAYEMLLAWKIEKNLSKDQILEVYMNQIYLGQRA
>A_aquaticus-Field-F-caeaca|ORF19_AA6(6-194)
MSQHDILVLYYSRYGATRDLARLIAEGIESVPGANARLRTVPAISAVCEATEPTIPSDGAPYVEYSDLQECAGLALGSPTRFGNMAAPMKYFWDGSSSQWLNGALIGKPACVFTSTGSLHGGQESTLLTMMIPLLHHGMMIVGLPYSEPDLMSSQTGGSPYGVTHLAHADGRAPISAEEKRLAIAQGKRLAETALQLARTKS*
>A_aquaticus-Field-F-caeaca|ORF2_GT2_Glyco_trans_2_3(5-142)
DQIPTKDILHNTVGQFLSDPKMFLVQTPHFFINETPVNNVITGVSNRPDESEMFYRKIQPAMNFWNSAFFCGSAAVLRRQYLMEVGGIAIKTITEDCETSLILHAHGYNSSYINKPMVCGLSPETPSDYLTQHSRWAKGMLQILMHYNPLFMRGLSL
>A_aquaticus-Field-F-caeaca|ORF20_GH103(22-129)
QSQQPIVNQTDDAATEARFSQNLNELLTQVSQNQEIPIQALEMGFLDAKTIPSIRKLVLPPSGTFKKNWLAYRKRFIEPVRLKAGRVFWDQNQAFLSQVEQESGVPAEIIVAIIGIETIYGRQTGNFRVKD
>A_aquaticus-Field-F-caeaca|ORF21_GT2_Glycos_transf_2(2-147)
DRLYPALDALAAKRKIAYEIVFVNDGSKDRSAGILAKQVELRPDVTRAVIFHSNFGQHMAIMAGFEYAQGEYIITLDADLQNPPEEIDALTEQLLNGHDYVGTIRSARQDSFFRKFASRLMNRLREKITRITMTDQGCMLRGYSRRIVNLVRQCDESNTFIPALAYTFAANPTEISVKHEERFAGESKYSLYQLIRLNFDLVTGFSVMPLQIFSILGMLLALAAGSLFVYLLVRRFVLGAEVEGVFTLFALTFFLIGVMLFGLGLLGEYIGRIYQQVRERPRYVVQTVLEKK*
>A_aquaticus-Field-F-caeaca|ORF22_GH29(4-142)
FILNAQNAHEPMQSGKFEPTWESLAQYKIPDWFRNAKFGIWAHWGPQCQPEQGDWYARFMYAEGSREYNWQVKNLGHPSEFGFKDICNAWKAQNWNPEQLVAFYKKAGARYFFAMGNHHDNFDNWNSKYQPWNSVNVGPKKD
>A_aquaticus-Field-F-caeaca|ORF23_CE11(1-125)
IMDGSAASFLFLIESAGIAEQDAPRQFVVIKKPVEVRDGDKLARLEPFFGFKLDFTIDFKHPAVDKTGQRFVVDFAEQAYRSEIGRARTFGFAHEVEALREMGLARGGSLDNAIVLDEHRILNNEE
>A_aquaticus-Field-F-caeaca|ORF24_GT11(2-108)
CVINFRGGDYKDIPDVYLGPDYWKNSLEQMKRLHGNLKFIVVTDDVDAAAKLFPEFPVHHFSVAEDFLVITHAKYLIIANSTFSWWGAWLNKNCKTVIAPKYWMRHNQSNGWWAPGESITKG
>A_aquaticus-Field-F-caeaca|ORF25_GH8(28-328)
MTLSTSLRAWLLAIVLATFCSYGICADQDWQQFKNTFIQSGRVVDISQNGISHTEGQGMAMLLAVKNNDPQSFEQIWNWTQRTLQVRDDKLLAWSWSPTQGVMDTNNASDGDLFIAWALSLAYTRWQEPRYLFSALQISQSIREKLIRKTSFGTVILPGAFGFEKPEGLKLNLSYWVFPAIAELATLDPAPEWNELKVTGLQLLERAQYGKWKLPPDWIMYKDGLTSPTDGDRFGYDAVRIPLYLIWGNQASNSNMKPFQSFWSSFKGQEFLPAWVDLKTGDIGTYNASLGFHSIAALSLAYPKIDLVQLPNYDSKDGYYSSMLYLFT
>A_aquaticus-Field-F-caeaca|ORF26_CE11(2-115)
ASALAVCDTRLASVIQKDGVRVSTVEHLLSACAGLGLDNLLIELDGEEVPIMDGSAASFLFLIESAGIAEQEAPRQFVVIKKTVEVREGDKLARLEPFFGFKLDFTIDFKHPAVDK
>A_aquaticus-Field-F-caeaca|ORF27_GT51(7-126)
GAKSKVVLRGGSTITQQLAKNLFLSSEQNYFRKGQELIITGLLELILSKQRLFEIYLNSVEWGEGIFGIGAASRHYYNTSPAVLDREQAAALASALPAPKCFDKQQYCRRGSINYSTRQEFILENMDKVALAPYPKSVK*
>A_aquaticus-Field-F-caeaca|ORF28_GH13_9(1-119)
EAIAFIKDLNETLYRDFPAIQTIAEEATDWPGVSQPTFMDGLGFGMKWMMGWMHDTLDYFKLDPIMRSGAQDKFSFSMMYYYDEHFMLPLSHDEVVHGKSPMLYKMPGDEWQKFANLRLM
>A_aquaticus-Field-F-caeaca|ORF29_GT19(4-156)
DMAGLEVYGIGGPRMQAQGMRSDWPMETLSVRGYVEAIKQLPAILKLRKELIANLLGDGRPDVYLGIDAPDFNLGVELQLRKAGIPTLHLVSPSIWAWRAGRIKKISQAVERMLCIFPFETEIYDRAGVASTYVGHPLASDIPLEPNSQAARKKLTQTLNLYEGALEGII
>A_aquaticus-Field-F-caeaca|ORF3_GH23(198-297)
MQNTQPAVLAAKDLLAHAMAPVYRVINGVLVVTVFMVIGLWLSGNGTNAGAFDLARILVPDEARHIVWSNGFGMLDQYKSANETTAAAAPDTEIAAVIYNKSKASIPVTSGLTGAKQQTVALLMPSVAQVQVKSISHLADRIPTSKIDPQALDSNLMGSIHNQRAVADFFEKKYSLDRAKIEEYVSNTILIAKEVNIDPVLLLAVISIESNFNPNTKSQAGAEGLMQVMTSVHRDKYAVYGGTTQAVKPEVNIRVGAYILKYLIATAGSLRNGLKFYVGAANAEDDGGYADKVMAERNRLIGLCQTRSVN
>A_aquaticus-Field-F-caeaca|ORF30_GT51(68-157)
VSRAQKLNSTPMRWFTYPIKCLLCGLLAMQAYFAIQIGLWTTFNPDSTAFQRAERWRLCTWHWSCPIQSKWTPYDKISGNLKRAVLVSEDDIFFQHKGVRVEDMQKAWEKNQQKRRSGSKSTTALRGGSTITQQLAKNLFLSSEQNYFRKGQELIITG
>A_aquaticus-Field-F-caeaca|ORF31_GT83(14-514)
MVKLTAAATKSIPRIIIFALTLVYGFSGLFFRDPWKNEDAIGFGGMWSLFRGNSIDWIVPHLAGRNISLGTPLPYWMGASLIELFGQYIGAANAARLYSAICFFSAALAIWYATYLLGRRREVQPMALAVGGQPDLKSYGMTLADGALLIFLACVGLAQRAHETTPMMAQLMGISIVLYGTVRGLDKPWQGGLWTGLGITIVALSSNLTLGLIIVSSTIIAVIASNAKLRFRWTLTSTVLGLIGFALWPIIWYLAGLPAEWRHIAEEGWRNTPEMRSTPSLESLGFLSINFWAYAWPVWPLAIISLAHWGRAKAAGAWRAPHLCIPLSLFIGSLIYVLFRLEANEHDLMILIPSLSIIAAFSLPILKRSVISFIDWFAMFSFTLIALAIWIIWLAKITGYPETTAANITRLLPGFESQFNWLAFIVALVITGVWLAIVRWRTSRAPKEIWRCLIISASGTTLMWVLLMTLWLPTINYAKTYRPVSARLTQVVPPGAGCINTSNIGMAQLASFNYFTKLPLRDDPNCPWMLTHNQT
>A_aquaticus-Field-F-caeaca|ORF32_GH3(1-161)
WTPNINIFRDPRWGRGQETYGEDPYLTAMMGKAIVQGLQGDDPVYLKSAACAKHFAVHSGPEPSRHKDDVSPSPYDLWDTYLPAFKELVVNANVAGVMCAYNAVNTQPCCGNDLLMTDILRNEWKFTGYVTSDCGGLDDFFRFHKTHKDALSAAADALYHSTDVECGNTVYT
>A_aquaticus-Field-F-caeaca|ORF4_GT4(197-307)
MKIAIVHEWLSTYAGSERVVEQLLMLYPQADLFAVVDFLPDEERGFLQGRTPKTSFIQRLPGARKHFRQYLPLMPLAMEQLDLSSYDLVLSSNHAVAKGVITGPHQLHISYVHSPMRYAWDLQHQYLAESNLTRGFKSALVRLFLHYLRHCDQRSANGVDHFVANSAFIAKRIRKVYRRDADVIHPPVDIERFSLRTDKQDFYLSASRMVPYKRVPLIVEAFAAMPDKKLVVIGDGPDLQRVRQLATPNVQVLGYLPTAALVDHMQRAKALVFAAEEDFGIAPVEAQACGTPVLAYGRGGSLETVRGNGPEPTGLFF
>A_aquaticus-Field-F-caeaca|ORF5_AA3_2(14-383)
GKNDNYIWIHIPVGYLYCIDNPRADWRFKTVAEPGLNGRSLLYPRGRVLGGCSSINGMIYMRGQAADYESWVQATGDESWSWENALKRYKQFEDYHGAANQWHGKGGEWTVSKQRLRWPIMDKFKEAAVQAGIPASEDFNRGDNFGVGYFDVSQRAGWRLNTSKAFLRDAAKRSNLTVLTQAVVSKLKIDPVSKNCLGVEYVKDGIASEALINSSGEVLLSAGAIGSVQILERSGVGASAHLNALGIPVIADLPGVGENLQDHLQLRMVYKVNGIKTLNTKANSLWGKMMIGLEYLLKRSGPMSMAPSQLGAFAFSSPEQKSANVEYHVQPLSLEKFGEDLHSFNAFTASVCNVRPTSRGSVHINSTDPEAPPVISPNYLSTDE
>A_aquaticus-Field-F-caeaca|ORF6_GT51(58-135)
MRWLAYPTKCLCCAFLAMQLFFAIQIALWTTLDPSTTAFQSAERWRLCGWHWSCPVYSTWTPYNQISNNLKRAVLVSEDDIFFQHKGVRVEDMQKAWEKNQQKTQAGAKSKVVLRGGSTITQQLANNLFLSSEQNY
>A_aquaticus-Field-F-caeaca|ORF7_GT9(121-318)
MTISVNTMRAIDHWVGVPLCAIASPVVALIDSIKNVFFRGPQTPKRLLFIELSEMGSAILVDPAMRNAQARGAELFFLIFKSNRASLTLLNTVKPENIFTIDSSSLGGLIKDTLRFLWIARWKRIDTVIDLELFSRFTALLTGLCGARRRVGYHIFHGEGLWRGFMLTRKVHYNPHIHITKNFLSLIHAAFAKEIEVPFSKIHIADSEVKLEQAVIHPEALEKVRARIEKKAKEDNISYEHGKNRLILINPNASDLLPQRRWAQQRFSELIQAVHQHYPEDLILITGSPAEFVYVDKVRAVANVKNALNFAGQVSFAE
>A_aquaticus-Field-F-caeaca|ORF8_GT2_Glycos_transf_2(3-126)
MISILLATYNWPQALKLCLESLATQSDRDFEIIIADDGSRKDTKELIDAMKTAFPVPVTHLWQEDLGFRKTKILNQAIAAAHGDYLVFLDGDCLVQPDFVARHRALAQKGYLVTGSRVLLSESLTQQLLQWPRWNFQDLMAKLLAHRLGGSINKYWPLKVKIGDGAWRHYKKFVWRRIKGCNMACWKDDAKAIHGFDETMTGWGHEDADFVFRLQRHHIIRKSGSWATEVFH
>A_aquaticus-Field-F-caeaca|ORF9_GT2_Glycos_transf_2(1-125)
VILITRNEEANLEDCLASLEGMAQQIVVVDTNSADRTLEIAQKYGALIAQPTDWPGFGPQKNRALELATGDWVLSLDADERVTPALRSEIQTAIHHNAHVDCFAIPRLSWYCGRFIRHSGWSPDYVDRLFKRESARFSDDLVHERLIPQGQVAKLKNPLLHFSFMNYSQVLQKLDRYSTASAEQAFAKGKTSSPLKAVLHGAWAFIRTYFIRAGFLDGAQGFALAISNGQGTYYRYIKLWHLNQEAGK*
>A_aquaticus-Field-F-hindgut|ORF1_GT51(17-191)
AERWRLCDWHWSCPVYSTWTSYNQISNNLKRAVLVSEDDIFFQHKGVRVEDMQKAWEKNQQKTQAGAKSKVVLRGGSTITQQLAKNLFLSSEQNYFRKGQELIITGLLELILSKQRLFEIYLNSVEWGEGIFGIGAASRHYYNASPAVLDREQAAALASALPAPKCFDKQQYCRRGSINYSTRQEFILENMDKVALAPYPKGVK*
>A_aquaticus-Field-F-hindgut|ORF10_GT4(196-341)
MKIAIVCYPTFGGSGVVATELGHELARRGHEIHFITYSQPVRLALLDPNLHYHEVNVPEYALFHYQPYELALSSKLVDMVKLHKIELLHVHYAIPHAYAGYMAKQMLLEEGIDIPMITTLHGTDITLVGNHPFYKPAVTFSINNSDYVTSVSQSLKNDTMKLFNIKKEIHVIPNFIELDKIESSNSTPCNRLLIAKPNERIITHISNFRKIKRIPDIIKIFNEIQKDIPSKLMMVGDGPERASAEEMCAELGITEKVIFFGNSNEINTILHITDLFLLPSETESFGLAALEAMACGVPIISSNAGGLSEVNENGFSGYLSNVGDVKSMAKNAIKILKDDKTLNKFKLNAFETAKKFDIKKILPIYEKLYENAINK*
>A_aquaticus-Field-F-hindgut|ORF100_GH16(33-266)
IMLIFGSCKQNTEKAAEIKEEDANLKNGWQMVWNDEFDKDGLPDLTKWTYDVEGNKTGWGNNEAQYYTENRKENAFVSNGTLKIVALKEDMEGKKYTSARLVSKGKGDWLYGRFETRAKLPTGIGTWPAIWMLSTDWKYGGWPESGEIDIMENVGFDPDTIVASAHTKSYNHVIGTQKNARVEFKKSYTEFHNYTLEWEPKEYRVYIDDLLYFTYKNDGTGANAWPFDQKFHMILNLAIGGNWGGMKGIDDTKFPHTFEIDYVRVYQKK*
>A_aquaticus-Field-F-hindgut|ORF101_GT51(2-134)
FGFNPISMINAGIQNFKSKKIVRGGSTITQQVIRLARKKKERTYFEKLIEFVISTRLEFRHSKEKILELYASHAPFGGNVVGLEMASWRYFGVQSDQLSWGESATLAVLPNSPSLIYPGKNQEKLLLKRNNLLLKLRNNKVIDSETYQLAISEPLPQKPYDLPQIAPHLLTKVSESNNGEKVKTTIDISLQNRVNQIAKHYYEQYKQNEVHNLAIIVIDVSNRDIIGYIGNSPTDFEHKKDVDIITAPRSTGSILKPLLYASMLDDGEILPNTLVADIPTQISGYTPQNYNLTFDGAVPAHRALSRSLNIPSVLMLQEYGVPKFYDLLKKFNLKDITRIPDHYGLSLILGGAESNLWDLTRTYSGLSSTINYFHKSYGKYRTNEFAELNYINNFKSDFGKESNQKTIIGAGSIWLTYNAMEEVNRPEGDEAWKFYDSSLKIAWKTGTSFGNRDAWAIGTNSKYVVGVWVGNATGEGRPSLTGVSSAAPILFDVFNLLPREKWFKTPNKDLTTVEICELSGFIAQEICPKIKQLVPFKGKTSKICPYHKLIHLDKSQQFRVNNTCEKVENIVSKPWFVLPPVMEWYYKSHHINYISLPPFRSDCMNSQSVSMDFIYPKTNDKIYLTKDFNSVIQPVILKVASSNRENTLFWYVDDVYVGETKTFHEMPINPAEGIHYITVSDKFGNEIKKKIEIVK*
>A_aquaticus-Field-F-hindgut|ORF102_GH19(37-174)
MRTSSDWQSILLHCDVKPTTAQNWANVFNKRVQLDTFRSNVDLANFIGQVLHESSMLECLEENLNYSAARLTQVWPSRFPTLEDAEPFAKSPIRLANKVYGGRMGNTEPSDGYKYRGRGLMMVTGKSNYLATGKSIGMDLIAQPDLMSYPDTALQAAIAWWKNNIPASILDNIDQVTKKVNGGTIGIQHRSALTIKAKEVL*
>A_aquaticus-Field-F-hindgut|ORF103_GH30(31-226)
LFILGCNNVNKSEFWITDPLNNRLFEKIILSQSNQPQAINIAVNTKKIYQIMDGFGHTMTGGSAYHISKLNQKNKQDLLQELFSTQGSNIGINYLRVSIGASDLDFETFSYCDKKDETLKSFDLDYDRKYLIPVLKDILKINPSIKILGSPWSAPKWMKDNNDTRGGSLLPKYYNLYAEYFVKYITQMKAEGIVIDAVTIQNEPLHPRNNPSMLMLAEQQNIFIKN
>A_aquaticus-Field-F-hindgut|ORF104_GH3(106-252)
MKKYQILICLLLNSFLSYAQQANYPKSIADYKEEQSAIKWADEIYAKLSLEERIGQLFITATYTNKGQEHINAIKSLVLKEKIGGLILMQDDAEKHLELVNELQLKSKIPLLIGIDAEWGLAQRFKNTSKFPWEMTLGAIQNDSLIYQVAKSIALDCKRMGINWNFAPDIDINTNPLNPVIGNRSFGANKENVANKGQAYMLGLQDQRVLSSAKHFPGHGDTNKDSHLDLPVIKHSKERLDTLELYPFKKLI
>A_aquaticus-Field-F-hindgut|ORF105_GH30(3-208)
NIFIKNYLGPIFNKNNIKTKIILYDHNADRIDYPISILNDKETRKYVDGSAFHLYGGVVDSIGLVHLAHPDKNLYFTEQWVGAPGNLKEDLYWNVKNLIIGASRNWCKTVLEWNIASDEKYKPHTDRGGCDACLGVVTIEGQKIIKNPAYYIIGHASKFVRDGAKRVDSDMPKELPNVAFTNTDGSIAVVMLNDTEKPIKASIEVNKKYYKI
>A_aquaticus-Field-F-hindgut|ORF106_GH13_7(68-355)
MIKNIIKLYILLFTLSACTDKEEYIESHNNSYVKGTATIQNLSGTEIMMQAFYWNVPQGGIWWDFIKEDLNKWSKIGITKVWIPPISKGASGKYSVGYDPMDYFDLGEYNQAGTIETLYGSKDELLSFIRVAHNNNISVIADIVINHNVGGVLEPNNIVNKYRHTLFSKASANNLSNRFNRTWADFTPNLEYSEDDGESGFGENLCLQCPRVQDELWNNENSVAKYYKSIGIDGWRFDFVKGYSPSRVKQWNDATDNMFSVGENWDGNASILQDWVKISGSSAFDFALFYNMEKAFDSKRDLSFLAKNALFKLSPEKAVTFVTNHDLDSRNESTDNFINTNFKMISYAYILTHPG
>A_aquaticus-Field-F-hindgut|ORF107_CE4(24-145)
MKLYWIKTNLFIKLIFRDYIWEIQNKERKVFLTFDDGPIPVVTEFVLNELKKYNAKATFFCIGDNIEKNQSVFYRILNENHAVGNHTFNHLNGWKNNDIDYVENVMKCNFVLENNLQRTNKLFRPPYGKIKKAQAKKLLKEGYKIIMWDVLSADFDTTISSEKCLENVTKNVKPGSIVVFHDSEKSFEKLKHVLPKTLEFLKKNN
>A_aquaticus-Field-F-hindgut|ORF108_GH125(2-318)
LLDPYANAFYKDFNQISEWKNDMTDMKPGIHERKWEIDSLCYPIRLIHGYWKETGDTNIFDKKWKEAMLLVLQTFKEQQRFENRGPYTFQRNTAWATDGVPLAGYGYPGKPCGLIVSTFRPSDDSTLFPYLIPSNMFAIEVLGYLIEICSLQAVNEPSIVAKAKELKEQVQKGLNEYGIINHPTFGKIIAFEVNAYGSFHMMDDANVPSLLSLPYLKAIKPNDPLYLATRKIVLSENNPFFYRGKAGEGIGGPHTGYDTIWPMSITLRAITSEDEQEIKKCISMLVKSNAGTGFMHESFHKDDVHKYTRKWFAWANTL
>A_aquaticus-Field-F-hindgut|ORF109_GH130(6-242)
PEDLIPATNVYDMRLTNHEDGWVYGIFCAERYDNNAAPGDLSTATATAAIARTKDLINWERLPDLKTKSQQRNVVLHPEFIDGKYALYTRPQDGFINAGNGGGIGWTLVDCMENAEVKEEKIIDHRYYHTIKEVKNGEGPHPIKTKEGWLHLAHGVRGCAAGLRYVLYLYMTSLEDPTMPIATPAGYFMAPEGEERIGDVSNVLFTNGWIADENGKVFIYYASSDTRMHVAVSTVDKLVNYCLNTPSDKFISSKSV
>A_aquaticus-Field-F-hindgut|ORF11_GH97(1-576)
FNDGVGFRYEFPVQDNLRHFVIQEETTEFNLTGNHKTFWLPGDYDTNEYKYTTSKISEIESLIQTAYNESLAAQAKIKTLAVQTPLMMKTENGIYINIHEAALTNFPAMFLNVNDKEFSMSSHLTPDAVGNKGYVQTGFKTPWRTIIVSDDAREILSSKLILNLNEPCEYDDISWIKPIKYVGVWWEYFTGKGSTWAYSDNQDIVIGETDFAKIIPNKTHGANTNHVKEYIDFAKKNGFDAVLVEGWNEGWEDNTAFKKEKIYSFTKPYPDFDVKELSKYSAQKNIKIIMHHETTSSVSEYERQLNDALNFMVDNNYNAVKTGYVGPIIPRGEHHDGQTMVNHYSYVAKEAAKHKVMVNSHEAVRPTGLNRTYPNWIAQESARGTEFESFGGNNPDHTTILPFTRLIGGPMDYTPGIFQGDLSIYGNKKNKLSSTLAKQLALYVTLYSPLQMAADLPENYNKFSDAFQFIKDVALDWDKTYILEAEPGDYISIARKAKGKQEWFVGAITDENSRIATLNFDFLPNSKKFTATIYEDAKGADYENNPQAYNIKKITVDNKTILKQKLTTSGGVAICIK*
>A_aquaticus-Field-F-hindgut|ORF110_GH73(30-159)
MKYILAFAILSITIISAQEKKDEQYIRDFAKIAVEEMELYNIPASITLGQGLLETANGQSRLAKVANNHFGIKCKPEWTGEKIYHDDDAKGECFRKYPSARDSYRDHSEFLSTRRPYVSLFKLEKTDYKAWAYGLKKAGYATNPRYGGILTGYIEKYKLHEFDKLTKEQVDEKLAELYPELTPFKIEAPSIEIKMEAEKENPKNTESISIFETEKKKE*
>A_aquaticus-Field-F-hindgut|ORF111_CE11(1-122)
GRKVTISIKPAPVNSGVQFVRVDTPEHSVVPATALAVCDTRLASVIQKDGVRVSTVEHLLSACAGLGLDNLSIELDGEEVPIMDGSAASFLFLIESAGIVEQEAPRQFVVIKKPVEVREGDKL
>A_aquaticus-Field-F-hindgut|ORF112_GH92(1-216)
VGISPVSYENAISNIKSELPNWNFEETAKIASEKWNEELSKIKINADKKTMEVFYTALYHTAFGPTIFNDANGDYLGTDKKVYKKADFTNYTTFSLWDTYRALHPLFTITQPNKVDDIIKSFLAIYQQQGRLPVWHLMGNETNTMNGNHSIAVIVDAYQKGYRNYDVNLAYEAIKNTSMQDRAGMNYVKDLKYIPADKELESVGNALEYAIDDWCV
>A_aquaticus-Field-F-hindgut|ORF113_GT51(79-252)
IRQPDRRPRQSRVDPGSPRKSSGSPLVKALLIIGVAAAIVVTLLLGYAFLIAKPNLPKISALTDYNPKTPLRIYTADKVLIGEFGEERRKVIPLNEIPLSMRNAVLAIEDDRFYSHGGVDYVGILRATVTNLRGHLSQGASTITMQVARNFFLSNEKTFSRKIYEVLLAWEIESQLTKDKILEIYMNQSFLGQRAYGFSSAAQIYFGKELKDITIAESAMLAGLPKAPSAYNPVSNFRRAKIRQEYILQRMRDLGYINTEEYQKALAEELHIRGLGNEFAVRADFPAEMVRQLLFAQYGEAIYSQGIDVYTTILKADQDAAYKAVRRGIFEYDLRHAYRGPEGFIDLPDDPVKRQRAIDEALLAYPQLDDLQSGVVLDVKPKEMQVMIATGDTITLKGEGMKLAAAS
>A_aquaticus-Field-F-hindgut|ORF114_AA6(1-109)
PYAELTDLQECIGLALGSPTRFGNMAAPMKYFWDCSTSEWLAGALIGKPACVFTSAGSMHGGQESTLLTMMIPLLHHGMMILGLPYSEADLMTTKSGGSPYGVTHHAHSH
>A_aquaticus-Field-F-hindgut|ORF115_GH31(83-468)
LYGGGSRVLGMNRRGNRLQLYNRAHYGYEKKSDLLYFTMPLVFSSKKYVIHFDNAPIGYLDLDSKNDNTLAYETISGRKTYQIIANENWIDLIDNYTDLTGKQPLPPIWAFGNFSSRFGYHSEKEVEKTIKKFREEKIPVDAIVLDLYWFGKDIKGSMGNFEFYKDSFPNPEKMIENLKKVGVKTVLITEPFVLTTSNKWQESVDKKILGTDKNGNPFRYDFYFGNTGLIDIFKPEGKQWFWEIYKGLLNKGVAGFWGDLGEPEVHPSKLFHATGTADELHNVYGHNWAKLVFDGFQSEFSKQRPFILMRSGYSGSQRFGMIPWSGDVSRTWGGLYGQTEISLQMGMQGMGYMHSDLGGYAGDNLNDELYTRWLQYGVFQPVFRPHAQEAVASEPIFREENTKQLAKQSIELRYKLLPYNYTLGFENNQKGTPLMRPLFFEESENLGLQLLAKTYLWGNDFLVSPIVE
>A_aquaticus-Field-F-hindgut|ORF12_GH30(43-456)
MKKTVLILITTLQLISCNISSKKAELWITDVSTNTLFAKTDIESTSKAQAINIAINPSKTYQTIDGFGHTMTGGSAFHIFNLEPKNRENLLKELFSTNDSNIGINYLRVSIGASDLDFKPFSYCDEKDETLKSFDLGYDRKYLIPVLKDVLKINPSIKILGSPWSAPKWMKDNNDTRGGSLLPKYYDLYAEYFVKYITQMKAEGIIIDAITIQNEPLHPGNNPSMLMLPEQQSEFIKNHLGPIFKENNIKTKILLYDHNADRIDYPISILNDKETRKYVDGSAFHLYGGTVDRIGLVHDAHPDKNLYFTEQWVGAPGNLAEDLRWNVKNLVIGATRNWCKTVLEWNIASDEKYEPHTDRGGCDSCLGVVTISGQKTTKNPAYYIIGHASKFVRDGAKRIESNLPNEIPNTAFLNTDGSIAVVMVNDTEKAIKTSVEVNKKFYSIELNKHSVATLFVKK*
>A_aquaticus-Field-F-hindgut|ORF13_GT2_Glycos_transf_2(7-143)
MKKELISIIVPAFNSEKYISDCIKSVQNQTYTNWEMIIVDDFSEDKTIEIVDFFVQKDSRIKLYKFEKNSGTGIARNFGLEKSSGKYIAFLDSDDLWKPNKLEKQIEFLKINNLNFIFSYYETINENGTLTGNLIKTPKKLSYFQLFFCNYIGNLTVIYNVDFFGKIPILSARKRQDWMLWLTILKKIRYAFPVQESLAYYRIRENSISASKLSLIKNNFSVYKQFHNYNFLKSTFCM
>A_aquaticus-Field-F-hindgut|ORF14_GH3(1-222)
IPLFIGIDAEWGLNMRLDSTYQFPKNITLGAIKDLQLIEKLGNSMGAESRRIGVHFNFAPVVDINTNPLNPVIGFRSFGENKENVTNLAISLTKGIQNQNVLATAKHFPGHGSTEVDSHKSLPIVTATREELDNVEFYPYKKMFQNDLASVMVGHLFVPSLESKENTPSSVSYNIITNILKSDLGFKGLIFTDALNMKAASNYRLPGELDLEAFVAGNDVLLFSEDIVKGIEKIENAYANGTISEDRLSHSVKKILKYKYKINLKKFEPIKIENIISDINPSSNIALGYKLFENAITVLNNLQETLPLKNLENKRIAYIKLGDDYL*
>A_aquaticus-Field-F-hindgut|ORF15_GT2_Glycos_transf_2(1-142)
IVCAKNEDFNVIKFVPILAEQNYDNFEIILIDDASIDRTLSIFEKFEKKYPNVKLVKVENNEAFWGNKKYALTLGIKVAKHEHLLFIDADCYPVSKSWISEMSMNFISKKEIVLGYGAYEKINNSFLNKLIRFDTLLTAVQYFSWAIIGKPYMGVGRNMSYTKTLFFDSNGFINHMKVRSGDDDLFVNQIADKENTTICFTPSSFTMSSPKKTYKDWFTQKRRHISTSKHYKFFDKFQLALFYISQFLFFAFLPILTISLILNFDILFFYVTIGLFTFRYVFVWIIMSYSAKKLQENDLITWFPIIEASLIFIQIYLYIKNIFSKPILWKQNQK*
>A_aquaticus-Field-F-hindgut|ORF16_GT51(25-188)
PVPITPLMVVRVFENLFNGKKNHFNHNWEPIENISINLQRAVISSEDGKFTTHSGFDFEAIKKAFNNNSRGKKIKGGSTISQQTAKNVFLWQGRSYLRKGLEVYFTFLIETIWGKKRIMEVYLNSIEMGDGVYGAESASQFWYKKKASKMTSLEAAGIAAILPNPRKFSATKSSSYINGRKIKIMKLMSYYGEINYNK*
>A_aquaticus-Field-F-hindgut|ORF17_GH43_28(69-358)+CBM32(426-534)
MKRIYFILLLSIIFGCKIEIANAQNSTILGKTEWFDPNKPATTYCNPINIGYNYVVQNHNGIEYSRRSTADPVIINYKNEYYLFATNQAGFFWSKDLSDWNFVYGSFQRKPGDDDQCAPSAWVVNDTLFYVGSTWKKDHPIWKTADPKSGKWTRHVETAMLPTWDPAIFQDDDKKVYMYYGSSGQLPLCGVEVDYDTWLPKGNQDDYKKLYEGTMVEEIQHNYGEIKYVVGLDPSQHGWERFGPNNDMEPAPWGNFIEGAWMTKHNGKYYMQYGAPATEFKGYANGVHVGDNPLGPFTYQKHNPMSYKPGGFVIGAGHGNTFQDNYGNYWNTGTCKISVKDRFERRIDMFPAGFDKDGIMYSNTSYGDYPVLLPTNERDNSKEISANWMLLSYKKNVTVSSSADCEEIETHRMDNGGKKVYEKFCYGANNLTDEDIQSYWSAKTSDKGEWLQLDLGRKMKINALQINYADHKATQYNKAMDIYYQYQIFMSDDAKNWTLVVDKSKNDKDVPHDYVELTKSIEARYVKLVNIHNASGLFAVSDFRVFGNGLGKAPEAVKNFKIDRNIKDSRNAIISWNKQSDAIGYNIYYGIAPDKMYNTIMTYDVNSYDFRGLDKGTDYYFRIEAFSENGKSKRSEIVKKVAK*
>A_aquaticus-Field-F-hindgut|ORF18_GH97(10-691)
MKKYIYLICTIFSISILQAQKVQSPSKKIDLKFELDAGKPTYSVNYNGQPTVLKSALGIQLKDKPNLDKDFTIVDTKSKSIDESWKPVLGEQSSILNKYNELKIFMVQKNTNVKMNIIFKIYDEGVAFRYEFPLQDDFTYFTVAGESSEFNLTEDYKAFWIPGDYDSQEYVFNETKLSEIDNSKLNLNNGIALKTIGGNFTVQSPLMMKSSKGLYVNIFEAAVVNYPVMHLDVDGKSYKLKSHLVPNAVGSMAFLHAPCVTPWRTVMITNDARDIMGSKMILNLNEPSVIADTSWIKPMKYIGIWWEMHVGVSTWDFAGTQNASQELHPSGKHGATTENTKRYIDFAAKNGFDGVLVEGWNVGWEDWFGNWKEDVFDFITPYPDFDIKTISEYAKSKNVKMIMHHETSGSVANYERYLDRAFDLMKKYDYPAVKTGYVGRIIPRGEFHDGQEMVNHFNFVAKRAADYKLMVNSHESSHPTGLGRTYPNYIAAEAARGNEFNGWSDGNPPAHETILPFTRLLGGPMDYTPGIFETKVSHYNKDKKELVHTTLAKQLALYVTLYSPLQMAADLPENYEKYNDAFQFIKDVELDWDETKILEAEPGDYITVARKTKGKESWFLGAITDENSRKSTIDLSFLPAGKKFKATVYEDKEDAHWEKNPKAYKIKTLEVTNKSKINLNLAPGGGTAISFFPVK*
>A_aquaticus-Field-F-hindgut|ORF19_GT28(21-134)
MRTELFLETPRPALAGRKARLLILGGSLGAEPLNKLLPEALSQVAVDLRPEVFHQAGKNHDEVTAERYRAAGVEAQVQPFIKDMAQAYGWADLVVCRAGALTISELAAAGLPSMLVPLPHAIDDHQTRNAEYLA
>A_aquaticus-Field-F-hindgut|ORF2_GT2_Glycos_transf_2(138-313)
MQDRHSKINASLFLFAIGICLTIYFSEELLNFGGQLYLGWGSFFIIYLMSKVKHFRNQPWRSIFIVLALFVSCRYIAWRIFDTLIYTGFFDFIGMALLFLAELYGFTLFLLDMFVNFSPISDDIIPLPKEESLLPTVDIFIPTYDESEAIVRMTVTAATQINYPKNKLNIYILDDGGTHAKRRSKESGAKAWRRHYSLRRLAKTLGVHYLTRETNQKAKAGNINHALQHTSGDLILILDCDQVPTKDILQNTVGQFLSDPKMFLVQTPHFFINETPVNNVITGISNRPDESEMFYRKIQPAMNFWNAAFFCGS
>A_aquaticus-Field-F-hindgut|ORF20_GT51(19-196)
FEELENPDSNLATEIISSDGVVLGKFYTQNRSQLKYSDLPPSLVKALVSTEDERFYSHSGIDARGTLRAVTNFGTAGGASTLSQQLAKQLFHKEGSRFIVFRIIQKIKEWIIAIKLERQYTKNEILTMYCNIYDFGNYAVGVSSAAKTYFGKEPKNLTIDESAILVGMFKNSSLYDPIRNPTGVKNRRNVVLAQMERNKGITTAEKEKYQKLPLNLKFKLESHKEGLATYFREFLRDYLKKWAEENKKADGTSYNIYKDGLKIYTTIDSRLQKNAEIALTSHLKNLQQEFFIQNKNNKNAPFVNISKEETDKIMRSAMKSSNRWYVMKSDNKSEEEIVKSFSVKTKMTVFTWKGEKDTLMTPLDSIRYYKSFLQSGMMSMEPQTGNIKTWVGGINYKYFQYDHVAQGARQVGSTFKPFVYATAIEQLHMSPCDSIIDSPYTMPRGSFGMPSSWSPKNSDNKYRGLVTLKKALANSINTISAKLMEKVGPAAVVDMAHKLGISSKIPVTPAIALGAVEVTVQDMVAAYSTFANQGVYVKPQFISRIEDKSGSTIYEPIPESHDVLSKDIAYAVIKLLEGVTEGGSGQRLRTTGGGSGYNRVTGYPYAFKNPIAGKTGTTQNQSDGWFMGMVPNLVTGVWVGCEDRSARFRTITYGQGATAALPVWGYFMKMNYADKSLNVSDKDFERPEKITVKVDCYTSVIEKDTIE
>A_aquaticus-Field-F-hindgut|ORF21_GH130(11-327)
QNPLLSPKDLPASKEGLEITCLLNPGVFEFENKKWLLIRVAERPAQKDNIISFPILTPEGGMEIIEIPANDPELDASDARVINYKGVDYLTTLSHLRLVCSEDGINFHEPENYPILTGEGMYETFGIEDCRVALINGIYHLTFTSVSDSGVAVGLRTTKDWKTFEKHGLIMPPHNKDCAIFEEKINGKYYALHRPSSVDLGGNYIWIASSPDGLHWGNHKCIAKTRKGLWDSKRVGAGAAPIKTKDGWLEIYHGANEKHQYCLGAILLDLNDPTKVLARTEQPIMVPTTEYELTGFFGNVVFTNGHIVNGDEIIIYYGASDEHVCGAK
>A_aquaticus-Field-F-hindgut|ORF22_GT2_Glycos_transf_2(1-159)
VYNRPNEIKELLQSLTELSYKAPFEVVIVEDGSTIKCEDIIKEFNEKLFISYYFKENSGPGDSRNFGMKMAKGIYFVILDSDCIVPSNYLSEVFKSLKYDFVECFGGPDRALKNFSNTQKAINFAMTSFITTGGIRGGSEKLNKFEPRSFNMGLSKKAFELSGGFGNIHPGEDPELTM
>A_aquaticus-Field-F-hindgut|ORF23_GT28(196-350)
MKKLQKHKFILSGGGTGGHIYPAIAIANELKNRFPDSEILFVGAKDKMEMQKVPQAGYNIKGLWIAGLQRKLTFDNLLFPIKLVYSLWNSKKIIKDFKPTVVIGTGGFASGPLLKMAQQSNIPTVIQEQNSFPGITNKLLAAKASAICVAYQNMETFFPKEKLHLTGNPVRQDLIAVEKNKDEAIRYFDLDSTKKTLLVLGGSLGARRINQLIEKELDFFESQGIQIIWQCGKLYFEEYKKHKSKNVKIVEFIEKMNFAYSAADFIISRAGASSVSELCIVGKPVIFIPSPNVAEDHQTKNAKAISDQKGAILLREVNLESDFQKTFIKLANSKDFQLELSENIIKLAMPYATQKIVEQITFLIK*
>A_aquaticus-Field-F-hindgut|ORF24_GH13_38(1-133)
PYEFWSYMNSAIKTKKPNALLIAEVYNPKEYRNYLNFGKMDYLYDKVETYDKLKEIIQGKSLPKDLSIIQENMKDIEHNMLHFLENHDEQRIASPEFAGASEKGKPMMVYSTTVSSSPTLIYFGQEVGEIGNENAGFGKHSRTSIFDYIGVPHHQKWMNEGKFDGEK
>A_aquaticus-Field-F-hindgut|ORF25_GT2_Glycos_transf_2(2-125)
LIPLLNEEESIKELYPWITSVLKSNNFSYEIIFIDDGSCDKSWDVIESFANKDSDVKGIRFIKNFGKSQALHAGFSIAKGDVVITMDADLQDSPEEIPELYKMMISGNYDLISGWKKKRYDSVISKNLPSKLFNWAARKTSGVKLNDFNCGLKAYKNIVVKNIEVSGEMHRYIPVLAKNAGFDRIGEKVVIHQARKYGETKFGAERFINGFLDLITIWFLTRFGKRPMHLFGAVGSIMVSIGFVSAGYIGISKLYNFFLHI*
>A_aquaticus-Field-F-hindgut|ORF26_GT19(2-147)
MLKVMISIVDYFPDYQFVIAGAPSIEENFYKKIINGTNVVLVSNKTYSLLEVSYAAIVTSGTATLETALYKIPEVVCYKGNWISYNIAKRIITLKYISLVNLIMDKEVVKELIQSNFNTNSLKEELEKILDIEKRKQIINNYNILENVLGSVGASDKTASFIIEDLKNHQNF*
>A_aquaticus-Field-F-hindgut|ORF27_GH3(87-309)
TLLAFSLAIIINAQQKSIDQKVEALMKKMNLEEKIGQLNQYNSDWEAATGLLTEVEGDKIAEIKAGTLGSILNVRSVDQTRQLQKAAMQSRLKIPLIFGQDVIHGFRTTFPIPLGETASWDLGAIEKSARIAATEAAAYGIHWTFAPMVDIARDPRWGRVMEGAGEDTYLGSLVGVARVKGFQGDDLSKPNTILACAKHFAAYGAAIGGRDYNTTDMSLIELNEVYLPPFKAATEAGVATFMNSFNTVNRIPANGSIYLQRDLLKDKWNFKGFVVSDWGSIGDMIAHGFAKDGADAARLAMIAGSDMDMESRNYTRYLAQLLRDKKVDIKLVDDAVRRILIKKHELGLF
>A_aquaticus-Field-F-hindgut|ORF28_GH65(323-703)
MNQDYIKPDNWSIIEEGFDKERVKSSESLFSIGNGAMGQRANFEESYSGETFQGSYIAGIYYPDKTKVGWWKNGYPKYFAKVLNAPNWIGIDVGVNGENLDLNKCKSVKNFKRELNMKEGWYNRSFEAVLQNGTEISVNVRRFLSLTLDEVGLINYEITPLNKDAKIVFMPYIDAGVSNEDANWEEKFWEPLDVKKDGNEAFVTAQTFKTHFKVTTFMSNTIFTNGANSNISAANIDKTIDKVQSHYDVIAAKGEKISIQKIAGYTVSLNHNDTVLSAEKVIKEAKKIGYEKLLQNQIDAWAKIWEMSDITIDGDVKAQQGIRFNIFQLNQTYSGKDSRLNIGPKGFTGEKYGGSTYWDTEAYCIPFYMATKNQEVARNLLTYRYNQLDKAIENAQNNLGFKNGAALYPMVTMNGEECHNEWEITHEEIHRNGAIAFAIYNYERFTGDATYVPEMGLEVLIGIARFWHQRASFSKNKNQYMILGVTGPNEYENNVNNNFYTNYIAKWCIDYAYSQIQKVATNSPIDHKRIVEKTKLSDSEIQDWRKVSGNMYFPKSEELGVYLQQDGFLDKDLVLVKDLDKSQRPINQKWSWDRVLRSPYIKQADVLQCFYFFEDHFTKEELKKNFEFYEAFTVHESSLSPCVHSIQAAVLDKMDMAYTFYLRTSRLDLDDYNKEVEEGCHITSMAGTWMSIVEGFGGMRVRENELSFSPKIPKEWKEYSFKINFRHQILKVIVSQTKTEFLLEGEQEITVKVNGKDVLIKPKTEVIV*
>A_aquaticus-Field-F-hindgut|ORF29_GT51(57-168)
MRWFTYPIKCLLCGLLAMQAYFAIQIGLWTTFNPDSTAFQRAERWRLCTWHWSCPIQSKWTPYDKISGNLKRAVLVSEDDIFFQHKGVRVEDMQKAWQKNQQQNQQKNQAGNKTKTVLRGGSTITQQLAKNLFLSSEQNYLRKGQELIITGLLELMLSKQRLYEIYLNS
>A_aquaticus-Field-F-hindgut|ORF3_GT51(2-90)
FNEALLSFKIEHNLSKDQILELYINQIYLGQRAYGFASAAQAYFGKDLSQLSIAQMAMLAGLPKAPSAYNPVVNPSRAKLRQLYVLRRMHELHAINDEQYDFAKKQELNVQRISQQYQVHAEYVAEMVRQTMYDRYKDAVYTQGFQVYTTINSAHQNSAYEALRAGIIDYDTRHGYRGPEGFIDQSIAQSGGDDQIDEALGSIRDVDELKVAVVKKTAPGTVSAILRGGETIEISGDGLAFARAALSEKNTPANRIRVGAIIRAKKTDKGWSIAQLPQVEGAFISMNPQQG
>A_aquaticus-Field-F-hindgut|ORF30_GT4(20-134)
MLWSRGVDLDIFKVQDSKALNTAHPIFLYVGRVAVEKNINAFLEIDLPGSKWVVGDGPAMAGIKEKYPEVNYLGVLQQHELAKVYAAADVFVFPSKTDTFGLVLLEAMACGTPVAASPVTGPIDVLGSSNSGAMNEDLREAC
>A_aquaticus-Field-F-hindgut|ORF31_GH103(65-294)
MHQFQLSNTSRMLFRTYPLLIALALGACTNAPTQQSVSQQPIVNQADDALTEARYSQNLDVLLNQVSQTQEIPLSALQTGFLDAKTIPSIRKLVLPPSGTFKKNWLVYRKRFIEPIRLKAGKAFWEENQAYLTQVEQESGVPAEIIVAIIGIETIYGRQTGNFRVKDVLSTLAFSYPDTPNKAAREQLFKDQLKELILLCWKEAGGSLPGKNSSQGVNSARFNACLNQNSSYAGAIGLPQFMPSSIRSFAVDGDGDGRIDLKQSPKDAIASVANFMKKHGWQPGMPISFPVQENGISAAKALADGEP
>A_aquaticus-Field-F-hindgut|ORF32_GH3(68-297)
QSFFPAAFINDSEEKILELENLIKKFNIGGLTFFHSRASTATNYEKNKKITLNEDSYSQLKTLIKRYQKAASTPLLISIDAEWGLAMRVENTPQFPYCITLGALQIDKKKLVYKVGKQIGLDLKSAGIHYNLAPLADINNNPKNPVIGYRSFGENKEKVSLFATEYLKGMNDVGILGCLKHFPGHGDTNVDSHLGLPIINKSKQELMENELFPFIEGIKNDVDSIMIGHLAVPSLNDGKNVSATLSKSVIKDLLRKELNFNNLIISDALNMHSVSKLYSEKGELEWIAYDAGNDILCFAENIEEGISLISKKASKQRIDETFDRILRYKHKVGIINNDFEQEEISLDYETCNVLNSEIAQSCITKIKGENVLENLKNAQKLKKLAKVSIYKNIENSFFNTLR
>A_aquaticus-Field-F-hindgut|ORF33_GH23(4-130)
QEVNARNMPTEIALLPFVESAFVTSAKSSAKAVGLWQFMPATGKDFKLTQNVFRDERRDVVQSTDAALDYLQRLNNQFGSWELALAAYNWGAGNISKAQKRNIAAGLPTDYESLTLPNETRNYVPKLMAY
>A_aquaticus-Field-F-hindgut|ORF34_CE1(1-166)
PNGYSSKKKYAVLYMHDGQMLYDSNTTWNKQAWDVDDIAGELISKNKVKNFIIVGIWNNGKKRHSEYFPQKPYESLTKSQRDSISIKLVKSNSTENYFEPNSDLYLKFLVQELKPFVDKTFSTKKDLKNTFVAGSSMGGLISLYAICEYPEIFGGVACISTHWIGTFDDINNPIPNAFLDYLKIN
>A_aquaticus-Field-F-hindgut|ORF35_GH18(2-194)
EEFRKQLDATKPKQLLTIAASVNNSNYENLELGKVQAPLSWINLMAYDMTNGWASTTAPHSVLNGGAKDKFAINYAVKDYIAAGVPANKLVLGVPFYGYGWKVSKTANNGLYQAADGIAPGPQEQGMDSYRRIKAKPGVVYRDDKTRAVWKYDGKELWVYDDAQLLKDKAEFVRKNKLGGAMVWELSGDTPDGELINALYEGVVKK*
>A_aquaticus-Field-F-hindgut|ORF36_GH20(102-334)
SDRIFIGATNFLRRLDGRTGMFFQQGFITKLNETLDAQLQINFEINGETSITENESYSINISDSKIEIKSKSDLGSLHALETLLQLLQNDDKGFYFPIVTIKDSPRFAWRGLMIDCARHFQPIDVIKRNIDAMAALKMNVFHWHLVDDQGWRIEMKTLPKLHQLASDGFYYTQEEIKDIVKYADIRGIQVVPEIDMPGHATSILVAYPEIGSKENEIYTIERNSGVFTPTLDPSNQKTYQLLSNIFDEIAPLFSSKFFHIGGDENEGKDWYNNPKIEKFKKESKIKNNHDLQTYFTIKLIPMLKKHDKELMGWEEIMSPNMPKETIIHSWKGDNEGVLPR
>A_aquaticus-Field-F-hindgut|ORF37_GH3(49-268)
KSNAKPWHIADNIKIYLKDNHLRHILVTKIQSTEIAARWNNTIQSFVEGENLGIPNSISTDPRNMASTNSIFNPGEAGEISLWPDGLGLGATFNPEIVKEFAHVAAQEYRALGITTALSPQIDLGSDPRWFRIQMTFTENSDLLTDMARFYIDGFQTSSGKNEIANGWGYNSVNAMAKHWPGGGTGEGGRDAHWANGKFAVYPGNNFNEHLKAFVNGAFKLSGKTNTVSAIMPYYTISYNQDPKGNNIGNNFSTYIIKDLLRDKYKYN
>A_aquaticus-Field-F-hindgut|ORF38_CE1(27-188)
LISFTINSLYAQKTIKGDFSKKINTKLELNYLLYEPKDVKTKKPLIVFLHGSGERGSDLEKIKVHGPLKYIKNNSLDSYILAPQCPEGKVWNSEELYNLIIEISRKHKIDSSRIYITGLSLGGWGTWNLASKYPEIFAAIIPICGMVDRIPYFEAEKIKNIPIRIFHGVLDDVVPMEESVQIYRKLKTLGAKDIKLTLFDDANHDSWSRVYDNPEIYEWILKQKK*
>A_aquaticus-Field-F-hindgut|ORF39_GH3(131-352)
MKKIVCIIVALCLSVNLTQAQSKKNKTKQKTSTTTVSTTKEVSDKKLTDAEYRALYFKKDPKMDQFISDLMSKMTVEEKIGQLNLPGSDAFVTGQAKNSNIAGKIKEGKVGGLFNIKGVDKIRDVQKVAVENSRLKIPLIFGMDVIHGYETNFPIPLGLAASFDMDLIKTTARIAAQEASSDGINWTFSPMVDITHDARWGRVAEGAGEDPYLGSQIAKAMVHGYQGINLADNNTILACMKHFALYGAPDAGRDYNTVDMSKIRMFNEYFPPYKAAVDAGVFTAMASFNEVHGVPATGNKWLLTDLLRTQWGFDGFVVTDYTGINEMIDHGMGDLQQVSALALKAGTDMDMVGEGFLTTLEKSLKEGKVSQQDIDKAVRRILEAKYRLGLFEDPYRYQDLDRAKKEVYSQEHRDIARNISAQSMVLMKNDKQTLPLKKSGTIALVGPLADSPSNMPGTWSVAAKHADAISVLKGLQETVGKDVKILYAKGSNFDSNAEFEKKASAFGKDSKRDNRSSEIIIKEAVEIAEKADVIVLAIGETAEMSGESSSRTNISVPQAQRDLFAELKKTGKPIVVVLFAGRPMELNYEKEQADALLNVWFPGSEAGYAISDVLFGKVNPSGKLPSTFPRNVGQEPMHYNHKNTGRPNKAEDDEKCNFVKFRTSYLDECNTPLFPFGYGLSYTTFKYGDISLSSKDLSGNQTLIASINLTNTGNYDGNEVVQLYIRDLVGSITRPVKELKGFQKVFLKKGETKTVSFKITPEDLKFYNADLQHVWESGEFDIMLGTNSQDLEVQRVNWTK*
>A_aquaticus-Field-F-hindgut|ORF4_AA3_2(5-447)
MTQANTYDYIIIGAGSAGCMLAKRLTKNPQKKVLLIEAGKNDNYIWIHIPVGYLYCIDNPRADWRFKTVAEPGLNGRSLLYPRGRVLGGCSSINGMIYMRGQAADYESWVQATGDESWSWENALKRYKQFEDYHGAANQWHGKGGEWTVSKQRLRWPIMDKFKEAAVQAGIPASEDFNRGDNFGVGYFDVSQRAGWRLNTSKAFLRDAAKRSNLTVLTQAVVSKLKIDPVSKNCLGVEYVKDGIASEALINSSGEVLLSAGAIGSVQILERSGVGASAHLNALGIPVIADLPGVGENLQDHLQLRMVYKVNGIKTLNTKANSLWGKMMIGLEYLLKRSGPMSMAPSQLGAFAFSSPEQKSANVEYHVQPLSLEKFGEDLHSFNAFTASVCNVRPTSRGSVHITSTDPEAPPAIHPNYLSTEEDRKVAAESLRLTRNIVKSPALQPFTPEEYK
>A_aquaticus-Field-F-hindgut|ORF40_GT4(1-137)
IGTLEPRKGYGQTLPAFEKLWAKGAQVNLVIIGKKGWMVDELVSHIESHPELNKRLFWLDSISDEYLDQIYSASTCLIAASDGEGFGLPLIEAARRHVPIIARDIPVFKEVAGEHAFYYRASKPEEMTQAIEAWLELHTKGAHPRSDKMPWLTWKESAQS
>A_aquaticus-Field-F-hindgut|ORF41_GT83(8-382)
MRHQSPSSWAVICVCIAAVVHFALGFSIEFSVDEAHYALYAQHLAWSYFDHPPLVGWIQWPLVTLTSTEGLIRLIPELLWVLSCYLVYQVTLELHHLIQGRNAGYLTSALPSPNICGLMAVLAILAAPIPHVLAIGLLPDTLLTPLSLGLMWMALRWLMKDHFSMVDWVVTGVLLGLAGLSKYTAAFTAIALLFVFISTPRKAWLTRLGFWIAALIALAFITPVLYWNYINDWISFKYQIAHGAGSSWLWRRLAAYLGVQVLVYGPLLTLGAFLFLKNCLQATKLALLSLFGFFVIPFAIFTGLSGGGGLPHWTSPAWFCLAPFAGIGLAKAWTTQHHRFIRFLFILQVVLCCIGFGFVLSGGINSDLMKSNPIADLYGWKLAGEKAAQLSQANKASGIAVQNWTLGSRAAWYARPTPVFVLDERQDQFDLWFGKLPKGANILLVNWSGMPFSPPIGSKNGFEHCAPLETLEIKRLGQSLSTFDFSLCSNWQD*
>A_aquaticus-Field-F-hindgut|ORF42_GT28(85-243)
GMGGYITFPGGLISKLLKRPLVLHEANSVAGSANRALAKIAMRTLTGFPNTMEKAEWVGNPIREEFDHIAAPVLRYEQRQGPLSILVVGGSLGAAALNENIPAALALIPLEQRPKVIHQAGDKHLLDLQKRYADLGVLADIRPFIEDMPTAYAQADLVICRSGAMTVSELAACGVASCLIPFPHAIDDHQTANAQFLSDADAAVFLPQKNLNPEDLALMIQNFNRSDLKEMAMRAHALSKPHATQRVAEVCADCAGVGI*
>A_aquaticus-Field-F-hindgut|ORF43_GH130(6-245)
MKDIAKRFEKNPLLSPSDLPPSTKGLEVTCLLNPGVFTFDNKTWLLIRVAERPAQKDNMVSFPILTVTGDIKIMEISKEDPDLVAKDPRVITYKGLDYLTTLSHLRLMCSEDGINFYEPEGYPLLVGEGILETFGIEDCRVALIDNKYYLTFTSVSDNGVGVGMRTTTDWKTFEKQGMILPPANKDCAIFEEKINGLYYALHRPSSIDIGGNYIWLSSSPDGLHWGNHKCIIKTRKNNWDSARVG
>A_aquaticus-Field-F-hindgut|ORF44_GT2_Glycos_transf_2(1-102)
FVDDGSTDNSWKIISSLSEKHPEIKGIKFLKNYGKSQALHAAFARAEGEVVITMDADLQDFPEEIPSLRKLIIEENYDLVSGWKKKRFDNVMTKNIPSKFFNWAARKTSGVKLNDFNCGLKAYKNDVIKAIDVHGDMHRYIPVLAKNAGYCKITEKEVKHQARPYGTSKFGAERFVRGFLDLITLWFISKFGSRPMHFFGAIGTIMFLIGIFSAIYIGVKKLYYVYFLNSSAHLVTDNPFFYISLVMMILGTQLFIAGFLGELIFRSQREKKDNYSIAKTINL*
>A_aquaticus-Field-F-hindgut|ORF45_GH23(44-181)
INFANEKAPLELQDVAERFDREMLINTNLHASTILIIKRSKRAFAIIEPILEANNIPDDFKYLAVIESGLVNAVSPVGARGVWQLMPETAKELGLEVTENIDERYDLEKSTEAACAFLKKSKDKFGSWTLAAASYNGGNGGINNQITIQKEFDYYDLLLTEETSRYVFRILALKEIMQNPKKYGFEINENDLYPIISTKNIEVNYPIESLADFAKEKGINYKILKLYNPWLRETFLTNSVGKAFKIAIPE*
>A_aquaticus-Field-F-hindgut|ORF46_GH25(89-262)
MRRKVARREPSTRKRRMVYSGFFNFLAVTTFSLIALVFAYNFRVQIGGYLSYYSNSLANSIMNFGSVKRTKDFRNYQVLGNGEKIAGFDVSEFQETINWKVIDTLDSEYKIHFVFIRSTAGIDKKDAQFDTNWKEAKKHKFVRGAYHYYRPNESAEKQASNFIKNVKLERGDLPPVLDIEKLPKKKSLKHLHKELQTWLNIVEKHYKTRPIIYTGEKYYDDFLREEFSEYKFWIANYNLYRDSMDDHWLFWQYTEKATVKGIKSKVDFNVFNGNIEQLKKLTIK*
>A_aquaticus-Field-F-hindgut|ORF47_GH18(7-159)
KHRGNLWAGYMALTKTLRLELDKAAAAQGKYYMLTIASPSSGYLLRGFEGFQALKYLDYVNIMSYDLHGAWNHFVGHNAALYDTGKDGEIADAKIYATSGDGKYYNGQGYLNIDWSYKYFRTALQGGRINIGLPYYTRGWQNVTGGTNGLWGTAALADQKQCNIGTGGNLGPDAL
>A_aquaticus-Field-F-hindgut|ORF48_GT30(47-199)
MSVRLNSEYGARPRFWFAAYQLLWHLLLPLAFIRLAWRSRHSGAYLHHIPERLGFGYQKPITQGAIWIHAVSVGETRAAQPLIEAYLARGESILLTHMTLNGRRTGKQLFGKAISAGQIQQVYLPYDLCWAVEHFLKTFKPKFGLFMETEAWPTVVFRCAAIGLPLYLVNARLSERSARRVNQFGKAGRALFQAFTGIL
>A_aquaticus-Field-F-hindgut|ORF49_CE14(11-116)
YKKQNMKLDILAFGAHPDDVELGCAGTVAKEVSLGKKVGIIDLTQGELGTRGSVEIRKKESEKASKILGVSVRENLKMRDGFFLNNEENQLKIIEIIRKYKPEIVLCNAVDDRHIDHPRGSNLVSDACFLSGLIKIETSLNGKNQDVWRPKIVYHYIQWKNIKPDFVVDITGFEEIKNQAILAYSSQFFTTNSNEPITPIATKNFLESVKYRAQDLGRLVGVDFAEGFTTERYLAVNSLE
>A_aquaticus-Field-F-hindgut|ORF5_GT83(2-200)
MLLAIILTPYIIGLFLPLMELDSAQDATMAMYMARENSFLYLIKGHGAYLDKPHMHFWLSAISFKILGVSEFAYRLPSVLMLILGALGVFKLANLLYNKSVGEVAALIYLSAQGVILSAHDVRTDAVLTGATIFSLYKFIEYLKTQSIWSIFFGGIFMGIAFDSKGLLAVVVIGLSLICYLLYDRDWGKVFNKKLFVGLIS
>A_aquaticus-Field-F-hindgut|ORF50_GH13(33-215)
DRPTKDWLNYPNEIITTNHLKSTLLDPYASKIDKKEYNDGWFVETMPDLNQRNPLVASFLTQNTIWWAEYAGLSGFRVDTFSYSDKDFLSYWTKTILEEYPNFNIVGEEWAYESGLISYWQKDKINPDGYKCYLPSLMDFALREKVIKSLNEKSDWFSSWKKTYEAIAQDYYYPNPNNLLIFPDNHDTDRFYTSINKSLESWKLGIALFMTMRGI
>A_aquaticus-Field-F-hindgut|ORF51_GH92(15-241)
PQKQYEITKTGNIIHYSPYTGKIEKGYMYSGTGFWDTFRALYPLLNLIYPYINKEMQEALINDYKEGGFLPEWSSPGYRDVMVGNNSASVVSDAYIKGLRGYDINKLYEALLNGANKEGPLAAVGRKGVKYYNSLGYIPQDIGINESAARTLEYAYDDFTIWMLAKELNKPQKEIRLLEKRMMNYKNLYNPKFKLMSGRNKDGSFSDNFNPYKWGDAFTEGNSWHYSWSVFHDIQGLINLM
>A_aquaticus-Field-F-hindgut|ORF52_AA6(1-114)
RFGNMAAPMKYFWDGSSSQWLNGALIGKPACVFTSTGSLHGGQESTLLTMMIPLLHHGMMIVGLPYSEPDLMSSQTGGSPYGVTHLAHADGRAPISAEEKRLAIAQGKRLAETALQLARTKS*
>A_aquaticus-Field-F-hindgut|ORF53_GH102(8-141)
GYYEPVMNGSLTRTSVYSVPLYGYPKAWRQSKPNPAPTRAELISSGVLQGSEIAWVQDPVAAAFMQIQGSGKIRLDDGRVLRLGFAGTNDQPFKSFAQWLLDRKEITRGEASMQGISQWAKRNPSQVNEMLNANPRFVFFKELPSNVSADLGPNGALGVPLTAERSIAVDLQALPLGAPVFLAATKPLSSQPLQKLVMA
>A_aquaticus-Field-F-hindgut|ORF54_GH23(78-206)
AMNLRFEGNREWNWELRNMSDKQLLAAAEYAKRINLYDRVVNTADRTKQEHDFSLRYPTPFRDELSPIARQIDLNLAWAYGLIRQESRFIMNAASSVGASGLMQVMPNTAKYVAKKIGMTNYTNDKLSDTNTNLTLGSNYLNMVLIDLDGSWVLASAAYNAGPSRSKAWREKLNGPTEGAIFAETIPFTETRVYVKNVLSNANYYSSVLNGQSQSLKQRLGVITPKAATQSELP*
>A_aquaticus-Field-F-hindgut|ORF55_AA6(1-168)
GIESVPGANARLRTVPPISAVCEATEAAVHQDGAPYAEYSDLKECIGLALGSPTRFGNMAAPMKYFWDGSSSEWLNGALIGKPACVFTSTGSMHGGQESTLLTMMIPLLHHGMMLMGIPYSEPDLMSSNTGGSPYGVTHLAHADGRAPISPEEQRLAKAQGKRLAETALMLFQNKR*
>A_aquaticus-Field-F-hindgut|ORF56_GH3(56-173)
MSKATMNPGPVTLDVVGQVLNAEDRRRILHPLTGGVILFGRNFANRKQLTKLTTDIKKLRPDVLISIDHEGGRVQRARTDGFTHLPAMRKLGELWGVKHQSTHAAESAALAMAAATACGYVLAAELRACGVDFSFTPVLDLDFGRSGVIGDRSFSRDPQIVFALAKSLNEGLRLG
>A_aquaticus-Field-F-hindgut|ORF57_GT9(2-202)
ITVFSGAKEKISYHKSYSTLFYTKNVKRIPNGTKSEFGLAIDNRLLLIKDLIQGDITEVKPKIFLTNSEIEKSKSLLEKFGLKNNSKPLVMFGILGSEKYKTYPLDKMAKIIDFVVAKSSANIAFNYIPSQKEDAQKVYNFCNENSKKNIHLELYTDSLRDFLALLSQCSVLIGNEGGAVNMAKALNIPTFSLFSPSIDKETWQIFENE
>A_aquaticus-Field-F-hindgut|ORF58_GT5(4-170)
MLTVHISAECYPAIKVGGLADVVGALPKYLNHLDVEVKVIIPFVENKFVQENKLSQVYQSQFPFGLESIPFSVYKNSSLGFDLYLISIPGLLDRPNIYGYKDDNYRFLAFQIATIEWLNTWELPIDNIHCHDHHSGLIPFFCKYAFKYSKFKNTPTFFTIHNAQYQGQMSWD
>A_aquaticus-Field-F-hindgut|ORF59_GH19(16-112)
FVPVLNTAMQRYQIVGSMRVAAFIAQIGHESGQLRYVREIWGPTPVQARYEGRADLGKTVAGDGSKYRGRGLIQITGRANYAACGEALGVGLVNQPERLEQPQYACMSAAWF
>A_aquaticus-Field-F-hindgut|ORF6_GH30_1(70-488)
MNTKKIAIYILFSSMLNLGFAQQKAQQPKQYVVTNQKIKTFTTSKNNPERFLESKELKKFDGNKQPKEVEAAVFINPNHRFQTFIGIGGAITDAAAETLAKMPKAKQEEIMNAYYNPKTGINYTVVRTNMNSCDFSSDSYTYVEENDKSLKTFDVKHDEQFKIPMIKKAKELIGKDFKFYFSPWSPPAWMKDTKNVLQGGRLLEEYYDSWANYYVKFIQEYQKRGIPVWGMSVQNEPMAKQTWESCIYTAEEERDFVKNNLGPVLWKNNMKDKKVIVWDHNRDLIFQRASTVLDDPEASKYVWGVGFHWYETWTGGQPMHNNVMETSRAFPDKAMIFTEGCKEKFEYSRINDWSLGELYGKNMINDFNTGTVAWTDWNVLLDETGGPNHVGNFCFAPIIANTKTGEVHYTNEYFYIGHFSKFIKPNAKRVSSSTNRDGLLSTSFINPNGELVVVVMNSTEKDLDYTLWVSGKTTQMNIPANGIETLIIK*
>A_aquaticus-Field-F-hindgut|ORF60_GT5(5-192)
MKDKRILYVSSEVMPYLAENEVSLMSYDSSKASNDQGVQIRIFMPRYGNINERRHQLHEVIRLSGMNLVVNDLDMPLIIKVASIPKERIQVYFIDNEEYFKRKATFEDEEGILFEDNDERSIFFAKGVVETVKKLNWVPDIIHVHGWMAAMLPVYLKHYYKDEALFNETKIITSVYGKSFEGNLDSKMIDKIVFENISRELISELE
>A_aquaticus-Field-F-hindgut|ORF61_CE11(3-274)
MKQRTIAAPVKTVGIGLHSGRKVTIVIKPAPINSGVQFVRIDTPEQSVVPATALAVCDTRLASVIQKDGVRVSTVEHLLSACAGLGLDNLLIELDGEEVPIMDGSAASFLFLIESAGIAEQEAPRQFVVIKKAVEVREGDKLARLEPFFGFKLDFTIDFKHPAVDKTGQRFVVDFAEHAYRSEIGRARTFGFAHEVEALREMGLARGGSLDNAIVLDEHRILNNEELRYEDEFVRHKILDAIGDLYLVGHPIVGAYVAEKSGHALNNALLRKLLEDPSAYEIS
>A_aquaticus-Field-F-hindgut|ORF62_GH104(45-220)
YFEQLKVAKDLAINKRIENQPNVVIGSPRKKEEDKGEEKKSCQCEAKVRAFMRMLREKEGTSAEKGYTMLFAKKDFVKDYQKDMSTHPGIVVSSGNISSSAAGAYQIMKDTYKDIGFTKNRKKYNISSFDAESQDKLCLIIMKHNYVTDRPSSFYNTGNNKKDEWRKRFKGKQGDIIQFILDDDINRASLLSSLCWSSLPDSPYGQQSSSYTFADVKTYYDNFLKKELAGETTLHLKKGFLKEFGYVNCCNKKEQIIVGSCNKCNNEHYDVAKPEHWITQKPSKCWQASVDILSNYGLKSGSGYSDNRIITANQKDNALNPTKTNEALNYIDSQLKIGNPVVVGLDDNLKKSTYNTHNATEHFFVIVGSGCEDGKRYYNFFDVGSPTKEQGTANKNKLYLVNDLLQGKSYGGTHNYTVTEVRKNKL*
>A_aquaticus-Field-F-hindgut|ORF63_GH92(238-745)
MKNHKQKIYLALKTFLICIVLNAQTKTFEPANFVNPLMGTQSSHELSNGNTYPAICRPWGMNFWTPQTGKMGDGWIYTYNAQKIRGFRQTHQPSPWMNDYGQFSIMPVVGKMAFDEDERASWFSHKSEIVKPYFYSVYLADYDVTTEFTTTERAANFQIIFPENDKSYVVIDAFDKGSFIKIIPSENKIIGYTTRNSGGVTENFKNYFVLIFDKPFLTNQIWSDKKIVDNKLELQDNHVGAIVGFKTKKGEKVNVKVASSFVSFEQAEFNLKSELKNDSFEKIVEDSKKIWNETLSKIKVEGGSEEQTQTFYSCLYRTVCFPQKQYEINKEGKAIHYSPYSGKIEDGFMYAGTGFWDTFRALYPLLNLVYPSINKEMQEGLINNYKEGGFLPEWSSPGFRNVMVGNNSASVVADAYIKGIRNYDINELYKAVLHGANNEGSMDAVGRKGVEYYNKLGYVPYNVGINENAARTLEYAYDDFAIWKLAKELKRPKEEIELYEKRMMNYKNLFNPEFKLMSGKNQNGTFQSNFNPFKWGDAFTEGNSWHYSWSVFHDIQGLINLMGNEKVFASKLDDIFETAPVFDESYYGAVIHEIREMQIMNMGQYAHGNQPIQHVIYLYNYAGQPWKTQYWAREVMDKLYKPTPDGYCGDEDNGQTSAWYIFSSLGFYPVCPATTQYVLGSPLFKKATIKLENGKQIVINSENNSDENSYVNELYFNDKLYSKNYVDHFDLLKGTKLNFKMSNIPNKQRGISKENYPYSYSNENK*
>A_aquaticus-Field-F-hindgut|ORF64_GH125(70-471)
MQTRRKFIKKAGIISAGLMAVPTEIFASDTNYKKYIQKDFISKRPPLSERKFTSKAIEDAIIRIKKQIANPELAWLFENCFPNTLDTTVDFEIINGKPDTYVITGDIDAMWLRDSTAQIWPYIPFVKEDKKLGELIKGVINRQTNCILLDPYANAFYKDFSQISEWKDDLTKMKPGIHERKWEIDSLCYPIRLAHGYWKQTDDLSLFDKNWQEAMLLVLQTFKEQQRFENRGPYTFQRNTAWATDGVPLAGYGYPGKPCGLIVSTFRPSDDSTLFPYLIPSNMFAIEALGYLIEICSLPKIDNQEIVSKAQKLREEVKKGLEEYGIIQHQKFGKIIAFEVNAYGSFHFMDDANVPSLLSLPYLGAIKPNDELYLNTRKIILSENNPFFYKGTAGEGIGGPHTGYDTIWPMSIILRAITSVDEQEVKKCISNLIKSNADTGFMHESFHKDDVNKFTRSWFAWANTLFGELIVETSKKYPNILKEKNI*
>A_aquaticus-Field-F-hindgut|ORF65_GH13_8(4-117)
YYGSFGYQVSNFFAPSSRFGTPDDLRNLINKAHSLGIAVILDLVHSHAVKNILEGLSMLDGTEQYFSGQHPDWGSYIFDYGKIEVKRFLCSNVKYWLEEFHFDGFRFDGVTSMLYNH
>A_aquaticus-Field-F-hindgut|ORF66_GH103(2-141)
SFAVDGDGDGRIDLKQSPKDAIASVANFMKMHGWQAGMPIYFPVQDNAIPAARQLADGEPQLKYTVAELIEKGILSKQQGDLQRGGVEPQSKAMIVDLPYPDKDGTDQAQYVVGLNNFLTIVQYNRSYFYAQSVAEFAEALGYKNRSVVPIEASPKALSSKAVHETAPAKKSSGKKKSKSTSKTTG*
>A_aquaticus-Field-F-hindgut|ORF67_GH13(15-337)
MFEQANRSNKDGRHGGDIEGIIKNIDYIKSVGATAVWTTPLCEDNDKQVSYHTYAQSDVYKIDPRFGTNEDYLRLSSELHKKDMKLIMDYVTNHWGAEHWMIKDLPTYNWIHQFPGYGQTNYKMTTQFDTNASKIDTKLCADGWFVKSMPDLNQSNELLLKYITQNAIWWIEYANLDGFRVDTYSYCDKEGIAKWTKAITDEYPNFNISGEVWMYDQAQIAYWQKDSKIGAIQNYNSYLPSVMDFTLQDILTTVFNQDDGEWNKGIVKVYENFTNDFLYPNPNNLLVFAENHDTSRLNDYYKNDFDKYKLAMTIIATVRGIPQIYYGSEIGMSGNKEVGGDGDIRRDFPGGWAGDKNNAFIKSERTDEQNKYFDFSSKLFNWRKTNEAVHYGKMTHYAPENNVYVYFRENKNKKVMVVINNNKEKQNIKLNRFQESILNAKNAKEIISEKTISLAESLDVEAKSAMIFELNN*
>A_aquaticus-Field-F-hindgut|ORF68_GT83(16-346)
MQFGQIRQSSALHPGKILLLLIIYGLLWFGTLNYRHLIPSDEGRYAEMAREMLVTGDWVTPRYNGYQYFEKPPLQVWATAVAFQAFGVGDWQARLWTALTGFLTILAIGFTGARIYNARVGWLAAVVLASSPMWVISGHFNSLDMGLSAFLVAALCSLLIAQSSHNKLSCRNWMWACWFFMALATLSKGLIGAAIPAMVFIAYSVSAGDWKIWTRLRLFSGTILFLVITAPWFVLVSLRNPEFLEFFFIHEHLQRFTQDAHSRTGPLYYFIPLLLIGLLPWVLQLPGALIQGWNERKPTFSSTWLLVCWSVVIFAFFSVSQSKLPGYIIPIFPALALLIGKRLERLLGHTN
>A_aquaticus-Field-F-hindgut|ORF69_GH3(90-311)
MKKTLTLFAFAIIFSANAQKSIDQKVEELMQKMTLEEKIGQMTQFNGFMNATGPLVNQGDKLTELEQGKVGSMLNIQGVKETRRYQEIALKSRLGIPLLFGQDVIHGWKTTFPIPLAEAASWDLEAIQKAARIAAVEASASGAHWTFAPMVDIGRDPRWGRVMEGAGEDTYLGSKIAYARVTGFQGKKLGDLDAVMACAKHFAAYGAAVGGRDYNSVDMSERMLFETYLPPFKAALDAGVSTYMNSFNDLNGIPATGSAYLQRDILKDKWNFQGFVVSDWGSIGEMVAHGYAKDNKDAGLKAILAGSDMDMESRAYIDHLKELVSEEKFLESFVNDAVKRILRKKFELGLFDDPYRFSNTEREKAALNNPEHTKFAREMASKSIVLMKNDKNILPLSKNIKTIAIIGPMAKPKRWNHGFWAMDVTETTGIDSTYIVSQYEGLVNKVGKDTKILYAQGCTVEGTDKSGFAEAIKIAKQADVVILTIGEGHAMSGEAKSRSNINIPGVQEDLAKEIYNANKNMVVLVNAGRPLVFDWVADNAPAILYTWWLGSEAGNAIADVVFGDYNPSGKLPMTFPRSVGQIPIYYNYFNTGRPATKEDDLLYVSAYNDLKNSPKFPFGYGLSYTNFEYSNLKFDKKQMTKNGTITVTLDIKNTGKYDGTEIVQMYLRDLVGSVVRPVKELKDFEKVTLKSGETKQVKFVINNEKLSFFNDKLIWDSESGGFHLMIGSSSEDIRLKDKFELQ*
>A_aquaticus-Field-F-hindgut|ORF7_GH43_28(73-362)+CBM32(430-534)
MNVKCLILLLSLSLIGCKSSNLEVKEPENSLILGKTEWFDPNKQATTYCNPINIGYNYTVENHNGIPESRRSSADPVIINYKGEYYLFATNQAGYFWSKDMSDWKFVYGSFQRRPGDDDQCAPSAWVVNDTLFYVGSTWKRDHPVWKTADPKSGKWTRHVEVAMLPTWDPAIFQDDDKKIYMYYGSSGKIPLCGVEVDYKTWLPKGNQEDYKKLYEATSVEDIQHNYGEVKYVVGLDPAEHGWERFGPNNDMEPAPWGNFIEGAWMTKHNGKYYMQYGAPATEFKGYANGVHVGDSPLGPFVYQKHNPMSYKPGGFVIGAGHGNTFEDNYGNYWNTGTCKISVKDRFERRIDMFPAGFDKDGIMYSNTAYGDYPVLLPTTKRDHTKNIESAWMLLSYKKKATVSSSENCAEVQTHRVDNSGKKVFENICYEADNLTDENIQSYWSAKTSNKGEWLQIDLGKRMRINALQINYADHKATQYNKAMDIYYQYQIFMSDDEKNWTLVVDKSKNDKDVPHDYVELTKPIEARYVKLINIHNAS
>A_aquaticus-Field-F-hindgut|ORF70_GT2_Glycos_transf_2(3-123)
MISILLATYNWPQALKLCLESLATQSDRDFEIIIADDGSRKDTKELIDAMKTAFPVPITHLWQEDLGFRKTKILNQAIAAAHGDYLVFLDGDCLVQPDFVARHRALAQKGYLVTGSRVLLSESLTQQLLQWPRWNFQDLMAKLLAHRLGGSINKYWPLNIKLGNGSWRDYKKFVWRRIKGCNMACWKADAEAINGFDETMTGWGHEDADFIFRLQRHRIRRKSGSWSTEVLHLFHKIHDQSNAAENARRVREKILAKAL*
>A_aquaticus-Field-F-hindgut|ORF71_GH5_7(69-382)
MFKPKYHYILSLITLFIVLSCNDQTEKKQTSFITVQKGQFIKNKKPYYYIGTNFWYGAILGSEGKGGNRKRLLSELDSLSAIGVDNLRILVGADGQNGVTSKVEPSLQIEPGVYNDTILAGLDFLLSEMGKRKIYAVLYLNNSWEWSGGYGQYLEWAGKGKAPNPSIDGWDNFQNFVAQYQQCDSCKQLFANHVNYIVSRTNRYTKKAYKDDPAIMAWQIANEPRAFSSENKVSYALWIKNVAKQIKTLDNNHLVSIGSEGYYGSEQDLQLFELVNSYSDIDYMTIHIWPFNWGWVKKDKVQESVNYAKEQAGIYINKHLSIAEKYSKPVVIEEFGYPRDNFQLAIGTPTTARDDFYNYIFNQILESYNKKGILVGCNFWAWGGVAKLASNHTLWKKGDDYTG
>A_aquaticus-Field-F-hindgut|ORF72_GH16(38-271)
MEKILFALVTALIFSSCNQNIVKIIEDPNLKNEWEMVWNDEFHKDGLPDLTKWTYDTEGNKTGWGNNEAQFYTENRKENAFVSDGTLKIVALKEDIGGKKYTSTRLVSKGKGDWLYGRFEIRAKLPTGVGTWPAIWMLSTDWKYGGWPESGEIDIMENVGFDPDTIVASAHTKSYNHIIGTQKSTRVEFKKSYTEFHNYILEWGPSEYRVYIDDLLYFTYKNDGTGVDAWPFNQKFHMILNLAIGGNWGGMKGIDDTKFPHIFEIDYVRVYQK*
>A_aquaticus-Field-F-hindgut|ORF73_GH20(89-420)
RLGGRTGLFFEQGFITAVNEKPKANLQISFKEVAKNELNQDESYTLLIKDNEIKINSNTDFGTLHALETLLQLLQNDENGFYFPNVQISDYPRFTWRGLMIDSARHFQPIDVIKRNLDAMSALKMNVFHWHLVDDQGWRIEMKNLPKLHELASDGNYYTQIEIKEIVKYADDRGILVVPEIDVPGHGSAILSVFPEIGSKYVKGNPNNREIKYELERNAGVFNPTLDPTNPKTYKILSEIFDEVSPLFPGKFFHIGGDENDGKDWDNNPEIQQFKKDNKLENNHELQTYFTLKLIPMLKKHDKELMGWEEIMTKNMSKEAIIHSWRGTNEGFLAGKSLIDAVKSGHKTVLSNGFYIDLVYGVENHYKTDPMPANNNFTDEEKKLILGGEATMWTELASPETLDSRIWPRTAAIAERLWSDESVKDLKSLRKRLKTISFRLEELGISHLKNKEVLLRNISNNQKSTAIEDFSNICEPLKGYTRNAGGTEYQMYSPLTLFADVCVPDATDAVDFSEIVDNYLTNKDEKSKIEIQNYLKKWILVNDDLIKLSKKAPLVKPILPLSGSLSDLSNKLLQNKNTNQKTLEELLEECNSKKHADVELAVYESLKKLVAAKF*
>A_aquaticus-Field-F-hindgut|ORF74_GT28(109-238)
WNAKKIIKKFKPDIVIGTGGYASGPTLFVASVDNIPTLLQEQNSFPGITNKKLATKAKAICVAYSGLDKIFNNSNIILTGNPIRLEIFQNLPTKEEALAFFNLDPRKKTVLSLGGSLGSRNINNAWKKQIEKFKNENNYQLIWQTGSADYRELSKNKNLNSDNIKVIEFINEMKMAYVAADLIVSRAGAIAISELCLVGKPIVLIPLPWATEDHQTKNANSLACKGAAIIVSDEKANLELAD
>A_aquaticus-Field-F-hindgut|ORF75_GH13_11(3-178)
ELRGSYAALAHPVMLAHLQGLGITAIELLPVHFHLDEPRLQKLGLRNYWGYNTLGFFAPEPTYWSGRAGTTPLSEFRDMVKALHSAGIEVILDVVFNHTAETDESGPTLSFRGIDNRSYYVLNAAHPELYENWTGCGNVLNLSHPRVLQLVMDSLRYWVSECHVDGFRFDLAPVLGRLDGRFNPHAPFL
>A_aquaticus-Field-F-hindgut|ORF76_GH92(1-213)
WCVAQMAKDLGKKEDFEYFTKRANLYKSYFDKETTFMRGKLENGSWREPFNPLSSEHRKDDYVEGNAWQYNWLVPQDPYGLINLFGDEKLFSYKLDKLFTLEETFVGAEVSPDISGLIGQYAQGNEPNHHIPYLYAYVGQPWKTAKIIREIDNKFYSSKPDGLCGNEDLGQMSAWYIFSALGFYPVNPANGVYVLGSPLVNKATISFNNSTKFN
>A_aquaticus-Field-F-hindgut|ORF77_GH5_46(77-336)
IIIASICFSAFSQLKTSDDLTFLRTSGQDIINEKGEKIFLKGVGLGNWLLPEGYMWKFGKFGDRPRKIEKIVEDLVGKEKSIIFWKKYRQNFITEADIEQVAKLGFNSVRPALNARLFLTEDENPVYVEEGFQLMDSLVSWCKKNKIYVIIDMHGAPGGQTGANIDDSANDIPELFLDKKYEERLTNLWIKIVQRYKYEPTVAAYDLLNEPLPKATGAAEKYKHLLVPMYKRLTSEIRKIDKKHMISIEGFDWSNDWPLFDETFDSNVFYQFHYYCWSRPDNLHDIDGYLNKRKVLNTPIWAGEIGEKGNAIHWASAQYLETNNVGFSLWPWKKLDTKNTPYSIKKPENWDLIVKYSETGVLPNKIIAEKALNDFLENIKIENCDYFEDVCNSINTRIPGKIEAENFGFEGYNKSYFVFDTINKSKTYRTNQPVKIIVDSKDKEQALSDQSVEIKKNEWLVYDFNSLDEKTHKLYI
>A_aquaticus-Field-F-hindgut|ORF78_GT51(31-141)
FLIAKPNLPKISALTDYNPKTPLRIYTADKVLIGEFGEERRKVTPLSEIPLSMRNAVLAIEDDRFYSHGGVDYVGILRAAVTNLRGNLSQGASTITMQVARNFFLSNEKTFSRKIYEVLLSWEIEAQLTKDKILEIYMNQI
>A_aquaticus-Field-F-hindgut|ORF79_CE11(4-230)
MVKQKTIKKEISLVGVGLHTGKEVKMTFKPAPINNGFTFVRVDLEGSPVIEADANYVVNTQRGTNLEKLGVKIQTSEHVLAAFVGCDVDNVIIELNASEPPIMDGSSKFFVEAIEKVGIEEQCAARNIYVVKENISFVDEVSGSEILIVPSDEYQVTAMVDFGTKVLGTQNATMKSISDFKTEISESRTFSFLHELESLLNNGLIKGGDLNNAIVYVDKEICDNTMTNLKKAFGKEEIKVKPNGILDNLTLHFPNEAARHKLLDVIGDLALVGVKLQGKVIANKPGHFVNTQFAKKLSKIIKKDQKNQVPAFDLNQEPLMDIHKIMSILPHRPPFLLIDRIIEMSDSHVVGMKNVTMNENFFVGHFPDAPVMPGVLIVEAMAQTGGILVLSTVPDPENYLTYFMKIDNVKFKQKVLPGDTLIFKCDLITSIRRGICHMRANAYANGRLVAEAELMAQISKKQ*
>A_aquaticus-Field-F-hindgut|ORF8_GH13_38(2-166)
KEVPNSWIKFKDIALFWIDKGVDGFRFDMAEMVPYEFWSYMNSAIKNKNPKAFLIAEVYNPKEYKNYIQLGKMDYLYDKVETYDKLKEIIQDKASADELVKIQSDMKDIEHNMLHFLENHDEQRIASPEFAGSAEKGKPMMVYSATISTSPTLIYFGQEVGEEAKENAGFGKHSRTSIFDYIGVPSHQRWMNDGKFDGGKLTEPEKELRAFYKKLLNFTISSEALMGKYYDLTMLNKKESERFGTKISAFVRYSERQKLIIITNFSAYESNNLELIIPKSVIS
>A_aquaticus-Field-F-hindgut|ORF80_GT2_Glycos_transf_2(6-173)
MNDCIVIIPTYNEIENIEKVIRIVFSQTKRFHILVIDDNSPDKTHQKVVNLQEEFKDNLFLLKREKKEGLGTAYIHGFKWALQQKYDYIFEMDADLSHNPDDLIKLYESCHFGGADVAIGSRYITGVNVVNWPLNRVLMSYFASFYVKCITGMKIHDATAGFVCYKKNVLEKINLDK
>A_aquaticus-Field-F-hindgut|ORF81_GH13_14(193-311)
QNFILSQSNIINKTKYRTFDEYPSYFGSDLGVKYSPNQTIIKLWSPNAEEIMFRAYEKAQGGTYSFQQNMEITDNGVWKIVLPADWKNTYYTIQAKHDGKWMMEVPDPYATALGTNGERGMIIDEDETIPINWNSYMKPELKSFSDIILYETHVRDISTHNSSGIKNKGKFLALTEKGTKNPEGLSTGIDHFKEMGITHIHILPFFDFKSIDESELNKNNFNWGYDPQNYNTPDGSYSTNPIDGKVRNLELRQAIQSLHQEGIRVVMDVVYNHTGYTQESIFNQLVPGYYYRQKADGTYSDATACGNETAS
>A_aquaticus-Field-F-hindgut|ORF82_GT5(5-211)
ILSWKENVNSMATAIKCAWQVTTVSQNYMNELSWNSNGLEYLFQVERAKCKGILNGIDVNVWDPSTDPMVAFNYSDKNVDKGKKENKKWLCDFFGLDENCPLIVFIGRLVSDKGADILGEVIWKCFEENSTANSIVMGNGNDTLAHGLETMKNYSNKKLGTFFAYDEAMSHKLYSGADFLLMPSRIEPCGLNQMYAIRYGTLPIVSNVGGLD
>A_aquaticus-Field-F-hindgut|ORF83_GT2_Glycos_transf_2(12-175)
MTANLVANPKLSIVIPVYNEEDGLQALFDRLYPALDALAAKRKIAYEIVFVNDGSKDRSAGILAKQVELRPDVTRAVIFHSNFGQHMAIMAGFEYAQGEYIITLDADLQNPPEEIDALTEQLLNGHDYVGTIRSARQDSFFRKFASRLMNRLREKITRITMTDQGCMLRGYSRRIVNLVRQCDESNTFIPALAYTFAANPTEISVKHEERFAGESKYSLYQLIRLNFDLVTGFSVMPLQIFSILGMLLALAAGSLFVYLLVRRFVLGAEVEGVFTLFALTFFLIGVMLFGLGLLGEYIGRIYQQVRERPRYVVQTVLEKK*
>A_aquaticus-Field-F-hindgut|ORF84_GH3(55-276)
LEEKLGQLNLPGADDFTTGQAKSSNIAGKIKEGKVGGLFNIKGVEKIRDVQKVAVEQSRLKIPLIFGMDVIHGYETNFPIPLGIAASFDMDLVQMVGRVAAQEASADGINWTFSPMVDITHDARWGRVAEGSGEDPYLGSQIAKAMVYGYQGTDLSKNNTIMACMKHFALYGAPDAGRDYNTVDMSKIRMYNEYFAPYKAAVDAGVGTVMASFNEVHGVPATGNKWLLTDVLRKQWGFKGFVVTDYTGINEMIDHGMGDLKQVSALALNAGTDMDMIGEGLLTTIEASKKEGVVSQETIDTAVRRILESKYRLGLFEDPYRYQDLNRSKKEVYAQEHRDIARNISAQSMVLLKNNNQTLPLKKSGTIALIGPLADSPSNMPGTWSVAAKHDQAISVLKGLQETVGNDVKILYAKGSNFDYDAKFEEKASAFGKDSKRDSRSKEVILKEAVDVAKKADVIVLAIGETAEMSGESSSRTNISVPQSQKDLLTEMKKLGKPVVVVLFAGRPMELVQEKEESDALLNVWFPGSEAGYAISDVLFGKVNPSGKLPSTFPRNVGQVPMHYNHKNTGRPNKTEDEDNCVFTKFRTSYLDECNTPLFPFGYGLSYTTFKYGSLSLSSENLSGNQTLTANVNITNNGNYDGSEVVQLYIRDLVGSITRPVKELKGFQKVFLKKGESKTITFNITPEELKFYNADLNFDWESGDFEIMVGTNSHDVQTKKISWKK*
>A_aquaticus-Field-F-hindgut|ORF85_GH1(1-220)
ASSGPQTEGSKNKLHKSIWDYWFAEEPWRFHNSIGPSIACNSYEKYKEDICLMKKMGLKSFRTSIQWSRLIKDLKTGEPDTHADEFYNNYINCLIENNIEPVINLFHFDMPYVLEKDFGGFKSIEVVNMYEKFASTAFSLFGGRVKRWITFNEPIAYTRSAYLYGGIFPNEISTEAFALCNYHILLASCKAIQSFRENYKTGEIGIVLDLLPPMPRSNNKGD
>A_aquaticus-Field-F-hindgut|ORF86_GT35(178-478)
LPTQFSHPYNFNSKFEKSVAYFCMDFAIDQSLKTYSGGLGFLAGSHMKSAHDLKQNVIGIGLLYKYGYYDQVRKSDQTMDVLFQEKTYNFLLDTKIKFTINIDGHTVWVKVMFLKPEIFNTVPMFFLSTDVEENDYLSKTTTFKLYDSDPRAKIAQTMVLGIGGTKLLEALNYKPDFYHYNEAHALSGAFYLYDKFRNSEELKKHLIFTTHTPVEAGNEKHDIHLLNEMGFFCGLPLEEVRKISGIEDDVFNHSLVALRLSKKANGVSKLHGEVSREMWGGFSNICEIDHVTNAQHAGYWTDPFIKEALKEDNIEAIIKRKKRLKQKLFATVADQTGKIFNPDTLTIVWARRFADYKRADLLTRDVERFKKLMERSQQPIQVIWAGKPYPMDYNAVGMFNKLVHLSKQFDNMAVVVGYELALSRKLKEGADVWLNNPRVTREASGTSGMTAAMNGALNLSTNDGWLCEFVEDGINGWILPTVDHNLPEREQDYLDMENLYDYVENKISPIYYNNSKEWWKMVKTSMTNVVPYFDSSRMVEEYYTKMY
>A_aquaticus-Field-F-hindgut|ORF87_GH13_19(76-293)
MKKTAFILFSILFATMFANAQEKKSTVAKVEKKPFLWQSANVYFLLTDRFNNGDKSNDLNFNRTKTPGKLRGFEGGDIKGITKKIEEGYFDKLGINAIWFTPVVEQIHDATDEGTGVSYGFHGYWTKDWTALDPNFGTKKDLAELVAKAHEHRIRIILDGVINHTGPVTENDPVWPTNWVRTEPQCTYDNFVGTTECVLVKNLSDVKTESDIEVELPSFFVEKWKKEGRYEAEKASLDEFFARTGYKKTPANYIIKWLSDYVADLGIDGYRADTVKHTNAEVWGVFKTECDYA
>A_aquaticus-Field-F-hindgut|ORF88_GH13_38(42-179)
SPLIPIKKDTEKESKVVVYQVFTRLFGNKNTTNKPWGTKEENGVGKFADFSDKALREIKDLGVTHIWFTGVPHHALVGDYTSIGISNDDPEVVKGRAGSPYAVKDYYNVNPDLAINPVNRLKEFESLITRSHNVNLKVIIDIVPNHIARKYEGKNNPVGVVDFGKDDDTDVEYAKNNNF
>A_aquaticus-Field-F-hindgut|ORF89_GH18(1-176)
VDIDYEHPTTNSKAGNPNDFGISQPRLAGLMGSYNVLMKTLRQKLDAAAAQDNKYYLLTVAGSASGWILRGEENLSTLQYLDYANLMSYDLHGGWNQYVGPNAALFDDGNDAELKAGNAYQFQNIGYLNVDWAYHYYRGAMQAGRINIGVPYYTRGWKGVTGGTNGLWGTSGVTNSTVTCAGVATCGTGA
>A_aquaticus-Field-F-hindgut|ORF9_GT19(23-157)
MTLLLPLRAASFANDRITLPKLACVAGEPSGDLLAAPVLSALNQIPDMAGLEVYGIGGPRMQAQGMRSDWPMETLSVRGYVEAIKQLPAILKLRKELIANLLGDGRPDVYLGIDAPDFNLGVELQLRKAGIPTLHLVSPSIWAWRAGRIKKISQAVER
>A_aquaticus-Field-F-hindgut|ORF90_GT83(2-213)
YRHLIPSDEGRYAEMAREMLVTGDWITPRYNGYKYFEKPPLQIWATAVAFQAFGLGEWQARLWTAITGFLTILVIGFTGAKIYNARAGWLGALVLASSPMWIISGHFNSLDMALSAFLMSALCALLLAQTAQSKNVCRNWMWVCWSMMALATLSKGVIGAAIPAMVFVAYSISAWDWKIWTRLHLISGTILFLIITAPWFVLVAQRNPEFLEF
>A_aquaticus-Field-F-hindgut|ORF91_GT4(175-289)
MKIMIITDAWDPQVNGVVRTLKQTRAELTAMGHEVEMITPNGFKSIPCPTYPDIALSLFPGKEVARRIKEFAPDAMHIATEGPLGLSARAYAVKNDLPFSTAYHTRFPEYVKARTGIPLAITYAFIRWFHGPSMAVMAPTIVVKDDLEKYGLKNVVLWSRGVDLDIFKIQDSKALNTAHPIFLYVGRVAVEKNINAFLEIDLPGSKWVVGDGPAMAGIKEKYPEVNYLGVLQQHELAKVYAAADVFVFPSKTDTFGLVLLEAMACGTPVAAYPVTGPIDVLGNSNAGAMNEDLREACMQALKIPREVARAHAEKFSWRAASVQFADHLKPVSTPEVHVTALA*
>A_aquaticus-Field-F-hindgut|ORF92_CE11(2-100)
FANSNYISEIARARTFGFIHEVEYLRTNGLARGGNMDNAVVIDEFRVLNDGGLRFEDEFVRHKVLDAIGDLYIVGHPLIAAFSGYKSGHAMNNKLLRALLADPSSYELVSFSGNEQVPSS
>A_aquaticus-Field-F-hindgut|ORF93_GH23(127-262)
MINKKISIAILSLTFITSFAQNTVYLDSIKRTFENHKTAVVADSLWMEEIYSLESFKEFENDIENESFEESVNYDLPTELLKKRLADLDAKSPFNIEYTPVLENTIKSYLKTRKRAFEKQMAISEYYFPLFESVFAKNQIPLEIKYLAIVESALNPKAVSRVGATGLWQFMYQTGKQYNLNVDSYIDERSDPTLSTNAAASYLNNMYKIFGDWGLVLASYNSGPGNVTKAMRRSGGEKNFWALKKYLPKETQGYLPAFYATMYIYEYHKEHGITPDKSLVKRFETDTILLKKQMSFKQISDLIDVPIVELQILNPTYKLGIIPAYSNKKSALRLPNDKIAMFTSNEDKIYAYVDYVEKNKGNRYNYEQIENNESLADATESYKQKVQITKYHKVKKGENLGLIAKKNNVSVDEIKKWNKISKNTVSAGTKLKIISTSYK
>A_aquaticus-Field-F-hindgut|ORF94_GH26(15-286)
KETKKTEEKSETLELTTETKALYKELKNVYKYGFMFGHQDDTVYGVGWEGDSAKSDVKSVCGDYPAVCGWEIGRIESGGTANLDNVSFDKIRQEIIKQYKRGGINTISWHADNPFTGGDSWDIKSKDSAVVSILKGGKNHHKFLASLDILIDFFNSLKLENGIKVPVLFRPWHEHTGSWFWWGQDLCTTAQYKALWVMSYNYIKSKGVNNILYAYSPGGGITEAQYMERYPGDEYVDLLGFDYYQQGAGVEGTEQYSKIMNESLVIITKLGKEHNKPIAVTETGFETVADTTWWTNVLYPSLEKYPIAYVLVWRNAREKPNHFYGPYPNHISANDFIEFYKKPKTLFAKDIEQLYKKNYE*
>A_aquaticus-Field-F-hindgut|ORF95_GH13_11(175-507)
MEFKINKGNAYPIGVKLGAKGVNFSLCAPFADSVQLLLFKDINDTAPYIINLDPDENKTYYYWHVFVESLSENQLYGYRVFGKENHDKGLVFDSSKVLVDPYSKAIVGEYSREIASQKGVDNINCCLKSAVINDSFDWEGISSPKFESNRSIIYEMHVSGFTKNPNSGVNEDIIGTYRGLIEKISYLKELGINCVELLPIFTYDYQDAPKGLRNFWGYSPISFFSPHAPYASVKDPQGIVNEFKNMVKELHRNGIKVILDVVYNHTAEANVNGPTYNFKGISNTAYYILGDDGNYKDFSGCGNTLNSNHSMVRRLIIESLRYWVKEMRIDGFRFDLASIHSRDEQGHPLNNPPLLWEIDSDPFLAKTDIYAEPWDATGLYQVENFAGDRWGVWNGKFRDSIRKFAKGDFGSVQEFNHRFVGSEGSVFGRHLITLPKRNLHFVTAHDGFTLNDLVSYNYKHNENNLEDNRDGTNENYSWNCGFEGESIDSIIISLREQLMKNLFIMLLC
>A_aquaticus-Field-F-hindgut|ORF96_GT19(1-226)
GFNLRICEYVKSLGTKTIYYISPQLWAWKSRRVKIIQKFVDKMYVILPFEKDWYKKHNYEVEFVGHPLLDAIAKYSSLNKAEFRQENKLADKPIIALLPGSRKQEIKKMLTLMIEIERYFTEYQFVIAAAPSIELDFYKQFLKPNTNIIFGKTYDLLSHSEAALVTSGTATLETALFNVPEVVCYKGSRISYEIGKRLIKGIKYISLVNLIMDKLVVKELIQDELNLN
>A_aquaticus-Field-F-hindgut|ORF97_GT9(13-195)
FAKEIEVPFSKIHIADSEVKLEQAVIHPEALEKVRSRIEKKAKEANISYEHGKNRLILINPNASDLLPQRRWAQQRFSELIQAVHQRYPEDLILITGSPAEFVYVDKVRAVANVKNALNFAGQVSFAELPPLYTLSDVMVTNDSGPGHFSAVTPLRTVVLFGPETPALYGSVGNSIAITANLACSPCVSAANHRKTPCQDNVCMQAITVDQVLEKVIVQLEGADKAKGR*
>A_aquaticus-Field-F-hindgut|ORF98_GT2_Glycos_transf_2(4-127)
MKISIVILNWNGKSLLEEFLPSIINYSKNASIYVADNCSSDNSIEFVKGNFPTIKIIKNNKNFGYAAGYNQALKNIDSDIFVLLNSDVEVTENWLNPVIEIFEKESKTAIIQPKILDYKNKEYFEYAGAAGGFIDKYGFPFCRGRIFESIEKDNGQFDDSSEIFWAS
>A_aquaticus-Field-F-hindgut|ORF99_GH31(18-261)
PALPAVPENLVFDFEGKNANTPEAKNLYGFLMARSSFEGAKMSYKNQRPFVLSRSGYAGIQRYATVWSGDNQATDEHLLMGTLLNTQMGLSGMPFVGPDLGGFIGEPSKDTYKRWMEIGVFSPYLRVHRGCGGMANEPWAYGEEIEKISQAYINFRYQLMPYLYSKFYEATKLGMPIVRSLAIYNPFDDNVYNKNNQYEFLFGESFLMNPLISTDKNKSTYLPQGNWYNIWTDEFIAGKKEVNFDYSSHQIPIFIKESSIIPLQNVVQNNDEKPSETLFLHVFYG
>A_aquaticus-Field-F-tissues|ORF1_GT83(7-383)
MSFPFRWTPVRVVLALFAWLAFTSWLRPLALPDEGRYVGVAWEMVRSGDWLVPTLDGLPYFHKPPLFYWITAISLQLFGVGHWAARLAPLLGATLMGTALYLLLRRRADETTGRSAVLVLATMPFIFAGAQYANLDMLVAGCITATVAAGADAICALQEREPHRASLLLCWALAGLGVLAKGLIGIVLPVGVLGLWLLLSWRPSYILRMLWWPGPLLMLVVAGPWFLAMQQRFPDFLHYFFVYQHFQRFAQGGFNNVQPFWFYPAVMLLLTLPWSLGLWWAARRHEALGSRHLRLPLLMVVWAAVIVVFFSIPKSKLVGYVLPAVPPLAALLAITWRARVRPARFTAMVAGAAVLCVAAIIGVKVSDKKTAEPVVAALQAQRQAGEPVMIVGRYVFDLALLLREPQPIPVVSDWRREVATSRDNWVKEIYDAGEFNPALAPKVMIDNTQFRDALCKNAVTWVVANEHTRLPELEGLASIASTPYLDLFKVDLRNAAVRASLCGETPTSG*
>A_aquaticus-Field-F-tissues|ORF10_GT1(76-285)
GSEEAYNKVWHSRAGRNPITAFYSVTRYFCSETTAYYHSLKSEIVAGNTVIIGHPMMFSALMLRETHGIPVATLHLAPLAFRSNLNPSRVLPIWLGPRTPKLIKNVAWKALDRGILDFILEKPVNEIRRSIGLKPIHDIATNWALKADCTIGLFPEWFGLPQKDWTEKVDFAGFPFDGTTEDNLPQDVVDFLNAGTPPIAFTAGTASAIAEDFFEVSVKACVKAGRRGILLTPFDSQVPAFLPAGIVHFKYVPYGVLLPHVAAFVHHGGIGTSAQALRAGIPQLIR
>A_aquaticus-Field-F-tissues|ORF100_GH32(1-192)
AYSLDEGGTWTKYKENPVINNSGEQDFRDPKVFWNQAVAKWNMVLAVGDKIKIWSSSNLKQWQFESDFKPENDIKELGVWECPDLFPMKTTSGENKWIMIINHGDKGPNGGSGTRYFVGDFDGKTFTASQKSLWMDYGTDFYAAVTFSNVPDNKRILLGWMSNWQYATKVPTEVWRSAMTLPRELELTKDKSGFYLNQKVVNQYDNITKTVFEENKTTTPFEKLNIDLSQTEVAFNLEKPTNVIITLSNSKDEV
>A_aquaticus-Field-F-tissues|ORF101_GH105(1-240)
LSLYNVTVNEKYKKAISLLRLQLDSHPRTNEGSFWHKKYYPWQVWLDGLYMAQPFQAEIAKLTNNDSLFNDIAKQFINIELHTRDNKTGLLYHAWDESKTQQWANKITGCSPHFWGRAMGWYGMALVDALEYFPTNHPQRNKLIDILNRYAISIVKYQDIKTNVWYDILNLPNQKPNYLESSASCMFVYTLAKSVRLKYLPSSFLKVAKNAYNGILKNFIETDSSKQLNLKSVVSVSGLGGNPY
>A_aquaticus-Field-F-tissues|ORF102_GH23(71-199)
MTPVENDPRSIQKYGDLWAHIRNSMKLDIRSDSSRVQDQVGWFASRQPYINSLSARASRYMYYTVTEAERRGIPVELALLPVIESSYDPAANSNAAAAGLWQFIPSTGRMFGLDQNSYYDGRRDVLESTRAAYDFLTSLYQRFGSWELALAAYNAGPNRVQQAINHNMELGLPTDYWSLKLPTETMNYVPRLFAVAQIVKTPN
>A_aquaticus-Field-F-tissues|ORF103_GH20(1-129)
KYIHIGGDECPKESWKRSPFCQQLIKDNNLKDEHGLQSYFIQRIEKYINSKGKKIIGWDEILEGGLAPNATVMSWRGEEGGIEAAKQNHDVIMTPGSHCYLDHSQSKNEDSVTIGGYLPVEKVYSYEPVPAVLN
>A_aquaticus-Field-F-tissues|ORF104_CE14(6-111)
MKLDILAFGAHPDDVELGCSGTIAKEISLGKKIGIIDLTRGELGTRGTVEIRNAESAKASAILGVSVRENLDMRDGFFVNDEAHQLKVIQMLRKYKPEIVLCNAIDDRHIDHGKG
>A_aquaticus-Field-F-tissues|ORF105_GH65(1-266)
IKQYYETTGDNAFLIEQGAEIVMETARVWMGIGAYNPQHPERFGIYEVTGPDEYTAMVNNNLYTNAMAQLHLHFASKVARQLQQNHPADFARIAKAIELDDSEIDAWVRAADAMYLPYDEKLGIHPQDDGFLSKPVWDFANTPSENYPLLLSYHPLVIYRHQVCKQADVILAMMLRGNLFSLDDKRRNFDYYEPITTHDSSLSACIFGIVASEIGYHDRAYDFFMQTARMDIDNMHGNTTHGVHTAAMAGSWLGMVYGFAGMRIYDGQLRFNPTLPQAWSNYRFNLTDHGSHLNISVEKTQVIYRLESGPQISFKHGETMISLNAQIPEFTVLG*
>A_aquaticus-Field-F-tissues|ORF106_GH94(4-429)
AAPIRDLLQRVFSAQNRSGDWPQWFMFFERERHIRAGDSHGDIVYWPLLALGQYLLATGDASLLSEPLPYFEEGEPETLWQHAQRALALAAGRTAGGTALAAYGHGDWNDALQPADPQLREHMCSSWTVTLHHQVLTTLAQALREVAGNAAEADALQAHAARVLADFHRLLVADGEIMGYALFKPDGSVEPMLHPRDRTTGVQHSLLPMMHAITNDMLSPAQAQDHLALIRQHLSGPDGARLFDQPLAYRGGPMTWFQRAESSTYFGREIGLMYTHAHLRYTEALAHLGQAQAFLDALSLAHPVDLQQRVPSATRRQANCYYSSSDAAFADRADASAHYGRIQTGEVALEGGWRVYSSGAGIALGLVMRQFLGLRPRASGMVLDPVMPSALDGLQLEVQLGEQRLALHYRVGSAGHGVQQVLLNGQALPFTRQANPYRTGAALVAQADWQAALARTPQGQTPQLQLVLA*
>A_aquaticus-Field-F-tissues|ORF107_GT2_Glyco_trans_2_3(12-226)
MNAALAHVSGDVIVVFDADHAPFRNFLVETTGYFVDDPKIFLVQTPHVFLNPDPVEKNLRTFHRMPSENEMFYSMTQRGLDKWNASFFCGSAALLRRTALVEAGGFSGVTITEDCETAFELHARGYGSVFVDKPLIAGLQPETFASFIGQRVRWCQGMLQIMLLKNPAFKKGLKPIQKLGYLSSMTFWFFPYPRLVFMLAPLLYILFDIKIFVSSVDEAVAYTLTYMVVNVMLQNYLFGGLRWPWVSELYEYCQSIFLFNAIVSVIANPRKPQFNVTAKGVTLDNDHLSTLAWPFFAMYGLLLAGSMGAVYRYFTEPVTSNLILIVGLWNTFNLIMAGVGLGAVSERKQPDRHPRLTIDRTGILRVADEAVPVIVENVSAGGCALRVMGGVPRFMSGAENIEGRLSVYAIGDLSGVATLPIVIHRALPRSDGHIGCEFGDLQPEEYFVLADLMYGDSEALPKFLERRRKHKTIWAGTGQFLWWGVSEPLRAFAYLFKRPSETQAPSDSAPLTWTRTVWLHRLLARAARSAPVSAPEDEKSAAGVKSA*
>A_aquaticus-Field-F-tissues|ORF108_GH3(2-182)
YLAEQCGWIMATEVLAVGLDLSFAPVLDLDYQRSAVVGTRSFEGDPARAALLAGAFIRGMNSAGMAATGKHFPGHGWAEADSHVAIPNDERSLDEIRANDLVPFARLSKQLAAIMPAHVIYPQVDSQPAGFSRRWLQDILRGELQFDGVIFSDDLSMAGAHVVGDAASRIEAALTAGCDMGLVCNDRAAAELALSAAQRLKVKPSARIARMRGQS
>A_aquaticus-Field-F-tissues|ORF109_GH13_19(2-166)
RVPRNYMVKWLTDWVKQYGIDGFRIDTYKHVERAAWGVLNDEADYSLAQWKAANPTKKLDNKPFWSVGEWYGHGVSKDGSATETINVGKTDALINFTFAGAAASPTTIDGTYTNYASALNSDTTWNALTYISSHDDHMFDRTNLISGGTSLLLAPGAVQIYYGDETARPLGTVAVDTDQPWRSFMNWSSINASVLSHWQKLGTFRKKHPAIGAGTHSKISDSPYTFSRSISSSGICGGCDKVIV
>A_aquaticus-Field-F-tissues|ORF11_GH32(33-349)
MKKRILLFGLAFVVTFMSYSQKIYQEQHRPQYHFSPSAKWMNDPNGMVYYEGEYHLFYQYYPDSTVWGPMHWGHAISKDLVHWENLPIALYPDSLGYIFSGSAVVDYANTSGFKNSKNAPLVAAFTYHNMAGEKAKTTDFQSQAIAFSNDKGRSWTKYKENPAIKNTQNLKDFRDPKMFWHEASKRWVMILAAGNKIQIYNSSDLKKWNLVSEFGENNGAAGLPWECPDLFELPLDGNPKNKKWVMLVSLGNGAPNGGSGTEYFIGSFDGKVFKNANSAETTKWVDYGTDNYAGVTWSNAPNNRRIFLGWMSNWQYAQLVPTEKWRSAMTLPLELSLKTIKNNIELVANPVKEVGKLRKNREIIDFSKQIKAKTAFNEIELTFDLGSSSAQEFGVELSNDKNEKLWIGYNVVKKQFYIDRTKAGKVSFSKEFAAKHFAPRISENKLLKMKLFLDKSSVEFFADNGVVRMTDIFFPNEDFTNYQLFQVGGKTILVQGNVYELQAIW*
>A_aquaticus-Field-F-tissues|ORF110_GH3(38-256)
LELNTEDRRRILHPLTGGVILFGRNFANRQQLTKLTAAIKKLRPDVLISIDHEGGRVQRARTDGFTHLPAMRKLGELWSAKNKSTHAAESAAIAMAAATACGYVLAAELRACGVDFSFTPVLDLDFGRSGVIGDRSFGRDPQIVFALSKSLNEGLRLAGMANCGKHFPGHGWAEADSHVAIPVDERPLKEILNDDAKPYEWLDLSLASVMPAHVIYPKVDKNPAGFSKIWLHSILRQELGFEGVIFSDDLSMEGASVAGSVVK
>A_aquaticus-Field-F-tissues|ORF111_GT28(193-287)
MSASATLKQVPTLLVMAGGTGGHVFPGLAVAQALQKKGWRIVWLGNAAGMEGRIVPSYGIPLEHIDFGGVRGKGLMAKVGLPWRLMKACWQSWGVLQRVQPDVLLGMGGYITFPAGMMAVLSRRPLVLHEQNSIAGLANKVLAKVATKVLCAFPQAIAGATCTGNPLRETVQALAISKTPAVRYGERTGVIRVLVVGGSLGAMALNDRVPQALALIEPNERPQVTHQAGIKQFEQLQENYRNAGVQATLLPFIEDMAKAYADADVVVCRAGAMTVSELAAIGVASIL
>A_aquaticus-Field-F-tissues|ORF112_GH13_23(1-174)
PWFVASRKNKTNAKADWFVWADAKDDGTPPNNWLSIFGGSAWQWDTGRQQYYLHNFLTSQPDLNFHNPEVQQAGLDNLRFWLDRGIDGFRLDVINFCFHDQQLRNNPARTVHVYDPAVNHSTPYYRQQHHFDKSQPENLAFLRRLRALLDEYPGITTVGEIGDDNTLARIAEYTS
>A_aquaticus-Field-F-tissues|ORF113_GT19(5-164)
MAKYFIIAGERSGDLHGSNLVKAIKGADNNAIIKAWGGDLMAEAGAEILKNYQELAFMGFVEVIKNIPQILGFIKECKKQILDFQPDCIILIDYAGFNMRIAKWAKEHQNTSLHAKVFYYISPKVWAWNQKRALKLKRDVDKLFVIFPFEVAFFKQFNYEVEFV*
>A_aquaticus-Field-F-tissues|ORF114_GH65(193-568)
MKTLRFCSMADDEAGAIRYSITPLNFSEKIKITTSLDGDISNKDSNHGEKFWNEIEKTTAHDEAFLTLETKQSPWETVPTFQVCSGMKVAIFQDGNSLDFQTMPIKKEKYVAHEIQVAVSENQETIIYKFAANLSSENHAIADLAKETKLYIDKIAAKGFDKMLAEHQATWAEKWKLGDIRIDGDVAAQQGIRFNIFHLQQTYTGADARLNIGPKGFTGEKYGGVTYWDTEAYCIPFYLSTSEQKVARNLLVYRHKQLQKAIENAQKLGFKNGAALYPMVTMNGEECHNEWEITFEEIHRNGAIAYAIHDYVRYTADKSYLPEYGLEVLIGIARFWSQRVNWSAAKNKYVMLGVTGPNEYENNVNNNFYTNYIATWCLKYTLEVLQEFGGECSEMLKNVNFDTETETTKWKHIIENIYLPFDEERQVYLQQEGFLDKELLPVDAIADERPINQKWSWDRILRSCFIKQADVLQGLYFFEEDFTEDEVRRNFDFYEPMTVHESSLSPCVHSILAAKLGKNEKAYEMYQRAARLDLDDYNNDTEDGLHITAMAGAWMSIIKGFAGMRVRDGKLSINPTLPEGWKSFTFNIGFRENSFEI
>A_aquaticus-Field-F-tissues|ORF115_CE9(4-190)
MSEDNILTAHGWVRGRLIHEHGRVVSIEGVPCAPADNDLPYLQPGFIALHVHGGGGKDIMEGASAFETITRTHVRFGTTSLLATTMTAPSAEISSVLKDVGTFCEQRPKGAARVLGVHLEGPYINPGKLGAQPNFAHTALMAEVEEYLALAPIRVITIAPEIAGHDGLIRELSRRGIRMQIGHTLGSYEE
>A_aquaticus-Field-F-tissues|ORF116_GH65(305-648)
MFRKILSISLFTTLFSYNLSAQWQIKADKIDPNNYYGVTVANGMIGIVSSAEPLKVSEVVLNGTFDTYGRGRVANILKVFEFANMELEVNGKRIGRADISNYAQTIDMKTATLSTTFDQEKVSVKENVMALRHLPHTALIEVEIKAKADVEITPYSVISAPNVLRDVENFYHFIDRPHATIPLMTSVAKSPTGKLTVAVSNSIIFEEEHGQEPKLIHEEWDYAMHRMKFTKKLKAGETYRFSIVGSVISSAQIADPHNEAERLTIFAALEKRERLEKRHQEAWAKLWESDIEIEGDAEAQRAAHFAMYHLYSFCRAGQAYSLSPMGLSGLGYNGHVFWDTEIWMYPAMLVLHPEIAKSLLEFRFQSLESAKQNAKEHGYLGAMFPWEADEKGQEACPVWALTGPFQHHITGDVGFAFWKYYQVTKDKVWLQERGYPMLKEVADFWTSRAEKGKDGKYHIINVVCADEWAENVDDNAYTNGMAKEVLGYANQAAKELGLPENADWKTVQEGLVIIKLADGTTSEHATYNGEVIKQTDVNLLSYPMKQVTDEATIKKDLNYYWKALADNQPGRKGQSPAMSQAIFSILNERLGNTDTAYSQYMDSYKPNEVPPFGVLSETAGGTNPYFATGAGGYLQTLLNGFGGLDITDAGIIQLKTKLPKAWKSLTLKGIGVDKKTFSVK*
>A_aquaticus-Field-F-tissues|ORF117_AA3_2(1-213)
SGIGRSNVLAQNNIECRHELPAVGENLQDHLCVSFYYRANIRTLNDEFRSWLGKIKLGWRYLIHRKGALAVSVNQSGGFFKGKASNTRPNLQLYFNPLSYQIPKNNKASLEPEPYSGFLLCFNPCRPTSRGSIHVTHASLEAAPCIKPNYLATQKDRDEAIEGSKLIRKIMAAPAIQSITEGEVLPGMGINTDEAYLAYFRENCGSIYHLCGT
>A_aquaticus-Field-F-tissues|ORF118_GT51(88-251)
MAKNTFRNNSLNQNTNSDNSSNGTTSSRSSSSSILGILKRWVLKLVLYFVILSVVSVVFFKFVPIPFTPLMLARKVEAISAGKESEIYYDWQSMGELSKEAGLAVVASEDQRFPDHWGFDFSAMADAFNHNQESQKVHGASTISQQVAKNVFLWQERSYIRKALEAYFTALIELIWGKKRILEVYLNIAEMGDMTFGVEAASRRYYGKSSASISREQAARIAAVLPSPRRFSITHPSGYVQKRTAQISRQMRALGGVNYIEHL*
>A_aquaticus-Field-F-tissues|ORF119_GH23(17-127)
SSAPRKVYDLVMKLAPQYQVQPQLALAIIAAESNFNSQAVSPKNAQGLMQLIPETSARFNVKNPYDPAQNIRGGLTYLRWLLAYFQGDVALVAAAYNAGEGTVERYRGVPPYIETQAYVQRVVKAVGASVHPFDESVTRPSAALTVKSTSWPKKQPPKL*
>A_aquaticus-Field-F-tissues|ORF12_GT51(52-218)
MKKKGLMPRLWKKIKQIFFWLFIFQFVFILYCRWFNPPITFTQIGSLIAGYGLKRTYLKHSDISPNLRLAFIASEDQTFPDHEGIDWEEIEKAAEYNKTHTVKHGGSTISQQTAKNVFLWQGKSYIRKGLEIYFTKMIEWTWTKSRILDVYINVIEMGPGIFGAEAASQYYFKKSAKDLTMKESALIAACLPNPKKWTIDPMHPRILKRWPRILKQMNNIKDNDDIVELTN*
>A_aquaticus-Field-F-tissues|ORF120_CE11(3-274)
MKQRTIAAPVKTVGIGLHSGRKVTIVIKPAPINSGVQFVRIDTPEQSVVPATALAVCDTRLASVIQKDGVRVSTVEHLLSACAGLGLDNLLIELDGEEVPIMDGSAASFLFLIESAGITEQEAPRQFVVIKKAVEVREGDKLARLEPFFGFKLDFTIDFKHPAVDKTGQRFVVDFAEHAYRSEIGRARTFGFAHEVEALREMGLARGGSLDNAIVLDEHRILNNEELRYEVEFVRHKILDAIGDLYLIGHPIVGAYIAEKSGHALNNALLRKLLDDPSAYEISPFAENKAPAAYSQENQPLFF*
>A_aquaticus-Field-F-tissues|ORF121_CE11(1-142)
NTQRGTNLEKLGVKIQTSEHVLAAFVGLDVDNVIIELNESEPPIMDGSSKFFVEAIEKVGVEEQEAERKYYVVKEVISFTDEATGSEIIVMPSEDYQVTAMVDFGTKVLGTQNATLKNISDFKTEIADARTFSFLHELETLLDN
>A_aquaticus-Field-F-tissues|ORF122_CE11(2-134)
KLARLEPFFGFKLDFTIDFKHPAVDKTGQRFIVDFAEHAYRSEIGRARTFGFAHEVEALREMGLARGGSLDNAIVLDEHRILNNEELRYEDEFVRHKILDAIGDLYLVGHPIVGAYVAEKSGHALNNALLRKLLEDPSAYEISTFSMNKAPAAYSQESHPLFF*
>A_aquaticus-Field-F-tissues|ORF123_GH39(2-194)
GSKTIFWWRGNVTPPKDYTKWADLIKNLTSHFTERYGAEEVKTWYFEVWNEPNLSPGFWSGTKAEYFKLYQYSANAIKSVDNAYRVGGPATAGAAWIPEMIDFCAKNNVPIDFVSTHTYGVKQGYLDEFGNSGTVLSKDPMSVSGDIINSRKQITNSVLPNLQLHYTEWSSSYTPADPIHDSYHEAAYILQKIKQ
>A_aquaticus-Field-F-tissues|ORF124_GH25(63-241)
MPKKNTTLIFKKIRTHLLQRKFSYMIILGLLLLSIPFFITHENWTYVKRYGIRLPMHYELHGIDISHHNDSIDWQKLKTTHSGKNPISFCFIKATEGGTLKDVDFQYNWKEAQKASFVRGAYHFYVPMTNPELQAQNFIQTVNLVKGDFSPVLDFEHEGKTQKMRQNLKANIRIWLTIVGNHYGVKPIIYTNKFIYTNYIKGEFDDYPLWISDYDSHRLEGYDDANLLFWQHSTDGRIDGIKEKVDFDAFIGSKKNFDTLRL*
>A_aquaticus-Field-F-tissues|ORF125_GT4(196-340)
MKIGIVCYPTFGGSGVVATELGKALAKNGHKIHFITYTQPMRLDFFNENIFYHEVNISSYPLFQFPPYESALAGKLVDVVKYEKLDLLHVHYAIPHASSAYMVKQILKTQGIHIPVVTTLHGTDITIVGKDATYEPVVTFSINQSDGVTAVSDDLRKDTYDAFSITKEIEVIPNFIDLSRFKKQKKDHFKRAICPNDEKLLVHISNFRKVKRIEDVIHVFEKLKKLVPSKLLLIGDGPERPFMEQLSRDLNICSDVRFLGKLDAIEEVLSVADLFLMPSEKESFGLAALEAMACEVPVISSNAGGLPELNINGVTGFMSNVGDVDDMVKNAFHILQEENLPTFKANALARAMEFDTDVIIPMYERYYEKIVEESAVLG*
>A_aquaticus-Field-F-tissues|ORF126_GT35(178-479)
MNTFTNYKIPFNVDEKYSKKAAYFSMEFAVHQPLKIYSGGLGFLAGSHMRSAYELKQNLIGIGILWKYGYYDQARNQDQTLNVTWTEKNNSFLEDTGIKFTIPIHEHPVWVKVMYLNPKTFNSAPIFLLSTDLPENDFVSQTITHRLYDGNASTKVAQFILLGIGGAKLLDELNYNADIYHLNEAHAISSAFYLLEKFKSKEEVKKRLVFTTHTPEEAGNEKHDIYLCHKMGYFYGKTIDEVRELTGTHEDLFNHSLCALRFAKIANGVSQLHGVVSREMWGKYENICEIKAITNAQNWTYWADKQLYKFMESDNDLNFDDRKQYLKKRAFEIVADQTGKVFDPKILTIVWARRFAGYKRADMLTWDEARFEKLLNNPQYPVQIIWAGKPYPLDHPAIDQFNSLVQISKKYKNMAVLTGYELSLSKRLKQASDVWLNNPRVPREASGTSGMTAAMNGSVNFSTNDGWIPEFINNGHNGFVVPPIDYGNVSTHDQDDYDLNQLFDIFENQIVPLYYTQFDTWRNIVQNGMHDVRFRFDSNRMADQYYTMMYN
>A_aquaticus-Field-F-tissues|ORF127_GH25(89-268)
MSTMKSSLYSRSARLLGPFRLLGPILVACTLAACGGSMDPGYSSRARFATSTPTVSTKKDPGYLAYAVPQSELHQYPASRSAEFSVHGIDVSKYQGDIDWQAVRDAGVAFAFIKASEGGDNTDSKFARNWAAARAAGIPRGAYHFVYWCRPWHEEMAQFERVVPVEADSLPPVLDVEATPTSKSCKRTLYREEVLEDMRKMLEEMERHYGKKPIIYSSVDFYQAILHPTALSEYPVWVRSTKYHPAVRYGTRKWTFWQYRSDGSVPGIPGAVDQNAFHGSTDQWRKWVQEQTGRRVAAPVTPPPGENNGTVSAPEDDKG*
>A_aquaticus-Field-F-tissues|ORF128_CE4(60-188)
MSLTLSRLVPFILGATLLGGAAQALPECGPDALGVSRTISIDRSDGVDLGLLTYPRTLDLRDHEVVLTFDDGPALTTPRILDALAKECVHATFFVIGRNAEFTPHMVKREVAEGHSVGHHSYSHPGRTLRLMSYASSQKDIEAGIAAVEKAAYGENGEKPHTQFFRFPGFADSPALLDWLHHRGMTVFGADLWASDWRDMTPEEELQLVLSRLERARKGIILFHDSKGSTARMLPEFLRALKQRGFQVVHIVSGSGPTPVAEAGPEWKSLTEDIIAKTLGPHEHRELKQDQN*
>A_aquaticus-Field-F-tissues|ORF129_GH16(41-163)
MNKVYINIIKKAFVASSLLIVSSCSTNDKQTVTTMNQLVLQDEFDVNGAPDSALWGYNIGTGSNGWGNNELEYYTDRPQNIKVEDGMLKITALKESYMGSGYTSARITTKGKFEKKYGRIEARIKLPWGKGLWPAFWMIGANSDVVAWPQCGEIDIMEYLGNNPTT
>A_aquaticus-Field-F-tissues|ORF13_GT30(36-198)
MYIICIKIASIWNSKAQKWVFGRKEWETQLQSFVSNNYKKIVWVHCASLGEFEQGRTLVEKIKSEYPNYAIVISFFSPSGYEIQKNYSTADYVCYLPTNTKYNASKFIDLLNPSLVLWIKYDYWSNFLFYLKKKKIATLLVSSKFYKKQPFFMIYGTYWRKMLSCFTHIFVQDLDSQKLLNSIHLQQHSLVGDTRFDRVLEISKQPFDDKIVTHFCKNSTVIIAGSTWPEDEEELCHFANKNLNIKFIIAPHHIDENFIEYIQKLFLHHIKFSEYDFKSTANVLIIDNVGMLSRIYRYATIAFVGGGFTASGIHNILEPAVYAKPIIIGEVFEKYNEAVDLVNLKSVISITNALELEEVISNLLSDKKLYDFCCKNNYNYVINNSGTTNKIMNYSAENLLLTK*
>A_aquaticus-Field-F-tissues|ORF130_GH1(14-453)
MPQQTASSMSAAIEFPASFLWGAATAAYQVEGSPLADGAGPSIWHRFSHTPGMVRDGDTGDLACDQYRRYKDDVALMRRLGLQSYRFSVSWSRVMPQGRGAINGAGLDYYDRLVDELLAAGIIPNATLYHWDLPAALNDRGGWLNPDISEWFADYAEAVFRKLDDRVPMWSTLNEPWVVSDGGYLHGSLAPGHRSAFEAAIASHHLLCAHGRAVQTYRAVGRNRIGLVVNIEPKYPASQSPEDLAATARADAYMNRQYLDPVFHGRYPEELKEVWGEAWQDWPQSHLDLIRQPIDFLGINYYTRSVNRNDPAAWPVRAAPVKQKTKLHTETGWEVHAQGLTDTLTWVKQHCGDIPLYITENGSAFFDPPSVEGDVLQDPLRVQYLQQHLRAVHAAMQQGVNVKGYYAWSLLDNLEWAHGYSKRFGIVHVDFETQRRTVKASGLAYADVIAKRGLPV*
>A_aquaticus-Field-F-tissues|ORF131_GH36(6-609)
LPSFNLDFDQPLTVAPTFGVGWFGQSALLAHREGRDFAQAFTQCELERVTPQRALKIHLTDGVAALRLTVSLSLDAHDVLLVQSALTNTGTAPLDVQWLAAATLPLPGQASEVRSYAGQHMHEFMLQVDALSRSQWRRENRRGRTSHDCFPGAVVTTPGATEHMGLVYGAHLAWSGNHAQTIEWLHDGQYQWQLGEWLAPGEGLLAPGATLSTPEVVASCSSQGLNGLAANFHAELRARLNWPGGAMRARPVHLNTWEGFYFDVYPEKVKELATAAAKVGIERFVLDDGWFHGRHDDSSSLGDWWPDETKFPQGLGDLITHVNGLGMGFGLWFEPEMVNPNSELFRTRPDWALQVAGRPLLTARNQFVLDISRPEASDYLFEKISALLGAHPIEYIKWDHNRDLTAAGLADGTAGYRAQVLAAYALFARLRAAHPGVEIESCSGGGGRIDFAVLRHTHRVWTSDNIDALSRLAIQRGFLQFFPPEVMGAHVGTAPAHSTGRSQAMAFRATVALPGHLGVELDVRHLGKAETRELQGWIAVYKQLRERLHHGRVWQGQGGDGLLWQAHGDEAASDVLLLAYRPVPSSHRYAPALHLPMLDRSARYRLRQVLPEGTVRPTGRHNTAPFFDALNTPEGLVVEGAWLAQAGLPMARVQAETAFIVHLQKL*
>A_aquaticus-Field-F-tissues|ORF132_AA6(6-194)
MSQHDILVLYYSRYGATRDLARLIAEGIESVPGANARLRTVPAISAVCEATEPTIPSDGAPYVEYSDLQECAGLALGSPTRFGNMAAPMKYFWDGSSSQWLNGALIGKPACVFTSTGSLHGGQESTLLTMMIPLLHHGMMIVGLPYSEPDLMSSQTGGSPYGVTHLAHADGRAPISAEEKRLAIAQGKRLAETALQLARTKS*
>A_aquaticus-Field-F-tissues|ORF133_GT51(75-167)
MPSTFNPNLPPSSQRSLVKTLLTWFAGLCAVGVLCVTLLVSYALLVARHNLPPLDVVTDYRPKMPLRVYTADNVLMGEYGEERRNLVRIQEIPEHMKKAVVAIEDDRFYDHGGVDYIGILRAGLANFKSGLSQGASTITMQVARNFFLSNEKTFTRKIYEVLLAYKI
>A_aquaticus-Field-F-tissues|ORF134_GH29(1-161)
KVDILWLDGGWVRTKTPEEIKKEFAKNLESKYVMFNSQSQDINMPLLVKEARAKQPQLLVVDREVPGEQQNYLTPEQHIPDTGLPYPWETCMTMGKSWSYIADENYKSANEIIKKLVDIVSKGGNYLLNIGPGPDGEWHEEAYERLKEIGKWTKQNGEAIYATRMYKVFGEGEKIRFTQSKDAKTKYVFLLGFPDQKIVTTKLELKKG
>A_aquaticus-Field-F-tissues|ORF135_GH23(126-219)
MRNRTAADTPAPGPAATRQVVPRGEPAHSGSAQRGQLSRRHACLGAAALCLLPRSAFAGGQAEEPLADAVRTALSAAIANPAPPKPAFGNIDERLAYLRWQGAMSERLKRRKSELQTRVEFLDTLWYEAKRAGLEPAMVLGLVQVESGFRKYAISVVGARGYMQVMPFWARLIGDGDAAKLFHMQTNLRFGCVILRHYLEREKGDMFLALGRYNGSRGKPEYPNAVFGARKQWLV*
>A_aquaticus-Field-F-tissues|ORF136_GT2_Glycos_transf_2(27-173)
FLYYVVFFGKFSFAKPQTSTPKRVPISVIVCAKNEAENVTKFVPLLAEQNYSDYEIVLIDDASSDDTLELFEAFEKQYSNVKLVKVENNEAFWGNKKFALTLGIKAAKYEYLLFTDADCYPKTTEWIKEMSAHFTKEKTIVLGYGAYEKIKGSFLNKIIRFETLLTATQYFSWAKLGKPYMGVGRNMAYKREEFFKTNGFIEHMKIRSGDDDLFINEASNSKNTAISYTPDSFTFSTPKTTFKEWFTQKRRHVATAKHYKSFDRTQLAIFYGSQLLFIVLPII
>A_aquaticus-Field-F-tissues|ORF137_GT2_Glycos_transf_2(5-130)
MKLTLIVAAYNSAKTIRKTIDSFIEQEYPYKECVVVDGNSNDETVTILKSYGDKIKWLSEPDKGIYDAINKGVRLSTGDALCVVGTDDFLPHQKTLTMVADAFKKHNTDAIYGDTFRMYAETHKLERYWKGGKYDVNKFQHGWMPPHPGFYLKKSAYDKFGLYRTEFKIAGDYELMLRMLYKHRVSAHYLNEVLCIVTAGGASGHNYKVRSAEDLKAWHINGLKPKFHTVFIKPFTKLGQFLYHRGLTIEDVRKRAESYIS*
>A_aquaticus-Field-F-tissues|ORF138_GT2_Glycos_transf_2(10-139)
MQLPSTTHVVLIPSYNPGPKVYDTVRAARQQWSPVWVIVDGSDDGSAAGLQQMAEQDDGLLVFVLPHNSGKGAAVLHGLEEARRLGFSHVLCMDSDGQHPSTQIPAFMAASQQQPQAMVLGLPVFDASAPSLRVKGRKISNWWANLETLWMGIGDSLFGFRVYPVEPLRRIMQRQHWMRRFDFDPEAVVRLCWAGVQPVNLPAPVKYFQAGEGGVSHFNYWRDNRLLTWMHIRLMFGFALRLPVLLLQRLRRALPCPARGR*
>A_aquaticus-Field-F-tissues|ORF139_CBM48(60-146)+GH13_9(215-515)
MAKKKITPTEEIVPKSTHLPAEPNAPEFVRHLHNVEAYSRFSDFDIGLFKGGKHFKLYEKLGSHVVEHMGVVGTYFAVWAPNSKYVSVIGDFNGWNKGSHPLNSRWDSSGIWEGFIPHVGRGAVYKYFIDSTLGTQHEKGDPFALAWEQPPLTASIVWDTWYEWEDKEWMKTRRSKNSLNSPFSVYEMHMGSWRRDPSDPDRKLSYREIADTLVPYMQEMNYTHVEFMPVMEHPYEPSWGYQITGYFAVSSRFGKPQDFMYLIEKLHEAGIGVILDWVPSHFPNDAHGLFRFDGTSLYEHEDPRKGYHPDWKSYIFNYGRNEVRSFLISNALFWLDIYHIDGLRVDAVASMLYLDYSRKEGEWIPNTYGGRENLEAVSLFKELNEEVFKLFPDCQTIAEESTAFPGVSRPVYTGGLGFGMKWMMGWMNDTLKYFEKNPTYRKWHQDQLTFSLVYAFSENFMLPLSHDEVVYGKHSLVNKMPGDEWQRFANLRLMFTYMFTHPGAKLTFMGGEFGQTAEWNFERSLDWHLTEFAPHKGMQACVSDLNKMYKTEAAIYDKQFAPEGFEWIDASDRENCVISYCRKGFSETETILVVLNLTPVPRDNYRLGVPHAGTWHEIHNSDAPQYWGSGVGNHSMDIPSEHVHAHGRDNSIVLNLPPLAGIVLKTK*
>A_aquaticus-Field-F-tissues|ORF14_GT51(62-251)
MSPVKQHALRLLALLALSTLALQLYFAARVALMALADPQSTTFQRSEAWRLLVEKHELPWLQHWVDDDQLSPHLKRAVIASEDAGFVDHSGVEWDAIESAWQRNQKAVAKAEKQNQQVAKRLEAGAKKPGVMVTPKVVGGSTITQQLAKNLFLSGERNALRKAQEVVITYMLEGLLGKRRILAIYLNNVEWGEGVFGAEAAARHYFRATAAQLGTGQAARLAVMLPAPKRFEKNPGSAYVASRSATIAARMGAVELP*
>A_aquaticus-Field-F-tissues|ORF140_GH23(101-241)
LMRLLCAAFVLIALLSGCASKGDWSSDTPTKTNPKASKAARVNLQNQSVSKVYAPSDNLWLRIRDGFQMEPMNSPLEIEQVRWLSARPDYVHRSMARSSRYLFYIVQEVNARNMPTEIALLPFVESAFVTNAKSSAKAVGLWQFMPATGKDFRLTQNVFRDERRDVLQSTDAALDYLQRLYNQFGSWELALAAYNWGAGNISKAQKRNIAAGLPTDYDSLTMPQETRNYVPKLMAYRQIVLDPNAYGIVLPELENHPYFVAVDVGNDIDVALVIKLAEIPAEEFQNLNPSFNKPVILSNANQQILLPFAHAEIFQDNLKNYTKPLASWTAVKVAKTEGLDQAAKTLGVDSGV
>A_aquaticus-Field-F-tissues|ORF141_GT11(1-284)
LGNQMFQYAIARALSEHYQSTFLLDRSWFDVPQAETTPRPYQLDLLNIQEGIDSEVIFPKRPNKLMRSLQKWLPVGPVIYYQQNAFEFDEQLLRLKAMARRDLFLFGYWQAFPYIDAIRPILQSEFKTKRAAAEHYHPYLEQIRSIDSVMLHIRRGDYVNSPSAAKFHGVLPLSYYQQAIKALLLNLPNVHFFIFSDDLPWAKEALPKDLKITFVENSSQADAAAQELQLMYECKHHIIANSSLSWWGAWLKKDCSGFVFAPNRWISDSSLDLSNLLPANWQRIPA*
>A_aquaticus-Field-F-tissues|ORF142_GH13_26(25-142)
ALPLRATQRLQFHKGFTLDDAVPLVPYFAQLGISHLYASPLLSARAGSMHGYDVVDPTRVNPELGGEPALRRLVAALRAHRMGLILDIVSNHMAVGGSDNPWWLDLLEWGRLSPYSEFYDIQWHSADPLMEGKLLLPFLGSDYG
>A_aquaticus-Field-F-tissues|ORF143_GT19(1-189)
NMRIAKWAKEKGIKTHYYISPQIWAWKENRIKDIKRDFDKLYVILPFEKDFYEKKHHFPVEFVGHPLIDAIHNRTITNSGSFRTENKLDEKPIIALLPGSRKQEISKMLTLMLSVVDDFPGYQFVIAGAPSQEYAFYETFLKGKNIKFIANKTYDLLSNSHAALVTSGTATLETALFKVPEVVCYKGSW
>A_aquaticus-Field-F-tissues|ORF144_GH103(54-377)
MLFRTYPLLIALALGACTSAPTQQSVSQQPIVNQADDALTEARYSQNLDVLLNQVSQTQEIPLSALQTGFLDAKTIPSIRKLVLPPSGTFKKNWLVYRKRFIEPIRLKAGKAFWEENQAYLTQVEQESGVPAEIIVAIIGIETIYGRQTGNFRVKDVLSTLAFSYPDTPNKAAREQLFKDQLKELILLCWKEAGGSLPGKNSSQGVNSARFNACLNQNSSYAGAIGLPQFMPSSIRSFAVDGDGDGRIDLKQSPKDAIASVANFMKMHGWQAGMPIYFPVQDNAIPAARQLADGEPQLKYTVAELIEKGILSKQQGDLQRGGVEPQSKAMIVDLPYPDKDGTDQAQYVVGLNNFLTIVQYNRSYFYAQSVAEFAEALGYKNRSAVPIENSPKALSSKAVHETAPAKKSSGKKKSKSTSKTTG*
>A_aquaticus-Field-F-tissues|ORF145_GH130(82-306)
LLVMVRVAEALKNPIIDNKIYSIRWEETTNFVLDEYQLSDADVSDPRSFRLTNYHSKVFALTSISWLLPVEVDATASNVLEIHYDKVIIPTKTYQEYGIEDPRISFIEKSYFMTTCSVSAERHSTTLYRSDDGLNYELLGIILDHQNKDMLLFEGKINNKFYALTRPLGELYFPYAPTSLYNAGPSINMATSPDALHWKPTDEAFLRPKKHSLSTMKIGGGSQPILTEKGWLMLYHGVESIGKIGIYRTFWAILDKDNPLKIIKLADEKPLLEANSMLTEPIKHQMYLDNVVFSTGIIDAGDYFIVASGEVDLACRITHIPKTVFN
>A_aquaticus-Field-F-tissues|ORF146_GT2_Glycos_transf_2(138-325)+GT2_Glyco_trans_2_3(235-427)
MQDRHSKINASLFLFAIGICLTIYFSEELLNFGGQLYLGWGSFFIIYLMSKVKHFRNQPWRSIFIVLALFVSCRYIAWRIFDTLIYTGFFDFIGMALLFLAELYGFTLFLLDMFVNFSPISDDIIPLPKEESLLPTVDIFIPTYDESEAIVRMTVTAATQINYPKNKLNIYILDDGGTHAKRRSKESGAKAWRRHYSLRRLAKTLGVHYLTRETNQKAKAGNINHALQHTSGDLILILDCDQVPTKDILQNTVGQFLSDPKMFLVQTPHFFINETPVNNVITGISNRPDESEMFYRKIQPAMNFWNAAFFCGSAAVLRRSCLMEVGGIAIKTITEDCETSLILHAHGYNSSYINKPMICGLSPETPSDYLTQHSRWAKGMLQVLMHYNPLFMRGLSLPQRLAYFASSYSWLFGFARYIFFLAPSAFLILGLNVYAANWHEMVDFTVPYALSILVVISYFFAGSRQIFFSEIYETVKGFRMIRELMPVLLNPWKQKFLVTPKGKTLEKEQLSWDAFPLFVLITINGISIAIAAIRWNLEPIWHENIIITAIWCCINIWLGLMSLGAFWEKRQIRAYYRISGGGTVLVKALGSSDQVSVEVVDISAGGIGFKLPLSTELKAGDQVTLDAADSYGNAYQFTATIVRMQKEGDHFFCGTQFPPEKIASPEAIAYVYGDSGRWQRVWDESAELKQSKLQLYLLTKLGLKAVRENSAGYFTYIAKSVGKFIVMLFNPYVWFYAITGVASWTIYLLYLAIVYTISLVDHQEARKFPRLQAGEKMTIYFPKLDATLVGWGFDISLTGVGVKVGLPFSIHDNELVEISVHGVTRRQHRMDCIIRRVIKDGDEVIIGAEFIVDNSNFFKIVSFVYGQGTKMVFALAVSNLRRILSYLFFVGEATDDRKHHAKIKEETAK*
>A_aquaticus-Field-F-tissues|ORF147_GH13_4(109-392)
MFTHTQQTTLALQHIRNRVMPQHSFTKAWLEYEERLKKHLPALVTELNAIYGHRADFIPFLQTLLSVAFNSYDVRSTELKIQDFEREKNPDWFTSNEMVGGVCYVDLFAGNLRGMIANIPYFKELGLTYLHLMPLFKCPEGHSDGGYAVSSYREVNPTLGNIDDLIATAAAFKDAGIVLVLDFIFNHTSNEHMWAREAMAGNPAYTAFYHIYPDRETPDAYDQTVREIFPEQHPGAFSQLPDGRWVWTTFNSFQWDLNYSNPATFIAMAEEMLFIANLGVDILRMDAVAFIWKKLGTDCENLPQAHALIRAFNAVARIAAPSLLFKSEAIVHPDKVLEYISPNECQLSYNPLQMALLWSSLATREVNLLEQALERRHNLPKHTSWVNYVRCH
>A_aquaticus-Field-F-tissues|ORF148_GH16(28-261)
MKKNILISLLLFTTIALQAQTHKRKLVWSDEFNYKGLPDAKKWDYNIGGDGFGNHEAQFYTKADTNNAIVKNGVLHIIARKEKREHSEYTSARLVTANKASWTYGKIEARIKLPKGRGTWPAFWMLGDNITDEKIAWPACGEIDIMEQVGYAPDTLVGSLHTKAYNWPMNTQKTKRILLKNADTKFHSYGINWTPEKLEYLLDNKVYLTIKNEHKTSAEWPLDKPFFIILNLAIGGDWGGKHGIDDSIFPQKMEVDYVRVWQ*
>A_aquaticus-Field-F-tissues|ORF149_GH13_19(5-228)
TYINCTLVDNLPDVKTESNEAVALPPFLVEKWKKEGRYEKEIKELDEFFAKTGYPRAPKYYIMKWLSDYIRNYGIDGYRVDTAKHVKEDVWADFKKVCDMAFADFKKKNPKKVLDNNPFFTVGEVYGYNIGAKKFYDFGDKKVNYFENGFTGLINFDFRNEAKMDYEALFSKYSKILNNDLKGNTVMNYVSSHDDGWPFDKKREKPFESGTKLLLAPGISQVYYGDESARSLDITGTQGDATLRSFMNWNAVSKDNYTQAVLE
>A_aquaticus-Field-F-tissues|ORF15_GT2_Glycos_transf_2(4-110)
MGLSIILITKNEAHNLAECLQSVAWAQERIIVDSGSQDETVSIALQFGATVIHQPIWPGFGPQKQIALNHATQEWVLSLDADERIPPELRQEIEAAIHKPQQAVAFAIPRLSYFCGKPVRHCGWSPDYVTRLFVRQQGCFSDDLVHEKIIIQGTTATLTQPMLHYSYRTMEDVHRKITHYAQAGATQLAARGKLSSPLGAWIRGSWAFIRTYVLKLGMLDGKTGWKVAQMNAATTRLKYQTLNKLSTAAIGYGDCA*
>A_aquaticus-Field-F-tissues|ORF150_GT30(8-130)
RHAFSYLHHIPERLGFGYSKPVAKGVVWIHAVSVGETRAAQPLIEAYLAKGESILLTHMTLNGRRTGKQLFGKEIAAGKIRQVYLPYDLCWSVEHFLNTFTPKLGLFMETEAWPTVVFRCADKGLPLLLV
>A_aquaticus-Field-F-tissues|ORF151_GT51(55-232)
MKTVKRILWTTFFTGLVLSVSFVGAIIFGAFGKLPSLKDLENPKEFLPSEVYANDGSLMGKFYQESGNRTFIEYKDISKNIVYALLATEDKRFYSHSGIDPKSILRAVSTLGKQGGGSTITQQLAKNLLGQGSSQKGKRFVEKIKEWVVATRLEKNFTKEEIITIFLNELEYSDNVFGIRNASKTFFQKEPDRVDMAEAAVLVGMINNPSIFNPRKNPKTTVDRRNLVIDRMAENVEVASLIGAKPLPQGDANTMKSKPIELHYKKEVRVIGMAPYFRDVLKVDVTEKLKALKKSDGRSYDVNRDGLKIYTTIDPKFQKYAEEAVAQHLQNYQRDFNGYSGYFNYQWKKNQTSLDKAIKHTDRYKNLKELGYSEEEILKNFNTKAHMKVFSWNDSREKDTTITPLDSIKYHRQMLQAAFLVMEPSTGDIKAWVGGINYKKYQLDHVTAYRQVGSSIKPMLYGLNVEDGLDGESTVGNGPQMFPGYGYYPNQKNYGTTTLATGLAYSYNGVAAYLLHRIGIKKFKSFLTDQCGISAKVNEYPSVCLGADEIPMIQLIRAYTMFPGGGINTEPNFIVKIEDRNGNLVKSFIPERRVVMSEAAAYKMTQIMEGPVTKGTAKGLKYGLGIAEMGGKTGTTNDNSDLWFVGYTPQLLASVWVGCDDRFIRSSDGNAYQGGKAAAPIWKYFFRRILNDNSTGIKRDTTFKKPASMNAKSTSDFEYMIEDEDIEAADPTGTGDPGSETIITQTTPDGKIISRKKKRKPLIDLSKDEVYHEPSSRSSSQQTSSPSKNAPAMHESKKFDEDGESAPATPSTSNEPEKPKETPTPAPAEKPKETPAPVSVPATPAPVTEKPKEVSTGGN*
>A_aquaticus-Field-F-tissues|ORF152_GT51(56-190)
KALARWLLLVFVALAALELFFVVRIATMAVINPASTTFERSEAWRLLTQHGSLPWQQLWVPYPRISDALKRAVIASEDDDFVNHSGVEWDAIEAAWKKNAKAEAAALQRPGKKPPKIIGGSTITQQLAKNLLLSGERSLLRKGQELVLTELLELCLSKQRILELYLNHVEWGEGVFGAQAAALHYFGKPAA
>A_aquaticus-Field-F-tissues|ORF153_GH13_3(220-448)
MPPKVSIPNTTLGQQRAVVERVSPEIDGGRYAIKAIINEKIHVEADIIIDGHDNIAARLMYKHEKDKIWHEAVMHHVVNDRWTADFFVEKIGIYQYTVEAWVDNIATWQHEVELKVKDGQHLVVEMMQGEIFLNGMAKRATGTDKIEIEEAAKLMTNPETYDEAIRVALSRTMHEWLVKYPERQDTFRYQDLKVSVDREKAGFSSWYSMFPRSAAREYGKHGTFADVEKLLPRIATMGFDVLYLPPVHPIGTTNRKGKNNTVNAKDGDAGVPYGIGSELGGHKAIHPELGTLDDFKHLITESKKHGIEIAMDLAIQCSPDHPWVKDHPDWFKILPDGTIKYAENPPKKYQDIYPVYFETADWKNLWAELLDVMLTWAEWGVKIIRVDNPHTKSFVFWEWAIAEVKAKYPDMIFLAEAFTKPKVMQQLGKLGYTQSYTYYVWRTQKAEIMAYMNELTKSEMKLYYRPNFWPNTHDID
>A_aquaticus-Field-F-tissues|ORF154_GH42(1-179)
LNKAFGLNYWSNRINTWEDFPSTVGSINASLNAEFAKFQRSLVTEYLAWQAGLVREYKKPSQFITQNFDLDWRGHSYGIQPEVDHFAAAQALDIAGIDIYHPTQDALTGIEIALGGDITRSMKGGKNYFVLETEAQGFAQWVPYPNQLRLQAFSHLASGANMVEYWHWHSIHNAAETYW
>A_aquaticus-Field-F-tissues|ORF155_GT2_Glyco_tranf_2_3(1-110)
LRFAQRHINMCSIALSKRVLTMTGRMSVFRATLVTNPEFIADVESDSLQHWRLGRFKFLTGDDKSSWFSLMRLGYDTFYVPDAAINTVEHPPEKSFIKASRKLMFRWYGNNLRQNSRALGLGVKRLGAFTSVVLFDQRVSMWTSLLGLTVAIIASFKYGGAFILAYLLWIGITRLILTLLLSCSGHRIGPAYPVILYYNQIVGALVKIYVFFRLDQQSWTRQPTSLTRDLASFQRWFNTWSSRTMTFSAGSIFVAVLLMMV*
>A_aquaticus-Field-F-tissues|ORF156_GH97(5-637)
SFLFELKPKNPTYRLIFNNEIILDTAALSLDFKNSGHFGENLRIKNLHIQKKEERYDLIVGKTKHVHTSYYEAKIDLIEKKSPYREVALLVRVYNDAVAFRYIFPDNGKHQTIELTDENTNFHFLENPKVYTLFRSNYLTSHEGLYSTVSLDSIKQDTLMDMPTLFQLPHAVVAITEAALLDYAGMYLSKNAERNLVSKLSPLPNQTAIKVIKKLPTDGTPYHSPWRVIMIADEVGKLIESTILTSLNENPKTHDWAWLKPNAMNGDNSHAKTTFTWWNGDYLENVPFKNGLNFETHKHYIDFCAANHIDFHSIVSFGNFAWYKGEAEGFNPASDSADVTKPVASLEMEKLAAYSHEKGVGLRVWVNWKSLKRKIDEAFPLYEKWNIKGLMVDFMDRDDQEMVNFVEEVLQKAAKYHLHIQFHGAYKPTGLARMYPNELTKEGVLNLEVSKGSPEVDPEHNLIVPFTRMLAGPMDYHAGGFRSVARDKFVRDKPSAPNVLGTRCHHLAMPVVYESYLQMICDYPEAYKNQLGFEFLCQVPTTWDETKVLNAQIGDYLTIARRKNNDWYIGTMNDWTPRSLKIKLAFLPEGNFLADIYSDTDDCDREPNHVTKQTIVVNRTTILDVKLATGGGQAIWIRKN*
>A_aquaticus-Field-F-tissues|ORF157_GT4(2-119)
LTAAFAAVQARNPRAKLVVVGSGPQQAELQASLPQAIFVGQRKGEDLAAHYASADLFLFPSLTETFGNVTTEAMASGLAVVAFDYAAAAQLIRTGDNGVLVAMDDNAAFARACALAASDLGGVRQMGEKACATARELDWASIVARFEGVLDAVMLRAHAPQGLPLVTTRRSVV*
>A_aquaticus-Field-F-tissues|ORF158_GT41(25-617)
MTTTTTPAAAIAPALPQASEARSPEVQAVFQRAAAGMMPLNELLDQAQQWQNAGQNDTAAALYAEWLDHTDSPFKHVAAFNHGTILGAIGRQDEAEAAYARSLTLHPHFPQARLNLGHALERKGQHAEALEQWQTVVNDTRDAGLEQRELCLHALNNMARLNESNRRYDVAEAHMRDSLSIKPDQFDVLQHYVHIRQKQCEWPMYLPVGQVTLNNLLVGTSALAMLSASDDPALQLMAAQRFVAEKVAKPPARALHTLGPQRSGKIRIGYLSGDLCMHAVGLLTAEMFELHDKQRFETFAFCWSRDDGSPLRARIVQAFDHHVRIGGMDDTAAARLITSLSIDVLVDLQGLTNGARPNILGQRPAPVQVSYLGFPGTCALPGVDWIVADRYVMPEALLPFHTEKPLYVPDCYQVSDRQREVGAKPTRAQYQLPEDAFVYASFNNNFKFTEHVFAAWMRVLHAVPNSVLWLLADNEWCRENMLRVAEANGVARERLIFAPRVAPPDYLARFQLADLMLDTFPYNAGTTASDALWMGLPILTLSGRSYISRMAGSLLTAVGLPDLITDTLPQYEKLAMQLGQNPGRVASYRRYLAEHGRSSRLFDMPRLVRDLEDALASLALKARTPN*
>A_aquaticus-Field-F-tissues|ORF159_GH23(222-350)
AWGVIGQFLAKKLDPNADDAYRLQQELGYNELLSVESQEWKVRAGLRAKDWTLVKNAIDGMNPAVRAKDPAWTYWYGRALKAEGQDVKAKDSFEMIADQYNFYGQLAREELGRSNNAPAKTKVTEQEIDAMASRKGFIRGERLYAMNLRFEGNREWNWELRNMTDKQLLAAAEYAKRINLYDRVVNTADRTKQEHDFSLRYPTPYKEELSPIARQIDLNLAWAYGLIRQESRFIMNAASSVGASGLMQVMPNTAKYVAKKIGMANYTNDKLSDTNTNLTLGSNYLNMVLIDLDGSWVLASAAYNAGPSRSKAWREKLSGPTEGAIFAETIPFTETRVYVKNVLSNANYYSSVMNGQPQSLKQRLGVITPKAATQSELP*
>A_aquaticus-Field-F-tissues|ORF16_GH13_20(99-403)
MRITSYFTALVLGAGLATIAWAAPATPPSEFDLRERDWRNGAIVYQVIVDRFVPSANLDAKRGLYPAPKVLRAWSEPAKPGVYLEGEKLNSQELDFWGGDLASLATKVGYVQQLGADVLYLNPIHLAYTNHKYDALDFQQISPEYGTREDFKRLAAQAHGLGLKVVLDGVFNHMGRNAPRFKLAMAEFEAERAPSGGRRAAAGGTSYRSWFAIGPQYEGGARVWTGFQNLPELNLENPAVRRYLYEAPDSVLRSYLRDGADGWRLDTAFELGHRYLHDLTRAAHAEKPGSLVVGEIVNYPGDWLHDMDAVMNFGLRQIVLGAASGEISPAMATRMTERLVRDAGIAPMLKSWMVIDNHDIPRIASQLPKVAQRRLVQALQFTLPGAPNVYYGAELGMVGGGDPENRGPMRWDLLNDANPELQWMRQLIALRKQHRALRVGNFRTVESERLYAFERHTDKALETVVVLANPRAEPVTERIMIANPSLLDSTPMVNLLDGAAAKPVGEVGSGFMTVTLPAETVWVLSPRLPNLGGYNRYKRLK*
>A_aquaticus-Field-F-tissues|ORF160_GH13_11(169-410)
MSNYPTLADIPFPLGISTVNPQTINIAVLAPNAQAVYLCIFNGDEETARLKLPTQTDGIWHGQFTNIKFPLHYGLRAAGEYAPLRGLFFDESKLLIDPYATQLSAPLIYDDALCCQNFGVDTAHLVPKAVFSPQTHQPIAPESRAPQVIYEASVKALTMLHPDVPEHLRGTVAALREPCIIAHLQKIGVDTLELMPITAWVNERHLHHLNLHNAWGYNPIAMMALEPKLCPGGINELRKTVATLRAHGIQVVLDVVFNHTGESDVGGPTLSMRGLDNRYYYQHVGDELVNVTGCGNTLDCSQTGVANLVRDSLRYWVQAAGVAGFRFDLAPVLGRMADGFNRDAPLLKMLREDEVLSKVLLIAEPWDIGMGGYQLGQFGAPWLEWNDKYRDDVRRFWQGTGVVGDLATRLA
>A_aquaticus-Field-F-tissues|ORF161_GH125(1-248)
NFQRKTNWATDGVPLAGYGYPTKKVGLIHSMFRPSDDATIYPFLIPSNIFAFVALQQLAEMNASIIKDEKFFNECLALMDQLQAAIMKHGVTHHPVFGEVFAYEADGFGNHTFMDDANVPSLLSLPYLQSMPITAELAVHDKSKKGFQLYQHTRKMVLSGSNPFFFKGKAGEGIGGPHAGMDMIWPLSIIMRGLTSSDDKEIKHCLDMLQKSHGGTGFMHESFHKDDASKFTRKWFAWANTLFGEFILKVYREKPFLLK*
>A_aquaticus-Field-F-tissues|ORF162_GT30(49-223)
MSPVSAAPLTLKQRLALAAYSTLLRLATPVYLASRWWRGKDEPGYRHALAARLGWGGAATPPGAIWLHAVSLGETRAAAALVTALRAARPGTRFLFTHGTATGREAGRALMQAGDAQTWLPYDTPGAVRRFLRQHQPALGVLMETEIWPNLLLQARAAGLPMVLANARLSERSLRKGERFAALLRPATACLSMALAQTEADAQRLRSAGVADVRVAGNLKYDLQPDVAHAARGMRWRQASGRPVVAMTNTRVGEEGPLLQAWLAMPSPRPQLLVVPRHPQRFDDVANLVTAAGLSLARRSQWTQDLPPADAVHADVWLGDSLGEMALYYASADVALLGGSFEPLGGHNLIESAASGCPIVLGPSTFNFAEAAELALAEGAAWRVGSLPEAVSLAQQLLNDRPRLSAAAANARAFSARHAGAAERMAREIVLISPTAR*
>A_aquaticus-Field-F-tissues|ORF163_GH20(2-125)
PKTRWKVCPKCQQRIKDLNLKDEHALQSYFIQRIEKYLNSKGRQIIGWDEILEGGLAPNATVMSWRGEQGGIDAAKQHHTVIMTPGSYCYFDHSQTKKEDSLVIGGYLPIQTVYSYDPVPKQLNAEEAKYVCL
>A_aquaticus-Field-F-tissues|ORF164_GT51(3-164)
AFTPIEKTPPMLIKALLSAEDERFYEHGGIDYVGVIRAIVGNLASGQSTSGASTITMQVARNFYLSNEKTFSRKFNEALLSFKIEHNLSKDQILELYINQIYLGQRAYGFASAAQAYFGKDLSQLSIAQMAMLAGLPKAPSAYNPVVNPSRAKLRQLYVLRRMHELHAINDEQYDFAKKQELNVQRISQQYQ
>A_aquaticus-Field-F-tissues|ORF165_GT2_Glycos_transf_2(4-111)
KDRGDLLEPCLASILRQDSGPPFELLIVDNGTRQRQALALLEKASLDPRVRMLRRPEPFNFAKLNNDAVAEARGDVLVFLNNDTEVITPNWLEQLCCEALAPERGAVGALLLFPDGRIQHAGVVVGLGQDAGHFEALRAPDAPSWLDRTTTLHEASAVTAACMAVERTKFEAVGGFDAQNLPIEFNDVDLCLRLGEKGWTNCYMPSVRLIHKESASRGTAVIRPLKVYAAERDYFRDRWRAVIRDDPFFHPALSLYARHIALG*
>A_aquaticus-Field-F-tissues|ORF166_GT4(97-243)
MCDDGLKGFFVPKLLSGKAPIIYERHVSKIIELGINPSCVKKTTTAVKFLCMNYLAKSFDRFVVLTQDNIAEWNLKNTTIIPNPLSFYPEESSGLQNKKVIAVGKQGVQKGYDRLLHSWKMIHEKHPDWELTIYGEFEASGNLISLAQELNISDSVGFYKPVKNIKDKFLESDIFVFSSRFEGFGMVLIEAMACGVPCVSFDCPCGPSTIIKNDEDGFLVENGNTELFAEKVLQLIENSNLRIE
>A_aquaticus-Field-F-tissues|ORF167_CBM48(16-101)
LYLFAEGNHRDLSSCLGAQLMTVDGVDGVRFAVWAPNARRVSVVGDFNVWDGRRHPMRLRHPTGVWELFIPRLQAGEAYKYEILGKDGILPLKADPMAFAAEHPPATASLITSFTGAREESATAAKASRDHRRTAMSTYECHLGSWARVPEEGQRPLTYRELADRLLSYVSDMGFTHVE
>A_aquaticus-Field-F-tissues|ORF168_GT2_Glycos_transf_2(4-128)
MLLSIITITYNAEQFLERTIQSVINQNCFDKIEYILIDGKSKDKTLEIAEKYRNCFSKIISEPDNGLYDAMNKGLKMASGDFVWFMNAGDEIATNDVVKKITESISSETDVLYGETFFVTNTGEILGLRSALTPHKLPKILHWQDMRYGMLVCHQSFIVRRRIAPFFISNNLSADVDWEIEALKRAKKITYLDFVVSKYLIGGISNKQLKRSLIDRYEVLKKHFGFIGAVKSHLHILTRGMMKIVRKGGKYW*
>A_aquaticus-Field-F-tissues|ORF169_GT4(243-381)
MKILLINTDDSMGGAAIACTRLYDSLRKERLTVKMLVQEKKGNNPSIEGYAQSWYEKKKAFLRFSLERLYFLFFEKAKEVRFAFSPAVMGIDISKHPLVQEADIIHLHWINFGFLSLQSLEKLIALNKPIVFTLHDMWTFTGGCHHSGLCENYQKQCGNCERYLKNASQNDLSNSIWNKKNTLFNTALTQEQRSKLAFVTCSEWLGKRAKKSSLLANKLVSTIPNPLDTSLFKPFHKSKNDVNYILFAAAKISVLWKGFSYFIEALKILETELLDNQRVELLILGEAEEALLQELPFKTNALGRITDVNKIIEIYNTAHVFVIPSLEENLPNTIMEAMACGTPVVGFETGGIPEMITHKETGFLAKYKSAEDLAKGIYWTLFESDYEKLSENARRKVLENYDEKIVAQQYIALYKSLLTN*
>A_aquaticus-Field-F-tissues|ORF17_GH32(31-353)
GALGLEDHGRMITETDTDLEAGGERFRPQWHFSPEKNWINDPNGLVWFEGEYHLFYQYNPHGDQWGHMSWGHAVSTDLLRWQELPVAIPEDERVSIFSGSIVVDEHNSSGFADAKNADTTAVLVAIYTGCKRVSEGGQAQELAYSLDRGRSWVKYSGNPVLDIGLKDFRDPKVFWHKATARWVMAVVKPDEHVVSFYSSYNLRQWQHLSDFGPAGEVGGIWECPDLIEFKSDDRVAAHSRWLLKVDTFAGHPGGTGAQVFVGRFDGTRFVADEPERSTVRAGGVWADHGCDFYAALSWNSLPASHAAPVWIGWMNNHGYAKRTPTSPWRGAMSLPRELFLRETPQGTRLGQRPLPALQALRGQPLHMPGHTLAVGETEVTLGDIDGRSIEIEWCISASTASEFGLLVRVGEHEATRIGVDRVRGTLFIDRSQSGFVPSTERWAGRREVALQDPQGATTLRVLVDRCSVEVFTGSGEATLTELVFPADASRALRLYAVGGEVQGDLTLWPLAAA*
>A_aquaticus-Field-F-tissues|ORF170_GT19(11-302)
MLEKTSISTKIFFIVGEASGDLHTSNLVAEMKKLNPNLELKGWGGNLMQQQGVTILKHYKELAFMGFVEVIKNIRTISKNFQICKQQITDFKPDAIVFVDYPGFNLRMAKWAKKQSYTNIYYISPQIWAWKENRITTIKKYLNKMIVILPFEKKYYLEKFNYHVDYVGHPLVQHINNFKANATEDLLLKNCIALLPGSRKQEIKVKLPIMLSVTKHFKNYQFIVAKAPNIDDSFYQNILMDYPNVKALEQSTYHLLNNAKAALVTSGTATLETALFKVPQVVCYKSGKITFIIAKLLIKIKLYYM*
>A_aquaticus-Field-F-tissues|ORF171_GT51(8-181)
RIYTADKVLIGEFGEERRKVIPLNEIPLSMRNAVLAIEDDRFYSHGGVDYVGILRATVTNLRGHLSQGASTITMQVARNFFLSNEKTFSRKIYEVLLAWEIESQLTKDKILEIYMNQIFLGQRAYGFSSAAQIYFGKELKDITIAESAMLAGLPKAPSAYNPVSNFRRAKIRQEYILQRMRDLGYINTEEYQKALTEELHIRGLGNEFAVRADFPAEMVRQLLFAQYGEAIYSQGIDVYTTILKADQDAAYKAVRRGIFEYDLRHAYRGPEGFIDLPDDPVKRQRAIDEALLAYPQLDDLQSGVVLDVKPKEMQVMIATGDTITLKGEGMKLAAASLTDSTQPKKRLRPGAVVRLLSDGGVWKLAQLPQVE
>A_aquaticus-Field-F-tissues|ORF172_GH77(192-616)
LALREDAAPLVARAAAPITPELLETLAHEAGVATQWRDIDGAAHDAPRETLVSLLGAMGLPARSLSQGRESLARLADMRERRILPASKTVREGEEIVLRLPTMKRAAPARLLLTLESGETQTVPLSGGLEPVVWTGIDGRRCRGVEARLPAPPLGRHRLSLEHGDIACRLTVAPGRCHLPDIAPGAFGLAAQLYSLRRAGDQGVGDFSTLSQLSQLAAQRGASMLALNPLHALFPGAPDRASPYYPSDRRFLDPLYLDLDRLREQFAGLIDTGAIDADACASLRDAREVDYAAVRALKQRFLDHLFTSFDTLFITGSSAPQVQEFMRFVASGNDALFRFACFEAVSETRGGENWRLWPQPLRDGDPLALQEFAQANPALPRYRQFLQWLCETQLQRAADDARNAGLSLGFCRDLAVGAAPDGAESWSNAKGLLDGFAIGAPPDPFSREGQSWGLPAPNPLRWQEAGCAAFAELLRANMRCAGALRIDHVMGLTRLFLVPDGAKASEGAYLSYPLEDLLGQLALESQRAQCLVVGEDLGTVPWGFREKLDAADVLSYRVLWFERDGAGFAPPASYARKAMACVSTHDLPTLAGWWDGADISEKEALGQLTRESAEAERAARLGEKARLLGALRHEG
>A_aquaticus-Field-F-tissues|ORF173_GH13_11(96-246)
QPGLIYGLRAHGRWRPDRGLRFDASKLLLDPYARDIVGSFDRHDKAHQTLKGRVTADTYDWADDHSPAIPLADTVIYECHVKGFSKTLEAVPAPLRGTYAGMAHPASIAHLKQLGVTAVCLQPVHFSLSEERLRALGLTNYWGYNTIGFFCVDPRFASGEAQLAPRDEFRNMVKALHAAGLQVILDVVFNHSAEGDENGPTISFKGLDNTSYYRLPPEAPAHYENHSGCGNTLNIRHPRVLQMVMD
>A_aquaticus-Field-F-tissues|ORF174_CE11(5-225)
MNIKQHTIKKAVSVSGIGLHTGEKVTLILQPAAVNHGYKFQRIDLDGKPLIDADVDNVVDTSRGTVLEQNGARVHTTEHVLAALVGLQIDNVVIQLDGLEVPIMDGSAKFFADLIEEAGIEEQGALRNYFELTEAIQSKVPERGIEMAALPLNDYRLTVMVDYNSSVLQSQHAQLHEINLFKQEIAPCRTFVFFHELEALFHAGLIKGGDIDNAIVIVDKEVTEEQINNLAELLGKPKMKVEKTGILNNLDLHFPNEPARHKLLDVMGDLALIGRPLKAHILAARPGHEANISLAKKIKKQMKDASKSAPPYDVNLPPVFNVNEIAKLLPHRYPFQMIDKVVHLDGNSVVCIKNVTASEPHFTGHFPDNPVMPGVLQVEALAQTGGVLVLTSTGNPEAYWPYLVAIEHCRFHRNVLPGDTLVIRCTLTVPVKLGVAKMHGEAWVGKNLVCEADMIARLVKKQK*
>A_aquaticus-Field-F-tissues|ORF175_AA3_2(1-283)
GSAGCVLAARLSADPDVQVALLEAGPVDKNVLIHCPAGLALLAKNGQANWKFDTVPQPGLNGRSGYQPRGRVLGGSSSVNAMIYTRGHRADYDHWAELGNPGWSFEDVLPYFKKAEHNERGGDAWHGAGGPLNVMDLRSPSRFGPLFAQAGAQAGFALNADFNGPEQEGLGMYQVTHKNGERYSAAKAYLTPNLQRPNLHVITDAHVMRILLERKRAVGVEYQQGGEVKQLRVAREVLLCAGALQSPQILMLSGIGAKEYLLHAGVGLQHELPGVGQNLHDHPDVVL
>A_aquaticus-Field-F-tissues|ORF176_GH13_11(20-188)
YETHVRGISMRHPSVPENVRGTFAGLMVDDVLEHIRKLGVSTVELLPIHAFVNDQHLLHKGMTNYWGYNSIAFFAPDPRYLASGKIAEFKEMVAHLHEANLEVILDVVYNHTAEGNEQGPTLSMRGIDNASYYRLMPDDKRFYINDSGTGNTLDLSHPCVLQMVTDSLRYWATEMHVDGFRFDLATILGL
>A_aquaticus-Field-F-tissues|ORF177_GH103(2-236)
KAGVAYWNAHAATIAKASKQYGVPDYILVGILGVETIYGKYMGDSNVFDVLTTLSFDYPRRSAEYRNFLEQYIILAKENKMPLRSMKGSYAGAVGLPQFMPDSWRTYGVDFDGDGKVDLRNSNADAIGSVANFLKQKGGWIPGQDVVYSVKFGNDAPQIKELLAKPVQPSLTIKQIKEFGVDSAEMIKPDVKLSLIDLPNGDKATTYVLGSQNFYAITRYNKSYMYAMSVYELGSAVMKARSK*
>A_aquaticus-Field-F-tissues|ORF178_GT4(38-151)
VERIHTVPLASSPEFYPRPLEALRSVLARHGLEPGGYTLFVGTIEPRKNIETLLVAYSRLPLAVRTRWPLILTGYHGWRNDTIHEKLESARREGWAHYLGFVPSEDLPVLFAGARLFAFPSLYEGFGLPVLEAMSSGVPVVCSNSSSLPEVAG
>A_aquaticus-Field-F-tissues|ORF179_GH103(39-328)
MTSFDHTRPMALDRRAFTLATLGFFVASRARGATEGADFKAFVEGLWPAARAAGVSRETFDQATAGLAPEPGVLAKPKAQAEFTISIPAYVGSVVTNSRVARGRAVASEAAGVLRRVEEKSGVPAEIIVAILGVETNFGSGLGGADVLRVLATLAWKGHMAAKLSDEFVQALVMLEKGFVTRERLRGSWAGAMGQPQFMPSAYLKFAESYSGDGAADIWTSRADAIASIGSFLSKSGWTASVPWGVEVTIPQSFDYSTFDGDFGGWRAQGFARVDGEALPGAGAASLYMPAGARGPAFLIGDNFEVIRQYNTSDAYALSVAVLADRIAGRETPATPWPRIAPLSTNDCKAMQTLLTQRGFYHGTIDGKLGRTSRNAVRAFQFSVGMQPADGLATKEVLTRLRAP*
>A_aquaticus-Field-F-tissues|ORF18_GT41(29-620)
MVINMQHETRLHQINAMMARDFNSFGRFQSLPLEQIICEAERYQSQGDSKSSAALYKNWIAGNPANLFLHAAYFNYGVALAKSGDHLGAINATRECIRLKPDFQPPYINLGRLLEDAGQSGDAVKQWLTLTDQLREINGTSVKNKLIAFQQVARVLESHQLDVPAEDALRQALEISIHQPEVIQHWIALRQRQCKWPAVEGWEHASPHALMAGISPLSLANLLDDPMFQLARAWKYSKDFIKPLDKATRPEAHVPGARPRHEKLRIGYVSSDFREHAVGFAMTDVMEEHDRERFEIYAYYCGIPRVDPTRQRIEKAVDHWLDINGMSDEQVALRIREDEIDILIDLNGYTKDARTRVFAHRPSPIAVNWFGFPGTMGSPYHHYIVADDYIIPSDYEVFYSEKVVRLPCYQPNDRKRIVSPNTPVRADEGLPDDAIVFCCLNGMQKITPRVFEDWMTILSGVPNSVLWLLGGSEDADNRLKAAATTYGITPERLIFSQKKPNPDHLARYALADLFLDTFPYGAHTTAADAMWMGVPILTVPGQTFASRVCASVITAAGIGDLVCPSREAYVVKAIELGRNPHQISALRERLLAGRQSSRLFDTPSLVRDLESLYGSMWDDFEKGALPIPNL
>A_aquaticus-Field-F-tissues|ORF180_GT9(12-210)
GFIGESRYWILNDSRELDEQELPMMVERFCALAEDRNKPLPRPIAHPALVTNAQSRQQTASRLQLDTSRPVVAFCPGAEYGPAKRWPARHFAELAKRFDAAGFAVWLFGSGKDKEIGEQIAQLAAGKAINLCGSTGLEEAIDLMGLARLAVCNDSGLMHVAAALGKPLVALYGSSSPDFTPPLSEQAAVVSLNLDCSPCFERNCPYQHTNCLEQLEPDLAWQAAQRFLPELGNISIQLTRST*
>A_aquaticus-Field-F-tissues|ORF181_CE1(33-187)
SFSQGIVKPSAKGFDTVRANIAHGTIDTISYESKTVGTVRKSLIYTPPGFSTKKKYPVLYLLHGIGGDEKEWLNGGSPQIILDNLYAENKIEPMIVVMPNGRAMKDDRATGNIMAPDKVQAFATFEKDLLNDLIPFIEKKYPVIADREHRAIAGLSMGGGQSLNFGLGNLDKFAWIGGFSSAPNTKTPEELVPNPADAKEKIKLLW
>A_aquaticus-Field-F-tissues|ORF182_GT9(105-301)
MLKIWLVLHGLQHQSFNLKNLTPKILLVKLSSLGDVLHNLPIVWDIRARLPDAQIDWVVEEAYVHLLQPLLSRGDFKGIDRIIPFGLRRWKKSLLSLSSWKQFFSFKKELQAVQYDVVIETQGLLKSSLVCALANKAPHAVVAGLANATEYSGYEPMARLFYTQSVQVPFQCHAVDRSRYVVCSALDWPLIGRDEPVQFYLESDVEAASKQSSPIFKMPYVLFFHSTAREAKRWAKENWVCLGNELAARGYQVVLPWGNAAEKAVSDQLASQIKGAIVPKPFSIEEAFSIVGNAALVVGVD
>A_aquaticus-Field-F-tissues|ORF183_AA3_2(1-238)
LLLEAGGAAKSFWLRLPVGYFRTIYDKRFSWQFDVEPQAATGNRPQVWPRGRVLGGSSAINGLLYIRGQRADFDDWVRAGARDWGYADVLPFFKKSECYAGGASEFHGGAGELNVSDLRNDHPYCQAWLNAGQQAGFALNPDFNGAQTEGLGAYQLTLRGHWRCDAAMAFLTPALQRSNLQVLTGVQVTRVLIEQGRAVGVEFTQGGGLHQVRADAEVILSAGALQSPQLLQLSGIGPAD
>A_aquaticus-Field-F-tissues|ORF184_GT2_Glycos_transf_2(17-183)
MNCVSTINNTPLKTNLVIIPTYNEIENIEAIIRKTFSLSESFDILIVDDGSPDGTAQKVKELQKEFPQQLFIEERKGKLGLGTAYIHGFRWALKNTYQYIFEMDADFSHNPEDLVRLYKVCAIDGFDVAVGSRYITGVNVVNWPMSRVLMSYFAGVYVRFITRMKIMDPTAGFICYRRQVLETIPLDKITFVGYAFQIEMKFNAYLHKFNITEVPI
>A_aquaticus-Field-F-tissues|ORF185_GT2_Glycos_transf_2(29-189)
MTATPPSAFVPPYLLQQRAADRPADPLVSCILPAYNESENIVPMLQTLHGLLSEAGFRHEFIVVDDGSRDDTVEQVMSQIELLPVTLLQLSRNFGKELALTAGIDHAHGDVAVLIDSDFQHPPEMVPEFLRQWRAGYDMVYSVRSSRDNETLGKRLFTRVFYTLLNSGARHKIPENTQDFRVMDRCVLEALRQMPERNRFMKGLYNWVGFTQLPVETHTKERRAGKSSFNFFSLLNLGLTGLTAFSNVPLRMWTLIGSAISLASILYASWELIHTLLFGNDQPGWPTLAVAISFLGGVQLLSIGILGEYIGRIFSEVKQRPIYLLS
>A_aquaticus-Field-F-tissues|ORF186_GT83(9-391)
MRPSSDTRWQRFATYALFALLLIRLLAMWAIPLTDTTEARYAEIARKMLETGNWVTLWHDYGVPFWAKPPLSTWTSAASMGLFGVNPLAARLPALLLSLAVLWLVADAAGQRLGRDAALASTLILAGSLLFFGAAGTVMTDPALMFCVALAQLAFWHAMQGRGRRWNYLFFVGLGLGLLAKGPLAIVLVGMPIFVWTLLRNDWKALWQRLPWISGSLLMLAIALPWYLLAEYRTPGFLNYFIMGEHVSRFLDPGWKGDKYGYAHATPRGMIWLYWLGAIFPWSLAMLVWLAGHGKQALGLSKDSDGWRLYMLLWSLMTLLFFTISGNIIFPYPLPMLPGCALLFATLWQAGRQPQQGSSLPWLALVSGLLLLIAVGLQWSQGQRYFRTQQQVIAAWQQQQPAADSKLIYWDSRREFSAEFYSEGKVITTNKPDQLLQLLSDQHHRFIVTEQRDLPSLPAAVAARFQPVASFEVMKDHMLLLRAKGANATP*
>A_aquaticus-Field-F-tissues|ORF187_GT51(20-170)
TPLMIIRPIEQKFDGREMTYSHDWVPIEDISPNLQKAVIASEDGNFLKHNGFDFKAMQKAFKNNNRGKKLKGGSTISQQTAKNVFLWQGRSYIRKGLEAYFTFLIELIWGKERIMEVYLNSIEMGDGVYGAAAAAHYWYKTDANNLTKKQAAGIAAILPNPRKFKASNSSAYIE
>A_aquaticus-Field-F-tissues|ORF188_GT2_Glycos_transf_2(10-171)
MQKNITPELSIVIPVYNEADGLQALFDRLYPSLDALNTTYEIIFINDGSRDQSPAILAEQYAKRPDVTRVVLFNGNYGQHMAILAGFHHTRGLFTITLDADLQNPPEEIGNLLSAMRDGHDYVGTIRKQRQDTWFRRHASKSMNRLRERITHIKMTDQGCMLRGYSRHIVDTISQCREINTFIPALAYTFSSNPCEIEVAHEERFAGESKYSLYQLIRLNFDLVTGFSIIPLQWFSLMGMVLSLGSAGLFVLLLVRRFVMGAEVEGVFTLFAITFFMMGVLLFGIGLLGEYVGRIYQQVRERPRYIVQAVLEKTNDNPTLSSAPAPNHNL
>A_aquaticus-Field-F-tissues|ORF189_GH25(38-214)
ALFISLLIYQFIKQSDSRFVKFAEFGIEIPTKYTIHGIDVSHHNGIIDWKEVKNMNIRGIQIEFCFIKATQGSENVDDQFNRNWLQSYRQKIPRGAYHYFNETKSGSEQAYHFINVVGKLKNNDLPPVLDIEENSITDNETLCKEALIWLKIVEEYYNIKPIIYTYVNFYDTQLNHSFDKYPFWAAHYNQHNQPKTNRDWIFWQHNEYGKVNGIATNVDFNAFNGTYHEFQNLLINNN*
>A_aquaticus-Field-F-tissues|ORF19_GH8(28-328)
MTLSTSLRAWLLAIVLATFCSYGICADQDWQQFKNTFIQSGRVVDISQNGISHTEGQGMAMLLAVKNNDPQSFELVWNWTQRTLQVRDDKLLAWSWSPTQGVMDTNNASDGDLFIAWALSLAYTRWQEPRYLFAALQISQAIREKLIRKTNFGTVLLPGTFGFEKPEGLKLNLSYWVFPAIAELAVLDPAPEWNELKVTGLQLLEQAQYGKWKLPPDWLMYKDGISTPTDGDRFGYDAVRIPLYLIWGNQASNSNMRAFQSFWGSFKGQEFLPAWVDLKTGDIGTYNASLGFHSIAALALSYPNTDLAQLPNFDPSEGYYSSMLYLFTKSAIEDLKK*
>A_aquaticus-Field-F-tissues|ORF190_GH30_1(58-477)
MKLPLLTLSLMVNTLVFAQKTKPNQTVSVFTSADSSSYRLTKTADNLSFSELKQPFETQVCVFVNPNKPFQTVLGIGGAITDASAEVFAKLSAEKQTELLNAYYSKEKGIGYNLIRTNIHSCDFSSDTYTYIKEGDKALKTFDISHDKQFRIPMLKKASALIGNEVTLFASPWSPPAFMKSNKDILHGGKLLPEYYQAWANYYVKFIDAYKKEGLPIWGLTIQNEPMATQKWESCLYTAEDERDFLKKYLGPTLQKASLGDKKIIIWDHNRDLLSQRASTILDDAEANKFAWGIGFHWYENWSGGEPMFENVAKVHEMYPNKNMFFTEGCVEKFTATKYQLWANGERYGRSMINDFNNGVVAWTDWNILLDENGGPNHVGNFCFAPIHADTKTGNLIYTPSYYFIGHFSKFVQKGAKRISSVASRSQLLTTSFLNPDGKMITIVMNQSNQTIAYKLCIGTKATDVSILPHAIQTLVY*
>A_aquaticus-Field-F-tissues|ORF191_GT4(23-169)
IYNFVDVARFNKKPIDAFRKVIAPHGEKILMHASNFRKVKRIDDVITIFANVRKAMPAKLLMVGDGPERHAAEEQARSLGIEEDIRFLGKQEQMEDILAVSDVFLLPSEYESFGLAALEAMAARAVVISTNAGGLAEINNQGITGFMANVGDTEAMSNFAIELLRDEERLA
>A_aquaticus-Field-F-tissues|ORF192_AA6(4-165)
SVPGANARLRTVPPISAVCEATEAAVPQDGAPYAEYSDLKECIGLALGSPTRFGNMAAPMKYFWDGSSSEWLNGALIGKPACVFTSTGSMHGGQESTLLTMMIPLLHHGMMLMGIPYSEPDLMSSNTGGSPYGVTHLAHADGRAPISPEEQRLAKAQGKRLAETALMLFQNKR*
>A_aquaticus-Field-F-tissues|ORF193_CE1(20-202)
MTLPPAGTSAQRSVVRVAFGASVRYSLQMPRAATANTAQRWPLLVFLHGSGERGSDINQVRIHGPWRWLAQQADTPFIVAAPQADSGGGWNPHVLAAWIEDLKATLPVDPDRVLVTGLSMGGFGAWALATEYPDLLAAIAPICGFGDEDRVERITHLPVWAFHGSADSAVPVAGHRATIAALQAAGGNPRYTEYPGVDHDSWTATYNNPALYEWLLAQRRRTPAR*
>A_aquaticus-Field-F-tissues|ORF194_GT51(77-244)
MREKEPSPVGGFWPANSFKTWAKYLGLCLLAGWFAMQIFCFAQIFVWQWINPSRTTFMSAERHRLCGINFWSCGLEHDWTPYDNISRNLKRAVISSEDSGFAFHDGYEVEAMLNAWKKNQRRGKIVRGGSTITQQLAKNLFLSSEQNFVRKGNELVITWMLEFWLDKERIFEIYLNSVEWGEGIFGAEAAARHYFKTSAANLSVGQAARLAAALPAPKCFDQRSYCTKVNINFGKKASVIARRMGSAELPD*
>A_aquaticus-Field-F-tissues|ORF195_GT28(195-350)
MIKDNYKIIVAGGGTGGHIFPAVAIANAIKKMNPNTEFLFIGANGKMEMEKIPQAGFQIKGIDIAGFNRNNMLKNISLPIKLVKSYFQVKNIINQFQPNAVIGVGGYSTFPVLKYAQSKGIPTFIHESNSFAGKSNTMLGKKATKIFVASTGMDKFFNKEKIIISGNPVRNAIANSTITKQQGIEFFKLNPTKKTILSIGGSLGAKSINEAIAKHISEFEKNNLQLIWQTGKPFANEAKQICNNINNVFTSDFIKEMECAYAAADVIISRAGAMAIAEISVLGKPAVLVPYPFAAEDHQTVNAQHLVNNNAAILVKDNEANEKLIPSILNLCNNENLQSQFNKNIKALASLNADEIVASEILKNS*
>A_aquaticus-Field-F-tissues|ORF196_GT9(11-194)
FARFFTHQIPHEIQAGVHEIERNTKLVSWFSNEKVFKPKLYVETNEKPEPYICIAPTSVWFTKQFPEEQWVNFLKIIPPKYNVYLLGGKEDTLICQRIINESKNEKVENLAGKLSLLDSASLMKSAVMNYVNDSAPMHLCSAVNAPVCVLYCSTVPSFGFGPLSDFSEIIEVEEKLTCRPCGLHGKKACPKTHFRCGNDIRVHALLEISEKREKLMKTRLNYFIFLFLNF*
>A_aquaticus-Field-F-tissues|ORF197_GH9(36-218)
GWWFDFSSVTTPGTYYIYDATNAKSSATFQIATNPYTEVLKTATKMFYYNRCNFSKTAPYANIKWTDATNFNNNLQDYNARSVFAQSNAATEKDMSGGWFDAGDYNKYVTFTDSVIHDLLIAYESNPAIFGDNWNIPESGNNVPDILDELKYELDWLYKMSNSDGSAYIKMGSKNYSQNSSSPPSANIDPRYYGNLCTSASATIASTFSHAAIIFNSIGNT
>A_aquaticus-Field-F-tissues|ORF198_GH30_1(1-261)
IPVWGLTVQNEPMATQRWESCVYSGEEERDFIKNHLGPTLYKNNMANKKLIAWDHNRDLIYQRASTVLNDKEAAKYVWGIGFHWYEPWTGGTMQFENLKRVSETFPDKNLIFTEGCVESFSQDRMSTWTLGERYGRSMVNDFNAGTVGWTDWNILLDENGGPNHAGNFCFSPVHANLKTGELFYTNAYYYIGHFSKFVRPGARRIVSSSSRSELLTTAFINKDGKVAVIVMNDSGKNIPFHLWIAGKAAAVNCLPHSIETLEF*
>A_aquaticus-Field-F-tissues|ORF199_GH13_23(38-385)
MSFLQHPQNQTNPEWWRGAVIYQIYPRSYQDSNGDGIGDLQGIIQRLSYIADLGVDAVWLSPFFKSPMKDFGYDVADYCDVDPMFGSLADFKELLQKAHDVGLRVVIDQVLSHTSDAHAWFIESRKDKINPKADWYVWAEAKDDGTPPNNWMSIFGGSAWQWDTGREQYYMHNFLTSQPDLNFHCEAVQTALFDAMRFWLDLGVDGFRLDTANFYVHDKQLRDNPPRGRPVNEDGGAPTMNPYSWQFHQYDKSQPENVVFMQKLRTFLNQYPGVMTVGELGADDPVGAMVEYTEGGDKLNMTYTFKLLSEDNSAQWIHGAMDEFESRAQSGSWPSWPLSNHDVTRLASRWAADLPALKTYAAMQLCVRGSPCMYQGDELGLPEAELTFEQLQDPYGITMWPAFKGRDGCRTPMPWVKNAANAGFSDVEPWLPVAKEHYDLAVDQQKPDGLMAHYRQCLTQRKKIDVLLKGEMHVLPAHEQVFAFIRELNGQKLLCVFNLSDANATMALPAGIEVKELADFPQSSLTTVLKQKDLALG
>A_aquaticus-Field-F-tissues|ORF2_GT2_Glycos_transf_2(20-181)
MSTLTNTAPAPGREQPPFLSCVLPCYNEGANLRLMLPQLEAFLNAGYPRWEVVLVDDGSRDDTAAVLAEWSAKPGFRALLLSRNFGKEAALTAGLDAASGEAVVLMDADLQHPLRYVTEMTQRWQRGADVVYAAREHRDDEGLFKRAGARAFYGLINLGSPVTIPDNAGDFRLMDRAVVEAIKSLPERTRVMKGLYAWVGFRTEALPYSPDERVHGQTTFRPMKLAGLALSGLTAFTTWPLRVLSLSGAFIALVAFAYGAFLTVDYLIYGADVSGWTTIVVLLLMFAGVQLLSVGILGEYLARVFDEVKARPVYLVRRKLGNDPSNASE*
>A_aquaticus-Field-F-tissues|ORF20_GT30(47-227)
MSVHLNSEYGARPRFWFAAYQLLWHLLLPLAFIRLAWRSRHSGAYLHHIPERLGFGYQKPITQGAIWIHAVSVGETRAAQPLIEAYLARGESILLTHMTLNGRRTGKQLFGKAISAGQIQQVYLPYDLCWAVEHFLKTFKPKFGLFMETEAWPTVVFRCAEIGLPLYLVNARLSERSARRVNQFGKAGRALFQAFTGILAQTEFDAERYRSLGVRNVSITGNLKFDVPLDPELVSKGILWRKEIHAEGRLMVCAASTRDGEEEIILKAWKDLLLSNAFQVQPLLCLVPRHPERFASVAECIRGAGMTFRHRSEWPIVPTECSSLDVVLGDSMGEMPMYYSAADLVVMGGSLLPFGGQNLIEACAAGCPVLLGEHTYNFQQAALDAISIGAASRIKGDLLLGDAIALMESLKYLLLNADRLSQMSAAAITYSIEHQGATQRILAALDQQNFS
>A_aquaticus-Field-F-tissues|ORF200_GH30(60-479)
MNKHAWAAAVLACSASLLACAGGSEATRQTGPNAKAWVTTADRSHLLTPEANPPSFGSGAALAANIDVDANTRYQTMAGFGAAITDASAWLITTRMNPAQRDALMQELFGRGEGGLGFDFTRLTIGASDFSRSHYSFDDQPKGGADLALAQFSIDAQRADVLPVVKQALAINPKLKVMASPWSAPGWMKTTDSLIKGELRPDRYDAFARYLARYVGDMGAEGVPIFALTIQNEPNFEPGDYPGMKVSPAQRAAFVGQHLGPLLAQRGMKTQVIDWDHNWSHPESPLAVLGDPVARPYIAGVGWHCYEGSASAQGPVHDAYPDKDTWFTECSGGQWEPKWEVALPWMTRNIVIGSTRGWARGALMWNLALDENFGPHLGGCTDCRGVVTIDSTTGAVTRNLEYYALGHASRFVRQGAQRIASTGAIGGLDNVAFRNADDGSIVLVVCNSASSEQRFSVRFAGQVLPYSLPAHSVATLVWNP*
>A_aquaticus-Field-F-tissues|ORF201_GH1(19-458)
MTQQLLHPDNAVNLADVQRSDFPANFRWGCSTSSYQIEGAAHEDGRGESIWDRFCATPGTIRDGSNGNVACDHYHRWPQDLALAQDLGVNAYRFSIAWPRIFPNGVGAAPNAKGLDFYSRLVDGMLERGLQPWATLYHWDLPQALQDKGGWVNRDTVAAFLEYTDAVTRHLGDRVKHWITHNEPFCSAFLGHHEGNHAPGIRDHAAALQVCHHLLLSHGLAIPVIKRNVADAKVGITLSLHPISPATQSAADQAAAVRHDGTRNRWFLDPLYGRGYPADVLQMLGGLAPKVHADDMSAIATPADFLGVNYYFPEVVADAPGQGATQCRVVESHDVERTAFGWEVSPEGMTTLLARVHRDYAPGDIYLTENGSTWDDVMLPDGSVNDAQRVSYLVRHLGAAKQALAQGVPLKGYFYWSLLDNFEWAEGYIRRFGLAWVDYATQTRTLKASGHWYRQFLKA*
>A_aquaticus-Field-F-tissues|ORF202_CE11(2-128)
ESEPPIMDGSSKFFVEAIEKAGLQEQEAERKYYVVKEVISFTDETTGSEIIVMPSDDFQITTMVDFGTKVLGTQNATLKSLSNFKTEIANARTFSFLHELETLLENGLIKGGDLNNAIVYVDKEISETTMENLKKAFDK
>A_aquaticus-Field-F-tissues|ORF203_GH3(37-259)
GPITKDGDKQNQIRKGMLGSMLNVTGEVHTRELQEMAMQSRLKIPLLFGQDIIHGYRTTFPIPLAEAASWDMEAIGMSARIAAIEASAAGVHWTFAPMVDIARDPRWGRVMEGAGEDPFLGSLIAKARVKGFQGNGLGNTDAMMACAKHFAAYGAAIGGRDYNSVDMSLRTLWEIYLPPFKAAADAGAATFMNSFNDLNGIPATGNAYLQRKILKEMWKYQGFVVSDWGSVGEMINHGYAKNGSEATREAVTAGCDMDMESRSYINNLH
>A_aquaticus-Field-F-tissues|ORF204_GH43_28(1-112)
MYIYFGSSNLYPTYGQEIDRHSLQPIGERKDLLKLNDKIHGWERFGEYHDNTFLNPFIEGSWMNKYNGKYYLQYGAPGTEFSGYGDGVYTADHPLGPFTYQSHNPFSYKPGG
>A_aquaticus-Field-F-tissues|ORF205_GT30(35-129)
MNWRRGLYSLLWWAATPLIRRYLKKRARKAPAYLQHWDERFGQARQPQATGAIWIHAVSVGETRAALPLIQAIRQRWPDAPLLLTQMTPTGRDTACQLYPDAEVRYLPYDYPGAVRDFLAIWQPRFGVL
>A_aquaticus-Field-F-tissues|ORF206_GT9(82-294)
MRAMMNVLIVRTSSMGDLIHTWPAITELKTHYPNLRISWLAEENFADIARLHPAVDEVITLAWRRWRKNLLSAATWAEIKAMRGKLRATRWELVVDCQGLLKSALPAKLSAAPLTGYDHQSIREPLACLLYDKTHRVDWSLSAVERCRLLLSKVFGYQSQGSPQFGVPAAQRPDWLPAGQYAVLLHATSRASKEWPEQHWIALGERLVAEHGLQLIIPWGNAAEQQRAERLAAAMPQAMVAPRMNLVEACGLLGHARAVIGVDTGLSHLANALNVPLVAIYTDTDPSKTGVVETAWATNLGGIGQCPVVDEVMQALLARKDMA*
>A_aquaticus-Field-F-tissues|ORF207_GT2_Glycos_transf_2(6-142)
MREPLSVVLITKNAALQLEKTLASVQWADEIVVVDSGSTDETVAIASAYKAKVIHQDWLGFGPQKQFAVAAASHDWVLCLDADEWPSPELVLQIKEILNNPQAAAYRFARSNRFMGRFLKHGEGYPDWSLRLFDRRRARWSDDLVHETVQTDCPVEKLSGDLMHESGEDIALYLTKQNRYTSLQAELLYKRGKKAGWAKLVFSPLLRFAKFYLVRRGFQDGLPGLVHISIGCFNSYIKYAKLNELHRLGNRK*
>A_aquaticus-Field-F-tissues|ORF208_CE11(1-194)
AFAALRVDNVLVELDGPEVPAMDGCAEAFVAALDEAGLVSLAAPRRRLVVLEPVRVADGAGWAELTPTPREGLHLDVEIAYSDAAIGRQRLALAVTPDNFRRELARARTFGFVRDAERLWRAGLALGANLENTVILDDNEVLNPQGLRFDTEFVRHKMLDVIGDLALAGAPISGAFRSYRGGHGLNLALVEKLMTTPSAFVYRDVSIAERIGGLHAPAAP*
>A_aquaticus-Field-F-tissues|ORF209_GT41(13-625)
MNTSHRNAEQFRQAGMKALRAKLWPQALQAFEQGARLAPQDSLMWLNLARAQLAVNDLASATESARRATQTDRVSPLACRMLAECLLLQNHHREAAVAFDALAPDAPRDHDFYNACGNAMFQAGRLQDAVAAFFQALALKMDSALVHHRLGLAFMDLHMKREATECFRTAVALGDTQVRALALSLLVHEGRQTCDWTQVQADTEQLLQAVDGADESTGQLLSPFALLAVDATPAQQRRMGELRSRGLTRHVQPFAPPPPRRAGRVRVGYLSSDFHQHATAVLMTEVLERRDRERFEVVLYSHSENDSSDITRRVRAACDRFVDVSHMNLDDIAKLMRADDLDIAVDLKGHTRGSRFELLAYRPARVQMAYLGYPASTGADFIDYIVGDPVVTPLSHAASYSEHIAQLPHSYQPNDRHRALPPAPSRASLGLPDDAVVLCCFNQAYKISPHMLDLWARILADAPNTVLWMLAWNPHAQANLNAELRARGVPAERVFWSFKLNLDEHIARLRVADLFLDTWPCNAHTTASEALWAGVPVLTVPGATYASRVAASLVHACGLPDLACEDESQYVALACALADEPGVLAQIKAQLNQQRLTLPLFDTDRYVRDYEALLMRMFERQQAGLAPAALAASD*
>A_aquaticus-Field-F-tissues|ORF21_AA2(7-105)
WWPADYGHYGPLFIRMAWHSAGTYRVADGRGGAGQGLQRFAPLNSWPDNVNLDKARRLLWPVKQKYGQKISWADLMILAGNVALESMGLQTFGFAGGRADVWEPDNTYWGAETEWLANKRYSGERDLENP
>A_aquaticus-Field-F-tissues|ORF210_GH13_18(34-381)
MKNQVQLITYVDRLGGGGLRELQALLTGPLQGVFGGVHLLPFYFPIDGSDAGFDPIDHTQVDPRLGDWGDIRALTQTVDVMADVIVNHMSSDSPQFKSFSAQGSASPHADLFLTLDKVFPQGASEADLLKVYRPRPGLPFTYAVLANGEKRILWTTFTSQQVDVDVQHPQGRAYLSSILQSLAGSGIRMVRLDAVGYAIKKAGESCFMMPETFAFIDEFAAEARSLGIEVLVEIHAYHRRQIDIASRVDWVYDFALPPLVLHALAFKTAAPLKHWIDIRPNNALTVLDTHDGIGVIDIGADAADRAGSPGLVPPAELDRLVEIIHEQSQGQSRQATGAAASNLDLYQVNCSFYDALGRDDNAYLIARAIQFFLPGVPQVYYVGLLAGHNDMALLQQSGVGRDINRHHYTPAEIEADLQRPVVQALLRLIRLRNQHPAFGGTFSVAEASGLS
>A_aquaticus-Field-F-tissues|ORF211_GH3(54-270)
DGTIDKKANAKGMAAILPSVSEMISSKKMNHFNYWESPKPREMAIGYNAIQKNAENSRLGIPVTIASDPRHYFSNNIFAMKANGFSQFPEQLGFAAIGDVALMQKFGDIARQEYLAVGIREALHPMADLATEPRWSRISGTFGEDAQLSKRMVQAYVLGFQGIKLGKNSVACMTKHFAGGGPQKEGLDPHFPFQKGQVYPGNNFKYHLIPFEGAFAAKTASIMTYYGLPIDQTSENVAFGFNKDIVTGLLRGKYHYNGVVCTDWGLITDAHLDSNVVWVARAW
>A_aquaticus-Field-F-tissues|ORF212_GH3(102-251)
LIISGISWKANPVKTDADGNPIITINGFTFSDFNQNGMLDIYEDYRLPMADRVKDLLSKLTDEEKTNLLVGIGMPGFDPVKCTFNPEADLGKVPGAAGGTFEIKRLGLASVIVSDGPAGLRINPTRDKDTNTYYATAFPVGTALASTWNTELINTVGKAMGNEVKEYGVDVLLGPGMNIHRNPLCGRNFEYYSEDPLLTGKISAAMVNGVQSNGVGTSIKHFAANNQERNRMGINAHISERALREIYLRGF
>A_aquaticus-Field-F-tissues|ORF213_GT19(2-218)
STYVGHPLASDIPLEPNTQAARAKIAQTLHIVSNSLDGTVVAVLPGSRSSEIELIAPVFFDTMQLLTERLKGQKLHFLIPVATPRLREPLEQLLLKTKNSHPDIWIHLLDGMADEVLEASDVVLIASGTATLQAALWKKPMVISYKVPWLTAQIMKRQGYMPYVGLPNILCGAFVVPELLQDDATPEKLAGALQDWLDHPSKVAALQERFAQMHKTLRRPTGLLVAQAVSQTIASTRKQRATQ*
>A_aquaticus-Field-F-tissues|ORF214_GT4(205-344)
MTHPASNRLRIGIDGEALRLPLSGVGQYVFNLCRELEALLPDAEFFAYGRLPADRLALPSARWQLRQEPLAWARRLPSFLWLKTRGLRLCRQDQLDLFWAGRTLHPGPSAAKRVAVTVHDLNHRIVPDTMERATRWSHRLWFDSDVRSASLVLCNSQGTADRLRHWVGRGADAVVRPGLRPDFAPLNPAQRDTALVALQGLGISPPYLLAVSTLEPRKNMAVLVDAFVQLRQQGQLPGHQLVLVGARGWQNEALAAQIEAHRHLGIVQPGYVPDALMPAVYGLAQALVMPSLYEGFGMPVLEARAMGTPVVTANVPELTEAANGRARVFNAHSVDELADAILTLPLRNEPISDKQLASEHSWRHAAEHMCEALGLATKGWS*
>A_aquaticus-Field-F-tissues|ORF215_GT4(197-332)
MKIAIVHEWLSTYAGSERVVEQLLMLYPQADLFAVVDFLPDEERGFLQGRTPKTSFIQRLPGARKHFRQYLPLMPLAMEQLDLSSYDLVLSSNHAVAKGVITGPHQLHISYVHSPMRYAWDLQHQYLAESNLTRGFKSALVRLFLHYLRHCDQRSANGVDHFVANSAFIAKRIRKVYRRDADVIHPPVDIERFSLRTDKQDFYLSASRMVPYKRVPLIVEAFAAMPDKKLVVIGDGPDLQRVRQLATPNVQVLGYLPTAALVDHMQRAKALVFAAEEDFGIAPVEAQACGTPVLAYGRGGSLETVRGNGPEPTGLFFGEQSAASIVDAVQRFEALAGQFRPQSCRNHAEAFSAQAFRQQIQQLVDSKWESQ*
>A_aquaticus-Field-F-tissues|ORF216_GT2_Glycos_transf_2(12-176)
MTANLAANPTLSIVVPVYNEEDGLQALFDRLYPALDAVAAKRNLAYEIVFINDGSKDRSAGILAKQVELRPDVTRAVLFHSNFGQHMAIMAGFEYAKGDYIITLDADLQNPPEEIDALTEQLLNGHDYVGTIRANRQDSLFRKFASRAMNRLRERITRITMTDQGCMLRGYSRRIIDLVRQCDESNTFIPALAYTFASNPTEITVKHEERFAGESKYTLYQLIRLNFDLVTGFSVMPLQIFSILGMLLALAAGSLFVYLLIRRFILGAEVEGVFTLFALTFFLIGVMLFGLGLLGEYIGRIYQEVRRRPRYVVQTVLEKK*
>A_aquaticus-Field-F-tissues|ORF217_GH37(36-508)
MNPTEQAAAVARELARTPSRLYGELFADVQMQQVLDDGKTFVDATPKALTPAALRALYTAQRHAPGFSLAAFVAEHFDLPAPVATPVSNAPRGLRHHINALWPQLVRHTRSTAAVPGTDSLIELPQPYVVPGGRFREIYYWDSYFTMLGLIESGRRDLALGMLGNFSALIDTYGHVPNGNRSYFVSRSQPPFFFKMVELLGGPGGVSQAAHLPQLEREYAYWMDGAEGLAPGGAHRHVVRLADGSLLNRYWDDLDTPREESYREDRLTAEHARERSPQQVWRDLRAGAESGWDFSSRWCADPARLETIETTAIAPIDLNSLVHGLECAIAEGRLARGDPAGAADFDARAARRAAAIQRHLWSDALGHFVDLHWPSGQARTRLTAAALVPLWLGLAQPHQADATAQAVHQTLLGRNGLLTTPLHSEQQWDAPNGWAPLQWMAVMGLRRHGHDALAKQIAARWLTTVEGVFVRTGKLLEKYDVQSERAGGGGEYPTQDGFGWTNACYLALARGFQPDSSP*
>A_aquaticus-Field-F-tissues|ORF218_GT2_Glycos_transf_2(8-175)
MPTFQKLTVIIPAYNEEKTIQKILQKVSEVKLICDIQKELIVVNDSSKDNTEAEVFSFQKANPTINVRYIKHDVNQGKGAALHTGIKEATGDYLIVQDADLEYDPEEFNILIKPVTDGYADVVFGSRFMGGNAHRILFFWHTLGNKFLTFLSNIFTNLNLTDMETCYKMFDTKMIQSLVLKENRFGFEPEVTAKISRIKDIRIYEVGVSYYGRTYQEGKKIGWK
>A_aquaticus-Field-F-tissues|ORF219_GH1(4-180)
THFEAADFYNQYQTDIELIKQMGIPNFRFSLSWSRILPNGIGKVNKAGLDFYHRVIDYCLANGIEPFVTLYHWDLPLKLEKRGGWTNREILLWFEEYVRVCTTAFKGKVKYWMVLNEPMVFTGGGYFLGIHAPGKKGFKNFIPAMHHAMLCQAIGYRTIKSIDATAQVGTTFSCSYITPQTK
>A_aquaticus-Field-F-tissues|ORF22_CE1(29-259)
MKKFINCILLIWIMQNTKAANVDTVSIYSPIMNKTIKCVIITPTNYKTQKNNFSVIYLLHGYSGDYSDWVKKVPIIKEQVDQYNLIIVCPDGGFSSWYLDSPIDKKFQYESFINNELVNYIDKNYKTTKSPKARAIAGLSMGGHGSFYIGLQHPNTFGAIGSMSGALEINYIKKGYDTQKRLGDTVTMANNWKTHSLFAMVDTLKPTGQKIIMDCGAEDFCINFNNTMHQKLTASKFPHDYIIRPGNHNWVYWGNAIQYQILFFKNFFDEQNIKSK*
>A_aquaticus-Field-F-tissues|ORF220_GT83(28-232)
LHSTLVYLCTVISRLAVILTDSTVMTKKTLILLGFILLKFVLQYFLLSSDYDLQRDEYLHLDQANHLAWGFQSVPPFTSWISYIILLLGNSFFWIKFFPALFGALTIFVVWKAIEELNGNLFALILGATCVLFSALLRLSALYQPNSFDVLSWTTFYFIVIKYFKTENTKWLFVAAVVFAFGFLNKYNIVFLVIGLLPSILLTEQRKIVAKKEFYVSLLIGLLIILPNLIWQFKNNFPVVRHL
>A_aquaticus-Field-F-tissues|ORF221_GH13_31(1-144)
KEVFDMMNFWAKKGVDGFRLDAFQFACKDTTWPVFPKEDYPKNFIKYHAMVEPIHSYLKEMYADVLSKYDVMSVAEGAGRNFQDAHDLVDADRKELNLAYAFDPIDTRWSKDYSMLKMKQMFSKWDSAFENKGWLSIFLANHDN
>A_aquaticus-Field-F-tissues|ORF222_GH37(55-554)
IVCSNSNAQQNSEVTNNQLFDINGNKINAKNNPNLPQTPEIIYKQLFDDIQSSTIFPDSKTFVDCNPKRQPEAIVNEYLAQKNSTNFSLKTFVDQNFEIPTAKNTAPKIQEKLVQDHIKNLWEILKRNADKKTSGSSLLPLPNSYIVPGGRFREIYYWDSYFTMLGLKESGETALIENMIDNFTFLINTYGHIPNGNRSYYLSRSQPPYYALMIELLASIKGDAVYKKYLPAIEKEYNYWMEGATTLKNNTSYKRVVKLNDGSILNRYWDDLDIPRQEGYKEDKRIANEATESKIATMRFASVQDAENFKSEYKKNIYKNLRAGACSGWDFSSRWFANANKIATIQVLDILPIDLNSLLYKTERVLEKCYTITNQKEKAKLLNTAATFRFKNFQTIFYSKKLDFYSDYNFVLNQTTDVPSAAAIYPLAFINTNNDVVNKMGNKAKIFLQKYLLKDGGIVSTPNKNGQQWDSPNGWAPQQWITITALENTQQKDLAKDIAKRWCNLNTKVYEKTGKLMEKYNVVDLTLDAGGGEYPGQDGFGWTNGVLLALIKKYGF*
>A_aquaticus-Field-F-tissues|ORF223_GH13_13(2-164)
LSLNGSGIATFSDRGRDAVRGGSAGDSGTAMVARQGYVSGQFYAPNDSAPKDSATTTRQDLMRTADLVRVGLAGTLRDFRLQTHTGEEKRLAEIDYAGQPAGYASEPSEVVNYVENHDNQTLFDNHAMKLPLATSREDRARVQVLAGAITAFSQGVAYFHAGIDLLRSKSLDRNSFNSGDWFNRIDWSGQTNHFGTGLPPQEDNGRDWPLMRPLLANPGIAPTPADIAYTRAAFADLLRLRASSTLFRLPSAAAVQQRLHFLNTGPQQEPTVLVGHLDGHGLAGAGFAEIVYALNVDVQAHTLSLPELRGAGWDLHPVLLAPTAADARALQAKLDGATGAMSLPPRTALVWVRR*
>A_aquaticus-Field-F-tissues|ORF224_CE11(5-279)
MSIFQRTLANEVKTTGIGLHSGRKVVLNLRPAPIDTGVVFRRMDIDPELDIKAQADYVVDTRMATTLAHPENPAARVLTIEHLMSALAGVGVDNVIVEVNAPEIPIMDGSATSFVYLITSAGLVEQQAARKFIRIKQSVAVVDGDKTARLDPYFGFKTRFDIDFDHPAIEETGNHFELDFIDDAFMREISRARTFGFIQDVEALRGLGLAQGGSLGNAIVMDEYKILNPEGLRYQDEFVKHKILDAIGDLYVIGYPVLAVYSAYKSGHALNNVLIRAVLADEQNYEIVTFENFESAPKFAQSNLLDCTSV*
>A_aquaticus-Field-F-tissues|ORF225_GH16(5-125)
AIKGSYNGSAYTSARISTKGKFQQKYGRVEARIKMPWGKGLWPAFWMIGANSDVVAWPQCGEIDIMEYLGNNPTTVFGTVHGPGYSGSNAITKNYTLSNDRFDTDFHVFGIEWGENYINYYVDNV
>A_aquaticus-Field-F-tissues|ORF226_GT20(2-325)
MQDYHLALVPQMLRSLLPEATVSFFWHIPWPHPKAFSMCPWREELLQGLLGADVLGFQTPEQLQHFVQTAEQFAQVRFNPRVQSLWTGHKHIALRAYPISIAWPDADASDAPTPAQCKAAICAKHRLAADLRLGLGVDRLDYVKGILERFVSIERLLEWQPEWIGRLSFVQVIAPSREQIPAYQDYRAQIKRMAAAINQRFGKDGYTPIRLVLRRQSPAQLLRYYRACDFCYVSSLDDGMNLVAKEFVAARADMQGVLLLSEFAGAAPELPQALVVNPYDAEQCARALAQALTMPRSRQSERMKLMRAQVADHNVFRWAGNLLEDAMQIHQRREDNHAYAA*
>A_aquaticus-Field-F-tissues|ORF227_GT4(213-367)
MKLLHIIAGVDPRGGGPIEVVNSTAKVWRDHGDETHVLSLDPPDAPCVRQSPVPVFAMGFAGVWFQRLRRAIPVLRYSYTPRLGAWLRAHAADYDAIIIHGLWSYASYGSWRALRKSATPYFVFTHGMLDPWFNTAYPLKTFFKTMYWKALEHGVLRDARGVLFTCEEERRLAATSFAPYRARELVVGFGSRDIEGEAQTQRDAFLREVPVARDRKFILFLSRIHEKKGVDLLIDAFATVAGRFSDHDLIIAGPDQSGLREVLTRRARKLGVGHRIHWPGMLVGDAKWGAFRAAEVFVLPTHQENFGIVVTEAMALSRPMVITDKVNIWREIAKDEAGVVVTDTAEAIASGLHGVLELTAEQRQEMGDRARRCFLANYNLEKNAMDLQGQLARESACAEAGRAASFGGQMSLSPECSQSRKNGS*
>A_aquaticus-Field-F-tissues|ORF228_GH43_1(1-133)
VYLFPSHDILAKQGKGRVGWFCMEDYHVFSSANLSNWTDHGMIVTQNKVPWVKAESYAMWAPDCIERNGKYYFYFPATPKDSSYGRGFAIGVAIADKPEGPYTLQIEPIKNAKGIDPNVFIDKDGQAYLYWAGGN
>A_aquaticus-Field-F-tissues|ORF229_GT51(68-241)
MAPRRPTATHPERGFVITSLLLVLVVLAVLAALVVAVSVAVIYPQLPPLDAVTDYRPKQPLQVLTRDGVEIAQFGSERRIYLPLAQIPKRMQDALLAVEDARFREHNGIDYKGIARAVASKLVGRRAGGASTITQQVARNFFLSSRVTVERKLKEAALAMKIEQQLSKDQILELYMNQIYLGQHAYGFGAAAKAYFGKPLDALSNAEIAVLVGLPQNPSGANPITNLAKATVRQHHVLGRMRDLAVITEAEYDAALAEKLVIRPQNLVEVHAEYVAEMARKAVVDRLGEQAYTQGVKVVTSLIASEQQAAWVALRKGLMEHERKQAWRGPEDQVDLPDDDDDTAIAQALKDYRDDEDLRLAVVLSASPKEVVARLTTGENVHLAGEGLRWAQPALSPKAAAELRIARGAIVRVVHGEKAWAIAQWPEAEGAFVSMDPGTGRVRAMVGGFDFTRQPFNHVTQAWRQPGSSFKPFLYSAALEHGVMPATLINDAPLTIGDWSPQNSDGKFDGPLTLRQALAKSKNLVSVRLVQHMGTSDARHWAGRFGLDVDKQPDNLTLALGAGSVTPLQMASAYSVLANGGFKVSPRVIERITDAK
>A_aquaticus-Field-F-tissues|ORF23_GH102(115-309)
MLKRLLLLLPLLWLAACSTTTPTTPRPGDGGLLSPAALPAWQQQNMGDTLSALQQSCKVTARKPAWQGVCADAARIPAGDGAQTRQFFENRFNAWAVRDSAGSGGLITGYYEPLLNGSRSRSERTPYPVYGVPADLLVLDYPLALHGRSVLVARKAGGNRLQLLPGKSEAGPGEMEIRPADFPVDSRSNKLKGRLAGNRLLPYYTRAEIAQGKGVASAPVLAWVEDPVELFFLQVQGSGRIQLEDGSFLHVGYAEQNGYAYQSIGKWLVEKRELTLSAASMQGIQAWIKANPGRQQELFAVNPSYVFFKTLPGGDSGPAGALGVPLTGGYSIAVDPHYIPLGTPVYLATTWPLSQQPLTRLV
>A_aquaticus-Field-F-tissues|ORF230_GT9(3-115)
LKSPYVLCFHSTARETKRWPNEHWAALGKELASKGYQLVFPWGNAAEKSVSEAIAGQVPNAIVPNAFSIEEAFSVIDGAALTVGVDTGLTHLAAVLGKPTVEIYCDSPRWKTEGYWSTNIRNLGDMQAPPQ
>A_aquaticus-Field-F-tissues|ORF231_GH13_38(68-437)
MKKILLTCILVVIQLAIFAQNKPKPARVSHKKIMTSTHSDKFVVYQIFTRLFGNTQTTNKFNGTRDENGVGKFNDINDKALSELKKLGVSHVWFTGVIEHALMTDYSASGIKKDNPLVVKGIAGSPYAIKDYYDVNPDLAVDVKNRMKEFDALVARTHKAGLKVIIDLVPNHLARQYHSDAKPKGVKDFGETDDQSKAFSNQNNFYYLEGQHFEVPAGVNPPIKPTEIYHELPAKATGNDVFSANPSINDWFETVKLNYGVDYLNGKAKHFEPTPSTWLKMRDILTFWSKKGVDGFRCDMAEMVPVEYWSWVIPEIKKVNPKTIFIAEVYNPQEYRNYIFNGKFDYLYDKVGLYDALRRLMEGHGNANDITGVWQNESGDFANHMLRFLENHDEQRIASKQFAGSAFKAIPSMMLSATLHDGPLMIYFGQEVGVNPTQAEGFSGEDGRTTIFDYWGVPEFQNWVNNHAYDGGKLTDEQKAIRGFYADLLKFVNTSDAVKKGAFYDLQYANNEGQSMGYNDQRIYSYLRYSDKQKLLFVCNFDLNNSYSTTVKIPKHAWETMKLNAFGNYTFNEIFHHTELKSIQATAMDGIKIDIAPNSVLVFEIK*
>A_aquaticus-Field-F-tissues|ORF232_GH13(165-493)
MIKSIKAVFVLGIIQFVSFSILAQNPSITRIDPTNWFVGMKNSSVQLLVYGKELKNASVTLKPYTGVQLKKVQKVENPNYLFLDLDISKLAKAGTLTFEVKTEKGSVTKKYELLNKKAQPLGVNQSDLIYLLMPDRFSNGDTSNDKFADMADTSCDRKNPYLRHGGDIQGVINHLDYLKELGVTALWMTPIIENNQPLTDEGGAKRSAYHGYGITDHYAVDKRFGGNEMYKKLSEEAHKNGIKIVQDAVYNHAGINHWFLKDMPSKDWLNNWASYTNTSYKDQPIFDIHGSEIDKKVTQNGWFTPFLPDLNEKNPLLANYLIQNAIWSVENFGVDAWRIDTYIYNDLEFMNRCNKALMDEYPKIHIFGESAVKTPVSQAYFVKNKLDVPFKSNQPGGLDFVMKVSMLDALNQDYGWDTGVNRLYTTLSQDLLYEDATKNVLFLDNHDEDRFLSVVGEDYNKYKIGLTWLLTTRGIPQLYYGTEILMKNFKNPSDAEVRRDFSGGFAGDTENKFLASGRTEKENEAFNFVKKLASFRKTSDAISNGKLMQFVPEDGVYVYFRYSNKQRIMVISNTSKVEKNIKTERFSEILKGAKALKNVVNEEIMNDISSVKIPAMTAWVLEVK*
>A_aquaticus-Field-F-tissues|ORF233_GT2_Glyco_trans_2_3(2-111)
PGAVGAWRRTALDAVGGYPEDTLAEDQDLTIAIQRAGWAVTYDQYAVAWTESPETIKGLAKQRFRWAFGTLQCLWKHGGVMARGRPRGLAWVGLPQAILFQIVFAAISPIIDLALLVS
>A_aquaticus-Field-F-tissues|ORF234_GH13_9(158-457)
TFGSHYITVNNTPGFYFAVWAPNALQVTVIGSFNHWQNDTHFLIERLDGSGIWEGFIPNLPLGTLYKYHFKCKNGIAIDKGDPFANCWELRPNTSSKTHHFSYDWDDEKWIKNRKTNNSLNSAWSVYEIHLGSWKKPDPSDEDSFYNYREIAPMLVAYILYTGFTHVELMPVSEFPYDGSWGYQCTGFFAPTSRFGTPEDFMYLIDQLHQNNIGVIMDWVPSHFPYDAHGLYMFDGTHLYEYEDMKKGYHPDWNSYIFNYERGEIVSFLISSARFWIEIFHIDALRVDAVSSMIYLNYSREDGEWQPNKYGGDGNLEAIEFVKKLNKSIYHDYEDVQIIAEEATNYQWVSKPIENGGLGFGMKWMMGWMNDTLKYFKYDPLYRGSMLNTITFSIMYAFNENYMMPFSHDEVVHGKSPMLYKMQGDEWQKFANLRMLYAYMFTHPGTKLLFMGNEFAQTTEWNYQTQLDWHLLEFDCHQKMLVFIKDLNHLYKTEPAFTDYQFKIEGFEWVKIGASHESILVYKRKAKLEKNDVIICINLTANAKHDYPITITGKASYKEIFNSDATKYWGTGDVFNPNVQTILIDKKLKKYEIKVHLPPLSVIVLK*
>A_aquaticus-Field-F-tissues|ORF235_GT9(20-158)
VDRSRYVLCSALNWPLINRDERTQFYPPSYVDAVSNQGPSSFESPYVLFFHSTAREAKRWSNENWIYLGNELASRGYQVMLPWGNASEKAVSNELASNIKGAKVPKPFSVEEAFSIVANAVLVVGVDTGLTHLAAVLNKPTIEIYCDSPRWKTEGYWSDRIRNVGDIQDPPT
>A_aquaticus-Field-F-tissues|ORF236_GH23(148-247)
MKRTKFLRQYFANQATLPTLVIIQQTPWTASLQFMRQLFNGLGVVAAICILAFALNPAWRNNAAQRVIQGSDVAQVSVAANVSDADENDDESVANLTTLLPALDGKPQTTKEQILLARFIARKYHVATSATERLVTAAYQAGKEVGVDPLLVLGVMAVESSFNPYAESGVGAQGLMQVMTSVHQDKYAHFGGDEAAFDPQVNIKVGARVLKDCIAKGGSMEAGLKLYVGAVKNGDGGYGSKVLAERARLQNIIQKHQPTIRDVKTTSAEKV*
>A_aquaticus-Field-F-tissues|ORF237_CE11(3-124)
PVDIPITATAVTDTRLASTISNGGAKVFTVEHLMSACAGLGIDNLYIDITAEEVPILDGSASSFVFLLQSAGIVEQNAPKRFIRVLKTVEVREGEGANVKWARLVPHHGYKLSFEIDFRHPAVDS
>A_aquaticus-Field-F-tissues|ORF238_GT5(3-468)
MEILHVAAECYPYAKAGGLGDVVGALPKYQNQIGHTAKVVVPMYRTKYLYTHDWDTVHKGQLALGSWLMDYTIIKEKTNELGFDLYCVDIYGLLDREKIYGYSDDDERFIAFQVAVVDWLVQWKHNPDVVHIHDYHAGLIPFFMNHCIAYQSLKFIKTILTIHNAQYQGWLDWNKSKLFPTWDLAAWSKLDWNDTINPLASAVKCSWKVNTVSPSYMQEIMHNANGLEKLFEYEKGKCLGIINGIDSVVWNPDTDHYLVKNYNQKTFTDGKEANKQYLCNKYNLDVSKPLFIFIGRMVHEKAADILPEAFIQSLIKYKDEMSILVLGNGNKEVERQLQSLLPHFNEYYNIIVDYNEELSHIMYAGADFLLMPSRVEPCGLNQLYSMRYGTIPIVRKTGGLKDTVNDIGDNGNGITFNDATVADLVYSIGRALELYYYYPHIMIQVQERILQLNYSWEAAAEKYILMYQS*
>A_aquaticus-Field-F-tissues|ORF239_GH3(3-134)
GIAYMKGMQDNGVMATAKHFPGHGDVSVDSHLDIPVINKSRAELDSLELAPFRALIKAGIGSVMVAHLSVPAIDSTPKYATSLSSKAVNDLLKKELGFTGLSVTDAMDMKAISNYFPRGEANVQALLAGNDMLCLPGDIGESIEKIKSAINEGRLSVTD
>A_aquaticus-Field-F-tissues|ORF24_GH13_4(1-149)
DGGYAVRNYRDVNAKYGTLADFEEVVAEFQKNDMNLIMDFVLNHCASEHEWAVKAQQGDKKYKDFFYFFPDRTVPDAYEKTMTEIFPDTAPGNFTFLPESNQWVMTLFYNYQWDLNYKNPMVLVEMIDTMLYWSNKGIDIFRFDAVAFM
>A_aquaticus-Field-F-tissues|ORF240_GT4(297-441)
MSFPEHENAPTSSDERIRLLEFQLDFLRAELLHLTHEREKMVYSAAWHVFKPLRAFESALVDRFTALWRRLAPSPPAEKSEPAPVDAHSERIYAPARRILIDVTGTVKRDAGTGIQRVVKKVTQAIYSGESFDIPVLAVRSENGRLLVAEQFIASLGGSTPSGPDPEIHVEVGDRLFMLSDSWNAFDELAPLFQSIRAQGGEIVSCIFDLIPELYPHACHEVTVPLYDAWLRKALQESDSFLAISRTVAGELADFVATRGLPHRRGLKIGWFQCGCDIPRDGSEPPREKIISAIADDAPNFLCVSTIEPRKGQRIALQAFHELWVKAVDARLIFVGRRGWFEEAVVAEITGHPEFGRRLFWFEDATDGELSYLYDKAAALIAPSYAEGFGLPIVEAASRGKPVLCSDIPVFREVGGTGAVYFQVNDSSALAQCVRRWLNKDIIADSTKILQLSWRQAARRIVEVIAREDWSHRLP*
>A_aquaticus-Field-F-tissues|ORF241_GT4(166-312)
MELAVNSRVTAFAMGGQQRVTAEIVKRLGPIEAIAPEVPLGGVKGHLWEQCVLPLRARGKLLWSPSATGPIAYRRQVVTLHDVAFFDVPEFFAANFTRLYSFLIPRLAHRVAKIVTVSEFSRERIAKTVMIDPARIEVIPNGVTENFREYSQEEIAKTEKKLGLPKRYLLLQATSDRRKNLHRALEAWKVAQARMPADVTLVVSGNLARAHVFGDVGPIENVPKAKLLGFVDEEDIGPLMAGAEAFLFPSIYEGFGLPIVEAMACGAPVLTAKASATLEVAGNAALLVDPFDVQDIANGMVHLVEQEEYRRTLRAAGLLRAALYNWDEAAARYRALFERL*
>A_aquaticus-Field-F-tissues|ORF242_GH16(117-338)
MFKLFITTLAIFYSVTSCGKKDTTAANTLPTNVTLNAVVSTNNSGNVNFTANANNATTYEFDFGDGNFQNSSTSTVTYHYTTSGTYTAKVVAKNASGSSNAVTTTFTVNVLLQLVWGDEFDYNGAPDPNKWNYDIGGNGWGNNELEYYTNRIENSVVNNGTLKINLIKENYNGSAYTSARLLTQNKFTQKYGKIEASLKLPAGLGTWPAFWMLGSNITSVGWPACGEIDIMEQRGMELNKIYSTLHYPNHYGANGDSKTLMIQNASTQFHKYTCDWNETSIKFSVDDNLFYTFSNNSTLPFNQGFFIILNFAMGGNFGGTVDPAITNATYEIDYVRVYQ*
>A_aquaticus-Field-F-tissues|ORF243_GT46(1-325)
MTLVFTICSVNYLAQAHTLGKSLLAYNPDYQYIIGLVDRLETKEIDKSKLPPFPLLEVDKINIPDFATMCDRYDITELNTAVKPYYMDYFLKNNPEAENIVYLDPDIIVFDKLTDLENNLEKYNFILTPHLLTPYNDDKWQNEEDVVNTGIFNLGFIGLRRSQETQRMVDWWCKKLEKECIIDLCNGLFVDQHWTEFIPVFFDKALINKHLGYNVAYWNLHERKISKKNNQWFINGSTPIQFFHYSGYLINKPDEVSKYQDRIQFSERKDIVAIFELYKNALIENHELYLKQFRCDYIKPPKVKRFLRVRKYLKMPFEKLAEIIETQ*
>A_aquaticus-Field-F-tissues|ORF244_AA3_2(13-281)
MKSATTQTTANVQAFDYIIVGAGTAGCLLANRLSADASKRILLIEAGGKDDYHWIHIPVGYLYCIGNPRTDWLYKTEADPGLNGRSLRYPRGKVLGGCSSINGMIYMRGQAKDYDGWAQLCADDTWRWEHVLPDFIRHEDHWRLDDSGRAMEQFAQLHGNKSRGSTGEWRVEQQRLHWPILDAFIEAAQQAGIEKTNDFNRGTNEGVGYFEVNQKRGVRWNAAKAFIRPTCYARPNFEMWTGAQVSKLIIETDDSGSKRCTGVEVIQAGGAECVTVRAHRE
>A_aquaticus-Field-F-tissues|ORF245_CE1(133-263)
FLSIGIYAQEHVDFGKKKEVLSPEINADKSVTFRLEAKDAKAVSVQGDCVPEGGTLTKNEDGVWTFTTKPLAPELYSYSFNVDGVKALDPNNAFVTRDVATIVNIFLVDGGTANLYKVTDVPHGTVAKRWYDSPTLQKTKRLTVYTPPGYEKNKDKYPVLYLMHGAGGDEEAWMELGRTAQILDNLIAQGKAKPMLVVMTNGNAGQTAAPGESSEGFIKPIFIRPEMFSGMTEKAFGDVISFIESEYRVKKEKASRAIAGLSM
>A_aquaticus-Field-F-tissues|ORF246_GH18(3-169)
KKKYPRLKIMVSIGGWGGCAPCSALFATEEQRNSFAETTVALLRAYHIDGLDLDWEYPAIEGYPGHAYDSSDKEHFTALVTTLRQKMGNEFLLSFAAGGFVQYLEHSIDWDKVIPQVDFVNLMTYDLVGGYSTVTGHHTPLQDYRPGQESIQKCVAWLLQHQVDEKKLI
>A_aquaticus-Field-F-tissues|ORF247_CE4(1-104)
YGAPAVFFQVGSNLGKLDAQGKPQLGGMAKISQGLLDEGHAIGNHSLTHAQLSKRTGDALKQEILGTDSLLQAVDKRRSPIFRFPYGARNAEGMEILGQAKLRSVMWNIDSMDWADPVPSSIADRVLKSVEKEGRGIILFHDIHERTVKALPLILEKLSAQGYQFAGWDGAKFKSVKREASPAAAVATPGY
>A_aquaticus-Field-F-tissues|ORF248_GH13_29(1-306)
DNGYDVSDYYRIDPAYGSMADFELLLAEARRRGIGIMLDIVVNHTSTEHAWFRQALKGRDNFYRDFYIWRDQPNNWQSKFGGSAWAFEPESGQYYLHLFDQTQADLNWENPQLRQAVFEMMRFWADKGVAGFRLDVINLISKDPAFSEDDSDGRHFYTDGPRVHEYLQQMHREVFAGRELLTVGEMSSTSLAHCIDYSHPERRELSMTFNFHHLKVDYPQGQKWQLGRFDFVGLKRILSDWQQGMHAGGGWNALFWCNHDQPRVVSRFGDEGQYRQASAKMLATALHGLQGTPYLFQGEEIAMANPAFQHIEELRDVESLNAYPQLLASGLDRTQAMAVIRQKSRDNSRTPMQWDNSRFAGFSQTQPWLRLADDAGHINVAAALADPDSVLHHYRRLIALRKQYPVLADGDYRCLTPEHPSLWVYTRRSAAEMLLVISHFGAEAQSYRLPEGVIPEGWQAELLLSNYPAPPAGWQWQLRPWHSLLYRFYPVTPS*
>A_aquaticus-Field-F-tissues|ORF249_GH65(305-640)
MKTNFLFILLLIGKLALSQDPWSITATNINSNNYYGITVANGMIGVVSSPEPFKVKEVVLAGAYDLYGRGRVGNFLKSFNLLNMYLEIDNHRIAAADAKNFTQILNMQNAAFTTNFTTDKAAISYTYYALRQLPYTVLLRTTITPKQDIDITAASVMEAPDALKNVENYYNEIDRPHVVLSLLTSQAKSPTGKLTMCASNSFLFDETHGNEPKIIHEMWDNNMHLMKFSKKLKAGVPYTFSIAGSSITSAHHADPLNEAERLTIYAKLEGAKRLIEFHNKAWQQLWTSDIQIEGDTQNQQDIHSMLYHLYSFTREGTALSPSPMGLSGLGYNGHVFWDTELWMYPSLLVLHPEIAKSMVEYRFQRLDAAKRNAFSKGFKGAMYPWESAETGVEETPVWALSGPFEQHITACVAIAAWNYYCVTQDKEWLKEKGWQILKETANFWASRVERNGENKYEIKNVVAADEWAENVDNNAFTNAAAKTNLQIANMAAKILDIPQNADWQLVADNIPIKKMSNGITTEHDAYHGETIKQADVNLLAYPLKQITDISQIKKDLDYYSTKIPNQGTPAMTQAIFALLYSRLGYADKADYWFKDAYRPNLVPPFRVIAETKGGTNPYFSTGAGGVVQAILMGFGGLDITPNGIIQIKSTLPKSWKSLKIIGVGKDKKTYTVQ*
>A_aquaticus-Field-F-tissues|ORF25_CE11(4-133)
MMKQRTIATPVKTVGIGLHSGRKVTISIKPAPVNSGVQFVRVDTPEHSVVPATALAVCDTRLASVIQKDGVRVSTVEHLLSACAGLGLDNLSIELDGEEVPIMDGSAASFLFLIESAGIVEQEAPRQFVVIKK
>A_aquaticus-Field-F-tissues|ORF250_GH43_28(1-153)
GSSNRYPLYGIELNRKTLEPIGTRKEMYFLEDWRYGWQRFGENLDNTFLDPFIEGAWMTKHNGKYYLQYGAPGTEFSGYADGVVVGNSPLGPFTAQSDPFSYKPGGFARGAGHGSTFQDKWNNYWHVSTIAIGVKNNFERRLGIWPAGFDKDD
>A_aquaticus-Field-F-tissues|ORF251_CE1(32-287)
MKKTILLTLLSIISFSVFAQKGILKESLKIKSTILGKDIEYSIYLPADYDKTNRAYPVLYLLHGYSDDETGWTQFGEASEIADKCINNGEAPPMIIVMPDAGVTWYQNSFDGKTRYEDFFFQEFVPYIDANYHTRTKREFRAVAGLSMGGLGTLLYATKHSDMFVAAAPLSAAVWTDAEVMDTKIDNNGWNRWFGDLYGKDLKGQDRLTDYYYKNAPIKIIENGNVEELKKVKFYIDCGDDDFLIKGNMALHAAMIDKKIPHEFRVRNGEHSWTYWRTALPEVLRFVGESFHR*
>A_aquaticus-Field-F-tissues|ORF252_GT51(59-224)
MWRTWIKPLLWSFILVGMVFQLWCLAWVGLYRIGLAPYTAFMKSEQMRLLVEKQRLGLEHTWLDYNDISDNLKRAVIASEDAGFVEHDGVDWDAIEVARKKNDKAGKAVAGGSTISMQLTKNLFLSSNKSYLRKAEEIGMTYAMELILPKEQILEIYLNSVEWGEGVFGAEAAAQHYFHISAAKLTPQQAAKLAVMLPAPKKYDAQRKNPYLAKRANVILKRMRAAQIPDDEGV*
>A_aquaticus-Field-F-tissues|ORF253_GT9(82-320)
MNPEKILVIRRDNIGDLVCTTPLIHALRTRFPKARLDLLVNSYNAPLLVGHPDVDHLYVYTKAKHRENGESALGVYWKRLLLLLKMRRTRYDVAVLANGGCMPRPLRWAKQIGARHILGFSEPGNPLANQINLPVVSPAQVMHEVEMLMTLMQPLTGEIVPAPNLSLVAAASLAEEIRGKLPDLAGKKLVGLHISARKPSQQWPAQRFIELAQAIAKDTAVHLMLFWSPGSADNPFHPGDDEKAAMIMEGCADLPLTPLPTHQLDELMSGLSLLDVLICSDGGAMHVAAGLGKPIVCMFGDSDVAKWHPWGVPYKVLQPASRNVVDLSVADLLSAYGQLVGQDIDPVHTEVSA*
>A_aquaticus-Field-F-tissues|ORF254_GT28(19-177)
DHMLTPTARYEERQGPLSILVVGGSLGAAALNENIPAALAFIPVGSRPKVIHQAGDKHLADLQQRYAGLGVTADIRPFIDDMPTAYSQADLVICRSGAMTVSEIAACGVASCLIPFPFAIDDHQTANAKFLSNANAAVLLPQTLLNPQDLAMMIQNFNRTELKEMALRAHALAKPHATQQVAEV
>A_aquaticus-Field-F-tissues|ORF255_AA3_2(1-462)
GRSLRYPRGKVLGGCSSINGMIYIRGQERDYNHWAQLLGDDEWNWAHCLADFIRHENHHLPTSLKHGHGGEWRVEQQRLSWQILDDFAKAAQEYGIPALTDFNQGCNHGVGYFEVNQRKGWRWNTTKAFLNPVKHRSNLTVWTNTQVTQLNFQINDGIKRCIGLSAVKGGQAVQVLANQEVILSAGSIGSTQILELSGVGQGALLQRNGITPIHELAGVGENLQDHLQIRSVYKVNHTQTLNTLSQTTWGKFKIALEYALKRSGPMSMAPSQLGAFTRSDPTQAHPNLEFHVQPLSLEAFGEPLHDFNALTASVCNLNPTSRGSVHIKSPDYRVAPAIRPNYLATESDQRVAADSLRVTRQIVAQPALNRYQPQEYKPSTQYQTQDELVKLAGDIASTIFHPVGTLKMGQTSDPTAVLDSRLRVIGIQNLRVVDASVMPTITSGNTNSPTIMIAEKAAGWIK*
>A_aquaticus-Field-F-tissues|ORF256_GT2_Glycos_transf_2(4-152)
MDLSIVIVNYNVKYFLEHCLVSVENAIKNMDAEVFVVDNNSTDGSEVFFKNRFLFANFFYEKENLGFAKGNNIGVKKCTGKYILFLNPDTIIPEDSLEKCISFFEKTKDCGGLGVKMIDGSGIFLRESKRSFPSPITSFYKLCGLAGIFPKSKKFGRYHLGHLSNDAVHEVDVLAGAFMMVRKEIIDKIGSFDEAFFMYGEDVDLSYRIQKAGYKNYYLPNPTIIHFKGESTKRGSLNYVRIFYKAMSQFVTKHYGSSKASAFHFLIQIAILLRGSLSAFSRFIK
>A_aquaticus-Field-F-tissues|ORF257_GH105(2-137)
AKVLKDMPQDCKYRNAFLQQYQDLAKAVLKSQQPEGYWTRSMLDSKHAPGPETSGTAFFTYGLLWGINNGCLDKKTYLPAVLKGWKYLSTVALQPSGKIGFVQPIGEKAIPGQIVDANSTSNFGVGAFLLAASEMVRFVKK*
>A_aquaticus-Field-F-tissues|ORF258_CBM48(10-103)+GH13_11(179-385)
MLSAGQPLLLGATLDDGGVNFALTAPHATAVELCLFDASGQRELQRLRMPACRHGVWHAHLGREQGGVAGLIYGYRVHGPWAPASGQRFNAAQLLLDPYAREVFGHYDGSDIHGGHQPGFAMQRDERDNAATALKARVIAPLPASNVAAPCIASGRRVLYELHVKAQTALHPLLPEQLRGTYAGLAQPAVLEHIQSLGVSTLCLMPVQQRVDEARLQAMGLRNHWGYNPIAWLAPETRYWSRQPGSSPASEFRALVDAVHARGMELVLDVVYNHSAESDELGPTLSLRGIDNALYYQLRDDNPALYENWSGCGNCLNLNQPAVLQLVLDSLRHWVTEFGVDGFRFDLAPILARSDHGDKAFNARCAFFAALQQDPVLRHKLLIAE
>A_aquaticus-Field-F-tissues|ORF259_CBM48(126-211)+GH13_9(275-575)
MSDFQLPAALLQSLTSAQQRDPFALLGPHKQAQTLGLRVLLPGALSVKVVASSSGVLLAELQRQDDSPLFTAILPADAPYPLRYRLQVDWGGHQSEIEDAYRFGPVLGEQDVWLLAEGTHLRPYEKLGAHPCVVDGVAGVAFAVWAPNAQRVSVVGSFNQWDGRRHMMRFRRECGVWEMFVPQVRLGDLYKFEILTTQGVVQLKSDPFALGMQLRPDTASVVRGLPPIKPMRAERALANGLAAPLSIYEVHLGSWRQHDDGRWLSYRELAEQLVPYVADLGFSHIELLPISEFPFDGSWGYQPVGLFAPTSRFGTPEDFSAFVDAAHAAGLGVILDWVPAHFPSDAHGLRQFDGTALYEYADPREGFHQDWNTLIFNTARTEVRNYLVGNALYWLERFGIDGLRVDAVASMLYRDYSRQPGQWIANQHGGRENLEAIAFLQRMNQVVGVERPGCITLAEESTSFPKVTQPPESGGLGFHYKWNMGWMHDSLRYFGTNPVYRKHHQNLLTFGLMYAYSENFVLPLSHDEVVHGKGSLLTRMPGDDWQAFANLRAYLALMWAYPGKKLLFMGGELAQRREWDADHSLDWHLLAHGMHAGVQRLVRDINKVYRYFAALHEADHQPQGFEWISHQDAAQSVIAFVRRTPDAHATVLVVCNLTPVPRHDYGLGVPLAGSWREIINTDNPVYGGSGLGNPLLTTQDKALHGHAQSLSLTLPPLASLMLVRVQLDDAAC*
>A_aquaticus-Field-F-tissues|ORF26_GT9(19-293)
MDEVFGTPLAHGKLQWRERRAFAKQLGERQYVVAYVLPNSLKSALIPWLARIPVRIGYQGEARWGLLTHRLPNVLKGAPLPMVRRYAALGELTFSLNSAVTKTEASSAKGDLTNDNPATPRLSPASFPLPTLTVDADTKASVLTSFQLTTAAPLIALCPGAEFGEAKRWPSPLFADLANQIMKHYPEAQIIALGGPNDAPLAAAIQQLAPTVRNLCGQTKLDQAMTLLANVHVTVCNDSGLMHMTAALGRPLISLFGSSDPRHTPPLSTSANIMWAQLDCSPCFKRVCPLGHTRCLHDISPTEVFQMLQPMLQQSGIPFTGSDVTTADASLPIAHAFPHPLLS*
>A_aquaticus-Field-F-tissues|ORF260_GT19(9-237)
MTQAAPRLAMVAGEASGDLLASLLLQGLRQRWPEVSAVGIGGPKMLEQAFKAWWPSHKLSVFGYVDALRHLPELLGLRRELRQRVLEEKPDVFIGVDAPDFNFALETSLRAEGLRTVHFVCPSIWAWRGERVKKLAAAADHVLCLFPFEPELLAQHGVAATYVGHPAADLIPLEVPRAPARAVLGLAEGDTVVALLPGSRRSEITHIAPPMFQAAQQLLSQRPGLKFVLPVAPGLQELVQA
>A_aquaticus-Field-F-tissues|ORF261_GH31(121-421)
PFRISYVKNGVFFLSEKNGYTKKDSTETIDFKIDSTEVLYGGGARALGMNRRGNRLQLYNRAHYGYETLAELMNFCIPLVLSSKMYAVHFDNAAIGYLDLDSKKNNTLAYETISGRKTYQVVVGDSWTDLISNYTDLTGKQPLPPRWALGNFSSRFGYHSQEEVEKSIRKFEENQIPVDGVILDLYWFGKSIKGTMGNLEWDKDNFPNPDKMIADLSAKGVKTIVITEPFILTTSSKWQETVSKNVLATTKEGKPATWDFYFGNTGIVDVFKPQGKDWFWNVYKRLINQGVSGLWGDLGEPEVFPSKAITAGGKADDIHNVYGHNWAKLIAEGYQKDFSETRPFILMRSGYSGSQRFGMIPWSGDVSRSWGGLQSQMEIALQMGMQGLGYMHSDLGGFAGDYFDNELYLRWLQYGVFNPIF
>A_aquaticus-Field-F-tissues|ORF262_GH109(31-156)
MNRRDFLAASLATSSIPLFAKSNDFNRDKKVRLGFIGVGLRGRNHVEQALLRSDIEIPAICDSDASAIAETQKLITASGRKEASVYKNGKEDFLNLVKRDDLDGIVIATPWEWHVPMAIATMKAGKYAAVEVSATVKLEESWELVDTFEQTGSHCMILENVCYRRDVMAVLNMVRKGMFGEMLYAHCGYQHDLRGVKMNDGKTPYGKGVEFGEKGLSEAHWRTQHSVDRNGDLYPTHGLGPVAHWLDINRGNRFVSLTSTATKTRGLHKYIVDNGGKNHPNANVNFKCGDIVTTTVQCYNGENIVIIHDTNNPRPYSLGFRAQGTEGIWMDDGKQIYLEKFSERPHKWESFTKYQEKYDHPLWIKLGNNVENAGHDGIDFFVLRAFIEAVKNNVAPPIDVYDAAAWSAISPLSEMSIARGSSSVEIPDFTRGKWKNNKPIFGLNDDY*
>A_aquaticus-Field-F-tissues|ORF263_GT2_Glycos_transf_2(14-141)+CE4(787-921)
MNLSRSFLTPPQVSVVMPAFNASATLMVALDSVRAQQFGQWEALVVDDGSTDDTAALVERVAAQDPRIRLVRVPHGGVSAARNAGVKLAQGEWLAFLDADDWWAPQFLSTQVLVAERKSSDAVVCRFARTDAAGKSVTWRQSICKARLRALDFASHCPCAIHSVLVRTELVRRVGGFDGSLRSAEDWDLWLKVARTGAQIDTVDQIMAFYRSSPGSLTKQGGRMTNDFLVVLERAGRPFDLAPNDSGPDKEGFGSDWARSHMPFAAAWSMAMGAPHGLTPDPLNIPVPPIAVLPAIGESIKEGLWAGSGGSQYGLNGRWPTARPIVEAFLGELQHQQGVTGLKDDILGRLDAHYCADAEFVPGTMVLRGPMSMVGLLGKGEQLAISDRLHVRIKVRSRQFMVVVPVWNGQIDRATKIRVLKECHYRIWNRLLQNTVLGEIARRFRRFRTRLWRPQPVLPLNELSHESTSTLGASVVAEYEPPPLPPEELRTTDGWNDFYQQPDPWGYNNNYEVNKYRQTLALLPSDLVIDRALELACAEGHFTVRLAQKVGHLLATDISSVAVERARSRCADLSNVELQTLDFMRGDIPGQQDLIVCSEVLYFSGGPTQLSHVAKKIAQAVKPGGHVLMAHAYVATEGQGFDWNDYGAITISKAFDQISILSRVACAKSELYQIDLYRRADGNTCQPAIEPVPARVTIEHPMPLFVERSAIWGGVIATRQAVQARRRSVEVPVLMYHRITDQPLPSLARYATSPAQFERQLRFMRRRGFHGLTMAEFLEARRLGRRLRGRPVLITFDDAYVDFQQEAWPRLQRYDFSACVFVPTEHVGLTAQWDDGSASAAPLLDWPAIGQLTRQGVDFGSHLRHHKPAVWVASANLLEDARHARRLLEQATGRVVSSVAPPYGILDDRVRQVLVAAGHEAIFGTRNCRASISDVTGDIARIEMRGDMSLAEFAQVLGDDVEPPDNNDAAPLPGAAT*
>A_aquaticus-Field-F-tissues|ORF264_GH13_9(2-109)
ELGFTHIELMPIMEHPFGGSWGYQLLSQFATSARYGTGDEFAAFVNACHQADIGVILDWVPAHFPTDTHGLAQFDGTALYEYGNPQEGFHQDWDTLIYNLGRTEVHGYML
>A_aquaticus-Field-F-tissues|ORF265_GH13_23(6-156)
EDPAVNAVNPYGWQWHQFDKSQPENLEFLRKLRALLDQYPNTTMVGEIGDDDGLARLAEYTRGGDKLHMAYCFDLLGTEHSAPFLHKFLSRFQSISEGGWPCWALSNHDVPRFATRWGGATPDAALLRLAAAMQVSRRGSSCMYQGDELGLPEADIAYEDLQDPYGITMWPEFKGRDGCRTPMPWVRSAPDLGFAPAGKSKAKPWLPAAETHRALAADVQAASPDSLLNFYRHLLHWRKTQPAILHGEMELLPVDAQVFAFVRATDVQRVLCV
>A_aquaticus-Field-F-tissues|ORF266_GT27(5-167)
ALREVQGIQLLRNAKNLGFIGSCLHGAERARGEYLVLLNNDIQVTAGWLEALLDVFRLRADAGMVGARLVYPDGRLQEAGGIVWQDGSAWNWGRADDPERPAYRYLRAADYCSGACLAMRRSDWQRLGGFDRAYMPAYYEDTDLAFRMRAAGLKVYYQPECKIIHFEGISSGTDETQGIKRHQV
>A_aquaticus-Field-F-tissues|ORF267_GT51(117-282)
MFERLKSLPIAKRMSRILLAVDARFDSSVFDSGRRSRETYENFSAVMARFHVSGLPRVGVELACEALTLTVGVGIVAMALAGSAFTMTADKDWLKKADLSVTFVDRHGAEVGQRGIKHDDAASLEQYPDYLVKAVLATEDRRFYEHFGIDMIGTARALTVNARSSGVVQGGSSITQQLAKNLFLSNERTVTRKINEAFLALWLEHHLTKREILKHYLDRVYMGGGAFGIQAAAEFYFGKSVRDVTLSEAAMLAGLFKAPTKYAPHVNLPAARARANDVLDNLVAAGFMTSSQIVDAQRNPATPVARKPEASPNWYLDYAYSEINKLANAGKLGDDRVLSVRLALDSNLQKHAETTVENMLRDNGRAYHAKQSALVVMEPDGALRAIVGGRDYGASQFNRATEALRQPGSSFKPYVYLTALMTGKFKPSTIVVDSPICIGTWCPHNFGGSYAGSLPLANALARSLNTVAVKLSIAIGYDTLKTTHATVGEAARAGRAKIIETARALGLTAPLEDTPSLPIGADEVTLLEHSGAYASFVNGGKKATPYAAIEIRNRRGDVLYRHDRDAPPMPQAVPLDKVVELGSMMRKVVEEGTAKAAQLGDNIDVIGKTGTTNGFKDAWFCGYSGTMGGCVWYGNDDGDAMNNMTGGSLPARTWREVMAFGHKGVELKPIVGLAPALPN
>A_aquaticus-Field-F-tissues|ORF268_GT2_Glyco_tranf_2_3(3-203)
HYALSLDYPEYEVIAVNDGSKDATAAILNELAEVHPRLRVLHQASNQGKAVGLNTALTMARYEYLLCIDGDALLDPYSAKWLMRHFHGSPRVGAVTGNPRIRNRTTLLGRLQVGEFTAIIGLIKRAQRTYGRLFTVSGVISAFRKTAVVQAGYWSDDMLTEDIDISWKIQLQHWDVRFEPRALVWILMPETLRGLWKQRLRWAKGGTQALMRNAWIVGHWKHRRMWPVYAEYFLSVVWSYVMAFIIVSWLLSLLLPGLLPAMDSPFVPGWHGVVLGVTCMLQFATSKLMDSQYDVDLGKNYFWMIWYPLAYWLLNIGTTVVAFPQGVLRRKGKRARWVSPDRGVRA*
>A_aquaticus-Field-F-tissues|ORF269_GH3(70-154)
AASGGFSRGTYGGKPFSESGAKSYDLSDQQIAFLTKDNLRHVLITTVESPTTAALWNNKAQALVEGLGKGIPTNNSTDPRNGANKDAEYNAGSGGAISQWPEELGLAATFDPTITKQFGSIASKEYRALGITTALSPQIDLATEPRWNRFVGTF
>A_aquaticus-Field-F-tissues|ORF27_GH103(8-271)
MPPAVAGKKNWQKYRSRFIEPIRINAGLKFWQQHAATLKRAEDTYGVPAEVIVGIIGVETIYGRDMGDFRVLDALTVLAFDYPNVKNQPARKALFRDNLEDYLVWCRDNKKDLFELTGSFAGAVGIPQFMPSSIRQYAVDFDNDGIIDLRKNPTDAIGSVANFLKAHGWQKGRPVAWRIADDAGSQGIAEAAADGDPEPKRKLDSLLKAGLHLDDNVDTSQERNTDVVMVDLPTLGKPTEYMIGLKNFYVLTRYNRSFFYALSVYQLGLAIKAKLPASFVAKSTNKTITKN*
>A_aquaticus-Field-F-tissues|ORF270_GH103(56-354)
MPVLRSIALPLACVATLLALATPPALAKKPAPRNVSVVSDDAPDVVVYGQRDDVVRFAQQVAATEHIDETWARQQLAQARYQPAVAKLVMPAPAGTAKNWQAYRARFIDAQRVQAGLRFWQANEAALNQAEERWGVPPEIVTAIVGVETVYGKVTGSFRVIDALATLAFDFPKGRSDRSTFYRDELQAFLAWCAAEQRDPLAVKGSFAGAIGLPQFMPSSIRKYAVDFDGDGHIDLASSGSDVVGSVANYFAQFGWERGMPTHYAVAPPVDTTARAKLLAADILPSFSATEFGDAGAVLDDAGRAHTGPLALVELQNGAQAASFVAGTRNFYVVTRYNWSSYYAMAVIDLARELRSKRAAVPQASASSPRLQ*
>A_aquaticus-Field-F-tissues|ORF271_GH3(20-213)
ISTDPRNMASTNSIFNPGEAGEISLWPDGLGLGATFNPEIVKEFAHVAAQEYRALGITTALSPQIDLGSDPRWFRIQMTFTENSDLLTDMARFYIDGFQTSSGKNEIANGWGYNSVNAMAKHWPGGGTGEGGRDAHWANGKFAVYPGNNFNEHLKAFVNGAFKLSGKTNTVSAIMPYYTISYNQDPKGNNIGNNFSTYIIKDLLRDKYKYNGV
>A_aquaticus-Field-F-tissues|ORF272_AA3_2(4-299)
MSVQTFDYVVVGAGSAGCVLAARLSEDAAVSVCLIEAGGPDKSVLIHAPAGVVAMVPSKINNYAYQTVPQPGLNGRCGYQPRGKTLGGSSSINAMLYVRGNAWDYDHWAALGNAGWSYADVLPYFRCAENNEQFHDGYHGQGGPLNVTYQRHTSPINDRFLAAAAANGLPLNPDYNGASQDGAFLYQVTHRNGERCSAAKAYLTPKLARPNLTVLTNAVATRLLLDGRRVTGVALSQNGQARQVQARREVLLASGAFGSPQLMQLSGIGAGADLQPFGIGVAHDLPGVGQNLQDHIDYVQTWRVPSHTESF
>A_aquaticus-Field-F-tissues|ORF273_GH92(2-195)
KNAWDNELGKIEIKGGTSDQQIAFYTALYHASLSPNTYTDVNGDYRGTDKKVHHAQGFTNYTVFSLWDTHRALHPLMSIINQKRTGDWINTFLAQYKYGGMLPVWELSGNETFCMIGYHAVPVIVDAYQKGIKNFDVQLALKAMTDYAESNRFGLKEYAKNGFLSNDIDNESASKTVEYAYDDWCIAQFAKWIGNE
>A_aquaticus-Field-F-tissues|ORF274_GT5(6-477)
MTSLSVLAVVSELSPLIKTGGLADVAGALPLALVAENVETRTLIPGYPAVMAALEQGETAHVFDAFFGGPAKLISGKAGALHLFVLDAPHLYDRPHGPYTGPDGRDYADNAFRFAALAKAASLIGQGLLKSYRPDVIHAHDWQAGLVPAYLHYDGGPRPATVMTVHNLAFQGKFPRALLDALGLPFHAFTFDGVEYYGDIGFLKAGLQLCDHITTVSPSYAAEIMTTDFGMGLDGLLRARADVVSGVLNGVDEDSWNPATDTRIAARYDAQRMAERGMNKTALQKRLGLAPDDSAFLIGVVSRLSWQKGLDLLLDAAPSLIDSGVQLAILGAGDKDLEAAFAATASTHPGHIGAHIGYDEDLAHLVQAGADAFLVPSRFEPCGLTQLYALRYGAVPIVARVGGLRDTIIDANEMALAANAATGLQFSPVKLSALLDSLRRARILFEDKTQWRALQTNGMKTDVSWRRPARRYAEIYRGLASTAAK*
>A_aquaticus-Field-F-tissues|ORF275_GH13_11(182-407)
MSRRVTQGSPEPLGLTLDAAGANVAIFSANAEAIDLCLFDDSGAREMERIALSHRTGDVFHAHIADIGAGARYGLRAYGPFDPHNGHRFNSAKLLVDPHALELDRPFALHTSMFGCAPGDAAGDLARDATDSAPFVPKAIATAPQRARATARPRHHWRDTIIYEAHVKGFTQRHPDIPAALRGTFAGLAHEAAIAHLTRLGVTTLELMPCAAWLDERHLPPLGLANYWGYNPIAAMAPDPRLAPGGWAEVRAAVDALHAAGLEVVIDVVLNHSGESDEFGPTVSLRGIDNASYYRLQPRNKRRYVNDAGCGNILATDRAPVVRYALDALRAWALYGGVDGFRFDLATTLARREAGFDPDAPFLSALLQDPVLRELKLIAEPWDIGPGGYRLGEFPGGFADWNDRFRDT
>A_aquaticus-Field-F-tissues|ORF276_GT2_Glycos_transf_2(2-126)
KICFFNDGSRDKTWAMIDEICQKDKQIIGIKLSRNFGHQGALVAGLLHNKDCFDCYISIDADLQDDIHVMEGMLEKYKLGAKIVYGVRNDRTTDSFFKRFTAEGFYKVMQKMGVPTIFNHADYRLIDNQVLNEFSNFGETNLFIRGIIPMIGFQSDQVYYKRLEREAGESKYPLKKMLIFAWNGITSFSTFPMRLVLWFGIIN
>A_aquaticus-Field-F-tissues|ORF277_GT83(8-392)
MRHQSPSSWAVICVCIAAVVHFALGFSIEFSVDEAHYALYAQHLAWSYFDHPPLVGWIQWPLVTLTSTEGLIRLIPELLWVLSCYLVYQVTLELHHLIQGRNAGYLTSALPSPNICGLMAVLTIIAAPIPHVLAIGLLPDTLLTPLSLGLMWMALRWLMKDHFSMVDWVVTGVLLGLAGLSKYTAAFTAIALLFVFISTPRKAWVTKLGFWIAALIALAFITPVLYWNYINDWISFKYQIAHGAGSSWLWRRLAAYLGVQVLVYGPLLVLGAFLFLKNCLQATKLALLSLFGFFVIPFAIFTGLSGGGGLPHWTSPAWFCLAPFAGIGLAKAWTTQHHRFIRFLFILQVVLCCIGFGFVLSGGINSDLVKSNPIADLYGWKLAGEKAAQLSQANKASGIAVQNWTLGSRAAWYARPTPVFVLDERQDQFDLWFGKLPKGANILLVNWSGMPFSPPIGSKNGFEHCAPLETLEIKRLGQSLSTFDFSLCSNWQD*
>A_aquaticus-Field-F-tissues|ORF278_GT9(121-385)
MTISVNTMRAIDHWVGVPLCAIASPVVALIDSIKNVFSRGPQTPKRLLFIELSEMGSAILVDPAMRNAQARGAELFFLIFKSNRASLTLLNTVKPENIFTIDSSSLGGLIKDTLRFLWIARWKRIDTVIDLELFSRFTALLTGLCGARRRVGYHIFHGEGLWRGFMLTRKVHYNPHIHITKNFLSLIHAAFAKEIEVPFSKIHIADSEVKLEQAVIHPEALEKVRARIEKKAKEANISYEHGKNRLILINPNASDLLPQRRWAQQRFSELIQAVHQRYPEDLILITGSPAEFVYVDKVRAVANVKNALNFAGQVSFAELPPLYTLSDVMVTNDSGPGHFSAVTPLRTVVLFGPETPALYGSVGNSIAITANLACSPCVSAANHRKTPCQDNVCMQAITVDQVLEKVIVQLEGADKAKGR*
>A_aquaticus-Field-F-tissues|ORF279_GT2_Glycos_transf_2(5-126)
MPTLSVILITRNEESNLDDCLASLEGIAQQIVVVDSNSRDRTLEIATKHGALLAYPADWPGFGPQKNRALDLATGDWVLSLDADERLTPALRSEILTAIHHSAHVDCFAIPRLSWYCGRFIRHSGWSPDYVDRLFKRGTARFSNDLVHERLVPNGQVAKLENPMLHYSFMNYSQVLQKLDRYSTASAEQAFSRGKTSSPLKAVLHGAWAFFRTYILRAGFLDGPQGFALAVSNGQGTYYRYIKLWRLNQEASK*
>A_aquaticus-Field-F-tissues|ORF28_GT28(63-221)
MHEANSVAGSANRALAKIAMRTLTGFPNTMEKAEWVGNPIREEFDHIAAPVLRYEQRQGSLSILVVGGSLGAAALNENIPAALALIPLEQRPKVIHQAGDKHLLDLQKRYADLGVVADIRPFIEDMPAAYAQADLVICRSGAMTVSELAACGVASCLIPFPHAIDDHQTANAQFLSDADAAVLLPQKNLNPQDLALMIQNFNRSDLKEMAVRAHALSKPHATQRVAEVCADCAGVGI*
>A_aquaticus-Field-F-tissues|ORF280_GH3(133-383)
MKKSIQSTCLILGIIISSNLLMSFLKPTPTFRDLNKNGKLDIYEDPKQPIEARINNLISQMNLEEKAGMMFINGTFINDDGSVDKKANAQGFSGHLPSVGELITVKKMNHFNYWESPKPREMAIGYNAIQKIAENSRLGIPVTIASDPRHYFSNNIFAMKANGFSQFPEQLGFAAIGDVALMQKFGDVARQEYIAVGIREALHPMADLATEPRWARISGTFGEEAQLSKRMVQAYVLGFQGMKLGKNSVACMTKHFAGGGPQKEGLDPHFAFQKGQVYPGNNFKYHLIPFEGAFAAKTASIMTYYGLPIDQTSENVAFGFNKDIVTGLLRGKYHYNGVVCTDWGLITDAHLDSNVVWVARAWGVENLSREERVKKVIDAGVDQFGGENCPELVVKLVKEGKISEKRIDESIKRLLRQKFELGLFDNPYVDVEKAEQMVGKEEFKKLGEATQRRAMTLLKNQANLPLKNGLKIFAKNINPSVVALYGTPVDSPEKADIAILRLNTPWTPVDSKIPMARGFHHGNLDFDEKEKQEILAICKTVPTIVDIYLDRPAVFPEINAAAKGVFADFGASDAAVLDVVFGKAKPEGKLPFELPSSME
>A_aquaticus-Field-F-tissues|ORF281_GT4(15-83)
MVGDGPAMAGIKEKYPEVNYLGVLQQHELAKVYAAADVFVFPSKTDTFGLVLLEAMACGTPVAAYPVTGPIDVLGSSNSGAMNEDLREACMQALKIPREVARAHAEKFSWRAASEQFANHLKPVTTTDVHVTALA*
>A_aquaticus-Field-F-tissues|ORF282_GH94(3-632)
MAPAGQAIYVYDLQHKKPYTATFVPLRRRDAVHEVEFEPGVAIYRSRRDELELELTVFVCKDKPIEFKLLRIRNRSDQEKLLQITPVMEIVLAETPSDSLGAVQAVTSEDLRELFFRNPRNDFVKGWAFVSTSLDTEFAETSRRRFLGHESRNPALPYMVEHGHPDGGAPEHERKVAAFCGSIDILPRDETFVIVAHGQTGTLEEARELAALARDPEFALKALEEARRGWDEQLSVLRVKTNRPDFDRLVNDWLPYQLFASRLWGRTGPAQRSGATGYRDQLQDVIPLVQLAPERAKAQILLHAAHQYLEGDAVKWWHRAPNGGTGLGDRTHASDPHLWLPYVALRYVKGTGDTAIFDCVEPFLEAPQTPADQEGQATVPLRSRDKDTLLGHCARSIDYTLARMGSHGLPLMGTGDWDDGMNNIGADGKGESVWLGFFLHGILVDIAPYYAEKGDPARAMRYVEEAAKLRTALDACWLGDRYLRAYADDGSQLSPMSAMTSSWPVLTGAADDARGREAIENALAILGRPNRILLVTPAYNEHSKPYPGRSAEYPPGVRENGGQYSRGVSWFVDALSRLAANAQARGDSKAADELFARAFESWIAISPISKLTTPAEADVYGLPPHQQPADVYEGE
>A_aquaticus-Field-F-tissues|ORF283_GH105(1-142)
WRDKDFVAPYKEPNGNNCYWSRGNGWVIAALVRTLEWLPKNDPHYKEYLQDYKDMCKALLPLQRSDGFWNVSLQDSTHFGGKELSGTSLFTYAFAWGITNKILAEKTYLPAVIKSWDALTKDCVHTDGKLGYVQGTGKEPKDSQP
>A_aquaticus-Field-F-tissues|ORF284_GT2_Glycos_transf_2(2-140)
LNIYVLDDGRRTEFSDFAKEVGVKYITRPDNTHAKAGNINNALKYTNGKYIAVFDCDHIPTRTFLQVCMGWFLKDGKLVMVQTPHHFFSPDPFEKNLATFRKVPNEGELFYGLVQDGNDLWNATFFCGSCAILERRALLKIGGIAVETVTEDAHTALKLHRLGYSTAYLAVPQAAGFATESLSGHVGQRIRWARGMAQIFRLDNPMLGPGLKFSQRLCYLNAMLHFFYGLPRIVFLTAPLAYMFFGAHVIYASAFTIALYALPHLIHSTMTNSRMQGEFRHSFWAEVYESVLAWYILRPTLVAVLNPKLGKFNVTPKGGLNESDYFDWDISQPYVLLLLLNLAGLTVACVKLFFWASDEADTVVLNLI
>A_aquaticus-Field-F-tissues|ORF285_GH13_9(16-150)
EETYNTYQQITERLVPYVKEMGFTHIEFMPVMEHPFDGSWGYQGTGFFAPTSRFGNPQEFAAMVDAFHNAGIGVILDWVPSHFPYDAHGLFMFDGTHTYEYADMRKGYHPDWNSYIFNYKRGEVKSFLISSARFWFEQFHIDGIRVDAVS
>A_aquaticus-Field-F-tissues|ORF286_GT81(44-266)
MIKKYHSSFILAKWQSIKDFFKNFSFKEYPQDHIETIDTPITPLVSVVIPALNEAKCIAQVVRYALADSATGEVIVIDDSSTDDTATLAQDAGARVITSSMLGKGASMHDGVWVAKYDVIVYLDGDLSGLRPNIITDLATPIFTNQADFVKAQFGRRGGRVTELTAKPMLKLFFPELIEFTQPLGGIIAAKKSLLEQLYFEDDYGVDIGLLIDAHLSGANITQVEVGALEHDSQSLHGLSVMAQEVSRVILERAKSVGRLSVDQIMSIFELERQNQTDIDCVLAKLRACTKLVLLDMD
>A_aquaticus-Field-F-tissues|ORF287_GT51(41-156)
LGGVFLFFLFASWGLFGKMPSFEDLENPNSNLATEIISSDGVTLGKFYNENRTAIKYKDLPKSLVDALVSTEDERFYEHSGIDARRTLGAAVKLGSNGGASTITQQLAKLLFHGEGSKFLPFRMIQKAKEWIIAVRLERQYTKNEIIALYFNQVDF
>A_aquaticus-Field-F-tissues|ORF288_GT4(1-144)
CVGTLEPRKNLNLALRAHALLPEAVRQRFPLLIVGMAGWQQSQFSDELRQALASGHVCLLGYLPDEQVAQLLAGARALVFPSLYEGFGLPVLEAMASGTPVILTRSSAMPEVAGAAGNYIEADDAHGLRDALNRLIDDHAHWQACREAGLHRTRLFSWERCAQATAGAYR
>A_aquaticus-Field-F-tissues|ORF289_GT26(68-242)
MVYQSYAEQPTVDFGAPVAGVRVNLPTQSSAIAEVFNRVREAKGFTLFTLNLDHIAKMRASVAFREAYRRATFVTADGWPIIWLAARRSDRLNIQRTTGADLVEPLCEGAVKHDIPVFFIGPAPKVQAVALEKLRKRYKGLRVVGAVAPQISADASEEECAGLAEQINASGARLCFVCLGAPKQEFVANRLFDQCPEVGFLCVGAALDFIAGSARRAPSWMQRANLEWLWRLASEPKRLAHRYLECAYVFGLMLLGKKPIPERSTHDG*
>A_aquaticus-Field-F-tissues|ORF29_GH29(2-215)
MHSAAKRDFVAEYVKAARAKGLKVGLYYSPLDWRFPGFFFPDLYKASAEQMKAQTYGQVQELMTQYGKIDLLWYDGGEDNWLGHGGIEFGGSSPSWHVRPKDKPYKGAFSWEPLKLNSMVRELQPKIVINPRNGWKGDFDTREKGDGGMQTDRPWERCFTISKGGWGWKPNAIVWPLDSLIKKLVKVVCMDGNLLLNVGPNAAGEIEPEQVKRLQ
>A_aquaticus-Field-F-tissues|ORF290_AA3(1-535)
MTQEFDYVIVGGGSAGCVLAGRLSEDPNVSVCLLEAGKPDTSVLIHAPLGFAAGAPVGLNTYRFETVPQPGLNGRKGFQPRGKTLGGSSSINAMLYVRGHASDYDGWADLGNSGWAYADVLPYFKRAEHSECMGANDYRGVGGPLNVTHLRSPSHLNQHFLTACEQSGLPRTPDYNAAQQEGCWPAQVTQKDGQRCSAAKAYLTPHLGRPNLTVITQAVGERIELSGQRAAGVHYLVGSERQLVKARREVLLSGGAYGSPQLLMLSGIGRGAELQALGITPRHELAGVGQNLQDHITATMIWRSKPGAAQSLGLSLGGANRLIKGMGEWKRERTGVITSNVAESGAFFRTRPDVHAPDIELEFIVGMVDDHNRKMHLGHGYSLHVTVTRPASRGSVALASTDPRQPLRIDPNFFGDPADMATLKAGVRRSMQIMQASAFAPLQGELLYAFNPNDDADLEREIRRSSDTEYHPVSTCCMGPASDPKAVVGTDLKVHGIEGLRVVDASIMPRLTTGNTNAPTIMIAEKAVDMIRGQRLPRAALAEAVPA*
>A_aquaticus-Field-F-tissues|ORF291_GT9(77-293)
MRVLIVKTSSMGDVVHALPALTDMHRHVPGLVVDWLVEAPFAAIPAWHPGVARVLPLAWRKWRKKLGQKATWQAMGALRQSLREQPYDLVLDLQGLLKSVLWGAQARGPRAGFDHHSIREPAAALFYDRTFEVSRQLHAVERSRRLAAAALGYALPGTPPDFGIQPGTQVPTWQPPAAMAGLIPCASRPEKLWPEAHWMALGQRFQALGLTPLLLWGNPEEQARAQRIAEGCGGVVPPFLSVQETGQLLARCHAVVGLDTGFSHLAAAFHVPTLGIYCDHEPGLAGITGSNWVRSVGGKGQRPSLDEVQALVGEMLTSAALRVPMRR*
>A_aquaticus-Field-F-tissues|ORF292_CE11(9-243)
MSNFNPDKQHTIANPISISGTGLHTGIFVDMTLQPANIGFGFQFQRVDLPNKPLIKADCDLVTDTSRGTTLECNQAKISTVEHILASLVGMGVDNCLIEVNGPEIPIIDGSSQPFVDILEKTGIVEQDAAKIWYTIDENISYYDEKKRVDMVAMPSPEFKVTTLIDFNSPVLGTQHAQLKKISDFKSEIASCRTFCFLHELEMLLENNLIKGGDINNAIVVVDKPVNAEEMQRLAKAFKRDKIEVKSEGYLNNLELRFPNEPARHKLLDVIGDLALIGYPIKANIIANRPGHSSNVEFAKKIKQYIKKNKHLKDIPVYNPNQAPIFNYEKIQKLLPHRYPFLLVDKVIEISDNKIVGLKNVTFNENFFIGHFPGNPIMPGVLQIEALAQTGGLLCINLMPEAVYDTYFLKIENCKFKNKVVPGDTMLLQMELLEPIRRGICAMRGRVFVGNKLCTEADLTAQMVKRS*
>A_aquaticus-Field-F-tissues|ORF293_GT51(56-232)
MFKRLLAILAGLVIGGAVLAAGAAAIAIIITYPRLPSLDVLTDYRPKIPLRVYSADGQLLGEFGEERLSFARIQEVTQLMKQALLAAEDERFYQHSGVDYVGVMRAAVGNLVSGHARSGASTITMQVAKNFFLSSEKTFTRKFNEALLAFKIEHTLSKDQILELYFNQIYLGQRAYGFSAAAQAYFGKPITNLSVAEMAMLAGLPKAPSAYNPIVNPDRARLRQQYVLRRMRELNFITQDQYDAAVKEPLQLASATVDSNQPALYVAEMVRQAMYERYKDAAYTEGYKVYTTLDSHHQQWAYDALRAGLLDFDRKQGYRAPESYIDLASAEGEDQTEALDDALSEIRDSGDMQAAIVLSASPGEVRAYMRGGKVAVIKGAGLEFARRALNPKLAADKQIRRGAVIRVRAHDK
>A_aquaticus-Field-F-tissues|ORF294_GH130(250-472)
MKKLAIHRTPINFKATLNRVILQYLSLSGNDRVQHIYDHILALSETDVTRLLADVKTLFAHRHRKLEETFLNHFEKSNHILAADLLISEERKQLLGSFFTKEYAIQAAALFNPSIVEHPNQLGVEAGSVRFIMSLRATGEGHISSIEFRTGTILATGEITMDEITGFATCSEKDLLRTYSKNFISKRLATYKEVNPSVLSFFPEEFTANEAEIILGTLHEQNNIDRTRKTILEIVDTNYTVTSDAQGDYSERVIFPNAKGESMGMEDVRFVKFQDGDFTKYYGTYTAYDGRNIKTQMIETFDFIDFEVKTLYGEGIKDKGMALLPEKVNGQYVMISRQGGENINIMFSENLYHWDSYQPLMLPKYDFEFTQMGNCGSPIKTEKGWLLLTHAVGALRRYTISAALLDLNDPSKVIGRLNYPIIEPLESEREGYVPNVVYTCGWLAHQDTIVIPYAMSDTACGIITVSKNELLNAFL*
>A_aquaticus-Field-F-tissues|ORF295_GH18(36-316)
MKKILFLLSLLIFFECAPKKTKATVIDDKKLEKPFKVIGYYASWEGEPDSLTFEGLTHINYSFAIPSKTGNILQAIEEEQKLKRLVELGHQKNIKIFLAVGGWDIEDGGGNDKRFHQIASTPESRASFIKSIMQFVKKYKVDGIDMDWEYPDANTPSATQYVALMHDLSQELHKQNKQLSAAVVSYGENGFGIKKEVFDSVDWLNIMAYDDDDGIPTKPHSPYELAEKALNYWIKERQLPAEKAILGLPFYAKPAYLAYKDILNAGGNPMEDSYKGNSYNGILTIKKKVKLAKNTHCGGVMIWEITEDVKNENSLLKAINK*
>A_aquaticus-Field-F-tissues|ORF296_CE4(80-191)+GT2_Glyco_tranf_2_3(352-574)
FYTENLSENALQAKPFDIAKLETILATNKPDFVGEGEVLDMLTAPQEGKIDIEYNANDKLISEQNYEKLPTDYVLKKIGKASAKQIMLTFDDGPDEEWTPQVLDILEKEKVPATFFVVGQNAENNIPLLKRIYDDGFEIGNHTFTHPNIADVNEVRAKAEISGTQQLLESLTGHTTIMFRPPYNADAEPQTISELLPIQLARKEGLITVGESIDPLDWEPNVSPDSIYNRIIAQKGLGNIILLHDAGGDRSATVEALPRIIHYFKSQGYEFITVAKLLGKKKEELMPSVGKSRVRSFDYWVLTAVYWGEHLLYSLFILTIILSILRTIWVAVLAYIQKKKEEKRTDFTNEQPPVSIIVPAYNEEITAIKTIENLLIADYPNLEILFIDDGSKDKTYEMVKIAFAGNPKVHVYTKPNGGKASALNFGIAKAKSEFVVCIDADTQLLSNAISELMRYFTSPKVSAVAGNVKVGNERNILTRWQAIEYITSQNFDRRAMDLLNCITVVPGAIGAFRTQAILDAGGFTTDTLAEDCDLTIRMLRNEGENRYCHKALAVTEAPETLTMFMKQRFRWTFGIMQCWWKHRDASFNPRYHWLGMFALPMMLIFQLIIPLLSPLADIYLLYSLISGNAFLHILIYWLIFTFVDLLGSVLAFTFEDENLTRLIWLIPQRLVYRQMLYFTLIKAYIAAIKGQLKSWGTLQRTGNVTLEKKNNIP*
>A_aquaticus-Field-F-tissues|ORF297_GT9(64-311)
MTKFLILRFSSIGDIVLTTPVIRCLKQQYPNAEVHFATKKSYQAILEDNPYVDKVHILESTDNQLIKELKVENFDYVIDLHSNLRTLRIKHFLGKKTYRFDKLNLQKWLLVNLKVNQLPAIHIVDRYMKTLESFGIVNDGKGLDFFIPPRDRVEVSDFFEENYVAFAIGGQHATKKLPTDKIVELCLKINRPIILLGGTEDYEEGKKIKKIIKEEGQKTGHIISLFNACGKFDLNQSASILQQADFVISHDTGLMHIAAALKKPILSIWGNTVSAFGMYPYLTDYQVIENKDLTCRPCSKIGFKKCPKGHFKCMNELHFENIEMEVYPKMNSND*
>A_aquaticus-Field-F-tissues|ORF298_GT83(4-238)
PTTWAAICIFIAAMVHFALGFAVEFSVDEAHYALYAQHLAWSYFDHPPLVGWIQWPLVAITSSEGLIRIIPELLWIIACVLVYRVTVELHHLIQRRNTGYLTSALPSANICGLMAVLAIVAAPMPHILAIGLLPDTILAPISLGILWMALIWLRNDTFNIGQWLILGVLLGLAGLSKYTAAFTAFALLLVFLSAPKKPWITQAGFWLAALLALILIGPVLYWNWINDWISFKYQIAHGGGRLWFAADFHAGHGPGRGQG*
>A_aquaticus-Field-F-tissues|ORF299_GT2_Glycos_transf_2(9-170)
GNINYNMISIVIPIYNEEENLDNLYTRLTAAAPSWGESYEIVLVDDGSRDNSLAMMRAFAEKDARVRVVRLSRNFGHQPAISAGIAVAKGDAVIIMDGDLQDPPEELHRFLDKWREGYQVVYAVRTKRKEGFFKKLAYTTFYRILAWISDIEIPLDSGDFCVMDRKVVDTLVKEMPEQIRFVRGMRAYAGFKQIGVTYERAERAAGEVKYTLSKLMKLALDGLFGFSSFPLRLATYLGFFISLISFCIGSFFIFARLFDYKIFGVSPKQVPGSTTLTFGMYFLSGVILIILGILGEYIGRIYIEVKRRPFFVIDEVIEKNK*
>A_aquaticus-Field-F-tissues|ORF3_GT2_Glycos_transf_2(8-173)
MSTKLLLVVPCYNEEEILAKTYTTLKTYLQELVQKKLISTESKICFVNDGSRDKTWAMIDEICQKDKQIIGIKLSRNFGHQGALVAGLLHNKDCFDCYISIDADLQDDINVMEGMLEKYKTGAKIVYGVRNDRTTDSFFKRFTAEGFYKIMQKMGVPTIFNHADYRLIDNQVLSEFSNFGETNLFIRGIIPMIGFQSDQVYYKRLEREAGESKYPLKKMLIFAWNGITSFSTFPMRLVLWFGIINFMIAVSIGLWVLTCKFLGITVSGWTSILLPMTFFSGSNMVAIGLIGEYIGKIYEEVKARPRYIIEKVANEEKNN*
>A_aquaticus-Field-F-tissues|ORF30_GH9(98-353)
KMHPKRNLLFNQLGYTTKGIKVAVWCGKENISLTSFDLIDSSTNKIVYSNITSNAFGAYGPFKQTYRLNFSAFTKPGKYFIKAGNAVSPIFRIDDDVYDGSADFCLQYMRQQRSGFNPFLKDSCHTHDGYILYGAAAGIKDSTHIDVTGGWHDASDYLQYSSTSANATLHLLMAYRDFPKVFSDEKQSNGLDGKNGIADVLDEAKWGLDWLLKMHPKRNLLFNQLGDDRDHMGMRIPKEDNYYGKGFERPVYLITGEPQQRGKFMNNTTGTSSTASKFTSAFALGYSLFMKKDIDYANFLKAKAFTAYEFANKKLGVTQTVSVVSPYIYAEEDWEDDMGLAATQLYQLTKEKK
>A_aquaticus-Field-F-tissues|ORF300_GH3(113-338)
MDFSKQTTFLRFFLMSAILLLNTRSIYAQKQLKPIIPHSLYQVRQNFWADSILATMSLDEKIGQFFVLNTYSNRNEDYYYKIEDIINTYHIGGLIFFQGGPYREARLTNRYQSLSKIPLFIGMDAETGIGMRLDSVITYPKQMTLGAIKDNTYIMRMGEEIGKQCKRLGIQINFAPVVDVNSNPKNPIIGVRSFGESKENVALKGMAYLDGLKKYQVLATAKHFPGHGDTDKDSHKTLPLVARSSSQMNEVDLYPFRKLIADSVGGVLTGHLFVPSLEGRAGTPCTVSEKIVKELLQNQLGFKGLTFTDALNMRGITSQFGVGEVELLAFLAGNDVLLYPENISAGFNKIRLAIEDGTISETEVNARVKKILTAKYWAGLSKYKAIDLKNLGADLNRQSAVKLKQDLFEQAITIVRNDDNVLPFIHLDTTTFASVSISADMDNDFQRTLSKYAQFDNFTIPYKPDNATELNKILGQVSKYKVVVVSVHDINNREDRNFGVTPQTISFINQLSRRTKVVLVTFGSPYGLKLFDNIPNIVCGYEDVPESYRVVPQILFGALPAKGKLPISTGSFSIGQGIETASIGRLSIGEPESVGMNTEKLKEIEKIANQGITNRAFPGCQILVARKGKIIYNHNFGNLRYDFAEPVNDQTIYDIASMTKVSATLQAIMLLNEWGAIDLNQKIAYYLPETKGTSKENLLISDILMHQAGLVAFVPFWQKTKTGNSFNPSFYSFTKNKEDLQVSENLFVKPSIRDSVWRWVLQSKMLSSNPDNYHFTYSDLGLIILQHLVEKITNQPIDEFMLQNFYEPLGMISTMYNPLKVFSKTTIAPTEDDQIFRETQIQGTVHDPNAALLGGVSGHAGLFSTASDLAKLFQMNLQKGTYGGRRFLQPTTVPHFAKNYTSKSHRGLGWDKPTPNEAKPIIGTMASASTFGHSGFTGTVAWIDPEKDLIFIFLSNRVYTSVGNNKINTLKIRQRIHDTVYASIVQ*
>A_aquaticus-Field-F-tissues|ORF301_PL22_2(2-188)
FTDSAWLNHLQFSTTDPALLSFCHEGPWHKVNRIWHINVNTLKITQVHHRTMDMEIWGHEWFGKSGKTMWFDLQQPKGQTFFVGGYDVATGKEIKYSLPRNDWSVHYNSNADETLFAGDGGDPGAVAKAPDGQWINLFTPNGDHFDTEKLVNMKHHQYKLEPNVHFSPDGKWIIFRANFEGESAVYAVEVKKSL*
>A_aquaticus-Field-F-tissues|ORF302_GT5(6-225)
MSTKTRILFIANEMSPYLELTEFSEIANKLAVKTNDSNFEVRCIMPRFATINERRHRLHEVVRLSGINVSIDNDDYPLQIKVASLPNARLQVYFLDNEEFFKRKQPFTDDNDTWYDDNGLRTIFYCKGALETVRKFGWPPDIIHCSGWMTGLVPMFIKTAYKKDPVFMNSKVIYTIGENTFKEKFEKDFLTRININENVKDIISLKENNNSALFRTGASYADAITFGAAMPDKKLLEEFTKVKGKKVLHFNAETDLTDYLQLYSDLAK*
>A_aquaticus-Field-F-tissues|ORF303_GT9(2-258)
RIDTVIDLELFSRFTALLTGMCGARRRVGYHIFHGEGLWRGFMLTRKVHYNPHIHITKNFLSLIHAAFAQKIEVPFSKIEIPDSEVRLEQAIIDPSALEKVRERIEKKAKEARINYTPGKDRLILINPNASDLLPQRRWAQQRFSELIQAIHQQYPNDLILITGSPAEFVYVEKVRAVANVKNALNFAGQVSFTELPPLYTLSDVMVTNDSGPGHFSAVTPLRTVVLFGPETPALYGSVGNSIAITANLACSPCVSAANHRK
>A_aquaticus-Field-F-tissues|ORF304_GT4(196-340)
MKVAIVHDWLVIYGGAERVLEHIIDCYPEADIFSLIDGVPEKQRHFLRGKTPKTSFMQKLPGVHKHYRKMLPLMPYAIEQLDLTEYDLIISSSYAVAKGVLSGPNQVHVCYCHSPMRYAWDHYHFYLKETGLDRGLLSLFARWQLHKIRDWDARNSLSVDRFLANSRFVKERIWKFYRRESELVYPPIDTHLFTLHEAKENFYVAAGRFVPFKRIDLVAEAFANMPDKNLVLIGDGPEMDKIKQRANHMPNIEFLGFQPPEVMRDYLSRAKAFIFPSEEDFGIVPVEAQACGTPVIAFGKGGALETVVSPEMAAEKGLAPTGLFFTEQSAANLQQAVTRFESIATTFNSASIAAHAQHFSPDRFKQALMSNVELTWAEKKSRMSA*
>A_aquaticus-Field-F-tissues|ORF305_GT83(16-541)
MQFGQIRQSSALHPGKILLLLIIYGLLWFGTLNYRHLIPSDEGRYAEMAREMLVTGDWVTPRYNGYQYFEKPPLQVWATAVAFQAFGVGDWQARLWTALTGFLTILAIGFTGARIYNARVGWLAAVVLASSPMWVISGHFNSLDMGLSAFLVAALCSLLIAQSSHNKLSCRNWMWACWFFMALATLSKGLIGAAIPAMVFIAYSVSAGDWKIWTRLRLFSGTILFLVITAPWFVLVSLRNPQFLEFFFIHEHLQRFTQDAHSRTGPLYYFIPLLLIGLLPWVLQLPGALIQGWNERKPTFSSTWLLVCWSVVIFAFFSVSQSKLPGYIIPIFPALALLIGKRLERLLGHTNVMPITWQLQALGFAALGCVGFFFLSAIGKQARPDEIDAYAQYVSWIIGALITLVTFSLYAAWQSKRNGLQSIVSFAAGFFLCAIIAGTGHENLGRAVSGVDLANRIKNTIPEKINFYSVRLLDHTMPFYLGRTMIMVEDPDELRFGVDQEPALWLPTLDAFIARWKEDQTAYAMMVPEQFVALQGLNLPMQ
>A_aquaticus-Field-F-tissues|ORF306_GH3(2-178)
NLPSGSALGSTWSRRIAKEYGEVLAVEAKRKGVDVVLGPTINLHRSPLGGRHFECLSEDAMLTGALAGAYVTGIQGLGIGACPKHYVANDFETNRFGANVIADQRTLRELYLRPFEDATAAGAWTIMSSYNSVDGVTLTENELLNTPLRTEWNWEGVVISDWTAVRSLESAKAEQDLEMPGPTEFWSQNLINAVRNGEIPESTIDRKVVRLLTLAHHVGAI
>A_aquaticus-Field-F-tissues|ORF307_GH103(1-200)
VWGVESDFGKSFGKRPVVQSLATLVCQAPRRNDYFKKELMSALKILDHGDIAPEEFVGSWAGAFGHTQFMPSTFLTTAVDLDGDGRKNIASSAADALGSTANFLHKAGWVHGLPWGFEVKLPDGYSGPSGRTNRQSMSSWAARGITRLDGSDLGGGTAALLLPAGKNGPAFLVTRNFDAVYGYNAAESYALAICVLSDRLRGRPGIQTPWPTDDPGLARAERRELQALLNQRGYEVGEPDGVIGTKTKEAIADFESKAGLKRTGRAGLKVLEALRGR*
>A_aquaticus-Field-F-tissues|ORF308_CE4(60-186)
MPIPILVYHQISAVPPHGAPFRNIYVSPQSFARQMQLLKWLGYRGLSIGELQPYLRGERVGRVVGLTFDDGYLNNLIHAAPVLAHHGFSATCYAVSQRLGQTNVWDQDIGIAQVPLMDAVQLRQWQAHGLEVGAHTRHHVHLPAVSDESAREEIQRSQAELQDTLGQAVRHFCYPYGDFVDRHVSMV
>A_aquaticus-Field-F-tissues|ORF309_GH13_31(62-411)
MGKYFFQKVFFTCFLHLLNSFNSNCQKIPIYMSATQKKWWKEAIIYQLYPRSFQDSDGDGIGDLKGITQRLDYLKSLGINAIWLNPICASPNDDNGYDISDYKEIMKEMGTMKDFDEMLDGMKKRGIKLIMDLVVNHSSDEHEWFQQSRSSRTSPYRNYYHWWNAEKGTPPKRFSLFDVEANAWRYDTLTNSYYLHYFSRKQPDLNWENPKLRQEIYDIMKFWIHKGVAGFRLDAFPFMCKDTSFPSLPKKFNGDWVKYYGSEPRLHQYLQEMNQQIGKYDIYTVGEGGVIQFDEVMKFIDEDRHELNTLYHSEHTDSYGRKKEDASMYDATNKNLIALKSVFTKWDSLFATKGWNTVYFTNHDHSRAVSRFGNDAPQFREASAKMLYTFLLTQRATPYLYWGDEIGMTNIRFKNINQYNDIQTRNNYQYLLNTDKKKADEFLNSQQELSRDNSRTPMQWNASTNAGFTTGKPWLTVNDNHIKINVVEEEKNSNSILNFVKKLIKLRNANKDLLVYGKYTLLDRNNPNVYAYTRNTDKQRVLVLLSFKEIGGEFEIPINFKLGKELINNMQPLKKISNKIIMQPYQACVINLQ*
>A_aquaticus-Field-F-tissues|ORF31_GH23(2-100)
AGMWQFVPATGKHFSLKQNMFRDDRRDVLASTRAALDYLQKLYGMFGDWQLALAAYNWGEGSVSRAIAKNQKLGLPSTYSDLNMPAETRMYIPKLQAIKNIVLAPDAHSLRLPDIPNHPYFQQVPITRDIDVALAAKLSGVKPDDFKALNPSANRPVILASGTPQILLPWDNAVVFQMGME
>A_aquaticus-Field-F-tissues|ORF310_GH23(101-222)
MLRCAVLFVGICLAPVAWGQAGAQPNTLYGYVDGAGVAHLSYQPLDARYQPVLRSRADEAGHVPGKAHNRSTLLTWLEFAPEVKALQPVLRKAEQATGVDAELLKAIITVESGYQRNLVSPAGAIGLMQITPDTGLRYATKAEVAARPMDEHLRNPALNVMTGARMLADLTRRYGSIDVALAAWNAGEGTVRKAGGKVPHIAETQAHVHMVLELYWALLQQRQQGRAHELNLVRQDAPPTVALR*
>A_aquaticus-Field-F-tissues|ORF311_GT4(9-76)
MAGIKEKYPEVNYLGVLQQHELAKVYAAADVFVFPSKTDTFGLVLLEAMACGTPVAAYPVTGPIDVLGNSNAGAMNEDLREACMQALKIPREVARAHAEKFSWRAASVQFADHLKPVSTPEVHVTALA*
>A_aquaticus-Field-F-tissues|ORF312_GT2_Glyco_trans_2_3(8-201)
QQTDGELVAIFDCDHIPTRVFLKTCVGWFQRDARCAMLQTPHHFFSPDPFERNLGTFRRVPNEGSLFYGLIQDGNDFWNATFFCGSCAVIRRAPLMEIGGIAVETVTEDAHTALKLHRHGYHSAYLNQPLAAGLATESLSAHVGQRIRWARGMAQIFRLDNPLLGRGLTLWQRLCYSTAMLHFFFGLPRLVFLTAPMAYLFFEWHVINA
>A_aquaticus-Field-F-tissues|ORF313_GT2_Glycos_transf_2(48-214)
MLLQYLLPLIFFTAIAIQLFFVLGIFPRLFSHRDREAIVENKDKPAVSVVVASWNELENLKELLPILESQNYPDFEIVVVDDRSFDGTYDYLLFNEGHYKKVVFVRVESVPNHFTAKKYAVTMGIKKASKDIILLTDADCRPSSENWINQMVSQLGMKDIVLGFSPYEFHKGSLNALIRYETFYTALQYFSFALWKMPYMGVGRNLMYRRELFWGNNGFANHLALLGGDDDLFVNEVANKRNVAICLDEEAEVISEPKMTWADWMTQKRRHLSVGKRYKIKDKFSLGLLALSQVLVWYLALPTFFVKPSWFEAPQWSRIPADLLDQYRLQDFYLYNDWMRLVTFVFITWLIIRWIVLAKANKVLHKTIRNRKIPKYDFLFSTYFLIFGIITIFSNPKRIKWR*
>A_aquaticus-Field-F-tissues|ORF314_CE4(1-107)
DGPIPDITEFVLEILEKYNSFATFFCIGDNIQEHPSIFKKVIEGGHSIGNHTFNHLNGWNTNDGLYLENIDICKKTIHDNLRKDSETQANLLFRPPYGRIKKSQEKILLHDYQIVMWDVLSGDFSKDLSPTQVLNKTLHYTENGSIVLFHDSIKASKNMCYTLPRFLEHFLEKSYTFHTL*
>A_aquaticus-Field-F-tissues|ORF315_GT2_Glycos_transf_2(5-169)
MEKLIIIPTYNEADNIEKMLATIFALNQNYHILIIDDNSPDGTANIVKQLIPTSNNSLYIEERQGKLGLGTAYIYGFQWAIQHGYNYIFEMDADFSHNPKHLDRLYQAAKQGYDLVVGSRYIKNGKVKNWPWDRIFLSKGASLYTRLITRMPVKDPTAGFICYTNSLLSAINFDAIKFSGYAFQIEMKFTAWKLGFKIKEVPITFIDRQFGVSKMNKNIVKEGILGVLQIQYKSWFKSYKTNVSNKSYSI*
>A_aquaticus-Field-F-tissues|ORF316_AA6(2-180)
RNGATNEMARQIARGVEQAGLEARLRTVPAISTECEAVSPEIPDEGALYATLDDLKNCAGLALGSPTRFGNMAAPLKYFLDGTSNLWLTGALVGKPAGVFTSTASLHGGQETTLLSMMLPLLHHGMLITGLPYSESALLETQGGGTPYGASHHAGADGKSGLDAHEVALCRALGSRLAKT
>A_aquaticus-Field-F-tissues|ORF317_GT51(27-201)
LLFFLLNWIFPLPDKIEYSTIITDSKGEVIHSFLTKDQQWRMKTELSEISPLLRKTIVEKEDKYFYRHPGINPIAMGRALLKNLFRFKRTSGASTITMQVARALEPKKRTYLNKCIEMFRAIQLEKKYSKDEILQLYLNLVPYGGNIEGVKSASILYFKKNPDHLSLAEITALSIIPNRPSSLVIGKSNDAIVKERNRWLQKFAADKIFTAKEIKDALEEPLTASRGIVPKYLPQLSYRLKKRGGAIINTAIEMN
>A_aquaticus-Field-F-tissues|ORF318_GT4(12-129)
PGARDPGLRAELGIDENTQLLIFAGRGSKEKNLPVLLACMKRLGRRYHLLLVGSSMPAAVPGNVTVVDEFCPATQVARLMASADALLHAGDQETFGLVILEAMASGIPVVAVAAGAFEEIVTEQCGFLC
>A_aquaticus-Field-F-tissues|ORF319_GH13_11(57-235)
TQPDPRDNAAEALKARVVADLPAPAAGVRVDPAQRVIYELHIKGFTALHPEVPVKLRGSYAGLAHPAAIAYLQALGITTVCLMPVAQRADEARLLDLGLSNYWGYSPIAWSAPETRYWSGSEGTTPRSEFKHMVDALHQAGLEVILDVVYNHTAETDAFGPTLSLRGIDNAMYYQLEPGNPAQYMNWTGCGNCVNLNQPLVLRTVMDSLRLWVQDYGVDGFRFDLAPVLARGAQDNEYR
>A_aquaticus-Field-F-tissues|ORF32_GH3(53-278)
MTRAFICGLLGETLLDEEKAFLRETQPWGVILFRRNVASREQLRTLTSGIREALGWDAPVLVDQEGGRVQRLAPPHWRAYPAAAAFERAHDDPGRRDRLAWLGARLIAHDLREVGITIDCLPVLDTPAQGSHNIIGDRAYSAQPSGVARIGRAAAEGLLAGGVLPVIKHIPGHGRARADSHLELPVVNATRDELEQVDFAPFRANADMPVAMSAHVVYTAIDPTAPGTLSKIVVGETIRRDIGFGGLLLTDDLSMKALSGGFRERAEAAIAAGCDIVLHCNGDLGEARAVAEGAPVLAGAAAKRAGDALARIETVSDFDPVDGAREFDSALAVAV*
>A_aquaticus-Field-F-tissues|ORF320_GT41(89-614)
MFQEVFKALQNNQFPEAESLLKKMLVANPANPDVLHLMGVVCGMQNRPDDALRLFEHALQLTPDNPALHFNTAKALSTLQRDADALEHHQKALALDPDNPEIWLNYGRSLDNLRKREEALTCYEKAVALQPQMTEGWFNKGKILGELKRYEEALQSYINAYQLRPTEPFLLGVILHYKMLICDWADLEGIYLKIQQDLHAHQMVVEPFGFQGISTSEQDLLESAKIFAKQRFPARERMAIQSTPKAKNEKIRIAYLCGEFRDQATSVLMTGVYESHDPEHFEIYALDNGWDDGGVLRPRMKKAFKEIIDISHMTDLAVVKLIQDLKIDILVNLNGYFGEGRQHVFASHPAPIQVNYLGFPGTLGAEYMDYLIADPIVIPPDSRQHYVEKIAYMPNSYQANDSKRIISERQFTRAELGLPEAGFVYCWFNNNYKITPETFDSWMRILKAVEGSVLWLIQDNAPAEKNLKAEALKRGISPDRIIFAQRLPLPEHLARHKMADLFLDTLPYNAHTTASDALWAGVPVLTLLGNTFPGRVAASLLNAVGLSELVTHTPEEYEQRAIELARDPLALKVVKDHLAENRFTKPLFDTKLFTRDIETLYRKMVERHEAHLTPEHLS*
>A_aquaticus-Field-F-tissues|ORF321_GT2_Glycos_transf_2(8-128)
MHTFKKLSIIIPAYNEEKTIQRILQKVSEVNLICAIEKELIVVNDCSKDNTESEVFAFKKANPSIDVKYIKHSVNQGKGAALHTGIKEATGDYLIVQDADLEYDPEEFNILIKPITDGFADVVFGSRFMGGNAHRILFFWHTMGNKFL
>A_aquaticus-Field-F-tissues|ORF322_GT30(52-212)
KRMILQTFYNFSIHFYVLLIKFFSFFNPKAKSWVKGRENIFSAIREQLPTDGSPIAWFHCASLGEFEQGRPVIEAFRTEFPSFKILLTFFSPSGYEVRKNYSGADFIFYLPADTPKNATRFIEIIQPKIAFFVKYEFWRNYLTELQKHHIPSVSFSTIFRENQLFFKPYGGFYRQVIFKFNHILVQNQTSFNLLQKIGYQDATLAGDTRFDRVKQIVATKKAIPIAAQFKNNETTFIVGSAWKEDMEVLIPFINTTSPIKRFIIAPHEINVEELAAWQAKIQAKSIRFSEINETTNLLDFRVLLIDNIGMLSSLYQYADFAYIGGAFGKGLHNILEAATFGMPLFFGNKSFERFQEANDLIRLGSAFSIKTQEDILLIINDLSTNSEKRKHVSDSCKNYVLNNIGATEKVLTIAKNLLA*
>A_aquaticus-Field-F-tissues|ORF323_GT2_Glyco_trans_2_3(87-306)
QEYDVIAAMIENMVKVLDYRNYVIFVGTYCNDATTIAEVERMRRRYKQLRRVEVPNPGPTCKADCLNWIVKAIFLPEKQHAMAFAGVILHDSEDVLHPLELQLFNYLLPRMDMIQLPVMSLEREWHELVAGTYMDEFAEWHGKDMQVRESMSNVVPSAGVGTCFSRRALAALSAQSHDEPFNTRSLTEDYEVGAHLARLGLKQIFVMFPVQFQVRRSAWFGLKPDRQLNVSLPLCVREYFPNTFRTAYRQRARWTLGIGLQSWETIAWRGSIAARYILLRDRKGIVTAFISVLAYLLVVQLTLFYLARFFGWWHVFYPSIFANSTWFATLISFNLGAMLWRAASRAYFVNRLYGWEHALMSVPRMVVGNFINFMAVARAWRMFMAYLFLGRAMAWDKTMHDFPSEDRLGQKHQKLGDLLTAWQAIDDSKLSSALQTQTQSAMPLGRVLLSKGWLDDETLAEAIAFQADLPRAVLDEATVQAMARKLPPALCTRWRAICIGIKADGQCVVAAANPLSPEILAQLGSVLGQTPLVHIAREGEIASCLRLLAGVPAGLANDSVPLLGDLLIQRGAIRHDRFEQLMASYQPGRHGRIGDYLTQSGVLPRHEIEAALEVQRMAHLAVTRQKALTVAANAATITSAP*
>A_aquaticus-Field-F-tissues|ORF324_GT2_Glycos_transf_2(6-155)
MFNPIIIIPVYNHGAMIGHTVDSVLGICTLPILLVNDGSDIKCTEVLRDIAKKHSPRVQLVEHAHNQGKGAAIQTGFRSAFETGYTHALQVDADGQHRLEDIAWFINLAEKTPEALVCGYPIYDETVPKHRLYARYLTHIWVWINTLSMRITDSMCGFRVYPLARIVPIINRTHLLPRMSFDVEILVRADWAGIPIINTPTKVSYPEDGVSHFLSVKDNLYISLTHTRLFFGMLWRLPKLTYRLFTHKPR*
>A_aquaticus-Field-F-tissues|ORF325_GH29(1-197)
DDWAKLFENAGAKYVVLTSKHHEGFTLWPSKYSWNWNAVDVGPHRNLLGDLTQSVRAHGLRMGYYYSFLEWYHPLYKKSTINQYVAEHMLPQMKELVNEYNPDLFWTDGEWDYPSATWKSTQFLSWLYNESAVKSSVVVNDRWGKETRSKHGGIYTTEYDLVDAGDASVTKFDHPWEECRGIAGSFGYNRMEQLDDYSSS
>A_aquaticus-Field-F-tissues|ORF326_GT51(40-123)
MQIFFALQIALWISLDPSSTAFQRAERWRLCTWHWTCPVQSHWVPYDKISNNLKRAVLVSEDDIFFQHKGVRVEDMQKAWQKNQQQNQQKTQAGNKSKIALRGGSTITQQLAKNLFLSSEQHYL
>A_aquaticus-Field-F-tissues|ORF327_GT51(74-248)
PPRKRSASKRASPPPRRRSGSFLGGMVYWAFVLGLWGVIGAGGVAVYYGSQLPPIDKLAIPKRPPNIAILAADGELLANRGDTGGAAIRINELPPYLPKAFVSIEDRRFYSHWGIDPMGIARALLRNLTGRGTMQGGSTLTQQLAKNLFLTQERTVSRKIQEAILALWLEHKYSKDQIIELYLNRVYFGSGAYGVEAAAERYFGHSARNVTLGEAAVLAGLMKAPSKLAPDRNPEGATERAAQVIAAMAQEGHITEAMAKLALANPAHTHKDQGAGSINYAADYVMDVLDDTIGAIDDDLVVTTTIDHNLQTAGERALTEELDKKGGKFGVSQGALVSLDPNGAIRALVGGRDYAD
>A_aquaticus-Field-F-tissues|ORF328_GT4(17-133)
MDTSLFTPGTRERLDESTAPRFVYIGRVAVEKNIEAFLKLDLPGSKWVVGDGPLMARLQREYPEVHFAGVFPQNELARFYRAADVFVFPSLTDTFGLVLLEAMACGTPVAAYPVAGPLDVVGNSGAGVLAEDLRQACLDAMNIDRSHVRRIAEGFSWAAAARQFEQHLHPNSQERIATLKPQAG*
>A_aquaticus-Field-F-tissues|ORF329_GT4(179-277)
MKILLVTDAWLPQVNGVVRTLTQTKLALEKMGHQVEMLTPLLCKTIPCPTYPDIALSLFPKKTVAGMIQSFQPDALHIATEGPLGIAARAYALRHKMPFTTAYHTRFPEYVKARFGIPLTWTYRFLRWFHAPSTAVMAPTPVVKADLELYGFMNVVLWTRGVDLDVYKMQVSTRLASAHPIFLYVGRVAIEKNVEAFLDLSLPGSKWVVGEGPALASLKEQYPDVNYLGVLQLDDLAKVYAAADVFVFPSKTDTFGLVLLEALACGTPVAAFPVTGPID
>A_aquaticus-Field-F-tissues|ORF33_GH1(2-169)
ALCQAEGGRTIRSYQSEFKIGTTFSYSDLDPLRENHDRDQKAVVKVDALLNRLFLEPLLGLGYPTKDLKVLQRIERFMLQGDEQNLAFQMDFIGLQNYTRELVSYSPFMPLIQAKIVKANKRNVHHTLMNWEVYPPCIYKALKRLDTYPTIKEIIVTENGAAFRDEVKEDEV
>A_aquaticus-Field-F-tissues|ORF330_GT2_Glycos_transf_2(9-133)
MSDAQPLVTVIIASYNHGRYIEDSILSVLNQSYKNIELLVVDDGSTDDSVERIQALQAQYGFDFRVQKNQGLTNTLNGAIARSRGSLIVPFGSDDIMLPERIAIQVEYMDGKPEVGICAGNIELIDGDGNLYPEKRQRR
>A_aquaticus-Field-F-tissues|ORF331_GH30_1(3-229)
AGLKDWVDEMFRDEQSSKYFAGTAIHWYESTYDYFPEALQYAHNKAPNKYLIETEGCIDSEIPKWKDDAWYWKKEATDWGWDWASEKEKYLHPKYAPVNRYATDIIGCLNNWVDGWIDWNMVLDKQGGPNWFKNWCVAPVIVDPVNDEVYFTPLYYTMSHFSKFMRPGAVKIGCEIDNKDLMATAVKNPDGSIAIAIFNPTELIQTIEIQLENKNAIISIDSKALQTILIKPN*
>A_aquaticus-Field-F-tissues|ORF332_CE11(3-218)
MKQRTIATPVKTVGIGLHSGRKVTISIKPAPVNSGVQFVRVDTPEQSVVPATALAVCDTRLASVIQKDGVRVSTVEHLLSACAGLGLDNLLIELDGEEVPIMDGSAASFLFLIESAGIAEQDAPRQFVVIKKPVEVREGDKLARLEPFFGFKLDFTIDFKHPAVDKTGQRFAVDFAEQAYRSEIGRARTFGFAHEVEALREMGLARGGSLDNAIVLDEH
>A_aquaticus-Field-F-tissues|ORF333_GT19(1-144)
EASGDILGAGLMRALKAQHPAVEFIGVGGPLMQAEGLTSYFPMERLSVMGLVEVLGRLRELLARRKKLVADLIAAKPDVFIGIDAPDFNLNIELKLRQAGIKTVHYVSPSVWAWRQKRVLKIREGCDLMLTLFPFEAKFYEEKG
>A_aquaticus-Field-F-tissues|ORF334_GH13(149-469)
TSQNVSVYPTNWWVGMKKNNIQLILRTNDRIFFDTNSNISIDKKGVTITKIYQPKNKKYLIADITIAPNTVVGNANILVKNATQNITIPFELKPRRKGNGTLYAQGLNSADLMYLIMPDRFSNGDPTNDKIAGMLDQTLRRDTVFNRHGGDLQGIQNHINYFKELGITSLWLNPVIVNDMPERTEHGYAFTDHYRIDPRLGGEKAYKNLIDHCHQNGIKIIQDAVYNHVGDQHLFFTEMPDSTWFHQWNTFTQTNYKDQTLFDPHAANIDKKIMEKGWFVKSMPDWNHANKFVENYLIQHAIWTVEEFGIDAWRIDTYAYNDLEFMNRCNKALLDEYPNIYMFGETWVHGVPNQSYFTQNNYNIPYKSNLPGVTDFQTLWGIKDAMQKDFGWDDGINKLYTTLAQDFVYKNANNNVVFLDNHDMSRFYSEVGENMDKYKMALGWLLTTRGIPELYYGSEIGMTGFTNPNDGYVRKDFMGGWKGDKENKFLQNGRNEKENEIFNYIKILSNYRKNCKAITQGTLTQYYPIDAVYVYFRTYQNQKIMIIINTGKYNTTFNLNRFSENINGKKIGKNIITNNTISINNQLTIDAQKIMILELK*
>A_aquaticus-Field-F-tissues|ORF335_GT51(3-91)
YKRQALLSFKIENNLSKDQIFELYINQIFLGQRAYGFAAAAQIYFGKPLKDISIAEAAMLAGLPKAPSAYNPIANPSRAKSRQQYIIDRMEENDFITATQAQSARQEVLRLRADQDSSRIHAEYVAETARQMIFAQYGTDAYTRGLNVY
>A_aquaticus-Field-F-tissues|ORF336_GH3(73-288)
MRKITTFCVLLITSIISNAQQQNSKQILSKLTLDDKIKLVVGMGMNLKEADAAAIGQSMDKVPGAAGSTYSKADIGLTKMILADGPAGVRILPKRKNDTHTYYATAFPISLMLASTWNEELVKNVGIAMGNEVKEYGVDVLLAPSMNIHRNPLCGRNFEYYSEDPLIAGRTAAAMVNGIQSNGVGTSVKHFAANNQEVNRMLVNAVISERALREIYLRGFEIVVKKANPYTIMSSYNKINGTYTSQNKDLLTTILRKEWGYKGLVMTDWFGGNNAVEQLKAGNDLLMPGTPVQTKAIEDAIKNGTLTENDLNINVERILNLVQLTPSSQNYKYSNQPNLSAHAQVARGAATEGMILLKNENNALPIVKNFKKIALFGNTSYDFIAGGTGSGDVNKAYTISLLQGLENGNFKMDKNLSNTYKQYIIDAKAKQPAKKYFFELPTPISEMVVDEKLIEQAANNNDLAVLTIGRISGEFQDRKVENDFNLTTNEKQLIKNVAKIFHKNNKQVVIILNIGGVIETASWQDDADAILIVWQGGQEAGNAVVDVMNGNVNPSGKLTTTFPISYNDVPTSNNFDGKHTSEVEVKGPFGMSLGYPSQTDYTEGIYVGYRYYKTFNKNVAYEFGYGKSYTNFKIDNLKLSSNTFNNKITATMDVTNIGSVAGKEVLQLYIAAPKNTDYSKPELELKNYAKTKLLKPNEKQTISLEILPKDLASFSTKQSSWIADAGIYNVKIGTSCKQIFQTKNFSVAKKIIVEKCNQVLAPPAEF
>A_aquaticus-Field-F-tissues|ORF337_AA2(80-180)
MTSKGMCPIAHGANTEASETPMAWWPKALNLDILHQQDTKTNPMGPSFSYRDELKKLDVGALKKDMKALLTNSQDWWPADWGHYGGLMIRMAWHSAGSYRIADGRGGAGTGNQRFAPINSWPDNANLDKARRLLWPIKKKYGNKISWADLMILAGTIAYESMGLKTFGFSFGREDIWHPEKDIYWGSEKEWLQKSGGEGSRYSGERELSNPLAAVMMGLIYVNPEGVDGKPDPLKTAKDMRVTFARMAMNDEETVALTAGGHTVGKAHGNGNAANLGP
>A_aquaticus-Field-F-tissues|ORF338_GH8(2-208)
MMAERLLRDTTANIPGLGLTLLPGPKGFQSGGDTWKLNPSYLPLQQLRWFAKHMPNPAWDKVLQSARKIVLGSALKGFAPDWIIYRANKGFEIDSTGEAYGQGAYNAIRVYLWAGLMSPSDANTKAVLDAFAPMAKYVATQGYPPEVVDIQSGTALKAGPSGFSAALLPFLQARGDKAALLTQQNRIAAKPIRPKAYYEQALGLFGLGRIDGFYK
>A_aquaticus-Field-F-tissues|ORF339_GT51(37-210)
MALRLACAATGAVSPDLNELVEYKPKIPLRVYTADNVLIGEFGPEVRDFVAIKDIPLVQKQALLAIEDSRFYEHGGVDFKGVARAVVADLSGGLKQGASTITMQVARDFYLTKEKLFSRKLTEVMLAYKIESTLTKDQILELYMNQVYLGQRTYGFGAAARVYFGKPLKDLSIAQAAMLAGLPQAPSTLNPVVNLAGAKARQQLVLTRMKDLGYITEAQFKTAVDDDVH
>A_aquaticus-Field-F-tissues|ORF34_GH3(3-164)
RSLRSPALLIAVDHEGGRVQRFLEGFTRLPPMNVLGELWQQDEAAARAAAEDVGVVLAAELRACGIDLSFTPVLDLDWGRCAVIGNRAFHREPAVVAELALALQRGLQQGGMSTCGKHFPGHGFVSGDSHFVMPQDDRSLSELEADDLIPFARMAAAGMGSVMP
>A_aquaticus-Field-F-tissues|ORF340_GH3(56-294)
MSKATMNPGPITLDVVGQVLNAEDRRRILHPLTGGVILFGRNFANRKQLTKLTADIKKLRPDVLISIDHEGGRVQRARTDGFTHLPAMRKLGELWGAKHQSTHAAESAALAMAAATACGYVLAAELRACGVDFSFTPVLDLDFGRSGVIGDRSFSRDPQIVFALAKSLNEGLRLGGMANCGKHFPGHGWAEADSHVAIPVDERSLQEILNDDAKPYEWLDLSLAAVMPAHVIYPKVDSNPAGFSKIWLHSILRQELGFEGVIFSDDLSMEGASVAGSVVKGAELALEAGCDAVLICNRPDLADELLSKLKVSKAKLAESKKRLNRLMPSTLAGPWDSLQNEPEYQHAKGLLKQFCLI*
>A_aquaticus-Field-F-tissues|ORF341_GH103(1-150)
VFANVEIKPNIIAILDKPSTSRPWYQFRSSFYNERLLKSGVAFWQQHAAALQRAEQVYGVPPEMVVAILGIETNYGRNTGSFRLADALSTIAFNYPRRAEYFRGELTEFLKLAKEEGIDPLSLKGSYAGAMGLPQFMPSSFRKWAVDFDG
>A_aquaticus-Field-F-tissues|ORF342_GH23(99-239)
MRLMYAVIIITAFLTGCASTDWSSDTPTKANSRSSRAARVNLKNQSVSKVYAPSDNLWLRIRDGFQMEPMNTPQEIEQVRWLSARPDYVNRSMTRSSRYLFYIVQEVNARNMPTEIALLPFVESAFVTNAKSSAKAVGLWQFMPATGKDFKLTQNVFRDERRDVVQSTDAALDYLQRLNNQFGSWELALAAYNWGAGNISKAQKRNIAAGLPTDYESLTLPNETRNYVPKLMAYRQIVLDPKAYGITLPELENHPYFIAVDVGSDIDVSLAIKLAEIPPEEFQSLNPSFNKPVILSNANQQILLPFAHAEIFQDNLKKYNKPLSSWTAVQVSKTESVDQTAKSLGVDADTLREVNAIPKGMRIKAGSTVLIPKTSRRPGDVSSALAENASLSLEKPLPPPPKCPKPAKGAKNAKAAKCTPVKATKTGESAQSKGNSSVNNAASQHKSASTGLAKSAKNASSATSSSKTSIKGVGKSQ*
>A_aquaticus-Field-F-tissues|ORF343_GT4(45-154)
SNNSVDHFVANSRFVARRIAKFYGRISSIVNPPVDTGLFELQTIKEDYYVTAGRFVPFKRLDIVAKAFAQMPDKKLFILGDGPEMEKIRACAGPNVVFTGFLPPSQVRDYLSRAKAFLFPSEEDFGIIPVEAQACGTPVIAFGAGGALETVIGQDDPSNRSPTGHFFYEQTAEAVM
>A_aquaticus-Field-F-tissues|ORF344_GT26(56-228)
MTTTKNLFSVNLSLIDRFNLINHISKWSSDKQSRTVAFSNVHMLVEANENQSFGSMLNNFDLTLPDGKPLSIVLKWLYGIKQEQLAGPEMLPLLLAEAETKGLAVYFYGSTQENLDEIQKVLQKKYPQLKIAGMYSPPFRTLSEDEENEIVAKINFSGANLIFVSLGCPKQEKWMSAMKGRINGVMMGVGYAFLTIAGLEKRAPTWMINMSLEWLYRLFREPQRLWKRYLYTNSRFILLFLKAYF*
>A_aquaticus-Field-F-tissues|ORF345_GT2_Glycos_transf_2(408-528)
VFNPGKSDLKWLEDTAVGAAAVLSDVAAYQEAKQLGLAEVVANDARSWEDAIARLIEDQAYRAQLQARSYDYLQQYATMEDQLGHWVRLLQDVLPPSLRQVLDSYAAEHHGPILRQPVSLMHADDYRAWNKWEKSHQIREIDAEMMAGRMVMQWRQQPEFLLIMIVPSAARERLATTIDSLQQQMYQRWKLIVLADWEHPDPIFTGNDTLGWLRLDTLEDPQLLSAALNGLLGEVRSDWVMLLPAGAALAPQLLLRMGDAIQAQAQALAIYTDHDSYTQPGCYVQPSLKPDFSLDYLRAYDYVDSAVALSYQGLASLGGFEAYPGAEVWNHLLRLAENYGLGVVHHLDEVLFHLPAQPAGVRHEREAARQVALENHLQRLGIAATVSSGYVDNTLHVDYQLSGTPLVSIIIPTRDKLEYLQPCVESLFANTTYPHFELLIVDNQSVDPDTLDFYTSLQQDYPGRVRIIEYPQAFNFSAQCNSGVAAAQGEYVLLLNNDTEIIQPEWLERMLGIAQRPEVGAVGPRLVYPEIGRIQHAGIVLGLPAGMLSVADHVHEKAALDEPGYMNRLLTEQNYSAVTAACLLVAKDKYLAVNGFDAADLTVLFNDVDFCLKLQQQGLLNVFTPYITLVHHHAKSIGKQTYDPTIALRAAAREQQELGVMLKRWLPQLAHDPAYNRHLSLRSKSMLIESTCAASWLPREPGQTKVLGLPIAGGSGEYRVSLPFHALQQSGRLDTELISPVKGGAMPVLSVVEMARLNPEILLVHTILSDGMQHALQQYREYLPDMHVVFGLDDLVGALPEKNILHRLWRKTMPDARPRLRAMLKHSDSLIVSTEPLADACRNMIDDIHIIPNRLARHMWGELTPGRRQGRKPRVGWVGAQQHQGDLALILEVVKQTAHEVDWVFMGMCLPEMRPYIAEEHGWVPFQDYPAKVAALDLDLAIAPLEVNVFNESKSNLRLLEYGAMRWPVICTDIYPYQTNDAPVCRVPNTTKAWVDAIRARIHDLEAAYAEGAALRAWVDRHYWLDDHLDDWQLALTGQISKK*
>A_aquaticus-Field-F-tissues|ORF346_GT28(192-344)
QGLMKMTNRTVMVMAAGTGGHIVPGLAVAKELQQRGWKVVWLGTERGMENKLVPPTGIPLERLAFHGVRGKGLIGSLKGVLQLCGAFVRAAQLLFRHRPDVVLGMGGYVCLPGGVMSGLLWKPLVLVNADASLLLSNKALLPFARKLVCGFDGSAAKSGAKALVTGNPVRREIEALPAPAQRMAGRSGPLRVLVVGGSLGARVLNQTLPQALALLPAAQRPVLTHQTGEANFAEVQAAYHAAGLDQHVTLLPFIDDMPSRLADCDLIICRAGAITVSELCAAGVASILVPLVVSTTAHQRDNASWMAKEGAAIHLPQSELTAQKLADVLAGLDRPRLLELASHAH
>A_aquaticus-Field-F-tissues|ORF347_GT41(150-742)
EMRLEDAETFKANQHRLTHFGEALMDYTDTAALCMQMDMVISVCTSVAHLAASLGKPTWIMLPYNADWRWLLNRRDSPWYPAVTLYRPDAPKNWSGLLTQVGIDLNAAYQTASKQANKAGGQLALFAGNTSSPSHEQETHLAQAEKIVTLYERAVRLMSQGELEEAEQTIDLYLEGKANDKAALNLKAVIAAQRHREGEAEKIWMTLLTAHPDYTEIYTNLGLLKQKQQNNQVAETWLRQSIEHNPKQFDAWLNLGIVLQALRKYSEADEAYCTAEKIKPKSSKLFFNRGTLFHRKHDYDAAQQCYRHALTLDPLNGNALTNYVFSMHYAPKVDLLHVKKQTQELADKFYIASKKAVDEKIIWRNTPDANRQLRVGLVSADLRQHPVGYFLVGILKALTGSHLAIYAYANHHQSDDITQQIIAVCTAWRVVDTLSDNALVQAIKADEIDVLIDLSGYTEGNRLPMFAHRAAPIQVSWLGYFGTTGLRQMDYLLADATCVPEEETQFYTEKIWCLPDTRLCFSPPEDAPACAPLPAKVRAKVDGDERYPFTFGCFQEVSKINDEVVAAWSAVLHAVPHARMRLQSRWFDEPAQRIRIQEKFIKLGIAEERLIFRGVMPRSAYLASYSEVDLVLDTFPYPGGTTTVEALWMGVPTITLVTPGMLGRQGAGLLSAAGLSSWVCTDRQSYIRHASVWAAPARWTALADLRKRLRQQISQTPLFDSKRFAEYFELALRGMWQKWVRNAAGVQKKSSGALSAENGGYVKFACFQNQKPLDDRTLALCARALLAVPNSRLSCHALDFDNETVQERILAMFESLGVSKNRIDMIALPTRSVRLKQYQQVDLAFHLSPHADDAEAVRDALRMGVPVLMLAPAAIPQNPEAIGRESESLAVVVAKDEEAFIVQVILMAGQAKKITSKSTIL*
>A_aquaticus-Field-F-tissues|ORF348_CE11(4-276)
MIFQRTLKQAISATGVGLHSGERVKLTLLPAAPDTGIVFRRTDLPESEDVKAEPALVNDTRLSSTLVTATGVRVGTIEHLMSAFAGFGIDNLIVEVTAAEMPIMDGSAAPFIYLLQSAGVVEQTAPKRFIRVKQPVEIVEGDKWVKLEPMDGFKITLSIEFNHPAFNLAPQKVTIDFASSSYLDEISRARTFGFMHEVEYMRQHGLGLGGSLDNAIVIDDEYVLNPEGLRFPDEFVRHKILDAIGDLYIVGHPLIAAFSGHKSGHALNNKLLRKLLETPDAWEYVSFTDPLDAPSSFHRLPEVV*
>A_aquaticus-Field-F-tissues|ORF349_GH77(1-179)
WLAPYAAYCVLRDMFGTSDYRQWKDYSRYDVVKIAEFMLPEQAHFDDIAVNYFIQYHLHIQLSEAATYAHEHGVVLKGDIPIGVNRNSVDTWVSPELFHMQMQAGAPPDMFAIKGQNWELPTYNWEAIKRTGFDWWKKRFAQMSNYFDTFRIDHILGFFRIWSIPMHAVEGILGHFVPAIPVSINELNSKGIQFDHYRLTHPFINETVLF
>A_aquaticus-Field-F-tissues|ORF35_GH73(181-319)
MTTQFSSTYSASDALNQQLAVDPTQMSSLRSRMAKDPKGAAKEAASQFEALLMGTMLKTMRETKFDDEGDSAMDTYRGMLDQQMVQSLSHAGGMGIADLVYKQIAKQSGFDPGTDASKLRPSANSPVLPTRVMQSAGVKAYQAAQSEAASAGLLPNAAAATTVPSSSPVASGDGKSFIQGMLPHARNAASQLGVAPEFVVAHAALESGWGKRAIRNADGSNSHNLFGIKATGDWQGKSTSITTTEYVNGTAQKKVEKFRSYDSYADAFSDYASLLKGSPRYQAALNQGRNVQGFAQGLQSGGYATDPRYARKLVDVAASLAQQSVRS*
>A_aquaticus-Field-F-tissues|ORF350_CE4(1-84)
DILEQKKVPATFFIVGLQGEKNIPLLQRINKDGFEIGNHTFTHGNIAKMSPERAEVELRLTRLLIETITGKSTILFRAPYNADSEPQTYEEIEPLARSKKDNYIAVGESIDPNDWEVGVSADSIVARTIRLAEEGNANIILLHDAGGETRAATIEALPRIIDYFQKKGCKFTTVADLMGKTKDDVMPKVASSYTNKLNFFIAEATY
>A_aquaticus-Field-F-tissues|ORF351_GH23(6-107)
ILGANNLPLELKYLSIIESALNTTIISRVGAAGLWQLMIGTGKMYGLEINTLVDERFSPVKATNAAAHYLKDLYSIYGDWHLVIAAYNCGAGNVNKAIRRAGGKRDYWAIYANLPRETR
>A_aquaticus-Field-F-tissues|ORF352_GH29(15-234)
SVFILFCFIIIHASAQEKAGGLKTPDAAVKDFMSQRFGMFIHWGPINLRGTEIGWSRGNGVDTADYDNLYKEFNPQQFNADAWVLAAKNAGMKYLTITSKHHDGFCLWPSKYSDYTIQSSPYKKDILAALSKACEKQGIKFCVYFTILDWHDPLYPISNLPDGKMKESGDMKKFVEKIKGQLTEIITNYHPYMLWFDGNWEAPWTLAMGQEVYAHIKKSDPYVVVNNRLGKGTHKLMNDQTVGDY
>A_aquaticus-Field-F-tissues|ORF353_GT4(170-313)
ERVAHETLRVLDQWLARQDQRLQGLELELAVPQDVAVPAWLSHWPLRVLPGRGGLWWEQVTLRRAAQQALLVNLCNMAPVGRRRQLVLIHDAATVRAPDSYHRAFRAWYALAMPRLYRRSAGVMTVSDFSRRELAQVYGARTVVGLLPEGCDHMHRIEPDFGLLEQEALHRRPFVLAVGSMAAHKNFPAVVKAMALLGHPAFDLVVAGGRDPKIFGAGAGPLPPNVKHLGYVSDAQLKALYQSAACFVFPSTYEGYGLPPTEAMACGCPVLAAHAASMPEVLGDAALYFNPHDPQDLATQLQALMNSPARRQALAAAGLARSQQMRWERTAEQLLLAARACHDRGSA*
>A_aquaticus-Field-F-tissues|ORF354_GH3(105-330)
MFNLFLSSMKKLLLFLNLLIISLVSHAQKPDFLVNYNKIWVDSTFNTLTIDEKIGQLLMPRGNFSGKAIDTTLLKQWVRDYKIGGLVMFAGSPTAQAKIINELQKVSKTPLFIGMDLEWGLAMRLDSTVRFPYQMTLGAMQGNDDLIEKMGIEVARECKRMGVQINYAPVVDINNNPNNPVINFRSFGENKNLVASKALAYMKGMQSQHLLTSAKHFPGHGDTGVDSHADLPVINHDRKRLDSLELFPFRTLIDGGVSGIMTAHLSIPALDSTKNLASTFSSKIVSNLLRKELQFQGLTFTDAMDMQGAVKYFPKGQALVKAILAGNDILETFVDVPTAFNAIKLALTKGEITQKTIDERVKRILMAKSWAGLDNYKAIEIENLVQDLNTIQGDLLNRQLAEKAITLLKNEDAILPVKDLTQRIACVSIGGNDITDFQKMTSNYTTIDYFNILPNTADSSVNTIVKEVQKYDLVLLGLHLDNIRPAAKYGVSDANKKALKSLINANKNTVVSVFGNPYSLDKFEELEKAKALIMAYQLTPYMEEATAEAIFGAIPMKGKLPVTVNQNYQLGMGIETSEIGRLAYGIPEMVGLESPKLFHDIDSVMNHSLKEKIFPGGVVQVAKDGRVIYRKSFGYQTYEEAKNAESFVISNKNYQNENKNDVMDEMVIKNTMRFNDTKNLISKGKTNKGLVKVTDIYDLASVTKVSTSLLAIMQLMSENKFDLDKTLKDYYPEFSTSNKANFRFRDMLTHKAGLKAWIPFWMDCIDSLATVKNSAIFKKKYTKYFRQNFFQRIFASKKYNLSIKDSIVKSKTF
>A_aquaticus-Field-F-tissues|ORF355_GH81(53-694)
MPSLHVLGLSLLMGLGLAAAAPAQSVKAGAGAYLLAPKGGDPAMPSAALRTPAMLQRAAPTNQWYSTLVFNAAPEVIYAQPLSVKATSSGLELALPSKQVRPTERRDVEIHYPHTDPISVAPVAFAPGQARLAGHSDWAIDIAMGQGDDQFNATVAHGSPYVSFAVSRGDARVRLPFAADRIATADARVLALNLKGKTYALFGPTGVAWEQAGPTEWLAHLPAGKGYLSAAALPDAKADTLALFTRHAYAFITDTKVSWQYQPQRSQVASTFQVSTRSMEGPDNGPLLGLYPHQWFNNASVQTQLGASYDTVRGPIKLLAASSFKTQHAYTGFVPYWPGLKDSPRQAELNEVIDKDLREARRMMLQEGDDAYWQGKGLQRTLMLLDVVEQQGDLKARDKLLEMMKKRVEEWFSGESRKTYFAYDKALGAVASYPENAFFTVRQINDHHFTYGYWVRVMAELALRDPAWAAQQQWGGMVDVLVADIATAERGRADFPFLRNYDPYEGHSWASGIGLGDMGNNQESSSEAINAWAGLILWGEVTGNTALRDLGVFLYATEAESIDHYWFDVHHLVFPPEYKNVEVSQVFGGAYKHNTWWTDEPRQIKGINLLPITSASLYLGRSPAYVQRNLDALVPEMAIYKDRNAKPKNPPPDDVWQDIFAKYQALSDPAKALTQWNRWGSFELGDSRTHGLHWMLSLQAMGLPDFSTTADTPLFSVFKRADGRKTYLAFNASKTPLTVHFSDGHTLQVPPGTLGQGQ*
>A_aquaticus-Field-F-tissues|ORF356_GH16(16-279)
MSAAPTAKRKGWRLVWRDEFEGHAVDPTKWDFDLGNGFYDYRNHAWVPGWGNEELQYYTHEPENVTVANSLLTIRAVKAPLHGCGYTSARLKTRKRDGTPLFNKLYGRFEFRAKVPWGKGLWPAIWMLPQDDRYGGWAASGEIDVMEIVGEKPHQVLSSLHYGSGFPARSLDTHVHDLPGGSTVSDWHVYAVEWEPGEIRFYVDDVHTNTQSFWWSCSKTQDGQGLEATRAGDLNPWPAPFDQPFYLVMNVAVGGNFPGVPNEATHFPAELVVDYVRVYDKVGGYGSPAPRGKGRFPWQKKR*
>A_aquaticus-Field-F-tissues|ORF357_GH17(662-830)
MTQETHKLSVTEKLGYGFGDLASNMFWQMFSIFIAKYYTDVFLLSAATMGTMLLVTRMGDAVVDPVIGAIADRTRTRWGFFRPYLLWMAVPMAITAVATFTVPDLQGTAKIVYAYVTLSLMMVAYSAINIPYSALLGVLTPDSKQRTSASGYRFVMALLPVFVIVNTAMPLANYFGGSDTSPRGWQMTMTIYAVIAVLFYWACFAMTRERVHPEATQKTTLANDVRDLLANKPWVVLCAVGIAALTFNNIRGTVTIFYFENVVPNGKGWFGPVMTTGAVAFIVGVMLTPMLSKRFGKRKFYMGSMSLTAVLTAAFYWVPTDNLAMVWGANTLINLCAAPTAPLVWAMYADTADYAEWKNGRRATGLVFSAASFAQKLGWAVGGAGAGWLLSFYGYQANAAQSAQTIDGIVKMMSLIPAVGAVCAVAALWFYELGEDVVETMGRELAQRRAGEAPAEALPEAAAATGTLAATAPAAARPASAAGAPAAAAALAGALSAGAGAALADTPRAAPSAPAQPAWPQAQWAGQPGANPAGHGPADTGPGTALKPAPTLSPAEHQALAQQLQAQLQAGVHGLCFSPYLEGQAPGTRVSAEQIRQRLSTIAPHTRWVRSFSCTEGHEQTPRIAHELGLKTLVGAWLGTDAAINEREIEGLIAVARAGHADIVAVGNEVLLREDLSEDELLAQIARVKQALPGVQVGYVDAYYLFEKHPRITAACDVILTNCYPFWEGCPREQALAYMQSMVERTRAVAGGKPVIISETGWPDQGSAFHGAQPSTEGAMRYFIDTQQWAERDGVEVFYFAAFDEAWKVGAEGDVGAYWGLWNKDGAPKFT*
>A_aquaticus-Field-F-tissues|ORF358_GH17(162-296)
MLTLPTGRAICYSGYREGQSPDQRHYPSLDQIREDLLLLQPHWPLLRLYDCSPHALRVLQLIRAEGLKFKVMLGAYLGAEASNPGCPWGGLYSPEQLAANAAENEAEVGRLIALANEYHEIVFSVAVGNEACVDWTDHLVPVARMVEHVKRAKRNVAQPVTFCENYVPWLHTLHDLAAELDFISLHTYPVWEHKQVHEALAHTQDNFAQVARAHPGKPIVITEAGWATHSNGRGIPPAHTSQAWQAIYLRDLLGWADEQGILCFVFEAFDEPWKGSPDPLEPEKHWGIYTVDRQPKRVLQEGL*
>A_aquaticus-Field-F-tissues|ORF359_GH23(50-151)
DPQALDSNLMGSIHNQRAVADFFEKKYSLDRAKIEEYVSNAILIAKEVNIDPVLLLAVISIESNFNPNTKSQAGAEGLMQVMTSVHRDKYAVYGGTTQAVKPEVNIRVGAYILKYLIATAGSLRNGLKFYVGAANAEDDGGYADKVMAERNRLIGLCQTRSVNRLTLNGKDLRS*
>A_aquaticus-Field-F-tissues|ORF36_CE4(32-146)
MIQLLHRRGWSWYAAKTPKWLIWIYKDLTWKIKTDQKLVYLTFDDGPIPEVTPFVINTLKQYNAKAHFFCLGKNIAANPEIFEQLKQNGHVIGNHTYNHLNGWKTNAKDYVADVQKAHELIPSKLFRPPYGRVTKKQIKELKNRDHGYHFIMWDVLSGDFDTAIDGEKCYENVIKSVENGSIIVFHDSVKAFHNMKVALPKVLNWLQLNGFQIETLVG*
>A_aquaticus-Field-F-tissues|ORF360_GH23(100-228)
MLKFFKPRLLSICAVTVLLAACASNAPNHSNTHTPGYNRPDSSYNQSSTHSNDIWQRIRDGYQMPDLYNSEVTNKENYYAQRADYVGRMANRSGDFMYIIMNEVERRKMPSEIALLPFVESAFVTTAQSPVKAAGLWQFMPATGRDFALQQNHFADQRNDVVASTDAALTFLQRLYNQFGDWQLALAAYNWGPGNVTKAVRRAQAKGLSGTYSDITMPAETRQYVPKLQ
>A_aquaticus-Field-F-tissues|ORF361_GH3(56-287)
MQTLSLQRGPVMVDVAGFRLSEAERTRLSHPLVGGVILFRRNFQNIEQLKALTADIRSLRSPALLIAVDHEGGRVQRFLEGFTRLPPMNVLGELWQQNEAAARAAAEDVGVVLAAELRACGIDLSFTPVLDLDWGRCAVIGNRAFHRDPHIVSELALALQRGLQQGGMSTCGKHFPGHGFVSGDSHFVMPQDDRSLSELEADDLIPFARMAAAGMGSVMPAHVVYPAVDQRPAGFSPVWLQDILRGQLAFDGVIFSDDLGMEGAAGAGSFVERAEAALVAGCDMVLVCNQPERADEVLAGLHVPPLPKLAERLQRMAGSGDIDRWQQAIGSADFAERQSRVQALGIPQNVLQGPAVGEAS*
>A_aquaticus-Field-F-tissues|ORF362_GT4(2-131)
VKRIEDIVQVFHRVNQKIPSKLLLVGDGPERTSIEMLCRELGVQQDVRFLGKLDVIEEVLSLADLFLLTSEKESFGLAALEAMACEVPIISSDAGGIPEVNIHGVTGYVSKVGDVDDMAKNAISLLEDDEKLNQFKHNALERAKEFDIENILPLYERYYEKITATSW
>A_aquaticus-Field-F-tissues|ORF363_GH43_28(49-316)+CBM32(358-468)
MKKQLTLCFFLLGFYWQTIAQQKTYCNPMDINYRYNFEQLNENISYRSGADPVIVNHKNEYFLFVTISNGYWHSKDLIHWDFVTPTKWPMEDMCAPAALSVRDTLFLFQSTFEQRPIFYSVEPEKGKLEFFNRWLPRLPPSIGPWDPCIFHDDDTDKWYMYWGSSNVYPIFGSELDFSKKLRYKGDYKPLFWLDPYQHGWERWGLNHSDAVKPFVEGAWMTKHDGKYFLQYGAPGTEFNVYANGVYTSKEPLGPFEYAPYNPMSYKPGGFVQGAGHGNTFQDNFGNYWNTGTPWIAVNWNFERRIAMFPAGFDKDNQMFSNTRFGDLPQKLPTKKWTNKDELFMGWMLLSYKKPCTASSVMDTMRADKVTDENPRTFWVAKQNKAGESLTIDLEKEQEVKAFQVNYTDYKSNIFASDSTVYIQFKMYASSDNKNWTKIADLTNEKRDRPNAYIELEKPIKARYIKYEHVYQKAPNLAISDIRIFGNGYGKAPETPNTFKAIRQKDDRNATISWNKVPNA
>A_aquaticus-Field-F-tissues|ORF364_GT2_Glycos_transf_2(19-163)
LKDECNSSLQITLQKMNYSVITPVYNRPEEVRELLESLSKQTFKDFEVLIIEDGSTLKCEDICLEFQGKLDVKYFYKPNSGQGFSRNYAFERATGDYFVQLDSDAIIPPTYFEIVDKSLKDNYLDAYGGPDAASDDFTDIQKAVSYAMTSVFTTGGIRGSKKNLGGQFHPRSFNFGLSRKVWEKVGGYKITRMGEDIEFSIRIIENGFKVGLIPEAFIYHKRRTSFTQFFKQVHFFGRARINIARFFPAELKLVHTFPMLFTLAVFSIPFLYFIYKPLFYASLVGFALFK
>A_aquaticus-Field-F-tissues|ORF365_GH130(7-349)
MLNIAERFKQNPLLSPKNLKPSQSGLQITCLLNPGAFIFLNKTWLLIRVAERPTQKENSISFPIINKNNEIEIMEIDKKENDLILSDPRSINYKGQDYLTTLSHLRLVCSDDGIHFTQPNDYPLITGIGYLEAFGIEDCRVAQIDDTYYLTYTSVSANGVGVGCKTTKDWKKFESVGMILPPHNKDCAIFDEKINGLFYALHRPSSVDIGGNYIWLAQSPDGIHWGNHQCIIKTRKNKWDCKRVGAGAAPIKTIFGWLEIYHGANENHQYCLGAFLMDLNNPFKIIAQSDEPILVPKEEYETTGFFGNVVFTNGHILASDNDTLTVYYGAADEHVCAANFSIKKIISTLKINP*
>A_aquaticus-Field-F-tissues|ORF366_GH153(1-317)
VKAMGASTVYLQAFANPEGDGVARSLYFPNRHLPMRADLFNRAVWQLRTRVGVRVYAWMPLLAFDLPRENPLRQQRVLALGRQGLPEQQGYIRLSPYSAEARQTIREIYQDLARSVQFDGLLFHDDATLSDVEDVSGPAMAANRAMGLPDSLPALQQDEAALQRWNDSKIKLLDDFTLELAQVVRTWQPTLKTARNLYAGVVMNPATESWFAQSYVTALQHYDRVAIMAMPYMENAAQPRLWLRQLFDKVKAVPGALDRTVFELQARDWRNGKPIPTREMAEVVDELHTRGARHIAYYPDDLFQDQPRLADFKAAFSMRSRPEQ*
>A_aquaticus-Field-F-tissues|ORF367_GT9(63-309)
MKILIIRFSSIGDIVLTTPVIRCIKKQIPTSTIHFAIKKQFSSIVASNPYVDKVLELNDSIDELNEKLKLEHYDYIIDLHNNLRTLKIKKTFKNIPSYTVHKLNFKKWLLTALKINQMPKVHIVERYMKTVEKLNVQNDGQGLDFFVPKIDKLKDNDIPTSHLAGYIGIVIGAAHATKRFPINKVKELCQQINHPIILLGGKEDYLNGKEIAEQNPFKIYNACGKFNLNESAELVQRSKFIISNDTGLMHIAAAFKKPIISIWGNTVPAFGMTPYYGNYNIMNHIIENKNIKCRPCSKIGYDNCPKKHFKCMNDIKTDNIVTTVNTLLNRN*
>A_aquaticus-Field-F-tissues|ORF368_GT41(6-299)
NDTMHQRCLRAYDAYLNIAKLSDETVATLMQAQGIHILLNMKDPVRSRNGLLALHPVNCQIQYLYYPGTSGASYMDYFLADDVTVPPELEKNFTEKIRRLPHCYQPNDSHRIPAPTYPRSHFGWSDEWVIFASFNQSYKITPAIFDTWCDLLKRDENRRLALMSKSAEATAHLIAQAQQRDVTANQLLICPKVDTQTHLARVKAVDLVLDTYPYGGHTLTSDALWAGTPVVTQIGEAFASRVAASLLTAVGLTSCITETQEAYFTLADSLLSQPEKRAALKVQLAEGRKQSTLFQGNAYV
>A_aquaticus-Field-F-tissues|ORF369_GT19(14-193)
ASFGNDRSTLPKLACVAGEPSGDLLAAPVLSALNQIPDMSDLEVYGIGGPRMQAEGMRSDWPMETLSVRGYVEAIKQLPAILKLRKELITNLLGEGRPDVYLGIDAPDFNLGVELQLRKEGIPTLHLVSPSIWAWRAGRIKKIAQAVERMLCIFPFETEIYDRAGVASTYVGHPLASDIPLEPDTQAARVKLAKTLHIASNSLDGTVVA
>A_aquaticus-Field-F-tissues|ORF37_CE9(6-370)
MKTVLVNARVHTGVTILNDACVVVENGRIQSIQKAIPDASQLIDLTGFQLSAGLIDTHINGGEKFYFTQNPTEETLHDIYESCVKMGTTHVIPALITSPLDNMLEGIEVTKKYIEKYNNGLLGLHLEGPFLNLAKRGAHMAHYVRKPTNAELEEIIKYGKGVVKMMTIAPEHFTDEQLEMLLESGINISAGHSNATYKEAQHAYNKGIKLCTHLFNAMSSMGHRELGLVGATFDNDAVYAPVILDGFHCDYAAARIAYKIKKEKLFLISDALFLGKKVQRFKWQEFDAFLENNQYRNSEGNLAGAAISLMDCVQNAVEKVGISLEEAVKMATIRAAKAIRMENAIGQIAQGFPATFVAFREDFSEVKSLIIN*
>A_aquaticus-Field-F-tissues|ORF370_GT2_Glycos_transf_2(46-146)
LALGALGVFIVLLTEAHELAEAVWIHKRRREFLPVVGDSDYRPKVSIHVPCYNEPPEMVKQTLDALANLDYPDFEVLIIDNNTKDPTVWEPVRDYCETLGPRFKFFHVAPLAGFKGGALNYLIPHTAEDAEVIAVIDSDYCVHPNW
>A_aquaticus-Field-F-tissues|ORF371_GH43_24(7-201)
GIVLPVSNNSTSDIAKGCILERPKVIYNQHTKKFVMWFHLELLGKGYSAARAGVAISNKVTGPYTFVKSYRPNAGKLPYNNTIETEKINCDKPANKSAGFFCRDMAGGQMARDMTLFVDDDEKAYHIFSSEDNQTLQLAELTDDYTGHTGKFIRIYIGHQTEAPALFKRNGKYYMIGSGCTGWAPNAARWFVADSIWGNWTYQ
>A_aquaticus-Field-F-tissues|ORF372_GH43_10(3-99)
IETTVEGPKIYKRNNYYYIFAPAGGVSTGWQIVLRSKNIYGPYERKVVLHQGSTNVNGPHQGAWVTTQKGEDWFLHFQDKGAYGRVVHLQPMSWKNDWPQMGINMDKDGIGEPVTHFKKPDVGAVYEKATPQESDEFDQQQLGLQWQWQANPQQTWAYLYQGDLRMFSQKIADSVKNYWAV
>A_aquaticus-Field-F-tissues|ORF373_GH20(167-516)
MKAQKFFFRFLLLASILMMRTESFSQFTIIPRPTSVKALAGEFELNSETQIFIQKNQAALRPIAEMLANQLSVITGTNYAVKEVNLSQVRLSESSRTIYFSLKKLLKNTSNESYQVSVTPTLVQITATQAQGAFYGLQTLLQLLPPQVYKSSKIENIKWRIPACEITDSPRYVYRGMHLDVGRMFFSVSFIKKYIDLMAMHKMNQFHWHLTEDQGWRIEIKKYPKLTEIGSKRKQSMAGHYSEQRYDGKPYGGFYTQDEIKEVVKYAQRKFINVIPEIEMPGHALAALASYPELGCANKAYEVGTKWGVEEDVFCPTEKTFSFLEDVLNEVISLFPSTYVHIGGDECPKVAWKNSAFCQQLMKEKGLKDEHELQSYFIKRIDKFLTSKGKKMIGWDEILEGGLSPNATVMSWRGIDGGIEAAKQKHDVIMTPTNFCYFDYYQSEESSQDSLAIGGYLPLEKVYSYEPTPPNLTPEESKHILGTQANVWTEYFVSDAKAEYMVFPRACAISEVAWSSQANKDFNDFTRRLKTHQERLQQLNVNYYSKALYNLKAKTSFSKTTPLTISLENASNEGVIRFSNDENLTANSPILTKPIAVKNGFYSLRAATFSKEGKQLSNVLSKDFVVSKATGKKYTLANPSIVVASNDLTNALTGDEHSLKNWVIFEGKDFDATLDLGEIMSLKRVSMVFLRNNDKDVFLPLNVEVKISSDGKTYESVDKVALDATMNKQNSLQNVGIGTGNVKARFIKIIAKNYGKLPDAHLHKGNPAKLAIDEIVVE*
>A_aquaticus-Field-F-tissues|ORF374_GH8(66-208)
MTRWRALHLCAALMLAAYSAYAEEPPATVVATPQRTSGAAQEKLLSRLALDSRPVPLGGALKTPSVWQAYRARFITEQGRVLDTGNGLISHSEGQGYGMLLAVAANDRATFDLIWGWTRANLMVRDDQLLAWRWEPQKRPAIADMNNASDGDLLSAWALAEAAEYWGDGAYRVAGRRIAVEVARKVVMFKTKLGAILLPAVSGFHADDRPD
>A_aquaticus-Field-F-tissues|ORF375_GH30(76-486)
MKKKIKLHSKHFFIITLLALSFFQNCSKKNTPPITPTPTPIINLSNDIDEWVTTANQNSLLQKQSTNISFGTANTIYPTLNIDTTITRQTIDGFGFTLTGGSASLINNLDANTKSNLLNELFGNTSNSIGVSYLRISLGASDLSASVFSYDDLPIGQTDLTLSHFSLSKDTVDLIPLLKQILAINPNIKILASPWSPPVWLKDNNNSIGGGLQTQYYDVYAKYFVKYINAMAAQGIKIDAVTIQNEPQNPNNNPSLLMSANEEMNFIKNNLGKQFLQNNISTKIIIWDHNCDNANYPISILNDATANAFIDGTAFHLYAGDVGALANVHNNFPTKNLYFTEQWTGSTGTFSGDFQWHLKNVIIGTMKNWSKNALEWNLANDANFEPHTVGGCTQCKGALTIVGNTFSRNVSYYIIAQASKFVPAGSICIGSSEIMSLYNVAFITPNGNKVIIVLNDTYSIQTFNIKCNDRIALATIPANAAATYIFK*
>A_aquaticus-Field-F-tissues|ORF376_GH30_1(71-474)
MKKIIIVPFMFLFFTKINAQSFPNKANDNAEKHRLENSKQITIYTTAQNTELKLSLSDKKKFTEKGQPFENEITIFIDPTKTFQTYEGIGGAITDASAETFYKLPKAKQQEVLDAYYNKSKGIGYTIARTNINSCDFSSDNYTYVKDNDKELSTFNIDHDKKFKIPFIKEAMAASGNSLKLFASPWSPPAFMKSNNDMLHGGKLSPAYYQAWANYFIKFIYAYNALSIPVWGITIQNEPMATQRWESCIYTAQEETNFLKNYLGPTMYKQGLRNQKIIVWDHNRDLMYQRAATYFNDPEAAKFVWGIGFHWYEDWSGGIPMYDNVQRVNEAFPDKKIFFTEGCAESFDATKYNSWALGERYAREMINDFNNGMVGFTDWNILLDETGGPNHVGNFCFAPIHGNTKTGALTFTNSYYYIGHFSKYIQVGAQRIIASSSRSNLQTTAFKNPNGTTVTIVLNQTDKSINYNFWINGKS
>A_aquaticus-Field-F-tissues|ORF377_GH102(167-274)
MLKKWLENYAPRTFAILVCWGNVVGGIQPTANKNSFRKRVWRSYRLAALGLVVGLSACLSPPARNQAKAPPKLVQGKVQVASWQDLPGWQADDFPLAWRAWLASCRAVAKRAPWQEVCASTNKVNGNSAVEIRRYFEANFLPYQLLSNDNDRSGLITGYYEPLLRGSRTRQGVFQTAIHRMPEAWRNKSSLPTSADIRAKNILAGQEIVYVDNAIDAAFLQIQGSGRVALDDGSMLRVGFAGTNEKPFKSMGKWLLDSGEIKPNQATMQGIKLW
>A_aquaticus-Field-F-tissues|ORF378_GH2(31-543)
MVAFTRWLCAALLWGLSLAALAQGPITLVPQRQSVSLAGDWHAIVDPYETGYFNYRRQPHHEQPGGSTAGFYRDHHAQDSQELVEYDFTASPTLKVPGDWNSQRESLLYYEGTVWYQRHFDQPSPVANGAGPLRTFVHFGAVNERAMVWLNGTMLGQHEGGFTPFSLEATQALRPGRNSLVVKVDNTRRADAVPTLSTDWWNYGGITREVSLLIEPAIYIHDFRLQLQGTTQPRLLGYARLEGGQAGALVKLSVPELHLVQQVATDATGLARFDLAAPAGLKRWSPQDPKLYAVEVSTAQQRLRDDIGFRTLEVQGREILLNGRPQYLRGISIHEENPLQGRRAFSEADALQLLTWAKELGCNYVRLAHYPHNEHMVRLADRMGLMVWSEIPVYWTIAFDNPATLARAQQQLTEMVTRDGNRASVVIWSVANETPPSPVRNEFLGALIRHVRELDPTRLVSAALETHDEAGVTVVNDSIGNALDVVAFNQYRGWYGGSLHDAPQARWDVRFNKPVVVSEFGGGALQGLHGSRDERWTEEYQDYLYQQNLQMIDGIAGVCGMSPWILADFRSPRRLLAKVQDGYNRKGLISNQGVRKQAFYTLQRYYQAKQALQP*
>A_aquaticus-Field-F-tissues|ORF379_GH3(95-317)
MFRPIARKALPFVFAIATLGAMAQPADVEQRITTLMQQMTLEEKVGQLNILSGGTVATGPVNFRGDHAADIRAGRVGAMLNVTGTNSTRQYQQQAMQSRLKIPMLFGLDVIHGYLTTFPIPLAEAASWDLPAIERSARIAATEAASAGIHWTFAPMVDIARDPRWGRVMEGAGEDTYLGSRIATARVHGFQGKQLGDLDAVMACAKHFAAYGAAVGGRDYNSVDMSERQLLETYLPPFKAAAEAGAATFMNSFNDLNGVPATGNQHLQRDILKGAWGFGGFVVSDWGSMGEMQSHGFVKDGKQAAQASIKAGSDMDMESHVYSQHLAALVNEGKVPMAQVDDAVRRVLRKKFELGLFEDPYRYADAAREKATLGKPEHRQAARDMAAKSIVLLKTDGKTLPLSSKLKTIAFIGPMVKPVKGNRGGWAVSVPGYDTDAQIVSQWQGMAERAQANGSKLLYAKGAEMMGDDRRGFAEAVRVARQADVVVVSVGESWDWSAEAKSRSDIGLPGVQEDLVKALHATGKPLVVLINTGRPLVFPWIAEHVPNVAVTWWLGSEAGHAIADVLWGDVNPSARLPITFPRSVGQVPIYYNHFNTGRPSVDGKKDNFKSGYIDLPKAPQFAFGHGKSYTEFAYSGLTLDRRQMRGNERVTVSLQVANSGRLAGDEVVQLYLRDRVASVVRPVQELKDFARVHLAPGERKTVSFQIDREKLAFFNNELQWGTEPGEFDVMVGAAADDIRLRSEFELLD*
>A_aquaticus-Field-F-tissues|ORF38_GT51(68-258)
MSSLELASGKYHRTIAILWGFSKIVFFGLLIFVLAVNFNFFWLFGKMPSFQQLDNPQSELASEVFSSDGKVIGKFFYENRSPVEFSQISPNIINALVATEDARFVQHSGIDARSLFRVFSGLLTGNSGNTGGGSTITQQLAKNLFKLRQDDSYKGFFYKVPVVRQLVIKTKEWIMAVKLERRYTKQEIMTMYLNTVEFSSGAYGIKSAARTYFSKEPNDVNIAEAAMLVGMVNNPTRFNPKFHPQASKERRNIVFDQMAKYDKISEEEAHRLQGTSIKLEYVPESHNTGLAPYFREYLKDWMKEELKKQGYTEEDLYTKGFKIYTTIDSRMQTYAEESMIENMKFQQAKFNQRWEGRNPWTYLDANTKTYKELQGYIEESAKRSWRYIQMKNADMSKEDIDKVMRTATKMRVFSWQGERDTTLSPLDSIRYYKRFLNTGFISMDPRDGSIKAWVGGINFKHFKFDHVEQSKRQPGSTFKPFVYVGAIDRGRNTCDQIVDQPVTFTPEADGVGSVWTPKNSEGSYSYRSYTLREAIGKSINSISAYLMKELKPQTVVQYARNLGITSPLDPVPALCLGVSDVSVYEMVAAYCTFANEGRYSKPYFVTKIEDKHGNTINQYHSDQKEVLSKETAYKMLYLLRGATMPGGTAMRLGQYGLLDGNEIAAKTGTTSNFSDGWFMGIAPNLVNGLWVGGDDRSIHFRTIEDGQGARVALPMWGLYMQKVYA
>A_aquaticus-Field-F-tissues|ORF380_GH13_20(122-411)
PAPCPSPRRAATALRPLAAAGALAWLFATAHAQNTMPTPPPLANRFDQELAGVFEAREQDWRNGAIVYQVLVDRFAPSANLDAKRALYPAPKTLKHWNETPSSGHFVASANVWSHEIDFWGGDLASLSGKLDYVQQLGADVLYLNPIQLAYTNHKYDALDYLQISPEYGTRDDLKALAKNLHQRSMKLVLDGVFNHMGRNSPIFQQAEKDPASPYRSWFYFDKKMSTGVRVWANAKNLPEINLDLPAVQHYVYAGKDSAVRSYLRDGIDGWRLDVAHDIGFRPLEAITQAAHDEKPGSLVVGELWNYPREWFPSVDGVMNFTLREIILRSAQQRIAPAAAQAMITRVVADAGIENLLKSWLMLDNHDTDRLATSLPGAAQRHLAQVLQFTLPGAPNLYYGSELGMAGAGDPAMRAPMRWDLATDTNPDLQWTRQLIKLRQQHRALRVGNYRAITSEQLIAFERFTDRAADTVMVLLNPSDHAVNDTVMVANSKMMNYAPFHNLLQPGGPVPTMLASLMEVNLPAHGVLLLAPNVGPKDGYTVYKRVQ*
>A_aquaticus-Field-F-tissues|ORF381_GH1(15-445)
MRSPNAAFDTPGLAAQFPSDFIWGVATSSFQIEGAAFEDGKGESIWDRFCRQPGAIADASNGDVACDHVHRLESDLDLIASLGVCTYRFSVSWPRVQPLGSGAWNEKGLAFYDRLVDGLLARGLRANLTLNHWDLPQALQDRGGWAARDTVARFVEYAQGIQRRLGDRLSAITTHNEPWVIAVLGHEQGIFAPGIKSRATAMQVVHHLLLSHGLALQALRADGAKADLGIVLNLSPTYPASSQPEDLAQARLDDGRSARWFLDPLFRGEYPADVLAHLGADAPAVQAGDMAHIASPMDFLGINNYSRHMAQASGPFDVKASGLPLTEMGWEVYPQGLTDLLLRLHRDYQLPPTYITENGGAFPDPVTGGVVHDADRTHYLQTHIAAVAEALRQGVPMAGYMVWSLLDNFEWASGYAKRFGIVHVDYETQQRTLKDSAHWYRSHLQAWRNAHATTSSNATQGA*
>A_aquaticus-Field-F-tissues|ORF382_GH53(2-141)
AQAVHDYTYQVLTALQQQNTLPDMVQVGNEINHGMLWPDGKVNQINNLAALVGEGIKAVREIDPKIKVMIHIACGGQNEESRSFLDSMIERNISFDVIGQSYYPQWHGTISDLQNNLTDLSKRFKQDIIVVEYSEHKTEVNDVAFGLSNKNIKGTFIWEPLNT
>A_aquaticus-Field-F-tissues|ORF383_GT3(28-614)
MAIRKLVKENEEKISVQPRETKKAVLLEIAWEVCNQVGGIYTVIRSKVPSMVDEWGDDYCLIGPYFPNTANIEFEPINNLDDSIFGKAAQKMLADGHDVHYGRWLITGKPRIILVDFKAQLANVNNLKHLLWENHQISTINAENLVNDVLAFGELVRIYLAELAEQNHQKVNIAAHFHEWMAATALIDLRKAKVPLATIFTTHATMLGRYIAGNVTDFYDKLPTFKWADEAKKYGIEAQAGIEHAAGQLCHVLTTVSDVTAKECEVFFERRVDLILPNGLNITRFAAIHEFQNLHLKFKEKIHQFVMGHFFQSYSWDLDKTLYFFTSGRYEFTNKGYDLTLEALRRLNFKIVQSGIDLTVVMFIITKNPVHSIDPEVLQSRAIMEEIRQTCETIEKQIGEHLFYASAANDDPMLPDLNQFVDEYWRLRLRRTIQTWKTKKLPRTTTHLLKNEDAITDFFKATNLMNHEQDRVKFVYHPDFISTTSPLFGMEYGQFVRGCHLGIFPSSYEPWGYTPLECVVRGVPTVTSDLSGFGDFVMQLMKDSESVGISVLKRRGKSFNEAAEKLSEMMFKYIKMSRRERITLRNKVENIAEVFDWTSLRSYYDTAHDLALKRKGIL*
>A_aquaticus-Field-F-tissues|ORF384_GT9(60-265)
TLPVVQDILRHDPNAQIDWLVEEGFVSLLSGVTGIRRVIPVALRRWKKSPFKPETRQEWRAFKENLHQTEYDFVVDCQGLVKSAWLSGRARLSPQGEVVGLGNRTEDSGYEWLSRLWYDRKVIIPQRTHVVTRARQLVAVALGMVSHAATPLPFEMDFGFQAPKSTVVPQAPIQPYVVLIHATSRADKCWETAHWVALARHFQAQGDTLVLPWGSEQEKNVSEQLARAMNAEVTAPYAIVPARMNLGQVTKLLADARAVIGVDTG
>A_aquaticus-Field-F-tissues|ORF385_GH65(2-177)
SDEWAENIDNDAFTNAAAKAVLQDATEAAKLLGLIADPDWMNVASNIPILKMSDGVTREHGSYKGEGIKQADVNLLAYPLKEITDTKQIRKDLEYYETRVPNEGTPAMTQAIFTLLYARLGDGEKAFHFFKDAYLPNLNPPLRVIAETKGGTNPYFSTGAGGILQAVMMGFGGLEITPKGVIQVKSSLPKQWKSLTITGVGVDKKTFTVK*
>A_aquaticus-Field-F-tissues|ORF386_GH105(20-202)
SKNKIYEKELLEIGNELDWNTGPNRFYADDYCIGQTYANLYLKWKDEKMIANFKLLADSIAADPHAEGLEWKNEINHREWAWCDALFMGPPSLCLLSTATKDEKYINIADKLWWKTYDYLYDKEEHLFFRDGSNFTKREKNGKKVFWSRGNGWVMAGLVRVINQLPANYHSREKYILLFKQMAAKIIALQQPDGSWHTSLLD
>A_aquaticus-Field-F-tissues|ORF387_AA3(2-533)
SQQFDYIIVGAGSAGCVLAARLTEDADVSVLLLEAGGPDWRLDWRTQMPAALAYPLQGTTYNWAYTTLPEPHMGNRIMTQGRGMGLGGSSLINGMVYIRGNALDFDGWAENAGLENWSYLDCLPYFRKAESYDKGANDYHGGEGPLHVTTPRPDNNPLYHAFIAAGEQAGYPRTDDLNGYRQEGFGPMDRTTTPSGRRCSTSLAYLDQARTRANLTVKTRALADQIQFAGNRAVGVSYLQGGSLQQAEARREVIVCNGAIASPQLLQRSGVGHADQLKQHGISSVVHLPGVGENLQDHLEMYLQYHCTKPVSIYPALQWWNKPPIGVEWYLNGTGLGATNHFEAGGFIRSNSDFAWPNLQYHFIPLAMNYDGSNPVKAHGFQCHVGSMRSPSTGFVRLASRDPRVKPLLQFNYMAHAVDWQEFRAGVRLTREIIAQQAFDEFRGEEIKPGMKIQSDAEIDAFVREHAETALHPSCTCKMGYDEMAVVDKDGLVHGVDGLRVVDASIMPRVTTGNLNAPVIMMAEKLADTIRGRTSLP
>A_aquaticus-Field-F-tissues|ORF388_CE11(4-167)
MMKQRTIATPVKTVGIGLHSGRKVTISIKPAPINSGVQFVRVDTPEQSVVPATALAVCDTRLASVIQKNGVRVSTVEHLLSACAGLGLDNLLIELDGEEVPIMDGSAASFLFLIESAGIAEQDAPRQFLVIKKPVEVREGDKLARLEPFFGFKLDFTIDFKHPAVDKTG
>A_aquaticus-Field-F-tissues|ORF389_GT9(5-173)
LFSRISALLAFFSGAPRLAGFTAHTQEGLYRGSFINCQLPYNPYRHIAQQFVALVEALEPAASLPRSKWSLLDHLPQDSGMTVSFEAAELAAFSARLAQDHASLQGRKLVLVYASGGILPERAWPASHYVELVRGLCGAGHAVGLIGLPEDKALALQIRAAAGAPALCIDLTGYT
>A_aquaticus-Field-F-tissues|ORF39_GT21(44-273)
MIIAAYVCAIWCAFILILNFSAIAITARKCRARPRTMPVPPNAPPVSLVRPVRGLETFSEETLAASFHLDYPQYEILFCVQSPNDPIIPLIERLIADNPQRDAKILIGDDYVSANPKLNNCVKGWDAARYDYIILADSNALPPPDYIQTMLAAFKPDTGLTVSMPIGSRPDGFWAEVECAFLNTFQARWQYGAEGIGLGFAQGKNMMWRREVLDRAGGIRALACEIAEDAASTKVVREQNMVVRLVDMPFEQPLGGRTAREVYSRHVRWARLRRVTFPQYFAPEFMNGSFTPVVLGAYAALQFEGNVALTAFAIIASLLAGEMLLARICGWTLSWRMPIAMFMRDILLPVIFVDALLFDDFVWHGN
>A_aquaticus-Field-F-tissues|ORF390_GT2_Glycos_transf_2(108-254)
PVSVQAQLALSTTIISALILIWLFMRGPVWRLAFLTLSSFIVLRYMYWRISFTLPPASDPVGLVFGLILLSAELYCVVILAISMIVNIDPLKRKPLRQYRSEELPSVDVFIPTYNEDEYILATTMAAARSMDYPKEKLKVWLLDDGGTDQKCGDSDPLKAESARMRRASLQALCAEMGVHYLTRARNEHAKAGNLNNGLQQSRGDLVVVFDADHAPFRSFLRETVGHFATDPRLFLVQTPHVFLNPDPVERNLRTFG
>A_aquaticus-Field-F-tissues|ORF391_GT9(10-182)
IKDTLSFLMLARRHRIDTVIDLELFSRFTAILTGLCGARRRVGYHIFHGEGLWRGFMLTRKVHYNPHIHITKNFLSLIHAAFATEIEVPFSKIQIPDSEVRLEQAIINPDALDKVRTRIEKLAKDSGVAYTSGKERLILINPNASDLLPQRRWAQQRFSELIQAIHQRYPQDLILITGSPAELN
>A_aquaticus-Field-F-tissues|ORF392_GH13_23(1-222)
DVDPVFGSLEDFDALLKRAHELGLKVIIDQVLSHTSDQHAWFQQSRQSRDNAHADWYVWADARADGSPPNNWLSVFGGSAWRWDTRRCQYYLHSFLLEQADLNFHNPAVQDALLEEVRFWCERGVDGFRFDACNHHFHDQELRSNPPAMRQQVSTVRADNPYAMQLHWYDKSQPENLAFLQRLRGVLDEYGAASVGEVGDEDPAALMADYTEEGQRLHMAYS
>A_aquaticus-Field-F-tissues|ORF393_GT19(23-312)
MTLLLPLRAASFANDRITLPKLACVAGEPSGDLLAAPVLSALNQIPDMAGLEVYGIGGPRMQAQGMRSDWPMETLSVRGYVEAIKQLPAILKLRKELIANLLGDGRPDVYLGIDAPDFNLGVELQLRKAGIPTLHLVSPSIWAWRAGRIKKISQAVERMLCIFPFETEIYDRAGVASTYVGHPLASDIPREPNSQAARKKLTQTLNLYEGALEGIIVAVLPGSRGSEIELIAPIFFQTMELLAERLQGQKLNFLIPIATPRLREPLEQLLVKTKNQYPDIQIHFLDGMADEILEASDVVLIASGTATLQAALW
>A_aquaticus-Field-F-tissues|ORF394_CE4(2-110)
GPTPEITEWTLTQLQNFDVKATFFCIGDNVRKYPEIFEKIIKDGHAIGNHTFNHLNGWKTASLLYIKNTKLYDVEHNKHNVSPTHLFRPPYGKIKPSQSKQLRKLGYKIIMWDVLSEDFDTTISPKQCLENVLTNVTSGSIIVFHDSQKAIRNLEYTLPRTLEFLKEKGFI
>A_aquaticus-Field-F-tissues|ORF395_GT4(25-169)
VDTAQFHPELQQQYRAAMRKQHDIPAAAPVMLYVGSGFERKGVARALQVLQQFPEIYLLVVGGDKHAARYHALAERLGMKARVRFTGAQGDVKPFYGMADAFILPTLYDPFPNVCVEAMAAGLPVFTTTTCGSAELLTNGRNGWVAAVDDLQGWHDGVAYWLQHQQDWPAWCQQARQAVEGLTLPAMTDVMLQQYEKLLAAHTS*
>A_aquaticus-Field-F-tissues|ORF396_GT9(90-334)
MSEMLNDSIDLNQVRRVLVIKLRHHGDVLLTSPVFAALKQQAPHLEIDALVYRDTQEMLSLHPAISQLHTIDRNWKKLGVFGQLKAELGLLSVLRQRHYDLVITLTEHKRGAWLVRLLAPRWSVGPDGPYGKLFRKSFTHRYLQVPGNRRHTIEIHLDALRRIGVYPSPDQRELTLVAGHNAEATLAAKLEQLGLSAGQYILVHPTSRWLFKSWTVQNMAALINTLQQRGLKVLLTAAPSPDEMAMLGDIQSRLTTPVASLAGQLTLKELAAAIDNAHLYIGVDSVPMHIASAMKTPCVALFGPSGDIEWGPWQVPHRVVAASMSCRPCGNAGCGGGWQSECLQQISLEQVIAAVEGVMEESA*
>A_aquaticus-Field-F-tissues|ORF397_GT51(56-209)
MRHAVLFIGLCLTAQAGWALPSYNEVRAAHRSSETELLDQGGVVIQRLRTDATVRRGPWLALADVSPALRQALLLSEDKRFYEHSGVDWRAVSAAAWGNLWNRKTRGASTLTMQLAGLLDEADAGRSKDGRRSLGQKVSQAISAQNLEQRWRKDQILEAYLNLVPLRGELVGLDALSRTLFSKVPQGLNEREAAVTAALVRAPNASAQQVAHRACGVLRELHPVPDAALCEDLYLFTAEALKRRAFDTSAGMAPHAARQLIKPGNGPVPATVQSSLRAPLQRMASAALQRQLRELQGRNVADGAVLVLDNASGEVLAWVGSSGELSQAAEVDSVLAQRQAGSTLKPFLYAQALAEQRLTAASLLEDSATQIPTASGLYIPQNYDHQFKGYVSVRTALGASLNVPAVRTLVMVSPDTFHHTLRRVGLPLRESGDYFGYSLALGSAEVPLLNLTNAYRTLANGGRFSATSLRPTHSAPAFTPALDPRAAYIVGDILADPNARARTFGADSLLATRFWTAVKTGTSKDMRDNWAIGYSQRYTVGVWVGNANGQPMWDVSGTSGAAPVWAAVMAYLHQHVPSRAPAPLPGLARVHTAFANGTEAERDEWFIPGTEQSQMALRDDPRRQAAADRPARITAPAAGTIVALDPDIPPQHQRLAFTADGAQLRWRIDGKAVASGPELKWLPWPGRHVVQLADARGAVLDEIKIEVRGAGLKARRNKPT*
>A_aquaticus-Field-F-tissues|ORF398_GT30(1-159)
HAVSVGETRAAQPLIEAYLAKGESILLTHMTLNGRRTGKQLFAKEIAAGQIRQVYLPYDLCWSVEHFLNTFSPKFGLFMETEAWPTVVFRCREIGLPLFLVNARLSERSARRVNRFGKAGRALFQAFAGILAQTEFDAGRYRSLGVKNVVITGNLKFDVPLNPQLLAKGKEWQKELHAGNRLMVCAASTRDGEEVIILKAWKDLLLSNAFATPPLLCLVPRHPERFAEVADQINNASFKFRRRSEWAGIPSECA
>A_aquaticus-Field-F-tissues|ORF399_AA6(4-193)
MKDILVLYYSRHGATRQLAQWIAQGVDSIASVQARVRTVPAISPITEATAPTIPDNGAPYVEAADLTECIGLALGSPTRFGNMAAPLKYFIDNTAAQWLSGALTGKPACVFTSTGSLHGGQESTLLSMMIPLLHHGMVVLGLPYSNPELMTSQSGGTPYGVSHHALPDGTGPFTDSEKNLAIAQGKRLAAIALKLA*
>A_aquaticus-Field-F-tissues|ORF4_GH3(1-143)
RSFSRDPQIVFALAKSLNEGLRLAGMANCGKHFPGHGWAEADSHVAIPVDERSLAEILNDDAKPYEWLDLSLAAVMPAHVIYPKVDELPAGFSKIWLHSVLRQELGFEGVIFSDDLSMEGASVAGSVVKGAELALEAGCDAVLICNRPDLADQLLSKLKVSKAKQAQSATRLNRLMPQAPAFPWDTLQNEVEYQHAKGLLQQLKLI*
>A_aquaticus-Field-F-tissues|ORF40_GT2_Glycos_transf_2(150-324)
ITRYPKAQFIYTDEVVTDAKLEPTAYMLKPAFDPVLLSGVNYINHLSLYRRSRLNELGGLRRNFEGSQDYDLLLRYLHGVPAENVLHVPYPVYLWRRDGASYSVQFIEQATANARKALSESYGSAVSPALDHNLHRVQMPVPGGHWKRVSIIIPSRNAFSLISRLLKDLYDRTDYPDIEVIVIDNGSTDSQVLALYEEMRRTHSNFFADVTDEPFNFSRQVNRGLLKATGDHLLLLNNDIEVIDAGWLKEMVYCLSYPQTGVVGARLLYPNGTLQHAGVIVGLGLVAGHWFCGMPGDIPGPMARLRVRQSFSAVTGACMLISRECWKQVGAFDETNFAIAYNDIDFCLRAGKFGYRCVWTPFATLYHHESATRGSDQTKENIDRFRREQKALQEKYELIGYLDPAFSPWYSKRHGSPRLELSAQLPEPRVFFD*
>A_aquaticus-Field-F-tissues|ORF400_GT5(19-380)
MIKKAVGVTPELAVAKPLQVLALASEMYPFIKTGGLADVVGALPFAIKAISTPAQPIAVTTLLPGYLTVLSELQNTSIALTLPKYFGGDARILRGQARGLDLFVLDAPHLFSRAGNPYSDASGNDWQDNPERFAALALAAAMMGWGDVAGYLPDVIHAHDWQAALVSSYAHYLGAGRHRPKMVLTIHNLAFQGQFPAKVFARLGLPNSAFGLDGIEYYGCVGYLKAGILFSDVITTVSPTYAAEICSPQGGMGLDGLLRVRGEAVSGIVNGIDMDIWNPATDSQLVQTFDVNTIQNRAANKRAVESYFNLPHSEAPLFCIISRLTWQKGIDLITDTIDELVAQNARIVILGTGDKALEAAIYAAVGKHPTHVGVHIGYDE
>A_aquaticus-Field-F-tissues|ORF401_GH23(498-625)
MKKMFQARKYNFYQWAQFFILGLALAMPSAFAEKLKKPSLPKSYESKVTPAEITDTDRMFIDLREAAKKNDVFRTQQLSSNLVNYPFDDYVAYFRIKPQLFDSGGAARGDYSADSQVIAFLNQYQGTALADRMRNDWLLVLGKRKDWSRFDIEYAKFVLDDDTQVKCYSLLSKLSQGENPTKLGIDARSVLLDPSYFGQACQELVPSLVAAGGMSPSEAKAIGRAASEKGYDTMARRLGGEDPIADVVKSAKADPSKAYKDFSQNASRYSKENQAVAWGVIGQFLAKKLDPNADDAYRLQQELGYNELLSVESQEWKVRSGLRAKDWVLVKNAIDGMNPAVRSKDPAWTYWYGRALKVEGQDAKARESFELIADQYNFYGQLAREELGKSNHAPARTKVTDQEIDAMASRKGFIRGERLYAMNLRFEGNREWNWELRNMSDKQLLAAAEYAKRVNLYDRVVNTADRTKQEHDFSLRYPTPYRDELSPIARQIDLNLAWAYGLIRQESRFIMNASSSVGASGLMQVMPATAKYVAKKIGMTNYTNDKLSDTNTNLTLGSNYLNMVLVDLDGSWVLASAAYNAGPSRSKAWREKLNGPTEGAIFAETIPFTETRVYVKNVLSNANYYSSVLNGQSQSLKQRLGVITPKAATQSELP*
>A_aquaticus-Field-F-tissues|ORF402_AA3_2(1-216)
LGIAPIVDLAGVGENLQDHLQIRSVYEVQNATTLNTMVNSVFGKAKIAAEYAIRRTGPMSMAPSQLGAFAKSDESLAWPNLEYHVQPLSLDAFGEPLHKFPAITASVCNLNPSSRGSTHITTPKFADAPAIAPNYLSTDEDKHVAVESLRLTRRIMKQQAMRAHAPKEIKPGAQYQSDADLIKLAGDIATTIFHPVGSAKMGATDDVSAVLDARFK
>A_aquaticus-Field-F-tissues|ORF403_GT35(181-488)
MKDKKTLPEQFAHPYKFDSKYKKSVAYFSMEFGIDQALKTYSGGLGYLAGSHMRSAADLKQNLIGIGILWKYGYYDQVRNADNSMVPQFREKIYSFLQDTKIRFQIEMAGQKVWVATYFLPPTTFNTVPMFFLTTDTEGNDLKTRAISYHLYDANTDVKIEQCMLLGLGGAKFLDELGYEPDVYHLNEAHAVSAVFHLYKKWGNVEEIKKHLVFTTHTPEEAGNEKHHIYQLASLGFFGEVSLPEVRQITNIQDNTFNHSLVALRFARKANAVSKLHGVVSRDMWKEHQDICKIDHVTNAQNKKYWVDAELEKAREKCDGKKISVRKEELKTELFKIVADQVGKIFDPKVLTIVWARRFATYKRPDLLTRDIERFKTLMLNTKYPVQFIWAGKPYPKDEGAIRVFNDLYYLSHHFPNMAIVTGYELALSKALKDGSDIWLNTPVVTREASGTSGMTAAMNASINFSTFDGWVCEFSKHGENSFLVPEAPHEPHDYRDKVDIDNFFTVLENEILPMYYDRPKDWQKLVLNSMNDVADFFNADRMVAEYYEKVYSV*
>A_aquaticus-Field-F-tissues|ORF404_GH65(1-197)
YWDTEAYCIPFYMATKDQQVARNLLAYRYNQLDKAIENAAKLGFNNGAALYPMVTMNGEECHNEWEITFEEIHRNGAIAFAIFNYYRFTGDYSYIPEKGLEVLIGIARFWHQRATYSTYRNQYVILGVTGPNEYENNVNNNFYTNYIAKWCIDYAIEQINKVEKEYASDYARIMSKVNLDNAEISHWKAVADNMYFP
>A_aquaticus-Field-F-tissues|ORF405_CE14(20-134)
MNSGEILQALKKLNVVASAMYVAAHPDDENTLFIAYLSKERMARTAYTSMTRGDGGQNLIGSEQGEYVGLLRTHELLGARSIDGGEQYFTRANDFGFTKSTDEALAVWDKNKVLADLVWRIRKFQPDVMVTRFPPDSRAGHGHHSASAVLANEAFTAAADGNRFPEQLAFVKTWQVKRLVWNSYSPGFKNEVPEGSSIKVELDDYNALLGKTYTEIAAEARSMHKSQGFGSAKNRAKRVDYALHVAGESAKNDLFDGIDMTWKRISGGEIVEKMIAETTQNFKPENPAASISALVKIYSEIEKLENNVWTEAKKKDIKELITACAGLWFEANPADFSASPNEKIKVNVSLAMRSDANISLQKISLKGFSKDTTMNVALKYHDFLSLPFNVQVAGNQEITQPYWLTEKWNKGTYSVEDQQLRGLPMKPSDFQCEYTFIIEGKEFTYQTPLTYKFVEPSDGEIYRYFEIRPEVTATISEKVYAFADNSPKNIEVTLKAGKKDVSGTISLQIPSEWKTEPSSISFELKEKYEEKKVSFKVFPPANRSEVVLKAIAKTVNGTFDRGIAVVNYKHIPTLTIFPVAESKLLKIDLKKRGNKIGYIAGAGDVVPAALQQIGYQVTPLSKAELDKDLSSFDAIIIGVRAYNTEDNLQFYQEKLMKYVENGGNMVVQYQTPDRGNETKAKNMGPYPFEIANLRVTMEDAPITFLKPNHQLLNSPNKITKEDFDGWIQERGLYFAKTWDANYETILAMNDPNETALEGSLLYAKYG
>A_aquaticus-Field-F-tissues|ORF406_GH31(2-175)
VKSHGVPISSFHYGSGYSTGVGARGKQRYVFTWNSEKFPDPKTLNKKFNANGMRLVANIKPCLLDDHPAYESMKAAGGFITNAKSGKPIVEPYWDGMGSHLDFTNRASIDWWQKNLKAQVLDYGIDVGWNDNNEYAILDDDAMSGGFGAAMPMHRTKPLHSFLMTRATYEAQKSYLVQTNQDM
>A_aquaticus-Field-F-tissues|ORF407_GH35(1-134)
HEQTQGVFDFKSENRNIDEFVKICQQEKMWVIFRPGPYVCAEWDFGGLPSWLLKIPDLKVRCMDSRYMEAVGRYIKRLSQELVPLLITKGGPVLMVQVENEYGSYGNDKTYLETLRKLWVLNGIDVPFYTADGATAY
>A_aquaticus-Field-F-tissues|ORF408_GH30(67-399)
MKKSFLVAQLSFISLFFALFSCKSTTVPQNSSTILPTDNALQANVWLTKLDKSVLFEKQNTSLIFSSTATSNPTILIDDSQTFQTMDGFGYTLTGGSAMLINGMEASKRDSLLNELFSSTNKSIGVSYLRISVGASDLDDRVFSYNDLATGETDIALNKFSLAPDKINLIPILKQILKINPGIKILGSPWSAPAWMKTNNSTKGGSLRPEYYDVYANYLVKYIQEMKNEGITIDALTLQNEPLNPDNNPSMVMYANEQANFIKQSIMPAFKNAKISTKILLYDHNADRPDYPLTILADSTIRNFVDGSAFHLYGGTVDALGKVHDAYPNKNVYFTEQWIGSPSNFHNDVSWHVKTLVIGATQNWAKTVLEWNLASDPNLNPHTVGGCTACLGAITIDTKSN
>A_aquaticus-Field-F-tissues|ORF409_AA3_2(6-410)
LYCIDNPRADWRFKTAAEKGLNGRSLLYPRGRVLGGCSSINGMIYMRGQAGDYESWVQATGDDSWSWENALRRYKSFEDYHSAANEWHGKGGEWTVSRQRLRWPIMDRFKEAAVEAGIPASEDFNCGDNFGVGYFDVSQRAGWRLNTSKAFLRDAAKRSNLTVLTQAIVTKLKIDSATKNCLGVEYIKDGQSREALCAIERGGEVLLSAGAIGSVQILERSGVGAAARLNQLGIPVIADLPGVGENLQDHLQLRMVYKVNGIKTLNTKANTLLGKMMIGLEYLFKRSGPMSMAPSQLGAFAYSSPEQKSANVEYHVQPLSLEKFGEDLHSFNAFTASVCNVRPTSRGSVHINSTDPEAPPVISPNYLSTDEDRKVAAESLRLTRKIVQQAALGPYAPEEYKPGVQYQTDEELVKAAGDIGTTI
>A_aquaticus-Field-F-tissues|ORF41_GT4(213-368)
MKVLHVIASVDRRGGGPIEGIFSSNQAWGDLGYERDILCLDPSDAACCQQSPIRAFGVGFGGRFYAWLRKIIPLLRYSFTPRLKPWLEKNLSNYDVVIINGLWNYASFGTWRALSHSNTPYFVFPHGMLDPWFNEAYPIKSVFKKIFWKLFEHRVLRDAAGVLFTCEEERRLARGSFSPYQAREFVVGYGTSDVQGDPEKQIAAFFAAAPGAHGRKLILFLSRIHEKKGVDILIDAFSRIATEYPEYDLVIAGPDDVGLKSRLEARAIERQVSGRLHWPGMLRGDAKWGAFRAAEFFVLPSHQENFGIAIVEAMALERPVLITDKVNIWREIESDGAGIVVNDDADAFTRGLRQILAQSPEQRRDMGNKARSSFLTRFDIRNNAKYVTGLLSAEWSRAKEASKPFHESKVR*
>A_aquaticus-Field-F-tissues|ORF410_GT51(1-145)
IEDARFYQHGGVDYLGVIRAGLANVGKAKSQGASTITMQVARNVYLSSEKTFTRKIYEILLTFKMEHLLSKDQILEIYMNQIYLGNRAYGFAAASETYFGKPLKNITIAEAAMLAGLPKAPSAYNPVSNPKRARARQLYIIDRMVENGYITPAEAQTAKAQELNVR
>A_aquaticus-Field-F-tissues|ORF411_GH97(2-630)
INHFEIKNTSTKTFYNDWQPVWGEVKTIKDNYNELAITLNQKESNRQMIIRFRLYNEGLGFRYEFPMQKNLDYFVIKEERTEFAMTGDHTAFWIPGDYDTQEYDYTTSKLSEIRNLQNAARTGNASQTFFSETGVQTSLMLKTNDNLYINLHEAALINYACMHLNLDDKNFVFQSWLTPDAIGDKGNMQTPCTSPWRTIMASDDAKDIIASKLIYNLNEPCKIKETSWIKPVKYVGVWWQMITGKSSWSYTNQYPSVQLGVTDFTKAKPNSTHGANTANVKKYIDFAAKNGFDAVLVEGWNIGWEDWFGHAKDEVFDFVTPYPDFHVKEIRDYAKSKGIKMIMHHETSGSVRNYERHLDTAYQFMKANGYDAVKSGYVGPILPLGENHYNQWANNHYLYCIKKAADYKIMVNAHEAVRPTGIARTYPNLIGNESARGTEYQAFGGSKPNHVTILPFTRLLGGPMDYTPGIFEMDISKMNPNNHSHCNSTLANQLALYVTMYSPLQMAADLPENYDRFKDAFQFIKDVSIAWDDSKYLEAEPGEFITVARKTKDANKWFVGSVNGNEKRTSNINFSFLPIGKNYEATIYADAPNAHYKTNPQAYTIKKINVNNSSKLSQFCAVGGGYAISIVPIQ*
>A_aquaticus-Field-F-tissues|ORF412_GT51(17-207)
QLDNPQSELASEVFSSDGKVIGKFFYENRSPVEFSQISPNIINALVATEDARFVQHSGIDARSLFRVFSGLLTGNSGSTGGGSTITQQLAKNLFKLRQDDSYKGFFYKVPVVRQLVIKTKEWIMAVKLERRYTKQEIMTMYLNTVEFSSGAYGIKSAARTYFSKEPSEVNIAEAAMLVGMVNNPTRFNPKFHPQASRERRNIVFDQMAKYDKISEEEAHRLQGTSIKLEYVPESH
>A_aquaticus-Field-F-tissues|ORF413_GH103(2-156)
GIDPLSLKGSYAGAMGLPQFMPSSFRKWAVDFDGSGHRDIWNNVDDAIGSVAHYFQLQGWRHGDDIIIPAAVQPGVDVSGLVADKFNLHLTVGELKARGVLPQAQVADHVQAVLVPLETAPGVTEYWLGLNNFYVITRYNKSTLYAKVAQELAAELRLRYLNAQALQAAQPAATAAEPTPAQ*
>A_aquaticus-Field-F-tissues|ORF414_CE4(77-215)
MFFLAFLFIVVLLAIAYFFKSTKHRLPVLMYHKVLPHEKDGLTVTLAQLEEHFKYLQESNYQAITIKNITDFQEKKTPIPRKSVLITFDDGYTNNLEFAYPLLKKYQLKATIFLPTNYIGKSSTWDTNDAPIMGIEQLKSMDSETIEYALHSHTHRNFKQANLEEIKKELLENIQFFENNNLAFSPALAYPYGGRPKDKKLLLAMKKSMEEAGIKLGFRIGNRVNNIPFNDFYELQRLDIRGTDSFQAFKQKLNKRSIIF*
>A_aquaticus-Field-F-tissues|ORF415_GT9(89-307)
MNNIIISRTDSIGDVVLTLPMAFVLKKHFPSIKIAFLGKKYTKSVIDACKYIDEFIDIDDFLEKEILIFGKKPEGIIHVFPQKAIAKRAKMLKIPLRIGTKNRWFHWLTCNKLVNLSRKKSELHEAQLNLKLLQSFGINTDFSLEEIQEMVGLEKFDSQLPERLSNLLDTNKYRLILHPKSQGSAREWGLDNFIQLIQNLDHQKYQLFVSGTEKERPLLEAILAEKNVVDIVGKMTLQEFIPFINACDGLLANSTGPLHIAAVLGKDTYGIYPPMKPIHPARWKPLGENVRVFVENKNCNDCRKTMRCSCMMNISSATVQAALEEKQK*
>A_aquaticus-Field-F-tissues|ORF416_GH148(2-115)
YALYRTPDDAIKLQAKRLSALGFNLVRLHHHDSPWVFPNIFGDGNVIQDTQQLSPESLKKIDWWIKCLKDEGIYVWLDMHVERAVSAKDNIFGFEEMPKNSKNTADLKGYAYVNSTI
>A_aquaticus-Field-F-tissues|ORF417_GT51(2-140)
DTSPALRQALVLSEDKRFYQHSGVDWSGVAAAAWGNLWNTRTRGASTLTMQLAGLLDQELKAGRNGRSLWQKVGQSWSAAWLEQHWSKAEILEAYLNLVAFRGELVGLSALSSTLFGKLPSGLNQEESAITVALIRAPNAPVEKVSARA
>A_aquaticus-Field-F-tissues|ORF418_GH103(9-148)
VLPPSGTLKKNWLVYRKRFIEPIRLKAGKAFWEENQAYLTQVEQESGVPAEVIVAIIGIETIYGRQTGNFRVKDVLSTLAFSYPDTPNKVAREQLFKDQLKELILLCWKEAGGTLPGKNSNQGVNSARFSACLNQNSSYAGAIGLPQF
>A_aquaticus-Field-F-tissues|ORF419_GH13_11(1-139)
TGCGNTVNVQHPRVTQFVLDSLRYWVQELGVDGFRFDLAPVLGRTQSGFDSNAAFFMALRQDPVLAGVHLIAEPWDAGHEGYQVGRFPGRFLEWNDKFRDSVRGFWLGQAEQGGLVSRGELARRFTASSDKFHHGQRRPT
>A_aquaticus-Field-F-tissues|ORF42_CBM48(137-221)+GH13_9(288-542)
MSITLSENAIISASIPAAEMASIINGRHSNVFAVLGLHQTAYGDWVARVFAPNVAQIDVYTLQGDFISPLARVDDAGFFVAAIPVTQHQPLILQATSLDGAHTWRWVDPYCFGPILGPVDDYLAASGEHMALYNKQGAHPQMHCGVSGVHFSIWAPNALRVSVVGDFNDWDGRRHMMRRRSSGVWEIFVPDLAIGTVYKYELLNSAGVPLPLKADPYGQAAQMRPDNASKVADTTHFTWTDDAFLTQRAQGENRSKPISIYEVHLGSWQRGDGNRFLSYDELAVSLIDYVKDMGFTHIEVLPITEHPLDASWGYQPTGLFAPTARFGEPDGFARFVNTAHNAGIGVILDWVPAHFPTDAHGLSFFDGTALFEHEDKRKGFHPDWNTAIYNFGRTEVSAYLLNNALFWMDRYHLDGLRVDAVASMLYLDYSRKVGEWLPNKHGGRENLEAIDFLQRVNIAVYERNPGVMTIAEESTSFPKVSRPVYDGGLGFGFKWNMGFMHDTLDYFSQESIYRKYHHNDLTFGLLYAFSENFVLPLSHDEV
>A_aquaticus-Field-F-tissues|ORF420_GH30(69-336)
MKPLVIGMLVFASMAFTGNQCKKSGSGTDSTTVVPPNLTNDVEFWLTKADQSVLLQKQNTVLSFGTLANSNSIIEVDTSTYFQTVDGFGYTLTGGSAQLINAMSTSAKSDLLQELFGSNPNSIGISFLRISIGASDLNSNVFSYDDMPAGQTDSLLTNFNLAADQLAGTGLIPLLKQILVINPNIKIVAVPWSAPVWMKDNGLSVGGSLLPKYYQSYAQYFVQYIQQMKAEGITITAICPQNEPLNPNNNPSLQMLATEQRDFIKTSLGPALKAAGLTTKIIAYDHNCDHPDYPETILADATAKDFVDGSAFHLYAGDISALSQVHFAYPDKNVYF
>A_aquaticus-Field-F-tissues|ORF421_GH23(49-185)
ELLKERLKKLDEKSPFNIEYNVGLENVIKSFLKNRRKSFERLLGISQYYFPLFEEELAKNNIPLEIKYLAVVESALNPRAVSRVGATGLWQFMFQTGKQYGLGIDSYVDDRNDPLKASQAASQYMNNMYKIFGDWDLVLASYNSGPGNVAKAIRRSGGQQNYWNIRKNLPKETQGYLPAFLATMYIFEYHKEHGIVPNKAIANLFATDTVMIKKHMTFKQISDLLDVPVAEIQFFNPS
>A_aquaticus-Field-F-tissues|ORF422_CE1(40-225)
MTAKMSFPSPALVLALALLATPALAQAAQPSDEVHQLEVAGQQRQYLVHLPASYNPAKPAPVLVALHGGGGNMRLQADDGRYGLISKSEAAGFVAVFPNGFSAWPGGRLATWNAGACCGKARDKGVDDVAFVRAVVADVQRRYTVDAQRVYATGMSNGGMLAHRLACEAADVFAGVAAVAGTDNTLACTPARAIPVLHIHARDDDHVLFTGGAGPAAIGNAQQITAYTSVPETMARWVKRNACAPTPTRVLERPGAWCERYSGCQGGATVQLCVTETGGHSWPGAGQARWGQAAASQALSANDVMWDFFERR*
>A_aquaticus-Field-F-tissues|ORF423_GT51(41-215)
MQLFFAIQIALWTTLDPSTTAFQRAERWRLCGWHWSCPVYSTWTPYNQISNNLKRAVLVSEDDIFFQHKGVRVEDMQKAWEKNQQKTQAGAKSKVVLRGGSTITQQLAKNLFLSSEQNYFRKGQELIITGLLELILSKQRLFEIYLNSVEWGEGIFGIGAASRHYYNASPAVLDREQAAALASALPAPKCFDKQQYCRRGSINYSTRQEFILENMDKVALAPYPKSVK*
>A_aquaticus-Field-F-tissues|ORF424_GT51(12-188)
KPRMAMQVFTEDGQLIGEFGEERRRPVESKDIPANLKNAILAIEDSRFYEHGGVDYYGLARATVNNIINPGDLQGASTITQQLAKNFFLSSERTVTRKFYEALMAKKIEANMTKDEILERYINYIYLGERAYGFAAAADIYFGKELKDLTIAECAMLATLPQAPGRNNPIRNRANADNRQKYVLQRMHELGYITSEQYEQSKAEVVRIVDTKSSSMNEKYATHAEYVAEMARQLMYDRYQDAAYTEGLKVYTTINSKEQ
>A_aquaticus-Field-F-tissues|ORF425_GH16(8-252)
MVYSDLVWSDEFDVNGPVNSSNWFHQTQLPAGGSWFSGELQHYTNRTDNSFVDAGMLNIVAKSEVFTDQGITKNYTSARLNSKFPFKYGRVDVRAKIPINAGTWPAIWMLGKNINEDGAFYDATYGTTNWPACGEIDIMEHGIFPSQPVDYIQGTLHTPSSFGNSMNNGGVTASDLQNNFHVYSMNWSPFQISFLLDNVVYYTYNPSVKNSSTWPFDLEQYLLLNVAMGGTAGNIPSNFSQATMQIDYVRVYQNTLVDTASPANFTATVGAVTGSTIELLLNATDNSGTVVYTINYGSSSMTFANPSGVQKSVVIPNLSSNTYY
>A_aquaticus-Field-F-tissues|ORF426_GH3(5-178)
NVMGPQALIGLDQEGGSVVRATFLPQAPSAMALGAAADAALSEQVGAAVARGLRSIGINWNFAPVLDINNNPANPVIAERSFSEDADEVTRLAGAWMRGSLAEGVACCVKHFPGHGDTHVDSHLALPTVDKSRAELDALELRPFKALRDEAPAVMTAHIVYPQIDPEHPATLSTKILGD
>A_aquaticus-Field-F-tissues|ORF427_GH13_4(1-263)
YMYNDRNIPDQFEQTMPEIFPEAAPGNFTWVQECNKWVMTVFHNYQWDLNYANPRVFIEMLDTIFFYANLGVDVLRIDAPAFIWKQLGTVCQNLPQAHAILRLIKQCVQVATPGMALLGEAIVAPKEIMKYFGTGLYAAKECDFAYNATQMALQWDALATGDTRVMLAAQHEILQKPYGTSWITYTRCHDDIGLGYDDYMIQNAGFNAYEHRRFLKDFYSGSHEGSPAKGALFAINPKTQDARISGSLASLCGLEKAIDRNDEWAI
>A_aquaticus-Field-F-tissues|ORF428_GT30(3-121)
SARLLAKRLPAGVIHQYLPLDAPKFIERFLDHWRPDLTLFAESELWPNIVAALRRRGAPLVLVNARISRQSAERWRHLPGVSEQVFGEIDLCLAQNADNAARFLGLGAPRVRVAGNLKFDVPAPPADAAKLAELNGAIGARPAFAAISTHEGEDAILLDAHLALQREIPALLTIIAPRHPERGADIAALARARGLVCALRSEGAEPGRDTQIYIADTIGELGLLFRAVGVVFIGRSLTREGGGHNPIEPAKLGCAILHGPHVEDFAEVYAELN
>A_aquaticus-Field-F-tissues|ORF429_GH73(2-138)
PMAREAAARIGVDPRYLVAQAALETGWGKSVMRAQDGSSSHNLFGIKAGDSWKGNSARAITSEFRNGEMVKETAQFRSYDSYKDSFHDLVTLLQTNNRYQDVVKSADNPEQFVRELQKAGYATDPDYASKISQIARQMTSYQNYAAAGVSTNL*
>A_aquaticus-Field-F-tissues|ORF43_GT35(2-653)
ENGCQIEYPEEWLAFGNPWEFHRRESKYHIGFGGRVEVQTEWDGTSTSTWTPDETVLAEAYDTPVVGWRGEKVNTLRLWHARSVNPIKLDIFNSGDHAGALSESTRATSISRVLYPADESAAGQELRLRQEYLFTSASLQDILRRHIQQYNTLDNLADKVAVQMNDTHPALAVAELMRLLVDQHNMKWDAAWKTTQAVLSYTNHTLLPEALETWSVNLMERMLPRHMQIIYTINARLLTEVKAAGHSAEILEKVSLIDENSGRRVRMGNLSFVGAHKVNGVAGLHSDLMKVTVFKELHQVFPDRITNKTNGITPRRWLMQANPGLTRLLRETIGDAFLDDSARLHDLIPFAQDAVFRAKFAAVKQENKARLAQLIHDRMGVKVNPNAMFDIQVKRMHEYKRQLLNILETIALYNDIRANPHKDWAPRVKVFAGKAAASYWQAKSIIRLINDVGSVINNDPAVGDLLKVVFIPNYNVSTAEVIMPAADLSEQISTAGLEASGTGNMKFALNGALTIGTLDGANVEMLEHVGADNIKIFGMTVQEVEALRQAGYSSRATIEAIPALKEVLDGIAGGTFSHDEPNRYQGLMDMMWNSDHFLVAADFVAYAKAQREMDALWHNQDEWQKQAILNTANMGWFSSDRTIREYADEIWNIPTL*
>A_aquaticus-Field-F-tissues|ORF430_GT83(30-342)
MTDTSSAAKIPPPSSPMLDDGDKQFTIPRLCFWLTVTLFTLVWFGTLDYRHLLRPDEGRYAEIAREMFATGDWLTPRYNGYQYFEKPPLQGWMTALAYSLFGLGEWQARLWTGITGYLGIVGVGFAGAKLYGQRTGIFAVLILASSPMWSIGGHFNALDMGLSSLLSLALFALLLAQRPNITVVATRYWMWACWAFMALAVLSKGLIGIVLPGLVLVVYTVIARDWRLWTKLHLVTGLALFFAMTIPWHLAVSLKNPGFAHFYFIHEHFERFTTDEHHRTGSVFYFIPLIIVGFLPWLAQLPAALSAAWRTRRQQHNTGNNASFNPDLMLLIWIVTIFLFFSKS
>A_aquaticus-Field-F-tissues|ORF431_GT9(77-307)
APIVIYRLGSLGDTIVALPFFRKVAEVFPGSEKIVLTNIPVASVAAPLEAILGRGELASRYLSYTVRSRSIREVFSLWLSLRATHAHTLVYLAASRGRLAAWRDLIFFRLCGFRRIIGLPLSQDLLLNRVDPNTGLVEPECERLARALSGLGPIDLKNPAYWDLALTAEEKAKGEQFKAQFEDRPFIAIHNGGKAEQKDWGEENWGSLLRDLASTQEGYGLLLLGAEEDRAKYGRMVAEWRGPVVDACGKLTPRECAATLQFASLFIGHDSGPLHLASISGVPYVGLFGDFNVPEKWHPYIGVRRIIHRMEGISRITVDEVARAARELLAASR*
>A_aquaticus-Field-F-tissues|ORF432_GH23(4-135)
EVNARNMPTEIALLPFVESAFVTSAKSSAKAVGLWQFMPATGKDFRLTQNVFRDERRDVVQSTDAALDYLQRLNNQFGSWELALAAYNWGAGNITKAQKRNAAAGLPIDYESLTLPRETRNYVPKLMAYRQIVLDPQAYGIVLPDLENHPYFV
>A_aquaticus-Field-F-tissues|ORF433_CBM48(60-146)
PEGFFEALVPAAATRFPYRLRASHGEDVWDFADPYAFGPVLGPLDDHLFVEGSHRKLYERLGAHPIAHEGARGVVFAVWAPNAQRVSVVGDFNRWDGRRCQMRKRVDSGVWEIFVPDIGPGVAYKFEMVGRNGALLPLKADPMGFAAELRPSTASIVVRDAPFAWTDAAYMAARAGIDPRRAPMAIY
>A_aquaticus-Field-F-tissues|ORF434_GH3(59-285)
MSKNKRKPGPVVLDVEGLELNKYDIRRIEHPLTGGVILFGRNYKSRKQLCELTQAIRDVRHDVLICIDHEGGRVQRARTDGFTHLPAMGKLGALWEKEVLLSTQAATACGYVLAAELRACGVDFSYTPVLDLDYGQSSVIGDRAFHRDPRIVTLLAKSLNHGLALAGMQNCGKHFPGHGYVAADSHIAIPVDERSKKEVLAEDAAPYAWHGLGLSSVMPAHVIYPKVDSKPAGFSRIWLQDILRNQYQFDGVIFSDDLSMEGASVAGSVTQGANAALAAGCDMVLI
>A_aquaticus-Field-F-tissues|ORF435_GH102(95-255)
MEMLGKPISFDAIENIDRDDLAEAFAVFRRSAESLIQGAPAQRPAATASQELVGVARKALSLGERVDAAGFFRAHFRPFQLQNQGFVTAYYEAEVEGRRQPEPAFLVPVLPRPVDLVTLNEAPLEGPDGEKLTSARRLPDGELEPYPQRQDIEENPQLAGGPALAYVRDYVELFLMQVQGSARVCFPDGSSASLTYDGRNGHPYTSIGRLMIEQGLVRQEDMSLETLKATLRAMGQEPGAPGRVLMQRNRSYVFFAIDESPQRQMGPIGGQGCPLTPLRSIAVDRTLWSYGLPFWISTKIPWRDDSETVFSRLMIAQDTGSAILGPARADLFFGSGTAAGRRAGSVRHNADFIVFMPYDAGAGA*
>A_aquaticus-Field-F-tissues|ORF436_GH29(20-327)
MKKLIFLLIFSFPAFAQSNLTDSTKMQWFKDAKLGIFIHWGIYSVKGIDESWSFHNEYLPYDTYMSQLKGFTAKNYHPEEWVKLIKESGAKYAVLTTKHHDGVALWNTQLSDLNVVKKTPAQRDLVKPFVDNLRKNGLKVGLYFSILDWSNENYDNFTKTKKRYDKDSVRFEKFVNFYQGQLRELQANYNPDLWWFDGDWEHNANDLQAKETRKMLLTANPNAIINARLAGYGDYGTPEQQLPTTHPKESAWELCMTMNESWGFQGNDKNYKTSNQLIQIFAECLSNGGNLLLDIGPKEDGTIAEEQVKILKDFGRWTNKHETAIFETIGGLPNGYFYGASTMSKDKKVIYLFLPSKENGQVMLKGIKNNISRVWVVGSGVKLNYKTYIKSFGDDSVGLTFIDVPSNVIDEDMTVLAVQLDTPFKQ*
>A_aquaticus-Field-F-tissues|ORF437_CE1(146-371)
MKIFATIFLIIFTLFCKAQYQVKIITNLPEKYIDGQVFFASNINNWNAKDTNFCFKKIDKNKYQILIKNCKSIVQFKITNGSWANAECNINGTDIENREFKINTDTTIAITVKAFKNNFANTIAKYKSTKSHQVHIISDSFYIPQFKSTRRVWIYLPTNYNAKNKYPVLYMHDGQNLFDAATSAFGNEWGIDECLDTMQKQCIVVGIDNAFNKRMGEYNFFKNKYDTVPMGKLYLSFLVNTLMPYINNHYQTLTSKQNTYIAGSSMGGLISLLAATEYPNIFGKVGVFSPAFWVNEKEFINYLKTIQVTTKQNFYIYAGQLESDDMVKNAMLFFNIIKNKRKNSDFKMSIKASGKHNENSWQQELPSFLNWLL*
>A_aquaticus-Field-F-tissues|ORF438_CE1(41-193)
NFIKNKLKNFLSFLLFLIMSISTAQENTASKQVSNFTIEAPQLNASKKIWVYLPKNYATSTKKFPVIYMHDGQNLFDAKTSYVGEWNVDETLDSISAQVIVIGIEHGGEKRMEELTPFKNQKYGGGKADSYLDFIVQTLKPYVDKTYRTKTNASNTCLWGSSLGGLVSFYGALKYPEVFGKVGCFSPSFWFNRKEMFDLMEQTKKFK
>A_aquaticus-Field-F-tissues|ORF439_GT4(182-330)
MRILYVTPRIIGEGGLVRVLSIKANYLADVFGHEVHILTQNDNHINPFYHFSDAITLHNMTLNGNRVTFLKQYIQSIKVLISKIQPDVIIVCDGLKGFFIPIFIKTEIPILFESHGSIYNTENKPKSSLVYNLGIKFKKYAASKFDKFIVLSEESKNEWQVSNSVVLPNPNWLQNVTVSDLSNKKAIAVARHSYEKGIDRLLQVWNLVAQKYPDWSLEVYGSFSTNFYQNQASQLGLTSIHFHQPVSNIEAQYSQSSMLLMTSRYEGFPMVLIEAMTFGLPCVAFDCPCGPRAIITHNETGFLVEDNDIQWFAEKVIQLIEDQKLSQKMSANAIAAASKFDLETIMTTWNELLNSLIKT*
>A_aquaticus-Field-F-tissues|ORF44_GT9(22-178)
TKNFLSLIHAAFAKEIEVPFSKIQILDSEVKLEQAVIHPEALEKVRSRIEKMAKEANIPYTHGKDRLILINPNASDLLPQRRWAQQRFSELIQAVHQRYPNDLILITGSPAEFVYVDKVRSVANVKNALNFAGQVSFAELPPLYTLSDVMVTNDSGPGHFSAVTPLRTVVLFGPETPALY
>A_aquaticus-Field-F-tissues|ORF440_GT5(1-214)
SEVVPYLAENEVSLMSYDVPKMINDQGGQIRIFMPRYGNINERRHQLHEVIRLSGMNLVVNDVDMPLIIKVASIPKERIQVYFIDNDEYFKRKATFSDEDGVLYSDNDERAIFFAKGVVETVKKLNWVPDIIHVHGWMASMLPVYMKHFYKDEALFSETKIVTSVYGQSFDGTLDVEMINKIKFDGIPNEAISDMETPNYENLIKTSVIHSDAV
>A_aquaticus-Field-F-tissues|ORF441_GH23(1-103)
GLWQFMPATGKDFQLTQNVFRDERRDVLQSTDAALDYLQRLNNQFGSWELALAAYNWGAGNIAKAQKRNLAAGLPIDYESLTLPRETRNYVPKLMAYRQIVLDPQAYGIVLPELENHPYFVAVDVGHDIDVALVIKLAEIPEDE
>A_aquaticus-Field-F-tissues|ORF442_CE11(4-283)
MLQQRTLQSLTRAVGVGLHSGQRVELTLRPAPPNTGIVFRRVDLPEPVDIPVRFDSVSDTRMASTISPGGNPDAPKVQTIEHLMSACAGLGLDNLFVDITADEVPILDGSSASFVFLLQSAGIALQDAPKRYLRVKKTVEVREGEGQRLMWAKLEPHHGYTLSFQIDYKHPALDATGQETRFDMGSGRYKQEIARARTFGFTKDLDAMRARGLTLGGSMDNAIVIDDTRVLNAGGLRYDDEFAKHKILDAIGDLYIAGHLLLAAYTSFKGGHALNNKLLRKLLADESAWELVSFDNAKQAPAGFAELAPAW*
>A_aquaticus-Field-F-tissues|ORF443_GH130(51-210)
MSNNFNSRFKQLHEAYENLLSRPNMECECDNGIIKRYKNPVLTALHTPLHWRYDFNAQTNPYLMERFGINAVFNSGAIKFKNKYVLVPRVEGADRKSFFAVAESDNGIDNFKFWDRPIIIPETDEPDTNIYDMRLVQHEDGWIYGLFCTERRDPNAPEGDQSAAIAQCGIVRTKDLITWDRLKDLKTPSPQQRNVVLHPEFVNGQYAFYT
>A_aquaticus-Field-F-tissues|ORF444_GH102(127-261)
LIASLIVGCSTAPTHGTGYRPSGSGASPSSYSSSIASFSAVSWQALPGWQEDDLSQAWPAWLKSCDALRKKSTDVNWRSVCAQAGNVSSRDTQSIRKYFENNFQAYEIRNSSGSDTGLITGYYEPVMNGSQTRTSTYNVPLYGYPNAWRKSKPTPGPSRAELMSSGVLQGSEIAWVQDPVAAAFMQIQGSGKIRLEDGRILRLGFAGTNDQPFKSFAQWLLDRKEITRSEATMQGISQWAKRNPGQVNEMLNANPRFVFFKELPSNVSADLGPNGALGVPLTAERSIAVDLQALPLGAPVFLAATKPLSSQPLQKLVMAQDTGKAIVGGVRADYYWGSGDAAGEMAGRMKQNGRMWLLLPR*
>A_aquaticus-Field-F-tissues|ORF445_CE11(12-224)
AMAFYNRRVLQQRTLKTLTRAVGVGLHSGQRVELILRPAPPNTGIVFTRVDLPQPVQIQVRATAVTDTRMASTISHGGAKVFTVEHLMSACAGLGVDNLYVDITAEEVPILDGSAASFVFLLQSAGIELQNAPRRFVRLTKPVEVRQGEGAALKWARLEPYHGYKLSFEIDFDHPAVDSTGQRVMFDMSVGNYSKDIARARTFGFTKDVETLRANGLALGGGLD
>A_aquaticus-Field-F-tissues|ORF446_GT2_Glycos_transf_2(4-167)
MDLSIVIPLKNEEESLPELVDWIKRVVTANNYLYEIILIDDGSTDTSWEVITELREKNDNVKAIKFQRNYGKSAALNVGFKAARGNVIITMDADMQDSPDEIPELYNMIMVEKYDLVSGWKKKRFDNKFTKNLPSKFFNAATRKMSKIQLNDFNCGLKAYRKKVVKCIEVYGEMHRYIPVLANLAGFYKIGEKVVEHRPRKYGVTKFGWERFVNGFLDLTSLMFVGRFGKKPMHFFGLWGSLAFLIGLTIFIYLTISKYFYNGIGMTSRPIFHFAILAMIIGSQLFLAGFMGELIIRNAPERNHYLIDEKLGIYE*
>A_aquaticus-Field-F-tissues|ORF447_GH3(93-314)
MLTKKMIFFIGCFLFFQIVNAQDAKMKAFIDGLMSKMTLEEKLGQLNLPGSGDIVTGQAASSDIGKKIAEGKVGGLFNIKSVEKIKAVQKVAVEQSRLKIPLIFGMDVIHGYETVFPIPLALSCSWDMELIKRSAQIAAAEASADGINWTFSPMVDIARDARWGRIAEGNGEDTYLSSQIAKAMVQGYQGNLSSNKNILSCVKHYALYGAAMAGRDYNTVDMSHLQMYNEYLPPYKAAVDAGCASVMTSFNVVDGIPASGNKWLMREVLRNQWGFKGLIVTDYTAINEMMTHGMGNLQTVSAMAMNATVDMDMVGEGYLTTLQKSLKEGKVKQQDIDASCRRILEAKYKLGLFENPYKYCDEARSKSEIFTQSNRNEARKIAADCGVLLKNNNQLLPLKKQGTIAVVGPLADNKENMPGTWSVAANFSKATSILTGIKQAVGNSATVVYAKGSNVFNDKDLEERAAMFGKSTGRDSRSNQQLIDEAIETCKNADVIVATLGETAEMSGECSSRSNIDIPDVQKELLKALLKTGKPVVLVINTGRPLTIKWENDNVPAILNTWFSGSEAGFAIADLLFGNVNPNGKLTTTWPQNIGQVPMNYAHLNTGRALEGAWFQKFRSNYLDVSNEPVYPFGYGLSYTKFAYSNFKLNTNSIKASQNITATVTVSNTGKYDGKETVQLYIRDVVGSISRPVKELKAFQKIFLRAGESKTVSFTITNNDLKFYNSDLKFVSEPGDFEVMVGTNSRDVLTQKFTLQ*
>A_aquaticus-Field-F-tissues|ORF448_GH23(60-196)
MMLLNSTLLRNGDNVWERAREGFQLTEVNADIVRKQERLYSSKPEYFKRMLDRSHKYLFHIMNEVERRGMPTEIAFLPVVESAFVPTANSPVGAAGLWQFMPATGRHYGLEQTWWYDGRRDVMEATRAALDYLQNLYAQFGDWNLALAAYNWGEGNLARAIARAQAAGLEPTYENIKMPNETRNYAPKLIAVRNILSQPEKYGVKLDKFPNKPYFIAVSTGRHMDIDVAAKMAGISVAEFKELNPAFNLPVYAHKPGRQMLIPLSKADKFDYNLSHWNKPLLSWQVYTPSADENVASVAERYGMSSAELQNVNKVGSRNLTAGRPVLVALRGKSDGASPLDAGDGNLGDGSSLIASAPAPASTTQVVASKLETQTIATAAPASVAKPLEVSTSTAAVAPVNVATLPVTNTVAAAEPTIIADSTPAKPIVSVAPAATTKPVLLAKAEAPNLPSSTTPPPKPLEARLASVNPAASQHTVASGDTLFNIARRYNVSVADLKAFNNMADNTVKLGQVIKVKGNPLAANTMLAEAVPVPSAQDEALVKVSSSMSPATGAVPAEYVVQRGDTVYSIARRFGVNHADIQRWNDANQLTRLQPGQRVRIETQGL*
>A_aquaticus-Field-F-tissues|ORF449_GH73(145-281)
MASIPTSASSTGFGDANAVSALRNKAATDPKGAVREAAKQFESLFMQQLLKTMRENSASDDPFANEGSKLGTELLDAQWSTKMAGQPGSLSDIIAKQLERNMGLTPGPIPKTDGANAPVVDPAAAPKKVGIPQQAAADFVQRNQAAAKAAEAATGIPADFMISQAALETGWGKKEIHNADGSSAHNLFGIKAGANWKGATTDVLTTEFSNGVAHKVVQKFRSYASAAESFADYAKLMKDSPRYAGVVNAGADAKGFAKGLQKAGYATDPAYAEKLSRVINTTLRMQRSVAT*
>A_aquaticus-Field-F-tissues|ORF45_GH37(67-250)
EQTIAELLLQEDIDGDKRITIEDKGLKCFILNAGAENIVVEGTYFLSNLLQELVLAQENNSDCIETDTIFELPANRISRMIKNYFWNGLTRTMDEDGLKYILTDSKSKTDKAIMYVPFTDDFALQYYQGLAPKFNIKVVQLPKNITPEYVSSINDEGGILSLALHTVDGKTSGVPFAVPGGRFNEMYGWDSYFENIGLLIDGKLDLAQSMVENFTYQITHYGKILNANRSYYLTRTQPPFFSSLIREVFE
>A_aquaticus-Field-F-tissues|ORF450_GH77(12-293)
MNLPQRSSGVLLHVTSLPGPHGIGDFGPAAYHFVDWLQSAGQHLWQWLPTTPIGPGNSPYQSVSAFAGSPLMVALEPLVKKGWLTLGALPAFTEKAVNFEQVVPWRNARLREAEAGFRARATPAERAAFAAWQQAQASWLGDYTLFMALETANAGQCWWQWPAPQRHRDAKALGAARSAHADEIAFWAFVQWCFDTQAAELKAYANAHGVALMGDLPIFIAHHSADCWARPDLYFLDDASQPTVVAGVPPDVFSAEGQRWGNPLYRWDRMAAEDFAWWSARIRRAMDQADVFR
>A_aquaticus-Field-F-tissues|ORF451_GH13_11(187-543)
MPHTSLPLQLDAGRPEPLGAQVRDGGVNFAVFSQHAEAIELCIFDTSGVRELKRYALHGPSDQVFHGFLPGVGPGLVYGLRAHGRYQPEAGHRFNPNKLLLDPCAREIVGAFRWTGVHHGYAQGHPDGLRAMDVRDNALHALKARVPEPPVPAPDTAPRVPTADLVLYEVHVKGFSQLHPAIPSALRGSYAGLAHPAAIAHFKALGVTTLSLLPVHYHLDEPALVDRGQINYWGYNTLGFFAADPGLAQPAHRADPAAVNAEFRQMVQDLHAAGLEVVLDVVFNHTPEGSDAGSTLSFRGLDNAAWYMLREGDASHCENISGCGNTLNVSHPKVTQFVLDALRYWVQVMGVDGFRFDLAPVLGRGRNGFDPNAAFFTALRQDPVLARVHLIAEPWDAGAGGYQVGRFPGRFLEWNDKFRDTVRRYWLYRGVQRGEFARRFTASSDLFHHGQRRPSASVNFIAVHDGFTLADVVSYSAKHNEANGEGNRDGRDGEPCANFGVEGPSSDPDTIALRGRVQRAMLATLLLAQGTPMLGGGDEMGRSQGGNNNAYCANGTQPVGWFDWARADTELAGFVGEVLALRRAEPSLRHDRWFQGHPAAPGERSLVWLTPAGREMQVSDWHDEQSHAFACKILPGQADATHPDGGGSARLLLAFNPDILPTRFTLPPCGEGQWQVLLDSSGQLPRGHAVQGSQVLLVPDHALVVLRHVVA*
>A_aquaticus-Field-F-tissues|ORF452_CBM48(124-214)+GH13_9(278-577)
MLNDADLRALLEARHPDPFAVLGLHADGEGQLWLRALLPGATAVAVLDTKAGRRLAALALRDEAGFFEGTIPRRKNHFDYRLKVDWAHGDSTLLADPYAIGPLLGDQDLHYFGEGTHLRPFEMLGAHPQVLGEGEHALHGVRFAVWAPNAKRVSVVGDFNTWDGRRHPMRSRGNSGVWEIFIPLAAVGDRYKFELIGPGGNLLPAKADPYARAAEFRPGTASVVAPMPAKRNRPPERSHPDTRHQPISTYELHPGSWRRHPDGSFHSWDDLAAALPAYVAEQGFTHIELLPISEHPFDGSWGYQTLGMYAPSSRFGPPEAFGRFVDACHAHGLQVILDWVPAHFPSDAHGLAQFDGTALYEYADPKEGFHRDWNTLIYNFARHEVRNFLVGSALYWVERFGVDGLRVDAVASMLYRDYSRNADEWIPNVNGGRENLEAIAFLKRTNEVLGADAPGALMIAEESTAFPGVSAPTFMGGLGFHYKWNMGWMHDTLEYMAEDPVHRRWHHDKMTFGMVYAYSEHFVLPLSHDEVVHGKGSLLQKMPGDAWQKFANLRAYYGFMWGHPGKKLLFMGQEFAQPTEWNHDSELPWHLLADPASPHAGMQRWVRDLNHFQRQQPALYQRDCEPAGFEWVSAADAENSVFAWVRRGFEGPPVLVVSNMTPVPREGYRLGVPEGHGAWREALNCDAAVYGGSNLGNGGATLHVQGQGAHGRGQSIVLNLPPLATVFLVAV*
>A_aquaticus-Field-F-tissues|ORF453_CE4(183-321)
MPVPAESPLPPPRRRGWPRARHALAGVATCWLAACTTPAPTPPAAPPVADASPPEPTALGVVAGRNERVLVYVPREGDTLQGIAARWLGSPDKAWQISEANRDLRQPVPGTPLVVPLVAPNPLGVTVEGAQAVTILCYHRVGPGPSKMLVSPAKFEAQMAWLAANDFHVVSLADVRSFLAGKQALPQRSVVITFDDGYESVYRYAFPVLKRLGFAATMFIYTDFIGSRDALTWPEMDEMWRAGTMDIQAHSKTHRNLTERRADETDALYRQHLDVEAKQPRSVVEKNLGTLGVKVRHFAYPYGDANEAVLDAMQRNGYELGVTVNPGANAFYASPLLLKRVMIFGDHELDDFKARLQGRRAAGKP*
>A_aquaticus-Field-F-tissues|ORF454_GH13_36(79-387)
MHITPRTALASLALALSACGGGGGSGVPPPNDSPSLPVVDASPVPAADPGSALAADWQHGAVMEIYVRGYQDSDGDGHGDLKGLISRLDYLQDLGVKGLWLMPVTASQDHDHGYAVTDYRAIEPQYGTLADLDELIKQAHARGMGVMLDYVMNHSAALHPAFVNSKAAADNPYRDWYEWQNPAPSGWSVFGGNPWRATANGAYYAPFWDQMPDFNLTNPTVVAWHHNNLRFWLNRGVDGFRFDAVGNLVENGPSAWQDQPQNYTLMQGVRGLLDGYAQRSLVCEAPDDPQGFAQPTACGGAFAFGLQADMMAAAKGYASVLPRVAAYFQSAPAGMATFLSNHDSFAGQRVWDQVSGNQAQYKLAAAMNLLLPGRPFIYYGEEIGMAGNLTLCSDCGLRTPMNWSAAANAGFTTGTPFRALASNVATQNVQAEQADANSILAFYKAMLALRNGRPSIANGSYSAAQVRGNTIAWLRSQGAERSLVALNTGTTAANVSLSTLPASAQLNRIYPADSATASTTASTDAQGVLNLNLPAQSVQVFNVQP*
>A_aquaticus-Field-F-tissues|ORF455_GH13_13(345-567)
MGRPLDGRGWRWVAQLAFAMGCGAAQAALAGGTELQACSAPSHQAVLQPQAPPALPAQAHWLARQRWQWPGVQAQAGTRFRLLYSASGALRTVPGELAGGVDAAQLLSPDDTALPAALATRFAYLAPGVRLTAPADARAATWLQGQLALVQEDASGHVLRASSLQTPGVLDDLYAKAERLSELGATPGPQGTRWQLWAPTARQVQVCVFNNATAPATQLLALQRDATTGAWQGRSRSDLSGRFYTYLVDVFVPGLGLVRNRVTDPYSLSLSTDSKRSYITRLDASAVAPTGWDKDTAPATVQRATDMVVYELHVRDFSASDESVPAAHRGKYLAFTDAGSAGMRHLASLAQAGLTDVHLLPVFDFGSVPEAGCAVPQPAGGPADETQQVAVSAVKEQDCFNWGYDPVHYTAPEGSYASNPADGAARLREFRQMVMALHRAGLRVGMDVVYNHTFASGQHEKSVLDRTVPGYYHRLNADGVVERSTCCDNTATEQMMMGKLLSDSVLTWARGHHIDSFRFDLMGHQPRALMERLAARLKAATGREVPLIGEGWNFGEVADGKRFVQAS
>A_aquaticus-Field-F-tissues|ORF456_GH95(136-533)
PMKGLHQPTFTYQWVKEQVDKDTYAAVQAIGDEPYEKEAAPTKLSGVALEIDMNGWGKIQQSKVTITNASAEIVWENGTKLTSFVHATKPIGYFRLENLKNFNAHLALPNYVPTIEKGLESSLVGNTTTGLGYKQGEIRENKNSIYYRQNGWGGFYYEVNVSWKYRNKTTLEGIWTIVAHAPKKNKKRAVQSLKEAENYETAFASHKKWWKHFWSKSALTLPDTTLEKQWYLEMYKFGSVARSNTPPISLQAVWTADNGRLPPWKGDYHHDLNTELSYWASYSSNHLEEAMGYLNHLDKNKARYKHYTQWFFGDDGLNVPGVTTIDGTAMGGWIQYSLSPTVAAWLAQHYYLQWKYSMNKDFLRKRAYPWFQGVAKHLEQITYLNDKGKRQLPLSSSPETRDNTKEAWFETNTNYDLALMRFVFSKASELALVLNFTNDAAHYKEIVAQYDDFARSNTNELMLAPKLAYEKSHRHFSHLMAIYPLGELKWDTNEKEQQTIKNSIALLDKVGSSQWCGYSYAWLACLKARAKDG
>A_aquaticus-Field-F-tissues|ORF457_CE14(15-130)
IFHQLQKLNVKASVLYIAAHPDDENTRLLAYLANEKLYRTAYLSLTRGEGGQNLIGDEQGISLGLIRTQELLAARKIDGAEQFFTSAFDFGFSKTSNETFTIWNQQKVLADVVWVIRKFKPDVIITRFPGDTRAGHGHHAASSILAQQAFKDAADSTKFTEQFAFGVSTWKTKRILWNTFNFGNTNTTNENQLKIDVGGYNSILGKSYGEMAAESRSQHKSQGFGVPSQRGSQLEYFAMLDGDTVITDLMDRITTTFTDEKLQTQLNKTIANFDFNNTSNNLPNLLQLLDASNNINEIDAKNYFQKKVILIICNSIGLFAEATTNEQFVSQNDSLKINFLINSRLTDNVKLNSISFNNRIFDVTTSLQKNKNLNISKNILLDKTEKITQPYWLEKPMNKGNYNISNQNLVGNADENYVVANFNFEINGKQFVIEKQIHYKFTDPIKGEIYQPFFIVPSLDIDINPKIVIQNKQHQNNFVAEILPYKNFDKNDF
>A_aquaticus-Field-F-tissues|ORF458_GH23(241-365)
KDRLPVAVYRYGNRILALSIVNQLVTKGFDQRAVKWFDQSVGLGFSDQEADAYARQSIRFGAWQSVLQALDAMSDTKKEEQTWKYWFARASEQRGDAQAKKISGQFYTALAASNDYYGLLSQARLGITMKKLPQVYTPSEQDRRRLDNDPFFGRAFALKSIGADSTYVNREWNWAVRVAMKNNDDKLLIAAADRAASMEWYDRSIYAADRTKSIHNMNLRYATPYQSSVQGYSNQFGADAAWVYGLMRQESRFITKAQSNVGAGGLMQLMPSTAKWVARQLGEGYSSDKLTNVDSNIRFGTYYIQHVYQQLGNQAVLATAGYNAGPNRAKRWQPDFQALPADQYTESIPFLETRDYVKNVMTNATFYGL
>A_aquaticus-Field-F-tissues|ORF459_GT51(3-99)
LWSGRSWLRKGLEAWFTGLIEVFWPKQRILEVYLNSVEWDDGVFGAEAAARHHFGISAKNLSRQQSSLLAAVLPNPRVWSASHPTSYVSRRAGWIRQQMSQLG
>A_aquaticus-Field-F-tissues|ORF46_GT19(15-371)
MSDSLFKRKGALKVAMVVGEASGDVLGAHLMDALQARHADIEFAGIGGPRMEARGFLSVVPQEKLAVRGYAEVLRCLPELLRIRRDLREQLKAAKPDVFIGVDAPDFNLALEAALKKSGIATVHYVSPSVWAWRLERIYKIGRAVNRVLCLFPMEPALYDKAGVKADFVGHPLASEIPMMPDQLAMREQLGLPRQAPVFTLMPGSRKSELEFMAPLYIEAARILLRDYPDATFLVPLATRATMDLFDRLLTRHKAWDLPLRKLFGHAQMAMIASDVVLVTSGTATLEVALTKRPMVISYKLSWLTYQLVKRKIKLPYVGLPNILCGRFVVPELLQKEATAEKLAAEVKRLYVDQDARVEMVQAFTDLHQSLLADTASLAASAVLQEAGCRTA*
>A_aquaticus-Field-F-tissues|ORF460_CE12(25-234)+GH28(295-625)
MKKNIVIFIAIISCLGFVKSNKKPTLFLVGDSTCANKPLFENPERGWGQMIVNFFNNNIIIENKAVNGRSTKSFIAEHKWDSVVNNLQNGDFVMIQFGHNDSKKDDSLRSAPAHTLFKENLIKFVKDVRNKNATPILITPVNRRKFDANHNFIDQHGDYPLVVKEVAKLLNVTLIDLHHSSEELIKSEGEENSKRLFLHIPKNHFKKYNGKEEDNTHFSEYGASTIASLICKNIKEQNLELVKYFEQSNFKEKFAFELPKIYQPNFKQDTFNIKNYGAIDDGISLNTEAINNTINDCEKHGGGTVLVPNGSYITGPIVMKSNVNLHISKGALIIFTKNFDFFPLVVSSFEGVDAARCQSPITAENLENIAITGEGILNGNGFFWRPVKKEKLTESQWKNWQTLYGGVYDENGKNWYCSIKALKAAKTNNIGKITLGKSLKDFEDVKDFMRPNMVRIANCKNILIEGITFENSPAWTTHLLLSEHITIKNVKVKNPWYAANTDALDLESCKKVLVQDCNFDTGDDGITIKSGRDAEGRKRAKATYDVIVNNCVVYHSHGGFVIGSEMSGGVHDVYVSNCTFIGSDVGLRFKTTRGRGGVVENIFVSNINMKDIAAQAILFDMYYMAKDPVALVGDKLELPKIETKLVDETTPQFLNFF
>A_aquaticus-Field-F-tissues|ORF461_GT51(57-222)
MRLFLKIMAVLVAAIVLYNLWILAHVVYWRNHNPEASAFMNEQLAKLQEDDPNAELRQKWVAYGQISPNLKRALIAAEDAKFADHEGFDWDGIEAAFEKNLKQGHIVAGGSTISQQLAKNLFLSSKKTPWRKLEEAVITVMLENVLDKRRIFEIYLNVIEWGNGVFGAEAAARYYFHTSAARLSAGQAAKLAAMVPNPRYYDEHRGAPGLARKTRIIQRRMQYADLP*
>A_aquaticus-Field-F-tissues|ORF462_GH109(12-135)
IQSFIPIQKSKVRIGLIGVGLRGQEHVRLMAERSDVEIIAMADPDKQMMADSQKIIAKAGKKAPIEFGNGNYDYKNLLKRDDIDAVIIATPWEWHIPQAIDAMDAGKIPGVEVCGALELKHCWDIVNASERTKVPAMVLENVCYRRDVMAVLNMVRNGLFGELLHLQGGYEHDLRGVKFNDGINPYNSGVEFGEKGFSEAKWRTQHSVDRNGELYPTHGLGP
>A_aquaticus-Field-F-tissues|ORF463_GH43_10(16-111)
INQVVIENASLPAGKNIGLGAEGSQLIKVNSKYYLFNITWPRGGVRTVVIHRADKITGPWEGRIGLQDLGVAQGGLIDMPDGTWYSYLFRDFGSVGRIPYLVPVKWEDGWPVLGISGKVPETLDLPASKGLIPGIVNSDEFNRKKGEPALPLVWQWN
>A_aquaticus-Field-F-tissues|ORF464_GT41(6-271)
IKNPASQRLGIFAHRPAPIQVHYLYFPGTSGMPFFDAFVADNIVVPPELDYAYSETIWRIEGCYQPNDSQRVLPLESSKSDWGLPENAVVMANMSQNYKITPYVFELWMRAMLHHPNVVLWLLCDDIDIQQRLRMTADRRGVHPDRLFFSSSMSTAHHLTRLRAADFVVDTFPYGGHTLTSDALWAGTPVVALMGETYASRVAASLLTDVGLPELINHSHDEYLRCINALIEDAPRRQKYRQYLTDKRHTFDVFDSQSYARRFEAMIKQHIGRT*
>A_aquaticus-Field-F-tissues|ORF465_GT35(1-298)
MLYPSDSTPAGQELRLRQEYFFTSASLQDLIRRHMRQTGDIRKLADKVAIQLNDTHPAIGVAELMRLLVDVHGVAWEDAWKITQATFSYTNHTLLPEALETWPVSLMERLLPRHMQIIYLVNALHLDALRAKGTTDTGTLSNVSLIDEHNGRHVRMGNLAFLGSHKVNGVSALHSELVKETVFRDFHKLYPERIVNKTNGVTFRRWLLEANPALSTLLAQTIGDKVFDDPTHLKELEPLADDPAFQQKFAAAKLANKERLAKLILARVGVKVDPDALFDVQIKRIHEYKRQLLNIMETIAVYE
>A_aquaticus-Field-F-tissues|ORF466_GT28(187-297)
MSERPVLLSAGGTGGHLFPAEALAHVLTARGVPVELVTDERALRYGDTFPARAMHTISSATPRGGSIFARVGAIASLGLGVVQALALLIRLRPRAVIGFGGYPTVPPLFAASLLRIPTVLHEANGVMGKANRFLAGRVDAVAAGFPLQGVAEGLRGKITLTGNPVRPNVLAVADTPYPGFEDGRLRLLVTGGSQGARVMADVVPDAIAALSEAERARIDLVQQTRQEDIARVLGVYERVGVKAEVQPFFSDLPARIAQAHIVVARSGASTVSELALIGRPSILVPLPHALDQDQATN
>A_aquaticus-Field-F-tissues|ORF467_GT4(41-148)
DIVARGIAEDAVTVIPNAVDIDNFEPGTLPDETLRQKYGLHGKVVIGFIGSFYAYEGLDLLLSACPAIFRQMPNARVLLVGGGAQEEALRLQAEQLGISDKVIFTGRVPHNQVQSHYDLIDVLAYPRHSMRLTNLVTPLKPLEAMAQG
>A_aquaticus-Field-F-tissues|ORF468_GT4(263-408)
PAGAAADDGGARMSGAGRRPLVFDATHLTSHLDHMATTGIDAVDRAYAAYFGREGRLACGLHYGAFGPHVLSPARVERLAEREARRFGRDNAGAGDAAWLALRAWLIGAGAGAPAAPPKRRARLGEKLELGALKLATRLAHDPPHRVPEGAVYLNVAQYGLEYGRLFSWLDARPDIAPVFLVHDLLPLDYPEYFRPRYEAIFRRRLETITRHAKALVATTTLNAERITFHYFSLGLTPPPIHVQPLPSPLETAGMAPDLRLAEADYFVVVSTLEPRKNHLFLLNLWKSLAESATAPPKLVCIGQRGWSNDETLAILDRSTALQPHVRAVTGLAAPALRSLIENARALLMPSFAEGYGMPLVEALALGAPVICSDIPVFREVTQGCATYLPPLDGLGWRDAIRAFTARPSDLRAQAKARSARFSAPYLSNYFNNIEGFLRGL*
>A_aquaticus-Field-F-tissues|ORF469_GT51(9-118)
MFVNKTKPQLAKNLFLSSEQHYLRKGQELIITGLLELILSKQRLFEIYLNSVEWGEGIFGIGAASQHYFATSPATLDREQAAALASALPAPKCFDKQQYCRRGSINYSARQEFVLENMDRVALAPYLKSSSSK*
>A_aquaticus-Field-F-tissues|ORF47_GT28(186-344)
MSRHLMIMAAGTGGHVIPGLAVAREMQSRGWTVTWLGTAGGMENRLVPPTGIAMDTLAFSGLRGKGLLAGITGAFKLVGAFWDSLRFLRRRSADVVLGMGGYVCFPGGLMARLLSKPLMLVNADAGLLMSNKALLPMAQRVAFGFDGPAAASIKTSLVTGNPVRAEIEQMAAPAQRFEGRSGPLKVLVVGGSLGAKVLNETLPAALAHLPAEARPLVTHQTGMAHLDSVRACYATLGVQAEILPFIDNMAERLADCDVIVCRAGAITVSELCAAGVASVLVPLVISTTSHQRDNALWMAERGAAIHLAQTEMSPQTLANLLHSLGRERLLKMASAARLLAKPNAAAKVADELERLVKPL*
>A_aquaticus-Field-F-tissues|ORF470_CBM48(96-182)
FAPGHTSVRCFLPSAKSVVVQTLAGKPMGTLTQQHPAGFFEGVIKAERSTAYRLRVQWASGEVATLEDAYRFPMVLGETDVWLLGEGTHLRPYEVLGAQLCTLEGVAGTRFAVWAPNASRVSVIGSFNFWDSRRHPMRCRRECGVWELFIPGVEAGATYKYEIRAQNGQVLPGRADPYALQSELRPATASVVGQLPAKVTPSPERQKANALDAPISIYEVHLGSWRRKDGIHWLNWDELA
>A_aquaticus-Field-F-tissues|ORF471_GH1(1-172)
IWDYWFAEEPWRFHNSIGPSIACNSYEKYKEDICLMKKMGLKSFRTSIQWSRLIKDLKTGEPDTHAVEFYNNYINCLIENNIEPVINLFHFDMPYVLEKDFGGFKSIEVVNMYEKFASTAFSLFGGRVKRWITFNEPIAYTRSAYLYGGIFPNEISTEAFALCNYHILLASCT
>A_aquaticus-Field-F-tissues|ORF472_GT2_Glycos_transf_2(1-98)
LKVTSGEFVTIFDADHVPTRSFLQVCVGWFIKDPKLAMLQTPHFFFSPDPFEKNLNTFRSVPNEGELFYGLVQDGNDLWNATFFCGSCAVIRRAPLLEIGGVAVETVTEDAHTALKLNR
>A_aquaticus-Field-F-tissues|ORF473_GH3(94-319)
MRLTLIAFFLIQILIANAQNNAAQMWADSVFNSLNNDQRIAQLMVVRMSTVVDGKPKYLDAEVKDLINKYNIGSLCVFQGKPVELANLLNQYQQMAQTPLMICVDGEWGLGMRIDSMTNFPYQITAGAVNDKQSIYMMGRAIGEQCKRMGIQVNYAPVVDINNNPNNPVIGYRSFGEDKIKVAEYGVAITNGMQDVGIMACAKHFPGHGDVTVDSHLDLPIINKTKEQLNELELYPFKEMIKANVGSMMVAHLFIPALDNTVNRATSLSPNVVNNLLKSEMGFKGITFTDGLEMKGVAKYFPDAEAGVQSLIAGNDMLCLPSNIKSTIEGVKKAIENNKLTWADIYAKTKKVLIAKYNLGLFKKPIINTENLTFELNSKTNAVRYDILQNAITALKNETEAIKFLPLSKSENKKIAYVAIGINSDNAITKKMKDELGADIFYFDNNQNNIRIPSIIQLLKTRYNKVVLGLHNYNKRPANNFLISNNSINLLKQITKEINNVTLITFGNPYALKLANLGKNVMPIAAYEDDVIAHNICFDMLIGKLEFKGSLPVTVNDELKYGTGFQIGKKKITTFLIQLLEDLDWINYYKWTSLQMMLLLRVQHPELFCS*
>A_aquaticus-Field-F-tissues|ORF474_GT51(1-126)
AVLAIEDARFYQHGGVDYIGLARAGLANLGRAKSQGASTITMQVARNVYLSSEKTFTRKIYEILLTSKLEHMLSKDQIFEIYLNQIYLGNRAYGFAAASEAYYGKPLKNISIAEAALLAGLPKAPS
>A_aquaticus-Field-F-tissues|ORF475_GH13_2(104-380)
MLSCLFLACTQGQTLVQSFISVRTRTKAANMQPAALPRVVGLVLAGAAMAAGAAPPSGLHRPSPDWRDQVIYFVLTDRFADGDARNNNQGAGEFDPGKDTHYQGGDLKGLAGHLGYIQGLGATGVWLTPPVANQWLDSSAHSAGYHGYWAEDFGKVDAHLGTLADYQSLSRQLHARGMVLVQDIVVNHTGDYFWYRPEAWQAGDPAQGYAPNLGTPPTAAPRQWPFSLNDPRRAADRAAGVYHWTPNVANYGDRQQVLNWQMAGLDDLNTESPLVRRALRQSYGHWIKAVGVDAYRVDTAFYVPENFFADFLHAADPQAPGIERVARQTGRRDFLTFGEGFAVDAAGEDTQSRKIEAYAAPGLMSSMLNFPLYGTLGEVFA
>A_aquaticus-Field-F-tissues|ORF476_GT4(6-102)
QMQSATLGLGDNVTFLKGRSDIPRFLLGADLLIHPAYNENTGTVLLEALVAGLPVLVSAVCGYAHYIAEADAGLVLDEPFDQSQLNQYLTGMLNDAQARAAWSRNGVAFAETADLYSMPQHAADVILAEHAE*
>A_aquaticus-Field-F-tissues|ORF477_GT19(2-142)
AIKQLPAILKLRKELIANLLGEGRPDVYLGIDAPDFNLGVELQLRKAGIPTLHLVSPSIWAWRAGRIKKISQAVERMLCIFPFETEIYDRAGVASTYVGHPLASDIPLEPNTPAARIKLTHTLNLSDGALEGIAVAVLPGSRG
>A_aquaticus-Field-F-tissues|ORF478_GH16(4-236)
MMVWSDEFNTNGLPDPAKWDEDTSVNRTGWYNHELQYYSRQRPENAVVQDGTLRITARKESLSNMADWGGQAYTSSRMLTRGKADWTYGYYEIRAKLPCGKGTWPAIWMLGSKGQWPADGELDIMEQVGSNPTRVFSTVHRSAGFGGNGSGSAFQVPDACTAFHTYQMLWTADAIQFGMDGQLNHTYTNPKTGYNAWPFDNPQYMILNIAIGGDLGGPVDDTIFPVTMELDYVRVWQAR*
>A_aquaticus-Field-F-tissues|ORF479_GT2_Glycos_transf_2(12-115)
MTANLVANPTLSIVIPVYNEEDGLKALFDRLYPALDALAAKRKIAYEIVFVNDGSKDRSAGILSKQVEIRPDVTRAVLFHSNFGQHMAIMAGFEYAKGEHIITLDADLQNPPEEIDA
>A_aquaticus-Field-F-tissues|ORF48_GT81(3-139)
LRSGIISDLCLPLVRDEADFVKARFGRSGGRVTELTAKPMLKVFFPELAHFTHPLGGIVAGRKSLLQSLRFEDGYGVDVGLLLDAHLAGARLTEVDIGGLEHESQALKDLTVMANEVGRVIFQRARAAGRLHVEQISAMYESQRQAASEFEHVLARRKGRDRLLLLGMDNVVTPTAFALELARATGQEAALLQVLQEADDSRRKERIAALFRYVHQSKFEEVAQKLPLRPGVVELVNQVRRRGFM
>A_aquaticus-Field-F-tissues|ORF480_GH13_9(2-127)
LEAPGALVIAEESTAWPGVSQSTQQGGLGFAYKWNMGWMHDSLHYIQQDPVYRAHHHNELSFGLVYAWSERFILPISHDEVVHGKHSLIDKMPGDRWQKFANLRAYLSFMWTHPGKKLLFMGCEFGQWREWNHDQQLDWYLLQY
>A_aquaticus-Field-F-tissues|ORF481_CE9(1-185)
ILPGFIDLHVHGAGGKDTMEAGDAVEVIARQHAQFGTTSLLATTMTAPMSDIEAALLAIQPSIRQRVPASARVLGVHLEGPYINPGKLGAQPDFADVGSLAQVKRLNAIAPIKLITVAPEIEGHLQLVSQLCAMGMQVQIGHTLGTYEDGVAALKNGAKGFTHLYNAMSRLDHRAPGMVGAALAHA
>A_aquaticus-Field-F-tissues|ORF482_AA3_2(1-477)
DWRFKTVNEKGLNGRSLLYPRGRVLGGCSSINGMIYMRGQAGDYESWVQATGDDSWSWENALARYKQFEDYHSDANEWHGKGGEWTVSKQRLRWPIMDKFKEAAVEAGIPASDDFNRGDNFGVGYFDVSQRAGWRLNTSKAFLKDAAKRSNLTVITEAIVDKLKVDAVSKNCYGVEYLKDGVRREALCSIAQGGEVLLCAGAIGSVQILERSGIGAAAHLNALGVPVIQDLPGVGENLQDHLQLRMVYKVSGIKTLNTKANTLWGKMMIGLEYLLKRSGPMSMAPSQLGAFAYSSPEQKSANVEYHVQPLSLEKFGEDLHSFNAFTASVCNVRPSSRGSVHINSINPEAPPVIHPNYLSTEDDRKVAAESLRLTRRIAHSPALKPYTPEEYKPGIQYQTDEELVKAAGDIGTTIFHPVGTCKMGRADDPMAVLDSELRVRGIHHLRVVDASAMPTITSGNTAAPTMMIAQRVAELLTRE*
>A_aquaticus-Field-F-tissues|ORF483_GT2_Glyco_trans_2_3(1-228)
IDPNCAHWMVKHFVEDPEVAAVTGNPRIRNRSTLIGRIQVGEFSSIVGMIKRAQNSLGRLFTVSGVVTGFRKSALHSVGYWSANMLTEDIDITWKLQRQGWNVRFEPHALVWILMPETLTGLWKQRLRWAMGGIQVLIKNLDVMYKPSQNHLWALLTELLLSMFWSYAMLAITLVWILGMFITLPKTMVLYSPILPESGSVLLIATCLLQFIVSKWLDSHYDKGLGRNYYWMIWYPIVFWVINIATTIWGFPKVLFGQRGVRARWVSPDRGVHQLGK*
>A_aquaticus-Field-F-tissues|ORF484_GH23(50-194)
ITEVRTRLQLIQRKMEMPIVYNSTVHSFVDFFIWKKPSFTKSMLEKKDFYFPIFEKYLAKNGMPDELKYLSMLESGLNPKATSRVRAIGLWQFMAPTGRENGLAINEYVDERMSIEKSTEAACHYLRQLYNIFGDWELALAAYNSGPGNVRRAIRKSGGVTNYWDLHPYLPRDTRTYVPMWTAIIYMMHYADTYGIYPEESMAFVPSQSIYINGYFNLESFSTASGISLDDIQKLNPHILQNYLPSWTQNFELKIPQAKYSYYVANQRMILDSSAKNPYQNEQAVLAQNIVPANNTQSSTEEQVDDSGIIVIGGNNSVPNKITQVASKRQAIAKQDNADNDDNDKPDEDVKRIRKAKKKVYVVKHGDILTKIADKYDVDAYDLRVWNHLDRKATIHSGQKLTILLDPETVSEVERTLKSEKVAKKNIERNKPKFHVVQHGDTLWSIAKRYGDIPIEKLKKMNSMHGNQVRTGQKLRLG*
>A_aquaticus-Field-F-tissues|ORF485_GH77(61-704)
TDISIIYKYGVYNTKTKNFVKYEDGNNRNFINKSIEKQQTIINDSIINTELNNWRGAGVAIPVFSLKSKTSFGVGEFSDIKLLAKWSEQVGLKIIQLLPVNDTIVNKTNADSYPYAANSSFALHPLYINLHKVGKLPSTNSLQKQYSKIQKQINGYSILNYEEVIKYKIEYLQQLFLQDKSILTTNEFVEFYHNNNYWLNPYAVYCYLRDKHETTNFEKWGKYNKITNNHFKELINVKFENYSQIEFWFFVQFHLHLQLKDAVDYTHSLGIAVKGDIPIGVGRTSCDAWQFPELFNMDKQAGAPPDDFAIKGQNWGFPTYNWTAMQLDGFKWWKQRFEKMSDYFDAFRIDHILGFFRIWSIPQDAVEGILGYFVPAIPVYKNEIENANIYFNVDRFCKPYITQEYMYNTFTENTDTIIKQFFEPVQDGIYHLKKQFDTQKKVETHFQFNFEIDKTLKQKLFDCISNVILFATENENEFHFNIAMQKTYSFTQFTWNEQEQLKNIYVNYFYHRQNDFWKIEANKKLPSIQHTTDMLVCGEDLGMVPDCVYSVMNDLSILSLEVQRMPKAANSSFINLSQVPYLSVVTPSTHDTSTLREWWTEDQNLTQQYYNNYLHLQGEAPNHLNSDLAIEILNQHLQSNAMLSIFLLQDMLAINDTIKRENYMEERINIPANPHHYWCYRMHINLEDLTKNLEFNSQLHHLIKQSGR*
>A_aquaticus-Field-F-tissues|ORF486_CBM48(49-126)
MKKYEEIHFVDTNQPVWNYSLFSDEDIRNFQNGTHYSIYKLMGNKQITVNDTAGTYFAVWAPNATFLSVTGDFNHWNKEAHPLKVRLDNSGIWEGFIPHVGAGEAYKYHIHGFKGIRLDKGDPYANFWETRPKTASITWQTDYEWKDAAWMKSRKKHNSLNAPFSVYEVHLASWMRPDKNDEERYNTYAQITERLVPYVKEMGFTHVEFMPVMEH
>A_aquaticus-Field-F-tissues|ORF487_GH3(33-280)
MTATHAELIARMSPQDKVTLLSGHGLWRSASLPQLGISDFVMTDGTYGVRYSTAQIDQQESWNISDFLSVIQQDAGQQADDGKGGSEALFGHSRPATCFPNGSSLACSWDEALVEQMGRALAIECQSMGVGLLLGPGINIRRTPLAGRGYEYYSEDPLLSGDLAAALINGLQQEGVGASLKHFACNNSEYMRTEMDSIVEERALREIYLYGFQRAIAKAKPWTVMSSYNRLNGEQTSQHHWLLTRVLREEWGYQGLVMSDWYGIKDRPASLLAGNELAMPENPLDNAELLAAIEEGRIPDEVLDSACLHMLQLIAKVHAGHRPGTEADFAAHHRLARQVAAESLVLLKNEHELLPLDGQQLQRLAVIGKPALQPVIQGSGCATTQPWQLDCPLDEIREQAGQSVRVDYAVGAPDDEHDNEAALQEACTIAAAAELAVVFVSTAIGVDGENGDRQQLGLMPSHERLISRLAAVQPKLVVVLCNGDAVLMPWLQQVPAVLECFFAGQGMGHAVAATLFGANNPSGKLTTTLPNSLEETPAYLHYPG
>A_aquaticus-Field-F-tissues|ORF488_CE2(6-149)
SWFPEIMPEVYNRVNPADPASKWDFSKYTPDVVVINLFQNDSWLVNHPEHPKFKARFGETKPTAEFIVKSYSDFVSTICTKYPNAQIICALGNMDATKQGSKWPDYIQKAVVGLNDPKIHTTFFAYKNTPGHPKKLEQQAMADQLIQFIDKNIKW*
>A_aquaticus-Field-F-tissues|ORF489_GH31(2-292)
MEFLNADFDKPKKMIDDVHSLKAHMIISIWNSFGPQTKQYKELDNMKALMNFSTWPQSGSEKWPPNPDYPSGVKVYDPYNPSARDIYWKYLNTGLLSFGMDGWWMDSSEPDHLDPKPSDFDNKTYLGSFRKVRNAFPLMTVGGVYQHQRAVDSSKRIFILTRSAFAGQQRYGANTWSGDVVASWDALHNQISAGLNFSLSAIPYWNSDIGGFFLWNFPKKLTDPNYRELYVRWLEFGAFCPMMRSHGTDAPREIYQFGKKGDKAYDAIEKFINLRYRFLPYIYSTSWNVTANQSS
>A_aquaticus-Field-F-tissues|ORF49_GH43_28(16-282)+CBM32(327-439)
YTPIPNFSTWGKHRATADPVIVNYKNDYYLFSTNQWGYWVSNDMINWKFNSRKFLRSWNAGYDELCAPAVGVIGDTMVVFGSTYTSNFTLWMSTNPKANQWKPLVDSLEIGGWDPAFFTDDDGKFYMYNGSSNVYPLYGIELNRKTFKPIGTRKEMLSLQGWRYGWQRFGEHNDNTFLDAFMEGAWVTKHNKKYYLQYGAPGTEFSGYADGVAVSNSPLGEYQHQSDPLSMKLGGFARGAGHGATFLDNFNNYWHVSTMMLSVKNTFERRIGIWPSGFDNDDVMWCNTAFGDYPHFIPNYIGNKKFVYGDGFAGWYLLNYNKPVTVSSTLGNYSANLAVDENQKTYWSANTANKGEYITTDLGKTSTVNAYQINFADQDAEFLGKQTNTNHQYIMYYSIDGATWNILKDKSNNKTDIPHEYVQLEKPIQARYLKLENIHMPTGKFAISGLRVFGNGNGTKPNAVNQFIVLRTEKDKRSAFIKWQPIDNAYGYNIYYGTAPNKLYNCIMVLNNNEYWFKSMDSQKPYYFTIEAINENGVSQKFKTIKAE*
>A_aquaticus-Field-F-tissues|ORF490_GT51(6-178)
YTADDALIGEFGEERRNLVRINEIPDLMKKAVVAIEDDRFYEHGGVDLIGVARAGLANLKGGLSQGASTITMQVARNFFLSSEKTFTRKIYEMLLAYKIEANLSKDQILELYMNQIYLGQRSFGFSSAAQVYFGKDLKDITLAEAAMLAGLPKAPSAYNPIVNPKRAQIRQQYILLRMRDLHYITPEQYAAAVKEELHIKTEGSEFSTHAEYVSEMVRQLLYAQYK
>A_aquaticus-Field-F-tissues|ORF491_GT19(1-194)
GETSGDMLAARLLSGLRPRLPDSLIHGIGGPRMAEHGFVSDFPMDKLSVRGLFEVLVHYREISGIRKQLTQQLLQEKPDVFIGVDAPDFNLDMEITLKQAGIPTMHYISPSIWAWRGGRIKKIAAAVSHMLVVFPFEEQIYRDAGIPATYVGHPLAQVIPVEVDTQAARDELGLDPRFKVVAILPGSRISEIKYN
>A_aquaticus-Field-F-tissues|ORF492_GH13_9(1-171)
MYWLKHFHVDGLRVDAVASMLYRDYSRKEGEWVPNKFGGRENLEAIDFMRRMNEVVGVERDGAMTLAEESTAFPGVSRPPAMGGLGFHFKWNMGWMHDTLSYMQKDPVHRKFHHHQMTFGIMYAFSENFVLPLSHDEVVHGKGSLINKMPGDRWQKFANLRAYFGFMWTHP
>A_aquaticus-Field-F-tissues|ORF493_GT51(82-221)
ARRRPGYGYRPASSVSRAQKLNSTPMRWFTYPIKCLLCGLLAMQAYFAIQIGLWTTFNPDSTAFQRAERWRLCTWHWSCPIQSKWTPYDKISGNLKRAVLVSEDDIFFQHKGVRVEDMQKAWEKNQQKRRSGSKSTTALRGGSTITQQLAKNLFLSSEQNYFRKGQELIITGLLEVTLSKRRLFEIYLNSVEWGEGIFGIGAASMHYFATSPAALDREQSAA
>A_aquaticus-Field-F-tissues|ORF494_AA3_2(5-539)
MATAETFDYVVVGAGSSGAAVARRLAEKPGVSVLLLEAGQPRQNDFWVRTPLGVGKLLMNPNYVWPFQTEPQTRLDGKPIYWPRGKLPGGSSSVNGMIYVRGEPREFDHWRELGNPGWGYDELLPYFKRMESYAGGDASLRGRSGPIGVTSLSDDPQTLGTAFVQACQQAGIPATADYNGRAYEGVSYLQLSTQGGQRCSTARGYLEGALPAGLQLRTEAQALRVLFEGTRATGVEYLQGGQTLQAAARVEVVLAAGPIKSPQLLELSGVGQAQRLQGLGVGVVADVPGVGENLIDHLQARITFAASQRVTMNEIISSPWRQALMGAKYLVTRRGMMATPSATAHALARTAPGQDRPMVKIQMHHLSGADRYARTKGAGMDLFPGFSIGLFQLRPASRGQVHAATPSALDDPKMDPCYLDDREDVATMLSALRLARQVVSQPALAAYVDKETRPGIDVQDDDGLLAYIKGCGQTSWHPIGTCKMGPASDPLAVVDATLRVRGVQKLRVVDSSIFPTMCSSNTNAAAIATGEKAADMILEAAR*
>A_aquaticus-Field-F-tissues|ORF495_GT51(1-85)
LALQIERQLTKDEILELYVNKIYLGNRAYGIEAAAQVYYGKSIRDVSLAQMAMIAGLPKAPSRFNPLANPARSKERRDWILGRMYKLGKISEADYTAAINEPLNASYHVPT
>A_aquaticus-Field-F-tissues|ORF496_GH3(107-327)
MKRISTLTLSLIVLSFASFSQKTTKTTKVGTSTTKTAQMNLFISTLMKKMTLEEKIGQLNLLTGGEATTGSVVSTGVETKIKAGNVGGIFSMSTPERIRKAQEIAVNSSRLKIPIIFGMDVIHGYRTAFPIPLALSCTWDMGLIEHSARVAANEATADGICWTYSPMVDVCRDPRWGRIAESSGEDTYLGSQIAKAMVKGYQGDLTKNNQMMSCVKHFALYGAGEAGRDYNTVDMSHYRMYNEYFPPYKAAVDAGAGSVMASFNVIDGVPATANRWLLNDVLRKEWDFKGFIVTDYTGINEMIDHGMGDLQTTSMKALKAGVDMDMVGEGYLTTLKKSLSEGKVTQKEIDDACYKILEAKYKLGLFENPFKYCDANRAKTEIFTQENRDAVRQAAAQSFVLLKNANHTLPLSAKGTIALVGPLADNRENMAGTWAVSADFTKCVSVLDGLQNAVGTNAKIVTAKGANIYSDAKMEGKVSIFGKPTKRDPRSDADLIAEALKTAETADVIVAALGEAAEMTGECASRSEIDIPQNQQELLKALLKTGKPVVLVLFTGRPLTLSWENENVPAILNVWFGGTEAGNAIADVLFGKVNPSGKLTTSFPRNVGQVPIYYSHLNTGRPLAGTEFQKFRSNYLDVPNTPLYPFGYGLSYTNFTYSKVTLSKDKISMNGTLDASVTVTNSGDVDGTEVIQLYVQDLVGSVSRPVKELKGFQKINLKKGESKTIFFTIKADDLKFYDNNLKYAAEEGDFKVFIGTNSAEVQEAKFSLMK*
>A_aquaticus-Field-F-tissues|ORF497_GH20(143-503)
MKKIILFFFFSVPLMAQHNIIPAPVFYEERKDKFSLDASTSIFLLDNKSENKQVADFFANLLNCKIKNASPTPQEKAIILGINKVTNKKLGNEGYEIEVNAKTVKISANQSAGLFYGIQTFLQLLPTDFQHKTVTIQGCKIEDFPRFAWRGLMLDVSRHFFTKEEVKRYIDLMARYKFNTFHWHLTDDNGWRIEIKSLPKLTEIGAWRVVRNGRFGEGRATPKQGEPATYGGFYTQNEIKDIIQYANERHITIVPEIEMPGHSMEILAAYPELSCTKEQQFVNPGTAFSEWFADGTFKMKVENTLNPSDEKVYEFVDKVLTEIAVLFPNPYIHVGGDECYYGFWEKDANCQALMKQNNLKDGHELQSYFMKRVEKIVESKGKKMIGWDEIVEGGLASNATVMAWRGMKIGTEAAKQGHNVIMSPTTFTYLDYTQGDPSIEMPIYASLNLKKSYDFEPVPDSVDAKFILGGQANLWTEEVPTLRYAFYMTYPRAFATSESVWSPKEKKNWNDFSRRVEQHFVRFDAEDISICKAVYDPIVMVKMVDKKLMCSLASELSGVDLYYTYDNTFPDKFSKKYDQTFEIPEGNLALKVVAYQNGKAIGRMLSIKREELLKRIK*
>A_aquaticus-Field-F-tissues|ORF498_GH23(33-135)
AVASWLSRRYHVAQEPIARLVQESWQVGQRAGLDPTLILAIMAIESSFNPFAQSPVGAQGLMQVMTRIHNDKYEPFGGKLAAFDPVTNVRVGVLVLKECIARAGGLEAGLKYYVGAANMEDDGGYAGKVLSEQQHLLRVASGQSVPVTIVNVVVATAPAASSTAVSPGLAASAADTARPADSPAPAPEHIGRDQVALAQ*
>A_aquaticus-Field-F-tissues|ORF499_GH20(259-672)
TGTEPLAAQGWAIYFNCISGVSVGEAVQGPFRFEQVTGTLYRLRPAAGFGGLPAGATTQVGFWHPEPMAKLDKAPSGPYLVLDTNPAQGLAIADYQRLPLTRPEQLDKGPGDPRPVITAEALYQRNARIQPVSDADLPPVFPSPMHFERKAGQLRWAQRPQVIAAAGLGLEVAAANAMLDAHFPAKGPQDGALPLRLVLARVAGETSPEAHTLVVDARQGVTLTSPSAAGMALGLQSLRQLLPLQPTPGALVLPELSLKDAPRFAYRGVMMDVARNFQPKATVLGLLDLMARYKLNKFHFHLTDDEGWRLAIKGLPELTSVGARRGHTLDSREFLPPAYGSGPTAGEGPGSGHYTRADYIEILRYAAARHIDVIPEIEMPGHARAAVKAMQSRAVQRQAAGKADANEFLLSDPADASQYRSAQLYTDHLMDPGLPSTYAFIEHVVADVAAMHREAGVPARSIHVGADELPAGAWERSPASQALMKARQLKSTADLWDYFYTQVDKILRKHGAVASGWEELGAIKAQVNGVGKFVPNPLFVRQGYTLYVWNNVEGAEDLAYRLANAGYRTVLAPATRLYFDMAANKNPDEVGVNWAAYTDLDTVYDFIPFDDIRSTPTNATPRPGFARLTPVGSQYILGLEATLFAETVRDADRLYLLFMPRLLALAERAWSPDPAWARETDPVVAQRQHDAAWSVFVQQLGRQVLPRLDKERPDVHYRIAPPGLAIADGQVRVNQQIPGLMLRYTTDGSEPTSLSPVVSVDGVIPLRGPICVAAFDRNGRAGRASCSNHP*
>A_aquaticus-Field-F-tissues|ORF5_GH20(4-147)
ESLKTMEEVQSYFEKRVEKIVESKGKKVIGWDEILEGGLAPNAAVMSWRGIKGGIEAAKLGHDVVMSPTTFAYLDYMQGDRVIEPPVYATLRLKTAYSFDPVPDGVDAKFIKGGQANLWTEQVYNTRHMQYMLWPRSLAIAECLWSAKEKKDWNDFSKRVESIFERMDLEHVKYARSM
>A_aquaticus-Field-F-tissues|ORF50_CE4(42-182)
LRGTPLRGLVVSPASFKRQMWLLKLLGYQGMSMRDLEPYLSGQKTGKVVGITFDDGYQNNVMHALPVLKRMEFTATCYAVSQKIGGTNDWDTDKGVQEKPLMSLADWKTWLGAGMDVGSHTRNHVDLTQLSDTEAEIEIAQSKHDLEQLLDCEVRHFCYPYGRYDSHHTSKVEEYAYMTATTTSRGIPNAVTYR
>A_aquaticus-Field-F-tissues|ORF500_CE9(40-362)
MSNTLHGNMLTPAGWVLGALHFDARVAEVAGVPADPAQNELPCILPGFIDLHVHGGGGHDVMQGGDAAHAIARTHTRHGTTSWLATTMTAPPDEIEQALSAVGEASRARRPGTARLLGVHLEGPYLNPGKLGAQPDCAQAGTLAQVLRWNALAPIKVVTLAPEVPGHLALVSALCQLGMRVQMGHTLGSYEDGVAALGQGASSFTHLFNAMSGLHHREPGMVGAALAHAQFAELIPDLLHVHPGAIQVALRAVPQLYCVTDATSATGMPDGAYLLGRQTVHKCLGGVRLADGTLAGSTLTMDQALRNLVGLGLSLAQASRHVSTNAADYLGLAERGRIAPGCQADLVVLDRQLHITHVFVEGEACELQDA*
>A_aquaticus-Field-F-tissues|ORF501_GT41(33-348)
AYTNLMLFLLSVPQVTGMDLRATADRYAQQFEAPWVARWPSFKERSADPHRKLRIGFLSPDFNQHSVMYFVEGFLTQLDRRQFTVVALYTKAVQDKVTARVKRHVDEFHTLDNLPVDVLFERLRKQEIDILIDLAGHTACNGLAAMARKPAPIQASWIGFPGTTGLKAVDYKLTDEVADGPDAQPEYSEQLWRMPILPAYRPLSRNPLNRYQPAYRVRPTPALSNGYVTFGTCNNLSKLTDEMLHTWGRILQAVPTAHLLIEGKGLESDEARADFRRRCEGLGLAPERLELIARDTKQQYLTYHRIDIALDPFPLTGGTTSVDLLWMGLPLVSMIGEGFRSRMGMSIL
>A_aquaticus-Field-F-tissues|ORF502_GT2_Glycos_transf_2(3-126)
MISILLATYNWPQALKLCLESLATQSDRDFEIIIADDGSRKDTKELIDAMKTAFPVPITHLWQEDLGFRKTKILNQAIAAAHGDYLVFLDGDCLVQPDFVARHRALAQKGYLVTGSRVLLSESLTQQLLQWPRWNFQDLMAKLLAHRLGGSINKYWPLKVKIGDGAWRHYKKFVWRRIKGCNMACWKADAKAIHGFDETMIGWGHEDADFVFRLQRHHIIRKSGSWATEVFHLFHKIHDQSNAAENAKRVREKILAKAL*
>A_aquaticus-Field-F-tissues|ORF503_GT2_Glycos_transf_2(5-130)
MPTLSVILITRNEEANLEDCLASLEGIAQQIVVVDTNSADHTLEIAQKYGALIAQPTDWPGFGPQKNRALELATGDWVLSLDADERLTPALRSEIQTAIHHNAHVDCFAIPRLSWYCGRFIRHSGWSPDYVDRLFKRESARFSDDLVHERLIPQGQVAKLKNPLLHFSFMNYSQVLQKLDRYSTASAEQAFAKGKTSSPLKAVLHGAWAFIRTYFIRAGFLDGAQGFALAISNGQGTYYRYIKLWHLNQEAGK*
>A_aquaticus-Field-F-tissues|ORF504_GT51(120-307)
MEIFQNIRTVLRQMLQKIAVAWRGLLNLIYRLLAKVIGEERMQAVSQKFGGFGEKYLDSEGEQFSLIRKIYKYAIYTFFGVLAYFFCLKTNFLWLTGDMPSIEQLQDPKVAQASTILTADGQAIGKFFAENRTTVDSSEISPWVFKALIATEDIRFYDHSGIDLKSLGGVAAGLLTGGERGGGSTISQQLAKNLYNTRKREMRGFLYYIPGIKTIVYKTKEWLTAIALERNFTKGEILTMYLNTVDYGNNAFGIKTAARTYFDKNPNKLTIEEAAVLIGLQKGTTLYNPIKNPKNALNRRNTVLQLMAKDGFIPQDKAEKLTQKDIQLNVNLDDSDENQGSYFKVSLARFIEKWANDNDIDIDLY
>A_aquaticus-Field-F-tissues|ORF505_GT30(1-76)
WPNLLHAAQQQGVPLFLANARLSEKSLRGYRRIQGLIVPALRSLTAIAAQSPQDADRLQQLGAIDPQVCGNTKYDFTPPATMQTLAQAFRQRIGQRPVFICASTRDGEEALILQAWQQANVGNTLLVLVPRHPERFDAVAMQAENMGFAVQRRSDNAAIAADTSVWLGDSMGELFAYYGCAEVAFVGGSLLPLGGQNLIEPASLGLPVLFGPSMFNFAEASQLALAAGAAMQVADAGQLVAQALSLLQDGAR
>A_aquaticus-Field-F-tissues|ORF506_GH23(136-267)
ELAWGFYKEAASHSTTFYGQLAGAKVGGAQNASPIRPAPVAAVGDARDESIRTVELLFAAGDKDAATTLATDAVKRLESDAQIAALGHVVASQRDAKLSLALGKLAAHRGVSLDDVAFPSYGIPHFATLPGSAARSVVYAIARQESAFDSKAISSAGAMGLMQMIPSTARRTAYLAGVGFDLNRMLSEPAFNAQLGAAHLGILLNEQKGSYILTFAAYNAGGGRVKEWINAYGDPRRPEVDPIDWVERIPISETRNYVQRVMENYVVYRAKFREGDAPAPQVELARVDNGL*
>A_aquaticus-Field-F-tissues|ORF507_GH28(1-152)
NITFKNAGFWTVQLLYSHHLTVDGVIIKNNEDGNGPSTDGIDIDSSSWTLIENCDIDCNDDNFCLKSGRDWDGLRVNRPTEYVVIRKCLARKGGGLVTLGSETSGGIKHVLATDLTARHTDNGLRIKSATTRGGTIEDIYFQNTTMDSVKFIFNYTLNWNPAYSY
>A_aquaticus-Field-F-tissues|ORF508_GH13_31(77-429)
MFLLIFHLKHLSNQLNLSRMKLKTFFTFLSITISSSTLFAQTKQKVSTSNERKWWKEAVVYQVYPRSFKDSNGDGVGDLKGIIQKLDYIKSLGVDVVWLNPIYASPNADNGYDISDYQAIMKEFGTMEDFNTLLKGMHQRGIKLVLDLVVNHSSDEHRWFQESRKSRTNPYRNYYHWWPAEKGKPAFRPGSFEVDGSGWRYDSLTNAYYLHYFSYKQPDLNWENPQLRKEIYTMMRWWLNKGVDGFRMDVIPFISKDTSFPVITQADLDKSYEGRWDVYEASGPHLHEYLHEMNTQVLSKYPVMSLAEGAGMLKSTALNFVAPERKELNMAYNFDGVSLGYVPGYFKKMGTYKLTDFKKIYSDWDKVFEQKGWGTIYLGNHDQPRMLSRWGNDTEQYKGLSSKVLTTFLLSMRGTPYYYYGDEIGMSNAKFDNIEDYRDIETISAYQQVKNAGGDLKQFIEDQKVGGARDNGRTPMQWNNDTNAGFTTGMPWLKVNDNHTKVNVEAQSKDPNSVLNYFRKMVKLRRTNLALVYGKYPLIDETNESIYAYTREMNEKKYLVMLNFTNKVANLASDVSLKEAKVIIGNYQAPSTNGTLQPYEAVIVELK*
>A_aquaticus-Field-F-tissues|ORF509_GT2_Glycos_transf_2(5-117)
NPILSIVIPVYNEEDGLQALFDRLYPALDVLSAKRKITYEIVFVNDGSKDRSAGILSKQVELRPDVTRAVLFHSNFGQHMAIMAGFEYAKGEPIITLDAALQNPPEEIDALTEQLLKGHV
>A_aquaticus-Field-F-tissues|ORF51_GT4(224-380)
MTLLKQELIPPCRGARSTVMTQNEPALALPDRPITGRTVLQIIPDLHSGGAERATVDVAEALTQAGARCLVASRGGRMVSELQSKGGIWLPFPAATKNPFAMAFNSVRLARIIRDEGIDIVHARSRAPAWVAFYAARQAGARFITTYHSAYSGNSPIKRRYNAIMTAGDFVIANSRFSAERIATLHPDAASRIAIIMRGVDLRNFSPSAVDQRRVERLRSTWQVEPHQRVVLLPARVTPRKGHNVLIDAAKILVAEGLSDVRYVFVGDARSQSFKGQIDQQIAAAGLENIVKFGGYCGDMPAAYLAAAVTVSPSVEPEAFGRVAVEAQAMGAPVIVSDIGAAAEVVRAPPHSRRQDATGWRIPAGDAAALAHAIHDALHLTASARDALATR
>A_aquaticus-Field-F-tissues|ORF510_GH8(31-374)
MPFPKHTKYANGVIVPNCYNQVELDNQVKKIYDIWKSKYIKSDCGNGTYYVWFENEKETTKCTSEAQSYGMLITALMAGYDVNAKTIFDGLYNFVKNHKSINTDNFMAWKQQDCVDTVEEDNYSATDADMDIAYSLLLASKQWGNKSTFNYESDAKSIIQQLYKKMINPTTKSILLGDWVDTDSKKYDGTRTSDFMCNHFEVFKNNTKNRNWLDVKNQSYHLLNIVNNGNTGLMPDFIEDCNAAPTPSKKHYLENKFDGEFYYNACRVPFRLMQDYAFNKEIRAKQICDKITNWITLITKNDPQKITAGYYLNGDELQKSEYVSSAFVGAFAIASMADAKNQEWLNNSYNLLILQQQQNNTYYDNTLQLLYCIFLSGNWWNP*
>A_aquaticus-Field-F-tissues|ORF511_GH15(1-194)
IWEMRGEQHHFLHSRLMCWVALDRAIRLASKRSLPAPFARWDQTRQAIYSDIWENFWNEEHGHFVQHIGGTALDDSMLLMPLVRFVSAKDPRWLATLDAIAKNLVRDGMVYRYHNDDKHIDGLPGTEGAFAACSFWYVECLARAGRPEKAHLEFEQLLRYANPLGLYAEEFDSHARHMGNTPQALTHLALISAACFLDRKLSGEKSVWQP*
>A_aquaticus-Field-F-tissues|ORF512_CE14(6-111)
MKLDILAFGAHPDDVELSCAGTLMMEKNNGKKIGVVDLTQGEMGTRGTIATRFVEAENAGKIMGLDVRENIKIRDGFFKNDEEHQLKVIQVLRKYQPEIVLCNAPSDRHPDHGRGALLVEDACFLSGLRKIETFENNVPQSIWRPKYVFNYIQDRYLQPNFVFDITAVHDKKIEAVKCYGTQFFNPNLNEPQTYISTPDFLDGVIYRSKMMGKMIGVAFAEGFISKKMIGISNFESIIKLDT*
>A_aquaticus-Field-F-tissues|ORF513_GT5(5-225)
MSKLRILYVASEINPFLEISEVAEFLRKLPQAMQERGMEIRILVPRFGMINERKNRLHEVVRLSGINITVGDDEKPLVIKVASVPNAKLQVYFLDNEDYFQRKSVFLDKEDRFFDDNDERAIFFCKGALETVKKLGWAPDIVHCTDWMTALIPLYLKTTYKNDPVFKDTKSIFAVHNGYFDHKFEESILEKAKMMDISDEMMANLSSADFAGFIKIGCQYADIVIRANETASESLNKILNELPEKKIDAAIEDENVAETYYNLYTELVN*
>A_aquaticus-Field-F-tissues|ORF514_GH43_1(1-144)
NGTYYLYFPVKDKSDVFHIGVATSKSPVGPFKAEKEPIKGSYSIDPCVFKDTDGSFYMYFGGIWGGQLQRYDHNTYLGKTDNPKAGELARLPRVAKLSADMKQFAGEVKEIKILDEKGNLFLEDNNDKRFFEASWMHQYKGKYY
>A_aquaticus-Field-F-tissues|ORF515_GT19(1-188)
VAMVAGEASGDLLGAMLLAAMKQRWPDLRSVGVAGPGMQAQGCQAWWPQAMLAVRGYAEVLPHLHQILKMRRALGERLLAQPPDVFIGIDAPDFNFGMETRLRKAGVPTIHFVSPSFWAWRAEKLSKLQAAADHVLCIFPFEPALLAQHGIASTYVGHPIANVIPLQPDRAKARASLGLDVDASVVAV
>A_aquaticus-Field-F-tissues|ORF516_GH31(247-693)
LLFPMKPQHYLHLAILLPILLVLNYSCLAQGAGNFLSYSKNGSTLLIHGSLGDLRIDAFNSNIFKVQVIKTNQSSFDSSYTVVLKPSGTIGKIAESATALEVIFDKCSLLINKSPLQVALKENNQIKIQEDKAFRQTSDSLHLSFNINSSDVFHGGGGVPSKVNLNKQTLNFYNTWVGVYYSVYGLFIANPIGGSNVQSFSVPFLVCSQKYGLLLDSDFPGKLEIDAGATDSTKLLMNMKSSGKWAYYLINGDSNDEILNNYTQLTGRQPLPPRWTFGYMQSKFGYVNQTDAESAVSYLQSQKWPLDAIILDIQWRKQDGVFDWSSYFSSNPEQMMQNWASTGVKTIVHTDPTYELFSIQCPNATTCYQTSPNNTDSTWLFAKKLGYENLPYLTYGTALYDIFNPKVQSWTGNMFKNLINQGVGGIWTDENEPTIFGVNEDSLTYVAGNGFQLHNLYSLVWEKSVYDNFRKDFPAERLFNLSRSGWAGSQRYSVQPWSGDVERSWNGLLPQIPILLNSSMSGLAYMGSDVGGFASSNDYDVNDELDMRWFQFATFSPMVRAHGWRQNTEPYKLQEPFLSITKQYLNFRYQLLPYIYTLAWQNTTTGRPFAMPMDYFDLKSTNGDIRDQYFFGEQLLVAPVLYAGMPQRQIYFPEGKWFNFWTNKPQIGGEYPFPFIPLTINNIPVYAKAGSIIPLTTNWISSTDYYTSDSLTIKFFQDVSVPKSSFTMFHDDGKDPNTLTNNRFELIDFKGNTSQDTVSLESIQKQTFTGNVTSRVLTLELENFTSLPKSVTVNNVTIPI
>A_aquaticus-Field-F-tissues|ORF517_GH31(219-383)
GDLFPSQIISYKHEVDSIDFHTDNNVILRVTVLRDSMIRFRFTAKGYFSNDFSYAIDKTQSHGYNVLEVVEETDHYRIKTSKVYVVVQKHDCRVGIYELDGTTILEDEIGFHWEECYEFGGNIVKMSKTSHDGESFYGLGDKATHLNLKGKRVENWATDQYAFHKDQEPLYKVVPFYIGLHHNKAYGIFFDNTFRSFFDFSHERKGVTSFWADGGEMNYYFIYGPKMSDVVTTYTHLTGKPELPPLWTLGYQQCKWSYYPESKVKEITGKFRELQIPCDAIYLDIDYMDGFRCFTWNKDYFPDPKRMVSELAKDGFKTVVIIDPGIKIDKEYSVYNEALEKDYFCKRADGPYMKGKVWPGECNFPDYTNPEVREWWAGLFKELV
>A_aquaticus-Field-F-tissues|ORF518_GT51(26-176)
AWRSSDVIVQDRHGQPLQRWRVDKQGRRQDWVGLADTSPALRQALVLSEDKRFYQHSGVDWSGVAAAAWGNLWNTRTRGASTLTMQLAGLLDQQLKAGRNGRSLWQKMGQSWSAAELEQHWSKAEILEAYLNLVAFRGELVGLSALSSTLFGKLPSGLNQEESAITVALIRAPNAAVEKVSARACQLLHELGQSARCDVVAIHTSQALARSRAANPQAQQDAPHFTRKLLQRQPMAQGGVVRSTLDQTLQRYATAVLRRQLAALAQRNVQDGALVVLDNASGDILAWVGSSGAALSSAAEVDGVTALRQAGSTLKPFLYQLALQRRYLTAASLLNDSPLDLQTGSGLYAPQNYAKDFKGLVSARTALAASLNVPAVRVIEMVGPQALRDRLTQLGLSSLQQDGEYYGYSLA
>A_aquaticus-Field-F-tissues|ORF519_GH103(38-231)
SMTRCGLFKTTAIAAFAAIATFTGAAQAASCGNGAGGFESWKASFAEEARSEHGGAAISALMSTHYNAPTISADRGQKSFHLSLDQFMTKRGGSAIVSRGRALKQSQAGLFASIKSRFGVPAGPLLAIWGMETGFGAVHGNQHALSAVATLAYDCRRSAYFTDQLHAALTLIDRGALAPSARGSMHGEIGQTQFLPKNILEYGLGGNLDNSAAALNATANFLRAHGWQAGAGYQPGEPNFAAIQAWNAAQVYERAIAIIGKKIDGGDED*
>A_aquaticus-Field-F-tissues|ORF52_GH102(24-113)
QAYEIRNSSGSDTGLITGYYEPVMNGSQTRTSTYNVPLYGYPNAWRKSKPNPGPSRAELMSSGILQGSEIAWVQDPVAAAFMQIQGSGKIRLEDGRILRLGFAGTNDQPFKSFA
>A_aquaticus-Field-F-tissues|ORF520_GH23(120-229)
MRFITIFLAWLACFASSSVHADLYGFVDEQGQVHLANRQLDERYQLYQKSLQSGASSNAALDDATTPGLGATLSSDNRLPAPAAARVDGLKSVNAPAYNTKLASQYKHLIDQTAREFKLDANLLHSIVTVESGYNPQALSPKGAVGLMQVIPATGERFGVTELSDPRQNLRAGARYLRFLLAQFNNDLPLAIAAYNAGEGAVQKYRNTIPPYEETRDYVAKVLASYEKRGGLAYQNSLRNSAGKTRVRAVILPASLSGTTASAL*
>A_aquaticus-Field-F-tissues|ORF521_GH20(1-133)
TEDQGWRIEIKKYPKLTQVAAWRTENDGSRTGGFYTQKQVKEIIAYAANYGIRVVPEIEIPGHCLSALVAYPYLGCTGGPYTVPNGWGVFSDVYCPGKETTFTFLKGVLTEVMDLFPDPYIHIGGDEVPRDRW
>A_aquaticus-Field-F-tissues|ORF522_GH28(27-194)
NSTPNAGRILNNVKPSAEELNAYKDFLRPNMLSLTRCKNILIEGVTFQNSPAWTMHPLLCEHITIKNVSVRNFWYAQNSDAVDFESCRNGLLENCTFETGDDGITIKSGRDEQGRKRGVPTENFIIKDCKVYHAHGGFVIGSEMSGGVRNMYVSNCIFMGTDVGLRFKTARGRGGIVEKIYVNNVNMTEIQGEAI
>A_aquaticus-Field-F-tissues|ORF523_GT19(1-204)
LKAAGIPVVHFVSPSIWAWRGNRIHGIKKAVDHVLCLFPFEPAIYAREGIPATFVGHPLADVIPMVPDVAQARQHLKLETHQGKIIAVLPGSRRGEVTRLAPTFFATMRAMQAAEPSLHFVLPLASPSLRELLAPLLIEYADLALTITDGGSHLAMEAADVILLASGTATLEAALFKKPMVISYKVPWLTGQIMKRQGYLPYVG
>A_aquaticus-Field-F-tissues|ORF524_GT4(73-219)+GT4(532-677)
EAFAPWFEQVVLRSDAIMCISKSVAEELVAFIGSRTKPDAKICRHIDYWPLGADFAPRGSASPSPVAKSIVAQDAPFFLSVGTLEPRKGYAVALDAFERLWRDGVNVVYVIVGRPGWSVRALQRRLRTHPEFGRRLFWLQDAEDSDLQYLYGQTRALIFPSFTEGFGLPLVEAAHFGANAIASDIPVFREVGGEGVTYFDVLDAAALSDRIRAALATPKAAGTPHIESWSGSAAQLFETLRRRSFRIDLSLARNEASGGIGASEPSYDRQARIDAFLLDELVLETAELDATSVGPRMKFIRDRLQELGWTLSRAARTILERLRSPKPVDTRVALTAPIPAPAQENRLLIDVTMTHRRDIGTGIQRVVRGIAEAAIMSGAGIPVYVESGKLYAHFAHEALPREIEIKAGDRYLMLDAGWTSIPEYREMMQVASHANATTISCLYDLMPILYPSVFTSNLRGAFRTWFDDILCKSDAVVAISASVAQEFKDYAAISACAVKPGQALGSWPLGADFVESAASQAPTRIDALLGAHTPYFLSVGSLALYKAQALSLSAFERLWADGVNAAFVIIGRGTWSSVAFEKRIKHHPEFGRRLFWFDDVGDAELSSFYKGARAVVCASFAEGFGLPLVEAIHNGAPVIASDIPVFREIGKDAVSYFDMLDAGALVAKIKEALATPRIAPQLATPSWRESGAALFELLASAAFRKTP*
>A_aquaticus-Field-F-tissues|ORF525_GT4(194-340)
MRIGIACYPTFGGSGVLATELGIALAAMGHQIHFITYQQPVRLNRFEPNIFYHEVQVPTYPLFDFPPYETALASTMVDVVKNNNIDLLHVHYAIPHAAAAYMAQQILAKEGKKIPFITTLHGTDITLVGKDKTYEPVVTFSINESNAITAVSNNLREETFQHFNITKEIDVIHNFVDVKRFSKKPIDAFKKVIAPNGEKIVLHASNFRKVKRVQDIMHIFEKINVATPSKLLMIGDGPERPMAEELGRELGICNNTRFLGKQEQMEDILAIADLFLLTSDYESFGLAALEAMASHIPVISTNAGGLPEINKHNETGYMSNVGDVDDMAKNAIDLLTNEEKLNIFKENAYQHACKFDIKNIVPIYETLYNRVLSNN*
>A_aquaticus-Field-F-tissues|ORF526_GT41(13-315)
AAFDGLIDISRMSDTQAAKAIADKEVDILVNLNGFFGRPRQGVFARKPAPVQVNYLGFPGTIGANYIDYLIADSTVIPDDSRQHYSEKIVRLPHCYQTNDSKRLISDRQFSREELGLPKEGFIFCCFNNSYKILPQTFDSWMKILHAVKGSVLWLIEDNLEANQNLRKEAKARGIDPQRIIFAKRLPLPEHLARHRCADLFLDTLPYNAHTTASDALWAGLPVTTLTGKSFPGRVATSLLKTIGLPEFITNTPGEYEALAIALASHPEKLGEIKKQLDQNRLTTPLFNASLLTKNIEAAYRSMHQRNQAGLPPEHIDLKY*
>A_aquaticus-Field-F-tissues|ORF527_GT5(8-483)
MPGSRSMRVLQVCAEIFPLLKTGGLADVAGALPAALALAGADTRVLLPGFAPILAGLVGARTVATLPARGHVPAATLLLGELPAVGVQAYVVDAPALYQRAGGPYADADQRPFDDNHLRFARLCWAAAELAQGADPAWAPELVHAHDWHAGLTPACMKALGARQPSVYTVHNLAYQGSFTAQQFGQLGLPGVYFLPHGLEFHGTLNFMKAGLHFAERITTVSPSYAREIQLPEQGMGMDGLLRSRAHVLSGILNGVDEAVWHPAMDALIPANYDAGKLAGKARCKAALQQQLGLAEDAAAPLFTVVSRLTEQKGLHLVLAALPQLVARGAQFALLGSGDAAMQDAFMALAAAHPQAVAVRIGYDEPFAHQLIAGADIIMVPSHFEPCGLTQLYGLAYGTVPLVRRVGGLADTVIDCSLEALDEGRATGVVFGEFSAEGLDTGIRRALALYRRRSEWKAVQRTAMAQRHDWAEAAQQYLHVYRQALGR*
>A_aquaticus-Field-F-tissues|ORF528_GT35(104-816)
MDLTQFEHHYDQLAGDAPAMKRAIANKLMYQVGKDPATARPEDWLQATAYAVRDHLVGRWMKTTRAQYAQDVKRVYYLSMEFLIGRTFGNAVLALDIMATLKQALAELEVDLSALEDLEPDAALGNGGLGRLAACFLDSMATIGVPGFGYGIRYDYGMFRQQIVDGRQVEAPDYWLKNGNPWEFARPEVQYRVRFGGRLEEQGAGTARVIRWVDTDDVQAMAYDTIIPGYGTAATNTLRLWSAKATEEMNLKAFNQGNYFGAVEGKNHSENVSRVLYPDDSTPSGRELRLRQEYFFCSASVQDLVRRYLRSHASFERLPEKVSIHLNDTHPVLAIPELMRVLIDDHRLPWVQAWALCQKVFSYTNHTLMHEALETWPVEMFGRVLPRHMRIIYDINAHFLTELTRTHGSDAELMRRLSLIDESGERRVRMAYLAVVTSHSINGVSALHSDLMQQSIFADFARLWPERFNNKTNGVTPRRWLAHANPGLAALLDSRIGHGWRRDLDQLQGIKAAIEIPGFLGAFRRVKRQNKERLAALVAKQLNVTLNPDALFDVQVKRIHEYKRQLLNVLHVITRYQRILANPDGNWVPRVVVFAGKAASAYKMAKLIIQLINDVGQVINNDPRVGDKLKVVFIPNYSVSLAEVIMPAADLSEQISTAGTEASGTGNMKFALNGALTIGTLDGANVEMREHVGDDNIFIFGLTTPQVADLKASGYHPRDYVNQDAELGQVLEAIRSGAFSPGEADRYQALYDTLVNWGDNYLLLADYRSYVDAQDKVDALYRSTDEWTRKAVLNVAGMGFFSSDRTIAEYAHEIWHSTPVQL*
>A_aquaticus-Field-F-tissues|ORF529_GT28(198-353)
MNTKIIISGGGTGGHIFPAVAIANELKALDPTTEILFVGAEGKMEMEKVPKAGYKIIGLPIAGINRSNMLANLAFPLKLVKSLWKAYQVVRDFKPNAAVGVGGYASGPTLMMASLLGVPTLLQEQNSFAGVTNKFLAKRAKRICVAYPNMSKFFPSEKIILTGNPVRKDIIEEFRLPTTSKRETAIKHFGLDANKKIVLVIGGSQGARTINEAIFAGINDLVKNDLQILWQTGKLFIDKAKTVTSPNVKASEFIYEMNLAYAVADLVVSRAGALSVSELALAGKPTIFIPLPTAAEDHQTMNAMSLVNENAAWLVKDSEASKELNSKIIELANNQVVMCQLSQNIKGFAKPHACEEIAQEVQKLTAP*
>A_aquaticus-Field-F-tissues|ORF53_GT41(48-411)
NKEVITSLPLLSLTDNALLHRKSSEIYVQSKYPAKSVLGPIQKRSGNHKIRVAYYSADFHNHATGHLIAELFELHDKSQFEFIGFSFGPITNDEMRQRLEKSFDQFIEVGHQSDIEIAQLSRELNIDIAIDLKGFTQDSRTSIFAHRAAPIQVSYLGYPGTMGVEYMDYIVADKILIPEEAQQAYSEKIVYLPNSYQVNDRKRLISDQQFTRQELGLPENGFVFCCFNNNFKILPATFAGWIRILKSVEASVLWLFQDNAWAVESLKQEAANHGVDPSRFVFAERMPLPEHLARQRQANLFLDTFPYNAHTTTSDALWAGLPVLTLMGNSFASRVAASLLNAIGLPELITTTSQAYEALAIEIAKNPEKLAALKQKLASNRLTTPLFDTPQFTKDLERAYVQMYERYLADQMPEHLFLE*
>A_aquaticus-Field-F-tissues|ORF530_GH102(166-305)
MPLLLSTFALAHLRPLIARRRPPLACAVLLAATLSACQLLPERSGPAPVETRSPAAVASAAPPKVVPPAPPGSIERLRARWLPAGFGELPGWGGDRLGEFHAALRQSCTTPAPGWTALCTQLRGYTPSDDATARRWLEDHLKVYRVESLEGDANGLVTGYYEPLVAASRRTTDTRRVPLYGPPADLAQRKPWFTRQQADTLPEAQAALKGRELAWLEDPLDALVLQIQGSGRLRITEPDGSERLVRVAFAAHNEQPYKSIGRWLIDQGELKPGEASWPAIKDWARRNPRRLSEMLWQNPRLVFFREEPLPDPTVGPKGAQGVPLTPGRSVAVDPQSIPYGTPMWLDTTEPLSAKPLQRLVVAQDTGSAIVGAVRADFFWGWGPDAEAQAGRMKQPLRAWVLWPK*
>A_aquaticus-Field-F-tissues|ORF531_GH3(28-138)
ICLFRGNMVDEIQLKKLTSDLRDVMGPESLIALDQEGGAVVRATWVPQPPAAMSLGASDDPQLCYQIGAAVARGVKSLGFNWNFAPVLDLNNNVDNPVISERSFGSDPVRASELALAWMDGSLSEGVACCVKHFPGHG
>A_aquaticus-Field-F-tissues|ORF532_AA3_2(5-446)
MTQANTYDYIIIGAGSAGCMLAKRLTENPQKKVLLIEAGKKDNYIWIHIPVGYLYCIDNPRADWRFKTVAEPGLNGRSLLYPRGRVLGGCSSINGMIYMRGQAADYESWVQATGDESWSWENALKRYKQFEDYHGAANQWHGKGGEWTVSKQRLRWPIMDKFKEAAVQAGIPASEDFNRGDNFGVGYFDVSQRAGWRLNTSKAFLRDAAKRSNLTVLTQAVVSKLKIDPVSKNCLGVEYVKDGIASEALINSSGEVLLSAGAIGSVQILERSGVGASAHLNALGIPVIADLPGVGENLQDHLQLRMVYKVHGIKTLNTKANSLWGKMMIGLEYLLKRSGPMSMAPSQLGAFAFSSPEQKSANVEYHVQPLSLEKFGEDLHSFNAFTASVCNVRPTSRGSVHITSTDPEAPPAIHPNYLSTEEDRKVAAESLRLTRNIVKSPALQPFTP
>A_aquaticus-Field-F-tissues|ORF533_GH23(90-178)
MKTLLSLCALTFLLAWSPAWAGAQREEALAANVASAMSRTIADINAPRLVFDTPQEGQAWLAEMSRRLQKRIPDSWMRERLLTTIQYEATRAGLDPQLVLGLIQVESGFNKYAISPVGARGLMQVMPFWVRQIGNPQHNLFELTLNLRYGCTILRHYLDIERGSLYRALGRYNGSLGRPEYPNLVIGAWKKNWAWTPVESVKMAGVNLPLGQ*
>A_aquaticus-Field-F-tissues|ORF534_GH3(7-124)
GLNMRLDSTYKYPWNMTLGAIRDKNLIEKLGHTMGKECKRMGIQFNFAPVVDINTNPNNPIIGNRSFGEDKYNVTEGAMALMNGIQSEGVLATAKHFPGHGDTATDSHKSLPTVSFTKDRIEDIE
>A_aquaticus-Field-F-tissues|ORF535_GT2_Glycos_transf_2(1-159)
IPVFNEARNLRLLATRLTAALETCGLSFEVIFVDDGSRDDTLAELRSLNASDQRYSALSFSRNFGKEIAIAAGLDHARGDAVVIMDADLQHPPEVVPLFAEKWREGYKNIYGQRTDRATDPKMRTFFTNIFYDLLDQFGDVALPAGAGDFRLLDRQAVNALLKMRERARFSKGLYAWIGFKSIGVPFVVEERAFGVSTFNFGRLVRFAFDGILSFSSIPLKVWTYVGLAISGFALVMAAYFFIRTVLFGADVPGYPSLIVSIAFFAGVQLISLGVLGEYIARIFNEVKGRPLYLVAEHVGLEDAEATPEAKKIGGGFT*
>A_aquaticus-Field-F-tissues|ORF536_GT4(178-289)
MRILIATDAWRPQVNGVVRSLETMARAAEDLGAEIDFLTPRDFNRVPMPTYPEIELAIATPRAVARRLDEGFDHVHIATEGPVGLVTRARCMKIGRRFTTSYHTRFPEYIQARTGLPVGVAYAALRRFHNASAGTMVSTLSLARDLQGWGFRRLQRWSRGVDHKIFNPEAARPHEFPRPVFLCAGRVAVEKNLEAFLSLDLPGTKLVVGDGPARKKLQEQFPDAHFLGVKDSAELAALYASADVFVFPSRTDTFGNVLLEAMACGLPVAAFPVPGPLDVVGDSGAGVLNEDLRAAATPLTFSSPTQFVSAEKSKLILERELIQP*
>A_aquaticus-Field-F-tissues|ORF537_GT19(19-375)
LIFNRFNPWHYSMIERLRIALVAGESSGDQLAAELLKGVNTICPQVNAVGIAGDAMVREGVDAWWLSQSLAVRGYFEPIKHLPRIIKMRSELIKRLVAQKPDVFIGIDAPDFNLSVEKKLRQSGVKTMHYVSPSIWAWRPKRIEKIRAAAQHVLLIFPFEQKIYHDAGIAATYVGHPFAPHIPLIANVTQARTALQLEHSGIVIGLLPGSRRSEIDYNAPNFFKAAVLLAQRLGEVQFVLPVAHDALREHLQQLRMQHAPNIQLRLLDGQARSAMEACDAVLVASGTASLEVALYKKPMVISYKTSRVSEFIYHKVALQPWIGLPNILLNDSFIPEILQDDATPEGLANALLNEMNRYAQDTGVLARLTQMHHSLIRDTPALCAQALEQVVS*
>A_aquaticus-Field-F-tissues|ORF538_GT27(8-233)
MNLPSVAIVILNWNGKKWLQQFLPSVIKTTYNNCKIIIADNASTDDSIIFIKENYSNLQIIQMPTNKGFAGGYNQALQQITADYFVLLNSDVEVEPNWIEPIINLMENDKNIGACMPKILSYHHKNTFEYAGACGGFIDNLGFPFARGRVFNTCEKDENQYQNAIEIFWASGAALFIQAKLYKTLNGFDEHFFAHQEEIDLCWRLQLIGYKIFVCPQSVVYHVGGGTLDALNPQKTYLNFRNNLLLLHKNLPKKGKTIFLLQRISINKIAALVELLKGNFKIAKAIYKAQIYFFKWWIFHKKQPQNLTQKPFTQLAGVAHTSIVLKYFIKNKKTYTQIMNI*
>A_aquaticus-Field-F-tissues|ORF54_GT51(58-233)
MRLFARFLGFLFATGTIVFLVGAVAIAGLIYVYEKDLPDTAQLRNYEPPVTTRMHAGDGSILAEYSHERRLFLPNAAIPQLVKQAFISAEDKNFYTHNGIDIEGLGRAVTILLQGGRHVQGASTITQQVAKNFLVGNEHSYERKIREALVAFRIEAAYSKDRILELYLNEIYLGLGNYGVAAAALNYFNKSVNELSISEAAYLAALPKGPNNYHPFLHRERAIERRNYVIERLISDGVISAEDGAKAKAEPLGVNPRVLSPNTYVAGYFAEEVRRELSERYGEKKLYEGGLSVRTTLDPKMQALTRKA
>A_aquaticus-Field-F-tissues|ORF55_GH3(51-285)
MSTHAPVILDIAGPQLTAADRQRLQHPLTGGLILFARHWQNRHQLTKLVAEVKAIREDLLVCVDHEGGRVQRFRTDGFTHLPPMRHFGELWMQDPMRATDAATAAGYVLASELRACGMDMSFTPVLDLDHGGSSVIGDRAFHRDARVATLLAKSLMQGLLQAGMANCGKHFPGHGFVQADSHVAVPVDTRSRKAILADDALPYGWLSTSLTSVMPAHVVYPKVDSVPAGFSSLWLQDILRVELGFTGAIFSDDLSMEGARFIDGKQIKPVDAAVAALTAGCDMVLYCNQSQVDGGQPVEALLDGLSKARARGQWALNGHSERRRQALLPQYPPLSWDELMRHPPYVRALDLLLG*
>A_aquaticus-Field-F-tissues|ORF56_CE11(4-275)
MLKQRTIKTSVKTVGIGLHSGRRVTLTLRPAPIQAGIVFRRVDLAQTVDIPAQADCVTDTRLATVLEKAGARVSTVEHIMSACAGLGVDNLIVDVDAEEIPIMDGSAASFVFLMQSAGLEEQAAPKKFIRVKKMVEVVEGDKVARLEPFFGFKLRFTIDFKHPAVNKTGQTFEIDFANTSYASEIGRARTFGFAHEVEMLREMGLARGGSLDNAIVLDEHRILNNEELRYGDEFVRHKILDAVGDLYLAGAPLMAAYTAHKSGHAINNKLIRALLADESAWAYEEFNDAAIAPQGYSPAILPSIA*
>A_aquaticus-Field-F-tissues|ORF57_GH16(2-168)
TSNWNFETGGGGWGNNELEYYTNSTNNAYLSNGNLVIEARKETMGSNNYTSARMTTQNKKTFTYGRIDIRAKLPVAQGLWPALWMLGSNISTTPWPACGETDIMELIGTYPSRVTGSIHWAQSNGTSGTVNNNYFLSTGDFSQQFHVFSLVWKSNSIQILVDGIVYMSATNASIS
>A_aquaticus-Field-F-tissues|ORF58_GH23(9-138)
IAKAAEAKLDPAYVYGLIRQESRFVMNARSAVGASGLMQVMPATATWTAKKIGLAGFKPAMLAEQDTNLRIGSAYLKLVQDDMGGSQAMAAAAYNAGPNRPRRWREGPVLEPAIWVENIPLHETRDYVKKVLSNASNYAALISGKPSSLKARLGNAIGPRGADAPPPNPDLP*
>A_aquaticus-Field-F-tissues|ORF59_GT19(5-161)
MTRLFLVAGETSGDHLGAALIQALRGVDPDVVFSGVGGPEMTREGLESLFPLEQIAVMGLAPVLARLPQLIARIAQTARAIIDTNPDCLVIVDAPDFTHRVARRVRAAAPHIPIIDYVCPTVWAWRQHRAKHMRAYVDHVLALLPFEPDALRRLQGPPCTY
>A_aquaticus-Field-F-tissues|ORF6_GH43_29(6-239)
TSFSQNPIIKNIFTADPAPIVYHDTVFLYTGHDTASTTATNYKMPDWHVFSSTDMVNWKDYGAVLSPQTFAWATGDAYAAQCIERNGKFYWFVSTFHKKDSISNGGAAIGVAVSDRPTGPFKDAIGKALIINEMTTDMKYGWDDIDPTEFIDDDGQAYLFWGNGSCKWIKLKENMIETDGPITTFKPLHYIEGPWVYKRNGLYYLVYASAGTKPEMIEYCTATNIAGPWEYKGIIQENVPNS
>A_aquaticus-Field-F-tissues|ORF60_AA3_2(2-530)
MEFDYIVVGGGSAGCVLAGRLSEDPNVSVCLLEAGGPDTSILIHVPLGFAAGAPIGLNTARLYTEPQPGLNGRIGFQPRGKALGGSSSINAMVYTRGHYSDYDHWASLGNQGWDYASVLPYFKKAENAECVGENDYRGVGGPLTVSFLRSPSPLNDAFLAACQAAGIPSTPDYNGAEQEGCAPAQVTIRDGQRCSTAAAYITPNRTRSNLTVLTKVTVSKVLLENKRAVGVAYTQAGQQLTMRARREVLLSAGAYGSPQILMLSGIGRSQDLSKHGIAVVHDLQGVGQNLQDHITSTMIWKTPYNEDTIGISVRGGVNILRAIGEWRKKRTGILTSNVAESQAFYKTQASAHAPEIQLGLIVGMVDDHNRKMHLGHGYSVHVTLSRPQSRGYVELKSANPNESVKIDPQYLTHPEDMKILAAGTKKAFEIMATEPLAKYKGKLLYPVNWNDPADLEREIRRSADTEYHPCGTCKMGTASDSLAVVNDTLQVHGIEGLRVVDASIMPTLTTGNTNAPTIMIAEKAVDLIRAGSGV*
>A_aquaticus-Field-F-tissues|ORF61_GT2_Glycos_transf_2(4-137)
MNLSIVIPLYNEDESLPELHDWIVRVMQENNFSYEIIFVNDGSSDNSWQVIKTLAARNSCVRGINFVRNYGKTAALQTGFQACLGDVVITMDADLQDSPNEIPELYRMIKVDGFDLVSGWKKKRFDPLSKTIPTKLFNALSRSISGVQLHDFNCGLKAYKSKVVKSITIYGEMHRNIPMIAKWNGFKNIGEKVVEHQARKYGSTKFGLERFIYGFLDLLTIPFINKFGRRPMHFFGTIGVLSFFIGFIMTFWLGFDKILSIYQHSKYRNLTDDPKFFLALIAMIIGSQLFLAGFLGELLVKGSIKKDDYLVEERV*
>A_aquaticus-Field-F-tissues|ORF62_AA4(2-239)
FDEELGVVTVEPGVTQAMLSDFLAAGGHPFLVPVTGAGPTCSILANALERGYGVTPHTDHFTAVTDLEAVLPDGSLYRSALREAGGEELARLFKWGIGPYMTGLFSQSGFGIVTRMSIILARRPECVKVCFFGLNDDALLERGVVAIRAFLRQLPGTVGAINLMNQHRVLSMSAPYPYDRLGANGLMSPEVLKDLGKQFQVKAWTGFVTLYGTKGVVAAAQKEIKRNLSGLTSRMMFLTPGLAQTISGVADK
>A_aquaticus-Field-F-tissues|ORF63_GH13_16(63-422)
MNQKETLQQIWSELYPQHSTESLNNLIKDLEVLKSKTLSRDDSQWYKDVVVYSLYVDLFNKSFEGLIEKLDYLQELGVNCLWLLPILDSPMKDGGFDIRRYDRVRKDLLNLPEDASDADQEASFGAFLQKARERNIKIIFDIAMNHCSDQHEWFQEAKKSKDSPFRDYFIWSDTKERYKDARIIFRGMMESNWEKCGDEYYLHRFYDFQPDLNYRNPAVLLSMTRTLLYWQQQGVDGFRADAIPFLWKEEETDCENLPHTHSILKFYRAALSYVKPETLMLAEACQPPTEVVKYFGNEDECQAAYHFPVMPMIYKAMALSNPAPIMNILDAKNTPAIPESCQWFTFLRNHDEMTLEMITKEDRDTLNKHYLKKEEWGFREDEGISARLSELMDLDPHKIGLAYSIMFTLPGTPIIYYGDEFGRQNDLAFFEEMKALSGYGDSRFYCRGRIDWAKISEEMKDKNSFTKKVYDVVHNLLVHRNQSKAFGRGTLEWHPLQDGKGEKVKEILSFYRTYQSEKVLVINNLSEEPEAVVIPNKPTTDMLGQHLDYTNDGLLIVKPYQYIWLAC*
>A_aquaticus-Field-F-tissues|ORF64_CE1(42-195)
MRLLIFFLFLHLYTTAQAQGVLPNVSSGKLVRIANFQSKYITQRNIDIWFPEGYDGKKKFSVLYMHDGQALYDSSTTWNHQAWDVDDVAGKLIAEGKLKNVIVVGIWNGRVTRHTDYFPQKPFEQLRQTEKDTVTAQLQTAGRTKDIFKPQSDNYLKFIVEELKPYIDTTYSVYKNQENTFIAGSSMGGLISMYAI*
>A_aquaticus-Field-F-tissues|ORF65_GH92(55-548)
MLECDVKIDNSTTISGYISTQNWVNRKYFFTLTFDQPFTKSTQLEKKISDKAPKYLLDFSLNKNKIIKVKIALSSVSVDGAKLNLNSEIPHWNFEKVYQNNLKSWDNYLNKIIIEAPRKQKEIFYTAMYHLFLQPSNIVDVDGKYRGVDDKIAVAPNKEYYSTLSNWDVYRAAFPLLQILAPEQIDGIVRTMLIHHNAKGFLPIWTAWGQDNYCMIGNHAIPMILSAYQNGFRGFDVNEALKAMVETSTKSHINSDWELYNQFGYYPFDKLNNEAVSITLESGYDDWCAAEMAKKIGNNEIKKTFTQRANYYKNLYDKETTFFRGKDSKGNWRTPFNPLMTTSPMNNPGDYTEANAWQYFWTPAQFDINGVTALLGGKNNFTKKLNEFFTTEAVNPDKFLGQEAMIGQYAHGNEPSHHIIYLYAYSNEPQKAQKYIHQVINEFHNNTPDGMIGNDDCGQMSAWYILSTLGFYPVNPANGEFVLGSPQVKKATIHLAGNKKFTIQAKNFSEKSIYTAIRFLNGKKISQPNITYQEIMNGGNLTFNMTNQ*
>A_aquaticus-Field-F-tissues|ORF66_GT9(71-326)
MQSILIIAPNWIGDAVMTQPLLADLKTQFPNSKIDVLASVWVAPIYRACPEVSDVIDAQFEHKKLQWGLRKQLAKKIASKKYQACFVLPNSFKSALIPWLANIPFRIGYRGEFRFGLINLALENPSKINRPPMVEHYLALSGLLQESQEVIPQKLIPKLNVSLLAQKSVENKLSKLNIPSQSLYIFCPGAEYGPSKRWPTDHFAKLAQELIQDNSSNQIILLGSKGDQAISQEIASQANQASRIHNWSGTTTLDEAIALIGMAKAVISNDSGLMHIAAALRTPQVAIFGSSDPAHTPPLSDKAKVIWLNLPCSPCHKKVCPLGHLQCLKDILPQQVLATLNTL*
>A_aquaticus-Field-F-tissues|ORF67_GH3(54-209)
MVKQKLGPIVVDLIGKTLTTDDIRRIKHPMTGGVILFGRNFESREQITQLVAQIRDIRSELLVSVDHEGGRVQRFKTDGFTHLPAMRTLGALFELDALLAIKVTTAAGYVLAAELRAVGVDYSYTPVLDLDYGESSVIGDRSFSHDARVVTLLAKALNYGLLQAGMANCGKHFPGHGFAKADSHKAVARDARSLKAILAQDAKPYEWLSNSLSA
>A_aquaticus-Field-F-tissues|ORF68_GT9(16-184)
ALKKKSFSFNKLNIEKWLLTALKINRMPDVHIVDRYMETLKTFGVKNDGAGLDYFIPEADKIKNTDIPTSHQAGYIGLVIGAAYATKQYPLHKWEAFCRELVHPIIILGGPEDADNGNYLSAIDPIKIYNACGKFNINESADLVRRAKLIVSNDTGLLHIAAAFKRPTISLWGNTVPELGMYPY
>A_aquaticus-Field-F-tissues|ORF69_GT2_Glycos_transf_2(2-189)+GT2_Glyco_trans_2_3(99-291)
VDIFIPTYDESETIVRMTVTAATQIQYPKEKLNIYILDDGGTHAKRRSKETGHQAWRRHYSLRRLAKELGVQYISRDTNQKAKAGNINHALQHSKGDLILILDCDQIPTKDILHNTVGQFLSDPKMFLVQTPHFFINETPVNNVITGVSNRPDESEMFYRKIQPAMNFWNSAFFCGSAAVLRRQYLTEVGGIAIKTITEDCETSLILHAHGYNSSYINKPMVCGLSPETPSDYLTQHSRWAKGMLQILMHYNPLFMRGLSLPQRLAYFSSSYSWLFGFARYIFFLAPSAFLILGLNVYSANWHEMVDFTVPYALSILVVISYFFAGSRQLFFSEIYETVKGFRMIRELMPVLLNPWKQKFLVT
>A_aquaticus-Field-F-tissues|ORF7_GH3(1-115)
ASVKHFALYGAVEGGRDYNVVDMSPVKMYQDYLPPYRAAIDAGAGGVMVALNSINGVPATANTWLMNDLLRKDWGCKGLAVSDHGAIFELIKHGVAADGREAAKLAIKAGIHMSMNDTLYGKELPGLLKSGEIKQSDIDNAVRAVLGAKYDMGLFKDPYLRIGKAEDDP
>A_aquaticus-Field-F-tissues|ORF70_CE4(81-184)
MSADYPRDLVGYGSNPPHPHWPGNARIALSFVLNYEEGGERNILHGDKESEAFLSEMVSAQPLQGARNMSMESLYEYGSRAGVWRLLKLFKEFDIPLTIFAVAMAAQRHPDVIRAMVEAGHEICSHGYRWIDYQYMDEAQEREHMLEAIRILTEITGERPLGWYTGRTGPNTRRLVMEEGGFLYDCDTYDDDLPYWEPNNPTGKPHLAIPYTLDT
>A_aquaticus-Field-F-tissues|ORF71_GH105(20-197)
NHVIYHAAKDIPADVAVKYQNKYVGWHYTHGVLNMAMLNVGRYLNDDRYSNFAQQHVAFGFDNYKIFEQRFKHDMPHYTYPYGEFFTMNELDDFGAMGASVMEVYKTVKRPEYKAYVEKAAKHLELERLRMADGTLIRSFPEKNTLWGDDLYMSVPFLVRMYQFSGNNKYLDDAIKQVINFNKYLWDDKAGIYYHCYFTD
>A_aquaticus-Field-F-tissues|ORF72_GT2_Glycos_transf_2(12-176)
MTANLVANPKLSIVIPVYNEEDGLQALFDRLYPALDALAAKRKIAYEIVFVNDGSKDRSAGILAKQVELRPDVTRAVIFHSNFGQHMAIMAGFEYAQGEYIITLDADLQNPPEEIDALTEQLLNGHDYVGTIRSARQDSFFRKFASRLMNRLREKITRITMTDQGCMLRGYSRRIVNLVRQCDESNTFIPALAYTFAANPTEISVKHEERFAGESKYSLYQLIRLNFDLVTGFSVMPLQIFSILGMLLALAAGSLFVYLLVRRFVLGAAVEGVFTPFAPTFFSIGVTLFR
>A_aquaticus-Field-F-tissues|ORF73_GH102(141-275)
MISKVKLIQTSVFAILIAGLLVACSTPPTRGPGYRSGTGGSPSSYSSPIASFGAVSWQALPGWQEDDLTQAWPAWLKSCQALQKRTTQINWRSVCSQTAGISSQNNQAIRRYFENNFQAYEIRNSAGSDTGMITGYYEPVMNGSLTRTSVYNVPLYGYPKAWRQAKPNPAPTRAELISSGVLQGSEIAWVQDPVAAAFMQIQGSGKIRLDDGRVLRLGFAGTNDQPFKSFAQWLLDRKEITRGEASMQGISQWAKRNPSQVNEMLNANPRFVFFKELPSNVDASLGPDGALGVPLTSERSIAIDLQAMPLGAPVFLSTTKAASSQPLQKLVMAQDTGKAIVGGVRADYYWGSGEAAGEMAGRMKQNGNMWLLLPR*
>A_aquaticus-Field-F-tissues|ORF74_AA6(6-194)
MSQHDILVLYYSRSGATRDLARLIAEGIESVPGVNARLRTVPAISAVSEATEAPVPTEGAPYAELTDLQECIGLALGSPTRFGNMAAPMKYFWDCSTSEWLAGALIGKPACVFTSAGSMHGGQESTLLTMMIPLLHHGMMILGLPYSEADLMTTKSGGSPYGVTHHAHSHGNESISPEEQRLAIAQGKRLAQTALRLIQSSAK*
>A_aquaticus-Field-F-tissues|ORF75_GH42(3-276)
AAECDRIVTQLAQTFGAHPGVAAWQTDNEYGCHDTVESYSPSALRAFRAWCARKYGDVQTLNEAWGAVFWSMELLSFDEIELPNLTVTEANPSHLLDFQRFSSDRVVAFNRRQTQIIRRHSPDRPILHNFMGSFTAFDHYALGEDLDAASWDSYPLGFLERSPRSEAFKARYMRVGDPDFQAFHHDLYRACGRGRWWVMEQQPGPVNWAPWNPAPAPGAVRMWTFEAFASGAETVSYFRWRQAPFAQEQMHEALLLPNAEPNEAYRAAAQVARELDALDAKVETRRADVVLVFDYESDWAWRIQPQGRDFSYFELVLAFYRGLRRMGLSVDIAPPTPAAVADRKFVLAPGLFSARSDFVEALANSGAVVLLGPRSGSKTSDFHIPDTLPPGQLRALIDVRVRRVESLRPGADIAVGEGGFHGWREYLITGDGVTVELADAQGAAAL
>A_aquaticus-Field-F-tissues|ORF76_GH103(1-117)
VWEYLDGALSPLRVRKGQALISQYDGILQSIEQRYGVDRQALVAVWGMESNFGQFQGNKSVINSLATLAYEGRRPAFAHAQLIAALQILQQGDIEPDKMLGSWAGAMGQTQFIPTTY
>A_aquaticus-Field-F-tissues|ORF77_GH13_4(1-231)
NLGVDILRIDAPAFIWKQLGTTCQNLPEAHNLLQLIKQCVQVAAPGMALLGEAIVAPKEIMKYFGTGLYTAKECDFAYNATHMALQWDALATGDTKVMLAAQHEILQKPFGTSWITYTRCHDDIGLGYDDYMIEQSGYNAYEHRKYLKEYYSGTYPGSPASGALFSVNPKTQDARISGSLASLCGLEKAIAAGEGFQINLAIQKILLMQAHSFFLGGLPMIFYGDELGYTNDYTYLQDAGKSYDNRWMHRPNIDWDKNKKVEEAGTCEQQLFLGTKKLLTIRKNLPVVSDYKNLTWLTPHNSHI
>A_aquaticus-Field-F-tissues|ORF78_GH43_5(1-157)
PDISYYNGQYYLFYSISTFGKNTSAIGVATNKTLHINDSNYHWIDHGKVVESFSGKDRFNAIDPNVIRDENGTTWLSFGSFWSGLKMVQLQEDRLAVSPTNTQLYSIASRNKKDVPLTDTANANGAIEGPFIFKKNSYYYLFASFDLCCRGEKSTYK
>A_aquaticus-Field-F-tissues|ORF79_GH13_31(55-395)
MKRTFISVFAFLALILSFAESLAQKAPTDKKWWKETVVYQIYPRSFKDSDGDGVGDLKGIISKLDYLKSLGITSVWLNPIYTSPNDDNGYDISDYRSIMKEFGTMQDFDTLLKGMHARGIKVIMDLVVNHSSDEHEWFKQSRSSRTNPYRNYYHWWNAEKGKPPYRYSLFDVNHDAWKYDSLTNAYYYHLFSRKQPDLNWDNPTLRQEIYSIMKFWADKGIDGFRLDAFQFASKDLTYPILPEGYEKNFALYTAMGPHLHDYLKEMNKEVFSKYNVMSVAEGAGNTLKDAHDMVDEDRKELNMAYAFDAVDLPRRTGYSVLKFKEIYTRFDSAFAKKGWLSIFLANHDQARLVSRFGNDSPEFRAVSSKMLTTFLMTMRGTPYYYNGDELAMTNIRFDKIEDYRDVPTLNEYQYQQKIGGSIPDFIEGIKFSCRDNGRTPFQWNAKPYAGFSNVEPWIKVNPNYKTLNAEVQEKDPNSTLNYFKKAVKLRKTYPSQLVYGKYALLDKDNPNVYAYTREAAGKTLLVVLNFSSTNAQTVIDLNISKANILLSNYVSSTMTKVNKNTLALRPYEAIVYQLN*
>A_aquaticus-Field-F-tissues|ORF8_GT14(2-228)
MIAYLILVHRYPQQFKRMFRAVHDPDNHYLVHVDKNSGAALRAEIAAFLADYPNAGMLESRKAIWGGYSLVDAELRGMARLLEMGVDWEYFINLSGQDFPLKTQTYIADFLSRARGAEFIKAADQRKFRPGTMPRVLNYVSESQNKVEQSEEARPFMAGVTPYIGNQWMMVTRRFCEFVCHDPAATPYKDFYRNTFIADEGFFQTVMMNCFAHGDIIRDDMRAIDWVPDGEIKLRPRTFTGADYGMLAASANLFARKFDATVDAHILDMLEHHIRPPDLARPLAVGRPKPALAPVALALARAAAV*
>A_aquaticus-Field-F-tissues|ORF80_GH23(12-139)
MLRAATEISVPVAVLYAVALTETGQRGSLHPFAMNIEGRSVFNATLQDALNQFTSAKQRGAVLIDIGCMQVNHHFHGKKFTSVEAMFDPHLNVVYAAKFLHNLRASEGSWTAAVARYHAGPNNAPAQKSYVCAVIGNMVASGFGAWTATSREFCHR*
>A_aquaticus-Field-F-tissues|ORF81_GH23(107-241)
MKILQKSTILVGMLACLHLSTKAQTIVIGGQGTPPPADTTIITDDTPTVDTYIPTADITEVRTRLQLIQRKMEMPIVYNSTVHSFVDFFIWKKPSFTKSMLEKKDFYFPIFEKYLAKNGMPDELKYLSMLESGLNPKATSRVRAIGLWQFMAPTGRENGLAINEYVDERMSIEKSTEAACHYLRQLYNIFGDWELALAAYNSGPGNVRRAIRKSGGVTNYWDLHPYLPRDTRTYVPMWTAIIYMMHYADTY
>A_aquaticus-Field-F-tissues|ORF82_GH24(434-571)
MGEKHSTIKIQIVDLLGNPISGLATLIRSDRKSFHAAKSDGNGFIEFSIQQGLDLYLDVEHWVTRKMKPVAKFFSGKEEITLRLVSPKLKQKASTRPKTAPGGYIRGEYIVKPGDTLAAIAKASGVALDLLVQVNNIRDKDKISAGQVLRIPPVKARSMGVQPHSKPNALPAHARNPSGSEDTGSTIVTPVPATSNSGNPVSVIPSVQAAIIFPIAVKPINDAGGAFSYNDWTKGVAVNAACFGRGRKKKGGGIRKHAGRDLYTADVSGVGRVDSDKLVAVRAIAPGTVLRVENFYQKTHEIAIRHKTSDGREFIARYGELDPKSITVKKGEPVLQGQQLGRTGVLRESNGSAMVVTRGKSISMLHFEIYSGRLGLDNADNLSGSSGEYMRRGDLLDSLPILQEGYLNTFRSGPPTLAPTQSGARRPVGQLHLSTLGQEFIKAYEKLRLNYYNDAFGYCTVGWGHLTNGKKSCSSQGIVVGSKIDLDTAKSLFEDDISAPQSSVKAAIKVPLYQHEFDALCSLSYNVGDIGVKAPNLCRLINDGKYSDAAKEFLDITNDGLAGLVIRRKQENAMFLRADYDSTH*
>A_aquaticus-Field-F-tissues|ORF83_GT2_Glycos_transf_2(4-121)
MRLSVIVITFNEARNIAACLASVRFADELIVLDNGSTDATVALAQAAGATVATTPDWPGFGAQKNRVLAMASGDWVLSLDADERVTPALQREIEQAVAANPAAAFSVPRLSSFCGQFIRHSGWYPDRVLRLFPRQMARFSDDLVHEKLVTDLPVRQLTSDLLHESFTDFDTVLDKINRYSTASAQGMLQKGRAGGFGSAIGHGLWAFFRTYVLRLGFLDGRMGIAVAISSAEGSYYRYLKLWLMHKAR*
>A_aquaticus-Field-F-tissues|ORF84_CE4(213-317)+GT2_Glyco_tranf_2_3(488-710)
MITNFTSHAGPISENNWIEKSINDVIDDIPKDKLILGIAGYGYDWVKNKKGQTITNSTALSIAKINNKKINYNNNDYNNNFTYTDTILKQDHQVYYIDACSNFNTMRMADDYQLAGVALWRLGTEDYRIWNFYDWDLTKKNLQKKQIDYNQLFGKIKNNEGIDYLGEGEILDVLSVPKDGEINIELDSADILVSEQHFESLPTGFVVRKFGKADKKIVLTFDDGPDENYTPKILDILKDEKVPATFFVVGINAQNNIPLIERIYNQGCEIGNHSLTHTNMSLASNDRAKFETSSTRKLIETITGHSTILFRAPYNADSQPETQEEMLPIARCKSENYYAVAESIDPTDWLPGSTEDSIYIRVMNQLNEGNIILLHDFGGDRTATIKALPRIIHTLKNNGYTFTTVADLMGKTKDEIMPPVQSTSKKELWQLRLNYWFAKTIFYFTHTISYLFFLAIILAVSRTVIVAFFAIKRYYKKEKIATKLKLQPKVSVIVPAYNEEINIIRTIDTILKSNYTNFDILFVNDGSTDHTLKNVISKFEFNKKIKILNKQNGGKASALNYGIQNTNAEIIICVDADSQIKSDAISILISYFDDDKVGAVAGNVKVGNEINLITRWQSIEYITAQNFDRYAYDLLNCITIVPGAIGAFKRKAIIDGNLYTSDTLAEDCDMTIRILKQGYKVRSCNAALSYTEAPETFKQFLKQRYRWSFGIMQNFWKHKKLLFSKKNKALGFIGLPNILVFQILLPLLAPLVDLLMISAIFKGYGSSVLQSYFLFMLVDLISAFIAFTFEKEDYKKLVWIIPQRIIYRQLMYYILYRSIRNAFKGDMQLWGTQKRTGNVTLMTN*
>A_aquaticus-Field-F-tissues|ORF85_GH13_31(2-129)
AWYLHYFSDKQPDLNWENPALRKEIFDMMRFWFDKGIDGFRMDVIPFISKDTTYPVLPTSYQGDFVRYYANGPHLHQYLKEMDQEVLSKYNVMSVAEGIGVNPATALDFVDADRKELNMLYHFEGMGLGYMPGAFKRM
>A_aquaticus-Field-F-tissues|ORF86_GH63(420-867)
MSAEKIRLNLRADNKGWKKWGPYLSERQWGTVREDYSVYGETWNYVSHDAARSRAYRWGEEGIAGISDNKQHICFALGFWNHKDLILKERLFGLAGSEGNHGEDVKELYYYLESTPTHSYMKMLYKYPQQEFPYGKIIEETQRRTRKDPEFELIDTGVFDNDDYFDIFIEYAKADENDILIKVTAHNRGKKTAPLTLLPTIWFRNTWSWGYEAFNQKPILTGIGKSQIEVYHKQLGKYKLYCDQVDDLLFCDNETNWERVLSKPNTTFFPKDSIHEYIINGDKDAVNPNKIGTKATAKYTKEIKAGESTTIRLRFSQNNNATPFTDFDAIFAERLQESEEFYDEIQVNVADTELRRIQRQAYAGMLWNKQFYYYNINEWMKGDPKMPFDFKGRAYPRNHTWKHFHAANILSMPDKWEYPWFAAWDLAFHTLTLARLDPHFAKRQLSVILREYYMHPNGQIPAYEWNFSDVNPPVHAWATWKVYEIDKQNNGGKGDIAFLERVFHKLLLNFTWWVNQKDEEGNNIFGGGFLGLDNIGVFDRNSTFPGGRLEQADATGWMAMFTLNMLRISCEIAMERPVYQDMASKFFEHFLHIASAINTPLKAGNWGLWDEHDQFYYDMLHSPSGERISMKIRSIVGLIPLFAVELLDEAMLEKLPDFRRRLEWVLKNRPDLAASISRWHEPGKGETHILSLVRGHRMKMMFKRMFDEAEFLSDYGIRSMSKYHKENPYRFNLHGEQLSVEYTPAESDLSIMGGNSNWRGPIWFPLNFLLVDSLLKFYNYYGDDFEIEYPTNSGNIVSIKEAAMGLTQRLVSIFQQDKNGNTPVMDGHKKFSSDPHFKDYLLFYEYFNGDNGSGLGAAHQTGWTGLVADLIEYLHELKEPM*
>A_aquaticus-Field-F-tissues|ORF87_GH32(1-107)
LATSTDGIHFVKHGAVIDRAPQDTIMHFRDPKVWQEDDCWYLIAGARLGDRPLLPLYRSTDLHTWEFLDYVSAGSEGDGYMWECPDLFRLNGRDVLLYSPQGMQADGYDRLNKY
>A_aquaticus-Field-F-tissues|ORF88_GH23(150-287)
MNHRSTRPLRLPLALLYAAVLSACAVQPLAPAPAPAPAAPVETLPPAGMKLDSTEPVAPVVPVAVASPVPSGTDAMLESGAEVAGTPIDPLSPDRPVDLYNDAAATDLWARVRRGFAIPDLNDDFVRSREQFYAGKPDYVKRMTERGGRYLFHITEEVEKRGMPTELALLPFIESAFNPQAMSSARASGMWQFIPGTGRDYRLKQNIFRDDRRDVLASTRAALDYLDRLHTMFGDWQLALAAYNWGEGNVQRAIARNQKAGLPTDYSSLSMPNETRYYVPKLQAVKNIVLRPEAFQLTLPALKNHPYFLSVPIERDIDVDLAARLAEISPEEFKQLNPQMNKPVILAAGTEQVLLPYDNANRFIANLKAHKGQLATWTAWQAPKTVRPAEAAKLVGMSEAQLREINRIPPRMLVKAGSTLLVPRTAKRDVDVSVHVADNASMALAPDLPPMKKLTLRAGKRDTVASVARRYRTSPAQVAAWNHVAANASFRPGSSITVMVPNKGKRTAVASSARHGKAAAAAPRAGHKGLAKAVAPRARVAKAGSTHSRKRG*
>A_aquaticus-Field-F-tissues|ORF89_GT51(1-152)
MRNAVIATEDDRFYSHGGVDYVGVLRAATANLRGHISQGASTITMQVARNFFLSNEKTFSRKIYEVLLAWEIESQLTKDKILEIYMNQIFLGQRAFGFSSAAQIYFGIELKDISIAQAAMLAGLPKAPSAYNPVTNYRRAKIRQEYILQRMRDLGYITPEEYQKAMIEELHIRGLGNEFAVRADFPAEMVRQLLFTQYGEAIYSQGIDVYTTILKADQDAAYKAVRRGIFEYDLRHAYRGPEGFID
>A_aquaticus-Field-F-tissues|ORF9_CE9(8-365)
MTKQHVLQGRILSGNGWLDGTITLDADGRIAAIDGRLTSGRAVERYILPGFIDLHVHGGGGVDIMEGGRAAEAVARLHAQHGTTAMLATTMTAPMEEIESVLTALGPCCSQRAPGSARLLGVHLEGPYINPGKLGAQPDDACRAVLSQIEKLGQLAPIALLTLAPEIHGHMEIIRALSDAGIRVQIGHTLGSYEDGVQALQQGAAGFTHLFNAMSGLHHREPGMVGAALAHAEYAELIPDLLHVHPGAIRTALRAIPRLYCVTDSTAAAGMPDGEYKLGSHAVTKCMGGVRLADGTLAGSTLTMDQALRNLVSIGLPLAEASHRLSLYPADYLGHADRGRLEAGAWADVLVLDDALNLLDVYLEGEHLVVSDV*
>A_aquaticus-Field-F-tissues|ORF90_GT2_Glycos_transf_2(8-169)
MSNTIDISIIVPLYNEEQVFEQLIQRLTSVINSTTFSCEVILVNDGSSDKTADLIEATCLKDSRFTGILLSRNHGHQLAVSAGLANVRGKKGAMIIDGDLQDPPELVNEFYEYLCNGYDVIYAIRKNRKEGILKKMAYASYYRLQKKISSFNIPIDSGDFSMLSKRVVDNMNSMPEQSRYLRGMRAWVGFKQIGYEYDRDERQAGETKYSWKKLFELAFNGI
>A_aquaticus-Field-F-tissues|ORF91_GH13_19(1-230)
KLDEGYFDKLGTTVIWMTPIVEQIHDGVDEGTGLTYGFHGYWTRDWSALDPNFGTKKDLAELVQKAHAKGIRIMLDAVINHTGPVTAEDPVYPNDWVRTSPKCTYQSYDTYINCTLVENLPDVKTESNENVALPPFLVEKWIKEGRYTEEIKGLTDFFTKTGYPRAPKYYIMKWLADYITNYGIDGYRVDTAKHVKEDVWADFRKVCDNAFAEYKKKNPTKVLDNNPFFM
>A_aquaticus-Field-F-tissues|ORF92_GT4(224-365)
MQGMQKPEELSIEVEEFPPHRRSLRVAVVTETYPPEVNGVARTIACVVDGLRARNHEVQLIRPSQAKGEQAGSDVRFHEVLMRGLPIPRYPHLRMGMASKRSLVSLWSQRRPDVVHIATEGPMGWTALQAARQLKLPVCSDFRTNFHAYSKHYGIGWLHKPIMAYLRKFHNQTLCTMTPDEGLRRSLTDYGFRNVAVVARGVDTELFSPAKRSQARRESWGAAPGDLVVLHVGRLAAEKNLTTLADAFTAIRQVQPRAKLVLVGDGPARKELQQRLPDAIFAGMRHGNDLAAHYASGDLFVFPSMTETFGNVTPEAMASGLPVLAYDYAAASQLVGNGHNGMLAAFGNAPEFLRMAAQLAQERSSLPAMGQRARHTALGQGWERIIGIIEVIYQAMLSGRPMPEGLALASPRAIQAVMGSGI*
>A_aquaticus-Field-F-tissues|ORF93_GH5_13(47-242)
MIKISLPLIFLVFLAALSEGRWTEKQAAEWYAKIEWGAGVNYIPAYAVNPIEMWSFLNLNEIDKELKWAREIGFTKFRVFLHIQPYIDNATEFINNMLKFLSVAQKNKAEIIFVHFDDCWSNFFVSGVQPAPTPGVHNSQWVQCPGDVRIDEKVLQSYVVDVISAFKNHSSVIMWDLYNEPGGSGRENITLPLLKKVFGWARTVNPTQPLTSGIWDTTRNCKKLADYVVGEADVISFHAYCDAVE
>A_aquaticus-Field-F-tissues|ORF94_GH13_9(1-270)
LFAPTARHGEAEGFKRFVDAAHRAGLAVILDWVPAHFPTDAHGLANFDGGPLYEHADPRRGFHPDWNTAIYDFGRREVANFLIANALYWLDRFHIDGLRVDAVASMLYLDYSRKAGEWAPNPDGSNDNRDAVAFLRRFNELVYGLYPGVVTLAEESTAWAGVSQPTSAGGLGFGFKWNMGWMNDTLTYMSSDPIYRKYDHNRLTFGLLYAFSENFVLPLSHDEVVHGKGSIIGKMPGDDWRRFAGARAYYGFMWGHPGKKLLFMGQEFGQTGEWNFSEGLDWRLLDHAPHRGLQAFLRDLNRVYRSHESLHARDCESDGFQWSIVDDSESSVFVFLRFGEDRSRPVVVASNFTPVPRQGYKIGVPRAGRWREILNSDAADYGGSGMGNLGAVHARPEPFGEFPASAEIVLPPLATLFFEFDSDGLE
>A_aquaticus-Field-F-tissues|ORF95_CE4(77-197)
MRSDGPSGRWRPTPLVGVSMALHLALAAMLLWQPAWWGWLLAAMVADHLLLMSFGLWPRSSALGANLVRLPAPAVARGEVAITIDDGPDPEVTPQVLALLAERGAQATFFCIGERAERHPALCRAIVAAGHELGNHGQRHPVLASLMGRRGWAREIGDAQRTLTALGGQPPRFYRAVAGLRNPFLDPVLHRLGLRLATWTRRGFDTRCGDAALVRARLLGPLAAGDILLLHDGHAARTPQGVPVILAVLPALLDALADRGLRTITLSRACNAP*
>A_aquaticus-Field-F-tissues|ORF96_GT2_Glycos_transf_2(10-139)
MTHASSSHLVLIPSYNPGAQVYDTVRAALAQWSPVWVVVDGSTDGTAEGLQKLAQADPGLRVEVLPRNGGKGAAVLHGVSLAQKAGFTHALCMDSDGQHPAPLIPEFMALSQQHPAGMVLGVPVFDDSAPALRVKGRKVSNWWANLETLWMGIGDSLYGFRVYPIEPLRQVMTGQRWMRRFDFDPEAVVRLCWRGVQPHNLPAPVRYLRADEGGVSHFNYWRDNRLLTWMHIRLMVGFALRLPVLVIRRFTS*
>A_aquaticus-Field-F-tissues|ORF97_GT27(14-222)
ERFLPIVIQYSDNAEIIIADNASTDDSITFLKTHFPTIKIIQLPTNKGFAGGYNDALKDISTDYYVLLNSDVEVTNDWISPIISLLESDKNIAACQPKIRSFADKTSFEYAGAAGGFIDYLGYPFCRGRIFDTLEKDSGQYNDTTEIFWATGAALFIRAKTFHQMSGFDADFFAHMEEIDLCWRIKNAGYQIYYCSESTVFHVGGGTLHKSNPKKTYLNYRNGLAMLYKNTPSKNFLKTIFTRLLLDGVSGIKLFFDGNFADVWAIIKAHFSFYLGLVSLNKKRKAVQ
>A_aquaticus-Field-F-tissues|ORF98_GT4(1-130)
EKNLGLLKRTFDTLKSSYPQRTLKLIVVGDGPQRQELENEMPEAIFCGTQRGEALACHYASGDVFLFPSLTETFGNVVLEALASGLGVVAYDQAAAAQHIRHGYNGVLAMPGDESAFCDAAAWLLEERETLRNVRLNARQHASRQGWATIIEQFEGQLRGACVQRQALPDAALLP*
>A_aquaticus-Field-F-tissues|ORF99_GH5_46(1-160)
QTGDNIDDGYGFPFLFDNVASQQLTIDLWKRIASHYKDETTIIGYDLLNEPIAHYFDTAHFNPLLEPLFKKITKAVREVDANHLVFLGGAQWDSNFKVFGEPFDPKAVYTFHKYWTDPKKEVIQDYIDFSNKYQVPLYCGETGENDDSWVMQFRKVLEKENIG
>A_aquaticus-Field-M-caeaca|ORF1_GT19(23-227)
MTLLLPLRAASFANDRITLPKLACVAGEPSGDLLAAPVLSALNQIPDMAGLEVYGIGGPRMQAQGMRSDWPMETLSVRGYVEAIKQLPAILKLRKELIANLLGDGRPDVYLGIDAPDFNLGVELQLRKAGIPTLHLVSPSIWAWRAGRIKKISQAVERMLCIFPFETEIYDKAGVAYTYVGHPLASEIPLEPNIQQAREKISEHLNLQAESLDGLVIAVLPGSRGSE
>A_aquaticus-Field-M-caeaca|ORF10_GT35(107-396)
MQTEANSMEHLTPTGRVNDTAHLKSEILAKLAYAVGKDPIAANSNDWLTATILVVRDHIVDRWMATTRENYRSEKKRVYYLSLEFLIGRLLRDAMNNLELTSGIEQALDELNVKIDFIRELEPDAALGNGGLGRLAACFMESMATVGVPAYGYGIRYDHGLFRQAIENGCQIEYPEEWLAFGNPWEFHRRESKYHIGFGGRVEDQTEWDGTSTSTWTPDETVWAEAYDTPVVGWRGEKVNTLRLWHARSVNPIKLDIFNSGDHAGALSESTRATSISRVLYPADESAAGQELRLRQEYLFTSASLQDILRRHIQQYNTLDNLADKVAVQMNDTHPALAVAELMRLLVDQHNMKWDAAWKTTQAVLSYTNHTLLPEALETWSVNLMERMLPRHMQIIY
>A_aquaticus-Field-M-caeaca|ORF11_GT4(196-340)
MKIGIVCYPTFGGSGVVATELGKALAKNGHKIHFITYTQPMRLDFFNENIFYHEVNISSYPLFQFPPYESALAGKLVDVVKYEKLDLLHVHYAIPHASSAYMVKQILKTQGIHIPVVTTLHGTDITIVGKDATYEPVVTFSINQSDGVTAVSDDLRKDTYDAFSITKEIEVIPNFIDLSRFKKQKKDHFKRAICPNDEKLLVHISNFRKVKRIEDVIHVFEKLKKLVPSKLLLIGDGPERPFMEQLSRDLNICSDVRFLGKLDAIEEVLSVADLFLMPSEKESFGLAALEAMACEVPVISSNAGGLPELNINGVTGFMSNVGDVDDMVKNAFHILQEENLPTFKANALARAMEFDTDVIIPMYERYYEKIVEESAVLG*
>A_aquaticus-Field-M-caeaca|ORF12_GT5(3-236)
AGGPYADADQRPFDDNHLRFARLCWAAAELAQGADPAWAPELVHAHDWHAGLTPACMKALGARQPSVYTVHNLAYQGSFTAQQFGQLGLPGVYFLPHGLEFHGTLNFMKAGLHFAERITTVSPSYAREIQLPEQGMGMDGLLRSRAHVLSGILNGVDEAVWHPAMDALIPANYDAGKLAGKARCKAALQQQLGLAEDAAAPLFTVVSRLTEQKGLHLVLAALPQLVARGAQFALLG
>A_aquaticus-Field-M-caeaca|ORF13_GT51(1-97)
LTMQLAGLLDEDWRADRGGRSVAQKLGQTVAAQVLERRWRKDQILEAYLNLVPLRGELVGLDALSRTLFSKVPQGLNEREAAVTAALVRAPNASAQQVAHRAYGVLRELHPVPDAALCEDLYLFTAEALKRRAFDTSAGMAPHAARQLIKPGNGPVPATVQSSLRAPLQRMASAALQRQLRELQGRNVADGAVLVLDNASGEVLA
>A_aquaticus-Field-M-caeaca|ORF14_GH29(20-160)
MKKLIFLLIFSFPAFAQSNLTDSTKMQWFKDAKLGIFIHWGIYSVKGIDESWSFHNEYLPYDTYMSQLKGFTAKNYHPEEWVKLIKESGAKYAVLTTKHHDGVALWNTQLSDLNVVKKTPAQRDLVKPFVDNLRKNGLKVGLYFSILDWSNENYDNFTKTKKRYDKD
>A_aquaticus-Field-M-caeaca|ORF15_GH30(67-482)
MKKSFLVAQLSFISLFFALFSCKSTTVPQNSSTILPTDNALQANVWLTKLDKSVLFEKQNTSLIFSSTATSNPTILIDDSQTFQTMDGFGYTLTGGSAMLINGMEASKRDSLLNELFSSTNKSIGVSYLRISVGASDLDDRVFSYNDLATGETDIALNKFSLAPDKINLIPILKQILKINPGIKILGSPWSAPAWMKTNNSTKGGSLRPEYYDVYANYLVKYIQEMKNEGITIDALTLQNEPLNPDNNPSMVMYANEQANFIKQSIMPAFKNAKISTKILLYDHNADRPDYPLTILADSTIRNFVDGSAFHLYGGTVDALGKVHDAYPNKNVYFTEQWIGSPSNFHNDVSWHVKTLVIGATQNWAKTVLEWNLASDPNLNPHTVGGCTACLGAITIDTKSNITRNAAYYIIAHVSKFVPQNSVRIASNTVGSLANVAFKTPSGKIAIIILNDGATPQTFSIEYKGKRITDTLVANSLATYTW*
>A_aquaticus-Field-M-caeaca|ORF16_GH103(39-243)
MSFKKINIALALLGAMSGVSYAQDINNYAEREDVKKFVQSMNDKYDYNKDDLLKAFGSAEKLDTVLRQLEKDKPNPNFKKNWEAYRSRYIEPMRIKAGVAYWNAHAATIAKASKQYGVPDYILVGILGVETIYGKYMGDSNVFDVLTTLSFDYPRRSAEYRNFLEQYIILAKENKMPLRSMKGSYAGAVGLPQFMPDSWRTYGVDFDGDGKVDLRNSNADAIGSVANFLKQKGGWIPGQDVVYS
>A_aquaticus-Field-M-caeaca|ORF17_GT51(4-165)
IYYDWQSMGELSKEAGLAVVASEDQRFPDHWGFDFSAMADAFNHNQESQKVHGASTISQQVAKNVFLWQERSYIRKALEAYFTALIELIWGKKRILEVYLNIAEMGDMTFGVEAASRRYYGKSSASISREQAARIAAVLPSPRRFSITHPSGYVQKRTAQISRQMRALGGVNYIEHL*
>A_aquaticus-Field-M-caeaca|ORF18_GH13_23(2-140)
QFHQYDKSQPENVVFMQKLRTFLNQYPGVMTVGELGADDPVGAMVEYTEGGDKLNMTYTFKLLSEDNSAQWIHGAMDEFESRAQSGSWPSWPLSNHDVTRLASRWAADLPALKTYAAMQLCVRGSPCMYQGDELGLPEAELTFEQLQDPYGITMWPAFKGRDGCRTPMPWVKNAANAGFSDVEPWLPVAKEHYDLAVDQQKPDGLMAHYRQCLTQRKKIDVLLKGEMHVLPAHEQVFAFIRELNGQKLLCVFNLSDANATMALPAGIEVKELADFPQSSLTTVLKQKDLAL
>A_aquaticus-Field-M-caeaca|ORF19_GH13_9(1-129)
VYERNPGVMTIAEESTSFPKVSRPVYDGGLGFGFKWNMGFMHDTLDYFSQESIYRKYHHNDLTFGLLYAFSENFVLPLSHDEVVHGKKTLLEKMSGDDWQKFANLRAYYAFMWAYPGKKLLFMGQEFAQRAEWNEDKALDWHLTEYDTHRGIQNLVRDLNHNYAQLPALYEKDCDASGFEWLVVDDVEQSVFAWLRRGSEHTQPVAIIANLTPVPRAHYRVPLPCAGVWREVLNTDAAIYGGSGMGNLGQVHALDDGHGRAYVDLTLPPLATLMFVHES*
>A_aquaticus-Field-M-caeaca|ORF2_GT51(1-130)
GILRATVTNLRGHLSQGASTITMQVARNFFLSNEKTFSRKIYEVLLAWEIESQLTKDKILEIYMNQIFLGQRAYGFSSAAQIYFGKELKDITIAESAMLAGLPKAPSAYNPVTNFRRAKIRQEYILQRMRD
>A_aquaticus-Field-M-caeaca|ORF20_GH23(52-145)
SAAIANPAPPKPAFGNIDKRLAYLRWQGAMSERLKRRKSELQTRVEFLDTLWYEAKRAGLEPAMVLGLVQVESGFRKYAISVVGARGYMQVMPFWARLIGDGDAAKLFHMQTNLRFGCVILRHYLEREKGDMFLALGRYNGSRGKPEYPNAVFGARKQWLV*
>A_aquaticus-Field-M-caeaca|ORF21_GH3(1-218)
RLKIPIIFGMDVIHGYRTAFPIPLALSCTWDMGLIEHSARVAANEATADGICWTYSPMVDVCRDPRWGRIAESSGEDTYLGSQIAKAMVKGYQGDLTKNNQMMSCVKHFALYGAGEAGRDYNTVDMSHYRMYNEYFPPYKAAVDAGAGSVMASFNVIDGVPATANRWLLNDVLRKEWDFKGFIVTDYTGINEMIDHGMGDLQTTSMKALKAGVDMDMVGEGYLTTLKKSLSEGKVTQKEIDDACYKILEAKYKLGLFENPFKYCDANRAKTEIFTQENRDAVRQAAAQSFVLLKNANHTLPLSAKGTIALVGPLADNRENMAGTWAVSADFTKCVSVLDGLQNAVGTNAKIVTAKGANIYSDAKMEAKVSIFGKPTKRDTRSDADLIAEALKTAETADIIVAALGEAAEMTGECASRSEIDIPQNQQELLKALLKTGKP
>A_aquaticus-Field-M-caeaca|ORF22_GH16(28-261)
MKKNILISLLLFTTIALQAQTHKRKLVWSDEFNYKGLPDAKKWDYNIGGDGFGNHEAQFYTKADTNNAIVKNGVLHIIARKEKREHSEYTSARLVTANKASWTYGKIEARIKLPKGRGTWPAFWMLGDNITDEKIAWPACGEIDIMEQVGYAPDTLVGSLHTKAYNWPMNTQKTKRILLKNADTKFHSYGINWTPEKLEYLLDNKVYLTIKNEHKTSAEWPLDKPFFIILNLAIGGDWGGKHGIDDSIFPQKMEVDYVRVWQ*
>A_aquaticus-Field-M-caeaca|ORF23_GH43_28(49-316)
MKKQLTLCFFLLGFYWQTIAQQKTYCNPMDINYRYNFEQLNENISYRSGADPVIVNHKNEYFLFVTISNGYWHSKDLIHWDFVTPTKWPMEDMCAPAALSVRDTLFLFQSTFEQRPIFYSVEPEKGKLEFFNRWLPRLPPSIGPWDPCIFHDDDTDKWYMYWGSSNVYPIFGSELDFSKKLRYKGDYKPLFWLDPYQHGWERWGLNHSDAVKPFVEGAWMTKHDGKYFLQYGAPGTEFNVYANGVYTSKEPLGPFEYAPYNPMSYKPGGFVQGAGHGNTFQDNFGNYWNTGTPWIAVNWNFERRIAMFPTGFDKDNQMFSNTRFGDLPQKLPTKKWTNK
>A_aquaticus-Field-M-caeaca|ORF24_AA3_2(8-401)
YLYCIGNPRTDWLYQTEPEAGLNGRSLRYPRGKVLGGCSSINGMIYIRGQERDYNHWAQLLGDDEWNWAHCLADFIRHENHHLPTSLKHGHGGEWRVEQQRLSWQILDDFAKAAQEYGIPALTDFNQGCNHGVGYFEVNQRKGWRWNTTKAFLNPVKHRSNLTVWTNTQVTQLNFQINDGIKRCIGLSAVKGGQAVQVLANQEVILSAGSIGSTQILELSGVGQGALLQRNGITPIHELAGVGENLQDHLQIRSVYKVNHTQTLNTLSQTTWGKFKIALEYALKRSGPMSMAPSQLGAFTRSDPTQAHPNLEFHVQPLSLEAFGEPLHDFNALTASVCNLNPTSRGSVHIKSPDYRVAPAIRPNYLATESDQRVAADSLRVTRQIVAQPALNRYQPQEYKPST
>A_aquaticus-Field-M-caeaca|ORF25_CE11(5-279)
MSIFQRTLANEVKTTGIGLHSGRKVVLNLRPAPIDTGVVFRRMDIDPELDIKAQADYVVDTRMATTLAHPENPAARVLTIEHLMSALAGVGVDNVIVEVNAPEIPIMDGSATSFVYLITSAGLVEQQAARKFIRIKQSVAVVDGDKTARLDPYFGFKTRFDIDFDHPAIEETGNHFELDFIDDAFMREISRARTFGFIQDVEALRGLGLAQGGSLGNAIVMDEYKILNPEGLRYQDEFVKHKILDAIGDLYVIGYPVLAVYSAYKSGHALNNVLIRAVLADEQNYEIVTFENFESAPKFAQSNLLDCTSV*
>A_aquaticus-Field-M-caeaca|ORF26_GH13_31(11-351)
SFKDSDGDGVGDLKGIISKLDYLKSLGITSVWLNPIYTSPNDDNGYDISDYRSIMKEFGTMQDFDTLLKGMHARGIKVIMDLVVNHSSDEHEWFKQSRSSRTNPYRNYYHWWNAEKGKPPYRYSLFDVNHDAWKYDSLTNAYYYHLFSRKQPDLNWDNPTLRQEIYSIMKFWADKGIDGFRLDAFQFASKDLTYPILPEGYEKNFALYTAMGPHLHDYLKEMNKEVFSKYNVMSVAEGAGNTLKDAHDMVDEDRKELNMAYAFDAVDLPRRTGYSVLKFKEIYTRFDSAFAKKGWLSIFLANHDQARLVSRFGNDSPEFRAVSSKMLTTFLMTMRGTPYYYNGDELAMTNIRFDKIEDYRDVPTLNEYQYQQKIGGSIPDFIEGIKFSCRDNGRTPFQWNAKPYAGFS
>A_aquaticus-Field-M-caeaca|ORF27_GT2_Glycos_transf_2(3-105)
LAMMRAFAEKDARVRVVRLSRNFGHQPAISAGIAVAKGDAVIIMDGDLQDPPEELHRFLDKWREGYQVVYAVRTKRKEGFFKKLAYTTFYRILAWISDIEIPLDSGDFCVMDRK
>A_aquaticus-Field-M-caeaca|ORF28_GT9(77-302)
MKILLVKMSSMGDVVHALPVLADVLQRFPNAQIDWVVEQGFADIVRASAPMVTRVIPIRLRAWRKTWYLAKTRQEWRAFKAAIQAQAYDYVIDCQGLLKSAWVSRLVRLESNGRRVGFDKNSIKEPLASRFYTHKYSVSRQLPAVTRNRQLCAQLLGYSINHTQPVVDFAALAQYVTPRDDWHAPIEPYVVLIPNASRVEKRWSQTNWLAVAVQCHAQGLRTVWFWGGAKEQMYTQGLCEQLPESERALASMPPFLTILQAAQCMRDARCVIGLDSGLTHLAAALGRPTLGIYCDHDASLAPMTAHTQSNSQVASLGGVGQPPSLESVQQILNQWLVA*
>A_aquaticus-Field-M-caeaca|ORF29_GT30(37-224)
MSWRRLIYIVAAYCFAPLIPLYLLWRARRQPEYARGWFERYAVSYGLAKQSDAVRRIWVHAVSLGETRAAKPLIDEVLRDSSVHIVLTHTTPTGRAAGQELFARYLKSGQMTQIYVPYDLPDVVARFLKCFAPTDCWLMETEIWPNTIAACVKRRIPVSLVNGRLSDKTLQKTLKNGFFARIFKEAYAQLDCICAQSQADANRYQLLGVALEKITITGNLKFDMRISQEQVEKGLAIKSTLKRPVVLLACTREGEEQMWLDALAGADDGRIQWWLVPRHPQRFDEVEKMLQHAGMRPVRKTAVEFVSQSTNAQVILGDTMGEMFMYYAIADVVLMGGAWQPLGGHNVLEPMSLGKPTIVGAHTYNFAQVTQDAVSMHAVLQVGDMQQGIDKAKSLLVQPDACLKMQAASAQFIEQYQGGGQKTLRSVF*
>A_aquaticus-Field-M-caeaca|ORF3_GH20(1-312)
RIEIKSLPKLTEIGAWRVVRNGRFGEGRATPKQGEPATYGGFYTQNEIKDIIQYANERHITIVPEIEMPGHSMEILAAYPELSCTKEQQFVNPGTAFSEWFADGTFKMKVENTLNPSDEKVYEFVDKVLTEIAVLFPNPYIHVGGDECYYGFWEKDANCQALMKQNNLKDGHELQSYFMKRVEKIVESKGKKMIGWDEIVEGGLASNATVMAWRGMKIGTEAAKQGHNVIMSPTTFTYLDYTQGDPSIEMPIYASLNLKKSYDFEPVPDSVDAKFILGGQANLWTEEVPTLRYAFYMTYPRAFATSESVWSPKEKKNWNDFSRRVEQHFVRFDAEDISICKAVYDPIVMVKMVDKKLMCSLASELSGVDLYYTYDNTFPDKFSKKYDQTFEIPEGNLALKVVAYQNGKAIGRMLSIKREELLKRIK*
>A_aquaticus-Field-M-caeaca|ORF30_GH32(1-301)
WMNDPNGMVYYEGEYHLFYQYYPDSTVWGPMHWGHAISKDLVHWENLPIALYPDSLGYIFSGSAVVDYANTSGFKNSKNAPLVAAFTYHNMAGEKAKTTDFQSQAIAFSNDKGRSWTKYKENPAIKNTQNLKDFRDPKMFWHEASKRWVMILAAGNKIQIYNSSDLKKWNLVSEFGENNGAAGLPWECPDLFELPLDGNPKNKKWVMLVSLGNGAPNGGSGTEYFIGSFDGKVFKNANSAETTKWVDYGTDNYAGVTWSNAPNNRRIFLGWMSNWQYAQLVPTEKWRSAMTLPLELSLKTIKNN
>A_aquaticus-Field-M-caeaca|ORF31_GH13_9(4-122)
LSHDEVVGSECPQAITIAEESTAFPSVSRPTYAGGLGFHYKWNMGWMHDTLEYMAEDPVHRRWHHDKMTFGMVYAYSEHFVLPLSHDEVVHGKGSLLQKMPGDAWQKFANLRAYYGFMWGHP
>A_aquaticus-Field-M-caeaca|ORF32_GT28(183-340)
MSKTILIMAGGTGGHIMPGLAVAQQLKDAGHRVEWLGGVAASMEARLVPQHQVDFHSVDFGGVRGKGVATQLLFPVRLIKAVRQARAVIKKVKPDVVLGLGGYITVPGGLAAKSCGVPIVLHEQNSIAGMSNKLLAKIAAKVLTGFPNVFTNGVWVGNPVKPAIADLAHPKLRFAERHGVLKIAVIGGSLGAQALNTLVPQALALLPEEARPDVVHQAGEKMIADLQANYKQASVAAQCVAFVQDMAALYKDVDLVICRSGAMTVSELAAAGVASIMVPFPHAVDDHQTANAKLLTDAHAGVCIAQSQLTAQSLADELYALTRDKLLKQAVQARTVAKPKATQDVAQ
>A_aquaticus-Field-M-caeaca|ORF33_GH65(247-623)
NVPNAKRIEVFVDGEAVNVSNGTLANYNRTLDFKTGVLTREFNWTSASGKTIFVRSQRLVSLSHKHCIAIEYSVSAVNFSGDVQIHSVLDGKVKNTEAGDDPRVGSHMSAPPLIVQNVLQDDAYCALVHNTRNSGFQLVSAIDSHVTAPNGVSQVENIAVDERVERRFTVRLDVGQTAVLTKYATYFTSRDYPQDELVSRSKENLALSKQAGFSDLAAQQNAFLQDFWHGANVEIEGDDALCQGLHFNQFHLLQSMGRDGRTNISAKGVTGEGYEGHYFWDTEIYVFPFFLASQPQVARQLLAYRYKGLDAARERARQMSHPKGALFPWRTISGEECSAYFPAGTAQYHINADVAYSIKQYYETTGDNAFLIEQGAEIVMETARVWMGIGAYNPQHPERFGIYEVTGPDEYTAMVNNNLYTNAMAQLHLHFASKVARQLQQNHPADFARIAKAIELDDSEIDAWVRAADAMYLPYDEKLGIHPQDDGFLSKPVWDFANTPSENYPLLLSYHPLVIYRHQVCKQADVILAMMLRGNLFSLDDKRRNFDYYEPITTHDSSLSACIFGIVASEIGYHDRAYDFFMQTARMDIDNMHGNTTHGVHTAAMAGSWLGMVYGFAGMRIYDGQLRFNPTLPQAWSNYRFNLTVHGSHLNISVEKTQVIYRLESGPQISFKHGETMISLNAQIPEFTVLG*
>A_aquaticus-Field-M-caeaca|ORF34_CE9(1-146)
REPGMVGAALAHAQFAELIPDLLHVHPGAIQVALRAVPQLYCVTDATSATGMPDGAYLLGRQTVHKCLGGVRLADGTLAGSTLTMDQALRNLVGLGLSLAQASRHVSTNAADYLGLAERGRIAPGCQADLVVLDRQLHITHVFVEGEACELQDA*
>A_aquaticus-Field-M-caeaca|ORF35_GH23(12-139)
MFDCPNLAVPANIMQHVVHVESSLNPFAIGVVAGRLARQPSTLSEAVSTAKMLEQRGYNFSLGIAQVNRYNLAKYGLASYQDAFSVCPNVQAGAQILRECYDRAHDWGKAFSCYYSGNFTTGYKHGYVQKIFASMRNSVPSNTPITLIAQSAPRPAVRTVHINHSRPANIARSPAYVLTQSSAPKPSARVSNRIALNRSTEQIASERPQSQARYLQDPLPAGPANLQVASQIEPLQVDRIQAAPQAPAVDPAFVY*
>A_aquaticus-Field-M-caeaca|ORF36_GH13_11(169-511)
MSNYPTLADIPFPLGISTVNPQTINIAVLAPNAQAVYLCIFNGDEETARLKLPTQTDGIWHGQFTNIKFPLHYGLRAAGEYAPLRGLFFDESKLLIDPYATQLSAPLIYDDALCCQNFGVDTAHLVPKAVFSPQTHQPIAPESRAPQVIYEASVKALTMLHPDVPEHLRGTVAALREPCIIAHLQKIGVDTLELMPITAWVNERHLHHLNLHNAWGYNPIAMMALEPKLCPGGINELRKTVATLRAHGIQVVLDVVFNHTGESDVGGPTLSMRGLDNRYYYQHVGDELVNVTGCGNTLDCSQTGVANLVRDSLRYWVQAAGVAGFRFDLAPVLGRMADGFNRDAPLLKMLREDEVLSKVLLIAEPWDIGMGGYQLGQFGAPWLEWNDKYRDDVRRFWQGTGVVGDLATRLAGSSDVLHGRNPAASVNFVAAHDGFCLRDLVSYNQKHNLANGENNRDGNSDNVSWNNGAEGLSHDENIIQNRLRDVRALLATLFVSQGTVMLCAGDELGKTQGGNNNAYAQDNATTWMDWTNADHELIEYVAQLAKLRRELNLLRKNDFLSHADVTWHRSDGQIMTEHDWHNNSQTLGMCVHDATNSIMLWFNAAQNDVSLQQSFGNQWRMVLGENNKCIERRGVQVWVRLHN*
>A_aquaticus-Field-M-caeaca|ORF37_GH3(54-282)
MVKQKLGPIVVDLIGKTLTTDDIRRIKHPMTGGVILFGRNFESREQITQLVAQIRDIRSELLVSVDHEGGRVQRFKTDGFTHLPAMRTLGALFELDALLAIKVTTAAGYVLAAELRAVGVDYSYTPVLDLDYGESSVIGDRSFSHDARVVTLLAKALNYGLLQAGMANCGKHFPGHGYVVADSHVDMPVDHRSLKAILAQDVLPYAELMIDLAGVMPAHVVYSKVDKLPAGFSSKWLTMLREKLGFNGAIVTDDLSMKGAAGLIPDVVKRVRTALDAGCDHIL
>A_aquaticus-Field-M-caeaca|ORF38_AA6(4-119)
CAAVPGCQARLRTVPKVSTVCEASAPAIPASGAPYVEKSDLAECIGLALGSPTRFGNMAAAMKYFIDGTSGEWMAGALAGKPGCVFTSSSSMHGGQESTLLSMMLPLLHHGMLLVGLPY
>A_aquaticus-Field-M-caeaca|ORF39_GT51(69-151)
FGEKYLDSEGEHFSLIRKVYKYAIYTFFGVLAYFFCLKTNFLWLTGDMPSIEQLQDPKVAQASTILTADGQAIGKFFAENRTTVDSSEISPWVFKALIATEDIRFYDHSGIDLKSLGGVAAGLLTGGERGGGSTISQQLAKNLYNTRKREMRGFLYYIPGIKTIVYKTK
>A_aquaticus-Field-M-caeaca|ORF4_GT9(10-155)
SKLQSANIDGSIYVMCPGAEYGPSKRWPTEHFAALAKELIATNPSNQIILIGSQGDQILASEITLKADQNPHIHNWCGSTSLDEAIALIGLSKAVVSNDSGLMHIAAALKVPQVAIFGSSDPAHTPPLSDKAKVIWLSLPCSPCHKRECPLSHLKCLKDILPRQVLATLNTLQ*
>A_aquaticus-Field-M-caeaca|ORF40_GH13_23(11-202)
SYQDSNGDGIGDLQGIIQRLSYIADLGVDAVWLSPFFKSPMKDFGYDVADYCDVDPMFGSLADFKELLQKAHDVGLRVVIDQVLSHTSDAHAWFIESRKDKINPKADWYVWAEAKDDGTPPNNWMSIFGGSAWQWDTGREQYYMHNFLTSQPDLNFHCEAVQTALFDAMRFWLDLGVDGFRLDTANFYVHDKQLRDNPPRGRPVNEDGGAPTMN
>A_aquaticus-Field-M-caeaca|ORF41_GT5(5-189)
MSKLRILYVASEVDPFLSTSHIAEFVRKLPTAMQEKGMEIRILVPRFGLINERKNRLHEVVRLSGITIPIGEEDKPLTIKVASIPSAKLQVYFIDNEDYFQRKYVFTDKEGKFYDDNDERLIFFCKGAIETVKKLGWAPDIVHCNDWMAALVPLYLKTTYKADPMFKDSKIVFSIYDTKFEHKFQREGMYDKVR
>A_aquaticus-Field-M-caeaca|ORF42_GT9(64-209)
MTKFLILRFSSIGDIVLTTPVIRCLKQQYPNAEVHFATKKSYQAILEDNPYVDKVHILESTDNQLIKELKVENFDYVIDLHSNLRTLRIKHFLGKKTYRFDKLNLQKWLLVNLKVNQLPAIHIVDRYMKTLESFGIVNDGKGLDFFIPPRDRVEVSDFFEENYVAFAIGGQHATKKLPTDKIVELCLKINRPIILLGGTEDYEEGKKIKKIIKEDGQKTG
>A_aquaticus-Field-M-caeaca|ORF43_GH3(2-169)
TQINFAPVVDVNSNPKNPIIGVRSFGESKENVALKGMAYLDGLKKYQVLATAKHFPGHGDTDKDSHKTLPLVARSSSQMNEVDLYPFRKLIADSVGGVLTGHLFVPSLEGRAGTPCTVSEKIVKELLQNQLGFKGLTFTDALNMRGITSQFGVGEVELLAFLAGNDVLLYPENISAGFNKIRLAIEDGTISETEVNARVKKILTAKYWAGLSKYKAIDLKNLGADLNRQSAVKLKQDLFEQAITIVR
>A_aquaticus-Field-M-caeaca|ORF44_GT30(1-126)
RLGFGYSKPVAKGVVWIHAVSVGETRAAQPLIEAYLAKGESILLTHMTLNGRRTGKQLFGKEIAAGKIRQVYLPYDLCWSVEHFLNTFAPKLGLFMETEAWPTVVFRCADKGLPLFLVNARLSERS
>A_aquaticus-Field-M-caeaca|ORF45_GH20(1-227)
FESKKFPNLISTGAFRKGSYDTYNFNLDSMPGETIYGGFYTQDQMREIVAYASKLFINVIPEIEMPAHSEALLASYPSLKCVDSLGNVKKANDLGDGSICMKDENVKFIYRLLDEVLAIFPSKIIHIAGDEAAKVNWKKCKYCNEKMKVENLKTYEELQSNFVHKVCAYLIKKGRKPLGWDEILEGGLAPGALVMSWRGVEGGIEAAKLGHQVVMTPGDYCYLDHYQS
>A_aquaticus-Field-M-caeaca|ORF46_GH23(69-197)
MTTRNYDGWLVLCLLAMALMFGCQSAPVYAQVDVPTARAEPHPRAGQYKHALRQQANNVWGLNAPVSSFAAQIHQESRWNASAKSPVGAAGLTQFMPATARWIAGMDGELKSGDVYNPRWAIRALVVYDKWLYDRVAGVNPCERLAFAMSAYNGGLGWVNKRKARSNNPLVCFGATCDINPGVAAASQRENAGYPKVILKTFEAAYVRAGWGLGACHEK*
>A_aquaticus-Field-M-caeaca|ORF47_GH25(1-147)
TEGGTLKDVDFQYNWKEAQKASFVRGAYHFYVPMTNPELQAQNFIQTVNLVKGDFSPVLDFEHEGKTQKMRQNLKANIRIWLTIVGNHYGVKPIIYTNKFIYTNYIKGEFDDYPLWISDYDSHRLEGYDDANLLFWQHSTDGRIDGIKEKVDFDAFIGSKKNFDTLRL*
>A_aquaticus-Field-M-caeaca|ORF48_GH18(1-176)
VDGIDMDWEYPDANTASATQYVALMHDLSQELHKQNKQLSAAVVSYGENGFGIKKEVFDSVDWLNIMAYDDDDGIPTKPHSPYELAEKALNYWIKERQLPTEKAILGLPFYAKPAYLAYKDILNAGGNPMEDSYKGNSYNGILTIKKKVKLAKNTHCGGVMIWEITEDVKNENSLLKAINK
>A_aquaticus-Field-M-caeaca|ORF49_GH20(1-204)
LMAMHKMNQFHWHLTEDQGWRIEIKKYPKLTEIGSKRKQSMAGHYSEQRYDGKPYGGFYTQDEIKEVVKYAQRKFINVIPEIEMPGHALAALASYPELGCANKAYEVGTKWGVEEDVFCPTEKTFSFLEDVLNEVISLFPSTYVHIGGDECPKVAWKNSAFCQQLMKEKGLKDEHELQSYFIKRIDKFLTSKGKKMIGWDEILEGGL
>A_aquaticus-Field-M-caeaca|ORF5_GH130(250-451)
MKKLAIHRTPINFKATLNRVILQYLSLSGNDRVQHIYDHILALSETDVTRLLADVKTLFAHRHRKLEETFLNHFEKSNHILAADLLISEERKQLLGSFFTKEYAIQAAALFNPSIVEHPNQLGVEAGSVRFIMSLRATGEGHISSIEFRTGTILSTGEITMDEITGFATCSEKDLLRTYSKNFISKRLATYKEVNPSVLSFFPEEFTANEAEIILGTLHEQNNIDRTRKTILEIVDTNYTVTSDAQGDYSERVIFPNAKGESMGMEDVRFVKFQDGDFTKYYGTYTAYDGRNIKTQMIETFDFIDFEVKTLYGEGIKDKGMALLPEKVNGQYVMISRQGGENINIMFSENLYHWDSYQPLMLPKYDFEFTQMGNCGSPIKTEKGWLLLTHAVGALRRYTISAALLDLNDPSKVIGRLNYPIIEPLESEREGYVPNVVYTCGWLAHQDTIVI
>A_aquaticus-Field-M-caeaca|ORF50_GH23(100-234)
MLKFFKPRLLSICAVTVLLAACASNAPNHSNTHTPGYNRPDSSYNQSSTHSNDIWQRIRDGYQMPDLYNSEVTNKENYYAQRADYVGRMANRSGDFMYIIMNEVERRKMPSEIALLPFVESAFVTTAQSPVKAAGLWQFMPATGRDFALQQNHFADQRNDVVASTDAALTFLQRLYNQFGDWQLALAAYNWGPGNVTKAVRRAQAKGLSGTYSDITMPAETRQYVPKLQAIKNIVNNPAQFGISLPNISNNLRHEVVSVSRDIDISTAARLAGMEIDAFKSINPAYKKSVIAASLGSKILVPASHADAVREAFRDNSQTLSSITTYLTYNTESLDDIANKFDTDANNLRYLNNIPASHGYVKAGSALLVPRTSRRSSQDIPYDALTAGLSTTSGGIGLSGGDYVEQPTIVANNTDETTRQERSGIVNTFASTNKNSGPGLVASNDDDANDDVGLLIKNNRSADPVRSSKTIVINSVVQANEQNALPVNSNKTIVVNNETPVQIERAVAPNKAAVVNNIAQTETQSELAVDSSKASVVNNLAQVESPNELPVDSSKTTAANNVAQPQTPIELPVASSKTTAINNPPITYRLSESDLPNLNESA
>A_aquaticus-Field-M-caeaca|ORF51_CBM48(137-221)+GH13_9(288-436)
MSITLSENAIISASIPAAEMASIINGRHSNVFAVLGLHQTAYGDWVARVFAPNVAQIDVYTLQGDFISPLARVDDAGFFVAAIPVTQHQPLILQATSLDGAHTWRWVDPYCFGPILGPVDDYLAASGEHMALYNKQGAHPQMHCGVSGVHFSIWAPNALRVSVVGDFNDWDGRRHMMRRRSSGVWEIFVPDLAIGTVYKYELLNSAGVPLPLKADPYGQAAQMRPDNASKVADTTHFTWTDDAFLTQRAQGENRSKPISIYEVHLGSWQRGDGNRFLSYDELAVSLIDYVKDMGFTHIEVLPITEHPLDASWGYQPTGLFAPTARFGEPDGFARFVNTAHNAGIGVILDWVPAHFPTDAHGLSFFDGTALFEHEDKRKGFHPDWNTAIYNFGRTEVSAYLLNNALFWMDRYHLDGLRVDAVASMLYLDYSRKVGEW
>A_aquaticus-Field-M-caeaca|ORF52_GT35(5-336)
MMQANPGLTRLLRETIGDAFLDDSARLHDLIPFAQDAVFRAKFAAVKQENKARLAQLIHDRMGVKVNPNAMFDIQVKRMHEYKRQLLNILETIALYNDIRANPHKDWAPRVKVFAGKAAASYWQAKSIIRLINDVGSVINNDPAVGDLLKVVFIPNYNVSTAEVIMPAADLSEQISTAGLEASGTGNMKFALNGALTIGTLDGANVEMLEHVGADNIKIFGMTVQEVEALRQAGYSSRATIEAIPALKEVLDGIAGGTFSHDEPNRYQGLMDMMWNSDHFLVAADFVAYAKAQREMDALWHNQDEWQKQAILNTANMGWFSSDRTIREYADEIWNIPTL*
>A_aquaticus-Field-M-caeaca|ORF53_GH65(307-486)
FIMFRKILSISLFTTLFSYNLSAQWQIKADKIDPNNYYGVTVANGMIGIVSSAEPLKVSEVVLNGTFDTYGRGRVANILKVFEFANMELEVNGKRIGRADISNYAQTIDMKTATLSTTFDQEKVSVKENVMALRHLPHTALIEVEIKAKADVEITPYSVISAPNVLRDVENFYHFIDRPHATIPLMTSVAKSPTGKLTVAVSNSIIFEEEHGQEPKLIHEEWDYAMHRMKFTKKLKAGETYRFSIVGSVISSAQIADPHNEAERLTIFAALEKRERLEKRHQEAWAKLWESDIEIEGDAEAQRAAHFAMYHLYSFCRAGQAYSLSPMGLSGLGYNGHVFWDTEIWMYPAMLVLHPEIAKSLLEFRFQSLESAKQNAKEHGYLGAMFPWEADEKGQEACPVWALTGPFQHHITGDVGFAFWKYYQVTKDKVWLQERGYPMLKEVADFWTSRAEKGKDGKYHIINVVCADEWAENVDDNAYTNGMAKEV
>A_aquaticus-Field-M-caeaca|ORF54_GT5(1-439)
VTTLLPGYLTVLSELQNTSIALTLPKYFGGDARILRGQARGLDLFVLDAPHLFSRAGNPYSDASGNDWQDNPERFAALALAAAMMGWGDVAGYLPDVIHAHDWQAALVSSYAHYLGAGRHRPKMVLTIHNLAFQGQFPAKVFARLGLPNSAFGLDGIEYYGCVGYLKAGILFSDAITTVSPTYAAEICSPQGGMGLDGLLRVRGEAVSGIVNGIDMDIWNPATDSQLVQTFDVNTIQNRAANKRAVESYFNLPHSEAPLFCIISRLTWQKGIDLITDTIDELVAQNARSVILGTGDKALEAAIYAAVGKHPTHVGVHIGYDENVSHLMQGGCDAILVPSRFEPCGLTQLYGLRYGCVPIVAKVGGLADTVIDANDAALTAGVATGIQFHDVSKDGIKSAINRAIRLYHQPNTWRSIQTAGMRSDVAWQRSALQYVQLYQRLLLGA*
>A_aquaticus-Field-M-caeaca|ORF55_GT2_Glycos_transf_2(69-256)
FVSCRYIAWRIFDTLIYTGFFDFIGMALLFLAELYGFTLFLLDMFVNFSPISDDIIPLPKEESLLPTVDIFIPTYDESEAIVRMTVTAATQINYPKNKLNIYILDDGGTHAKRRSKESGAKAWRRHYSLRRLAKTLGVHYLTRETNQKAKAGNINHALQHTSGDLILILDCDQVPTKDILQNTVGQFLSDPKMFLVQTPHFFINETPVNNVITGISNRPDESEMFYRKIQPAMNFWNAAFFCGSAAVLRRSCLMEVGGIAIKTITEDCETSLILHAHGYNSSYINKPMICGLSPETPSDYLTQHSRWAKGMLQVLMHYNPLFMRGLSLPQRLAYFASSYSWLFGFARYIF
>A_aquaticus-Field-M-caeaca|ORF56_GH13_18(2-159)
ASPHADLFLTLDKVFPQGASEADLLKVYRPRPGLPFTYAVLANGEKRILWTTFTSQQVDVDVQHPQGRAYLSSILQSLAGSGIRMVRLDAVGYAIKKAGESCFMMPETFAFIDEFAAEARSLGIEVLVEIHAYHRRQIDIASRVDWVYDFALPPLVLHA
>A_aquaticus-Field-M-caeaca|ORF57_CE11(1-162)
GIALQDAPKRYLRVKKTVEVREGEGQRLMWAKLEPHHGYTLSFQIDYKHPALDATGQETRFDMGSGRYKQEIARARTFGFTKDLDAMRARGLTLGGSMDNAIVIDDTRVLNAGGLRYDDEFAKHKILDAIGDLYIAGHLLLAAYTSFKGGHALNNKLLRKLLADESAWELVSFDNAKQAPAGFAELAPAW
>A_aquaticus-Field-M-caeaca|ORF58_GH23(5-122)
NLAWAYGLIRQESRFIMNASSSVGASGLMQVMPATAKYVAKKIGMTNYTNDKLSDTNTNLTLGSNYLNMVLIDLDGSWVLASAAYNAGPSRSKAWREKLNGPTEGAIFAETIPFTETRVYVK
>A_aquaticus-Field-M-caeaca|ORF59_GH16(12-245)
HYSKHTKRSLVWNDEFNEKGLPDSTKWDYDVGASGYGNHELQFYTEKDIHNAAVKNGVLSIIVKKEKHQQANYTSARLVTAKKQAWTYGKIEARIKLPKGRGLWPAFWMLGSNIFDETIGWPTCGEIDIMEQVGYCPDTLVASIHSKAYNHPIGTQKTRRILAKGIDEKFHTYGIDWTSEKIDFLLDDSVYFTVKNEHKTNAEWPFDKPAFIILNVAVGGDWGGKFGIDDSIFPQQMQIDWVRVWQ*
>A_aquaticus-Field-M-caeaca|ORF6_GH13_4(109-248)
MFTHTQQTTLALQHIRNRVMPQHSFTKAWLEYEERLKKHLPALVTELNAIYGHRADFIPFLQTLLSVAFNSYDVRSTELKIQDFEREKNPDWFTSNEMVGGVCYVDLFAGNLRGMIANIPYFKELGLTYLHLMPLFKCPEGHSDGGYAVSSYREVNPTLGNIDDLIATAAAFKDAGIVLVLDFIFNHTSNEHMWAREAMAGNPAYTAFYHIYPDRETPDAYDQTVREIFPEQHPGAFSQLPDGRWVWT
>A_aquaticus-Field-M-caeaca|ORF60_GH109(31-156)
MNRRDFLAASLATSSIPLFAKSNDFNRDKKVRLGFIGVGLRGRNHVEQALLRSDIEIPAICDSDASAIAETQKLITASGRKEASVYKNGKEDFLNLVKRDDLDGIVIATPWEWHVPMAIATMKAGKYAAVEVSATVKLEESWELVDTFEQTGSHCMILENVCYRRDVMAVLNMVRKGMFGEMLYAHCGYQHDLRGVKMNDGKTPYGKGVEFGEKGLSEAHWRTQHSVDRNGDLYPTHGLGPVAHWLDINRGNRFVSLTSTATKTRGLHKYIVDNGGKNHPNANVNFKCGDIVTTTVQCYNGENI
>A_aquaticus-Field-M-caeaca|ORF61_CBM48(4-90)
LYEKLGSHVVEHMGVVGTYFAVWAPNSKYVSVIGDFNGWNKGSHPLNSRWDSSGIWEGFIPHVGRGAVYKYFIDSTLGTQHEKGDPFALAWEQPPLTASIVWDTWYEWEDKEWMKTRRSKNSLNSPFSVYEMHMGSWRRDPSDPDRKLSYREIADTLVPYMQEMNYTHVEFMPVMEHPYEP
>A_aquaticus-Field-M-caeaca|ORF62_GT5(5-224)
MSKLRILYVASEINPFLEISEVAEFLRKLPQAMQERGMEIRILVPRFGMINERKNRLHEVVRLSGINITVGDDEKPLVIKVASVPNAKLQVYFLDNEDYFQRKSVFLDKEDRFFDDNDERAIFFCKGALETVKKLGWAPDIVHCTDWMTALIPLYLKTTYKNDPVFKDTKSIFAVHNGYFDHKFEESILEKAKMMDISDEMMANLSSADFAGFIKIGCQYADIVI
>A_aquaticus-Field-M-caeaca|ORF63_GT2_Glycos_transf_2(17-183)
MNCVSTINNTPLKTNLVIIPTYNEIENIEAIIRKTFSLSESFDILIVDDGSPDGTAQKVKELQKEFPQQLFIEERKGKLGLGTAYIHGFRWALKNTYQYIFEMDADFSHNPEDLVRLYKVCAIDGFDVAVGSRYITGVNVVNWPMSRVLMSYFAGVYVRFITRMKIMDPTAGFICYRRQVLETIPLDKITFVGYAFQIEMKFNAYLHKFN
>A_aquaticus-Field-M-caeaca|ORF64_GH30_1(58-250)
MKLPLLTRSLMVNTLVFAQKTKPNQTVSVFTSADSSSYRLTKTADNLSFSELKQPFETQVCVFVNPNKPFQTVLGIGGAITDASAEVFAKLSAEKQTELLNAYYSKEKGIGYNLIRTNIHSCDFSSDTYTYIKEGDKALKTFDISHDKQFRIPMLKKASALIGNEVTLFASPWSPPAFMKSNKDILHGGKLLPEYYQAWANYYVKFIDAYKKEGLPIWGLTIQNEPMATQKWESCLYTAEDERDFLKKYL
>A_aquaticus-Field-M-caeaca|ORF65_GT3(1-286)
RYEFTNKGYDLTLEALRRLNFKIVQSGIELTVVMFIITKNPVHSIDPEVLQSRAIMEEIRQTCETIEKQIGEHLFYASAANDDPMLPDLNQFVDEYWRLRLRRTIQTWKTKKLPRTTTHLLKNEDAITDFFKATNLMNHEQDRVKFVYHPDFISTTSPLFGMEYGQFVRGCHLGIFPSSYEPWGYTPLECVVRGVPTVTSDLSGFGDFVMQLMKDSESVGISVLKRRGKSFNEAAEKLSEMMFKYIKMSRRERITLRNKVENIAEVFDWTSLRSYYDTAHDLALKRKGIL*
>A_aquaticus-Field-M-caeaca|ORF66_GT2_Glycos_transf_2(6-155)
MFNPIIIIPVYNHGAMIGHTVDSVLGICTLPILLVNDGSDIKCTEVLRDIAKKHSPRVQLVEHAHNQGKGAAIQTGFRSAFETGYTHALQVDADGQHRLEDIAWFINLAEKTPEALVCGYPIYDETVPKHRLYARYLTHIWVWINTLSMRITDSMCGFRVYPLARIVPIINRTHLLPRMSFDVEILVRADWAGIPIINTPTKVSYPEDGVSHFLSVKDNLYISLTHTRLFFGMLWRLPKLTYRLFTHKPR*
>A_aquaticus-Field-M-caeaca|ORF67_GH13_31(1-144)
LHEYLHEMNTQVLSKYPVMSLAEGAGMLKSTALNFVAPERKELNMAYNFDGVSLGYVPGYFKKMGTYKLTDFKKIYSDWDKVFEQKGWGTIYLGNHDQPRMLSRWGNDTEQYKGLSSKVLTTFLLSMRGTPYYYYGDEIGMSNAKFDNIEDYRDIETISAYQQVKNAGGDLKQFIEDQKVGGARDNGRTPMQWNNDTNAGFTTGMPWLKVNDNHTKVNVEAQSKDPNSVLNYFRKMVKLRRTNLALVY
>A_aquaticus-Field-M-caeaca|ORF68_GH23(2-111)
SVGASGLMQVMPNTAKYVAKKIGMTNYTNDKLSDTNTNLTLGSNYLNMVLIDLDGSWVLASAAYNAGPSRSKLWREKLTSPTEGAIFAETIPFTETRVYVKNVLSNANYYSSVISGQTQSLKQRLGVITPKAATQTELP*
>A_aquaticus-Field-M-caeaca|ORF69_AA6(26-214)
MRLLVNRVQFIIYVQLHYCPMTHPYILVLFYSHGGHTQRLAELIAQGCESVGIETRIRTVPGVTSKTQALIPSIPPDGAPYATLEDLAHCSGLAMGSPTRFGNMAAPLKHFIDQTSGLWMGAQLIGKPASVFTSTGSQHGGQELTLFTMIVPLMHHGMIWVGLPYENTELMSTQTGGTPYGASHVSGLNNDTPISESEKKLAIAQGAHLGRIALKLL*
>A_aquaticus-Field-M-caeaca|ORF7_GH97(2-236)
AKKIGGLIESNILTSLNPKPTIKDWSWLKSGKTTFTWWNGDYFGNVPFKPGLNFETHKYYIDFCAANHIDFHSIVSFGNFAWYQGETEGFNPGASTADVTKPVEGLQMEKLAAYARKKGVGLRVWVNWTSLKNKIDEAFPLYEKWNIKGLMVDFMDRDDQEMVNFNEEVLQKAAKYHLHIQFHGAYKPTGLSRMYPNELTREGVLNLEVSKGGMEVDPEHNLTVPFTRMLAGPMDYR
>A_aquaticus-Field-M-caeaca|ORF70_GH65(318-454)
CIIEDGFHPEFNEVTESLMSLGNGRLGGRGNFEEKYSGKTLQGNYIAGVWFPDKTRVGWWKNGYPNYFAKVINACNWVGIAIEIAGESLDLATCQVSDFQRILNMKDGTLERSFVAELKNGKKLNVKTLRFCSMADDEAGAIRYSITPLNFSEKIKITTSLDGDISNKDSNHGEKFWNEIEKTTAHDEAFLTLETKQSPWETVPTFQVCSGMKVAIFQDGNSLDFQTMPIKKEKYVAHEIQVAVSENQETIIYKFAANLSSENHAIADLAKETKLYIDKIVAKGFDKMLAEHQATWAEKWKLGDIRIDGDVAAQQGIRFNIFHLQQTYTGADARLNIGPKGFTGEKYGGVTYWDTEAYCIPFYLSTSEQKVARNLLVYRHKQLQKAIENAQKLGFKNGAALYPMVTMNGEECHNEWEITFEEIHRNGAIAYAIHDYVRYTADKSYLPEYGLEVL
>A_aquaticus-Field-M-caeaca|ORF71_GT35(181-485)
MKDKKTLPEQFAHPYKFDSKYKKSVAYFSMEFGIDQALKTYSGGLGYLAGSHMRSAADLKQNLIGIGILWKYGYYDQVRNADNSMVPQFREKIYSFLQDTKIRFQIEMAGQKVWVATYFLPPTTFNTVPMFFLTTDTEGNDLKTRAISYHLYDANTDVKIAQCMLLGLGGAKFLDELGYEPDVYHLNEAHAVSAVFHLYKKWGNVEEIKKHLVFTTHTPEEAGNEKHHIYQLASLGFFGEVSLPEVRQITNIQDNTFNHSLVALRFARKANAVSKLHGVVSRDMWKEHQDICEIDHVTNAQNKKYWVDAELEKAREKCDGKKISVRKEELKTELFKIVADQVGKIFDPKVLTIVWARRFATYKRPDLLTRDIERFKKLMLNTKYPVQFIWAGKPYPKDEGAIRVFNDLYYLSHHFPNMAIVTGYELALSKALKDGSDIWLNTPVVTREASGTSGMTAAMNASINFSTFDGWVCEFSKHGENSFLVPEAPHEPHDYRDKVDIDN
>A_aquaticus-Field-M-caeaca|ORF72_CE1(2-142)
EYSIYLPADYDKTNRAYPVLYLLHGYSDDETGWTQFGEASEIADKCINNGEAPPMIIVMPDAGVTWYQNSFDGKTRYEDFFFQEFIPYIDANYHTRTKREFRAVAGLSMGGLGTLLYATKHSDMFVAAAPLSAAVWTDAEVMDTKIDNNGWN
>A_aquaticus-Field-M-caeaca|ORF73_GH13_9(1-123)
PVSEHPFDGSWGYQPLGLFSPTSRFGTPEDFRDFVDAAHDAGLGVILDWVPAHFPSDAHGLAEFDGTHLYEYADPKEGFHQDWNTLIYNFGRTEVRNFLVGNALFWLERFGIDGLRVDAVASM
>A_aquaticus-Field-M-caeaca|ORF74_GH29(6-162)
KDSVRFEKFVNFYQGQLRELQANYNPDLWWFDGDWEHNANDLQAKETRKMLLTANPNAIINARLAGYGDYGTPEQQLPTTHPKESAWELCMTMNESWGFQGNDKNYKTSNQLIQIFAECLSNGGNLLLDIGPKEDGTIAEEQVKILKDFGRWTNKHETAIFETIGGLPNGYFYGASTMSKDKKVIYLFLPSKENGQVMLKGIKNNISRVWVVGSGVKLNYKTYIKSFGDDSVGLTFIDVPSNVIDEDMTVLAVQLDTPFKQ*
>A_aquaticus-Field-M-caeaca|ORF75_GT2_Glyco_trans_2_3(1-187)
VCIDADTQPLSNAISELMRYFTSPKVSAVAGNVKVGNERNILTRWQAIEYITSQNFDRRAMDLLNCITVVPGAIGAFRTQAILDAGGFTTDTLAEDCDLTIRMLRNEGENRYCHKALAVTEAPETLTMFMKQRFRWTFGIMQCWWKHRDASFNPRYHWLGMFALPMMLIFQLIIPLLSPLADIYLLYSLISGNAFLHILI
>A_aquaticus-Field-M-caeaca|ORF76_GT51(19-209)
FQQLDNPQSELASEVFSSDGKVIGKFFYENRSPVEFSQISPNIINALVATEDARFVQHSGIDARSLFRVFSGLLTGNSGNTGGGSTITQQLAKNLFKLRQDESYKGVFFKVPVVRQLVIKTQEWIMAVKLERRYTKQEIMTMYLNTVEFSSGAYGIKSAARTYFSKEPNDVNIAEAAMLVGMVNNPTRFNPKFHPQASKERRNIVFDQMAKYDKISEEEAHRLQGTSIKLEYVPESHNTGLAPYFREYLK
>A_aquaticus-Field-M-caeaca|ORF77_GH30_1(2-200)
ASTILDDAEANKFAWGIGFHWYENWSGGEPMFENVAKVHEMYPNKNMFFTEGCVEKFTATKYQLWANGERYGRSMINDFNNGVVAWTDWNILLDENGGPNHVGNFCFAPIHADTKTGNLIYTPSYYFIGHFSKFVQKGAKRISSVASRSQLLTTSFLNPDGKMITIVMNQSNQTIAYKLCIGTKATDVSILPHAIQTLVY*
>A_aquaticus-Field-M-caeaca|ORF78_GT4(43-178)
SANGVDHFVANSAFIAKRIRKVYRRDADVIHPPVDIERFSLRTDKQDFYLSASRMVPYKRVPLIVEAFAAMPDKKLVVIGDGPDLQRVRQLATPNVQVLGYLPTAALVDHMQRAKALVFAAEEDFGIAPVEAQACGTPVLAYGRGGSLETVRGNGPEPTGLFFGEQSAASIVDAVQRFEALAGQFRPQSCRNHAEAFSAQ
>A_aquaticus-Field-M-caeaca|ORF8_GH3(64-257)
VDSVLHLMTLTEKIGQVNQYNDDWNATGPVTLDDTKKEQIIAGQVGSLLNCVTVARTKAWQKIAMQSRLKIPLLFGQDVIHGFKTTFPIPLGESCSWDLKAIKLSAQIAAKEASASGVHWTFAPMVDVARDPRWGSVMEGAGEDPFLGSLIAKARVEGFQGKLGSSSSVMACAKHFAAYGAAVGGRDYNSVDMSERMLWETYLPPFKAALDAGVATFMNSFNDLNGIPATGNRYLQRDVLKGKWNFKGFVVSDWGSIG
>A_aquaticus-Field-M-caeaca|ORF9_GT2_Glycos_transf_2(2-123)
AAYNSAKTIRKTIDSFIEQEYPYKECVVVDGNSNDETVTILKSYGDKIKWLSEPDKGIYDAINKGVRLSTGDALCVVGTDDFLPHQKTLTMVADAFKKHNTDAIYGDTFRMYAETHKLERYWKGGKYDVNKFQHGWMPPHPGFYLKKSAYDKFGLYRTEFKIAGDYELMLRMLYKHRVSAHYLNEVLCIVTAGGASGHNYKVRSAEDLKAWHSNGLKPKFHTVFIKPFTKLGQFLYHRGLTIEDVRKRAESYIS*
>A_aquaticus-Field-M-hindgut|ORF1_GH13_10(10-154)
QELAQRVREQTDDARHVWLIVENEHNRASLLEQGYDAQWNDDGHNALHVLLTGETDAYYADYAQNPTEKLARCLSQGFVFQGHVDRRGKPRGEPSGHLPPSAFVLFLQNHDQIGNRAFGERLHQLAPVQALQAATVLLLLSPMIPLMFMGDEFAAEQPFLFFTSHHGELAQRVREGRRNE
>A_aquaticus-Field-M-hindgut|ORF10_GH13_9(2-124)
DGAMTRAEESTAFPGVSRPPAMGGLGFHFKWNMGWMHDTLSYMQKDPVHRKFHHHQMTFGIMYAFSENFVLPLSHDEVVHGKGSLLNRMPGDCWQQFANLRAYYAYMWAHPGKKLLFMGCEFAQ
>A_aquaticus-Field-M-hindgut|ORF11_GT19(3-216)
KLACVAGEPSGDLLAAPVLSALNQIPDMSDLEVYGIGGPRMQAEGMRSDWPMETLSVRGYVEAIKQLPAILKLRKELITNLLGEGRPDVYLGIDAPDFNLGVELQLRKEGIPTLHLVSPSIWAWRAGRIKKIAQAVGRMLCIFPFETEIYDRAGVASTYVGHPLASDIPLEPDTQAARVKLAKTLHIASNSLDGTVVAVLPGSRSSEIELIAPVFFD
>A_aquaticus-Field-M-hindgut|ORF12_GH23(2-128)
AYGLIRQESRFIMNAASSVGASGLMQVMPNTAKYVAKKIGMTNYTNDKLSDTNTNLTLGSNYLNMVLIDLDGSWVLASAAYNAGPSRSKLWREKLTSPTEGAIFAETIPFTETRVYVKNVLSNANYYSSVISGQTQSLKQRLGVITPKAATQTELP*
>A_aquaticus-Field-M-hindgut|ORF13_GT30(47-227)
MSVHLNSEYGARPRFWFAAYQLLWHLLLPLAFIRLAWRSRHSGAYLHHIPERLGFGYQKPITQGAIWIHAVSVGETRAAQPLIDAYLARGESILLTHMTLNGRRTGKQLFGKAISAGQIQQVYLPYDLCWAVEHFLKTFKPKFGLFMETEAWPTVVFRCAEIGLPLYLVNARLSERSARRVNQFGKAGRALFQAFTGILAQTEFDAERYRSLGVRNVSITGNLKFDVPLDPELVGKGILWRKEIHAEGRLMVCAASTRDGEEEIILKAWKDLLLSNAFQVQPLLCLVPRHPERFITVAEQIRAAGLTFRHRSEWPGTPTDSSSLD
>A_aquaticus-Field-M-hindgut|ORF14_GH13_8(6-169)
HRKFSNAKEYFSDTNNDAIIYLQLSNSIIHSIKASALSICEDMSGMPGACLPIEQGGLGFDYRLAMGIPDYWTSLLETTKDEDWHLGEMYWRLTDRRQNEKNIAYVESHDQALVGDKTLAFWLMDKDMYTSMSVFENNIVIDRGIALHKMIRLITIALGGDGYLNFMGNEFGHPEWIDFPREGNAWSYHYSR
>A_aquaticus-Field-M-hindgut|ORF15_GT56(1-143)
LRFFNDALAATSEHAREFMVVGKDDGLSDSCPALSVQFFPGKKSLAEAVIAKAKANRQQRFFFHGQFNPKLWLALLSGGIKPSQFFWHIWGADLYELSSGLRYKLFYPLRRLAQKRVGCVFATRGDLSFFAKTHPKVRGELLY
>A_aquaticus-Field-M-hindgut|ORF16_GT83(20-270)
AKCETLMKKTLVSFLKSEQGALILLLSVSALLMLFGLGARELWGPETRWANIALQMMQTGDYFDPYLKGTPYYDKPLPSYWLITATAHLMGGLGNWSLRLPTVLSAWVSVWLVYLIGEQLYRKGTGLIAGWFLATTFFFVFWARVATADILTVCGVLGAVWWYWRGPNDTRLSRYIVFFLILALTSLFKGLIGFILPGLILLPHLLGEGRWKNHLNPRLCLALLVAGAFYMLPFLLSQRYGTPSYEQSGLDLVFRENVVRFFQPFDHIGPI
>A_aquaticus-Field-M-hindgut|ORF17_AA6(3-138)
QDGAPYVEYSDLKECIGLALGSPTRFGNMAAPMKYFWDGSSSEWLNGALIGKPACVFTSTGSMHGGQESTLLTMMIPLLHHGMMLMGIPYSEPDLMSSNTGGSPYGVTHLAHADGRAPISPEEQRLAKAQGKRLAEAALMLFQNKR*
>A_aquaticus-Field-M-hindgut|ORF18_GH13_16(39-189)
MAKKPKAATFIKDPLWYKDAVIYQVHVKSFFDSNNDGIGDFPGLIAKLDYIADLGVNTIWLLPFYPSPRRDDGYDIAEYRGVHSDYGTLADAKRFIAEAHKRGLRVITELVINHTSDQHAWFQRARKAKKGSAARDFYVWSDDDQKYDGTRIIFLDTEKSNWTWDPVAGQYFWHRFYSHQPDLNFDNPQ
>A_aquaticus-Field-M-hindgut|ORF19_CE11(4-154)
MMKQRTIATPVKTVGIGLHSGRKVTISIKPAPVNSGVQFVRVDTPEHSVVPATALAVCDTRLASVIQKDGVRVSTVEHLLSACAGLGLDNLSIELDGEEVPIMDGSAASFLFLIESAGIVEQEAPRQFVVIKKPVEVREGDKLARLEPFFGYKLD
>A_aquaticus-Field-M-hindgut|ORF2_GH43_11(1-120)
YVTSSGFDPSLFHDDDGRKYFLNMRWNHRGQGTGLNPANDLFDGIELQEWDPVKGLLGEVKTIYTGTDLGLTEAPHMFKREGWYYLTVAEGGTGYDHAVTMARSRDLTGPYETHPNLHLL
>A_aquaticus-Field-M-hindgut|ORF20_GT5(1-339)
GLAAAYIKAEQIWHGNTTLAGTVFTVHNLAYQGLFPASVFPHLGLPEYFYNMYGLEFFDKVSYLKAGLYFSDRITTVSPTYAKEIQEYEQGCGLHALLSSRTDELTGILNGVDPNIWSPESDSLIPHRFSYKQLAGKQKCKAWLQEQNHLTIQEDKPLFAVVSRLTEQKGLHLILVGIHEILSQGGQLILLGTGDEAFEKAFTELAQTYPNSIAVHIQYDEALAHQIIAGSDAILVPSRFEPCGLTQLYGMLNGCLPVVHRVGGLADSVQDCSLENIHDGSATGFVFNQFTVNDYVAAIRRVFALYHRKADWKKVQKVAMQQNFDWLIAANHYLDIYKQIAR*
>A_aquaticus-Field-M-hindgut|ORF21_GT51(56-209)
MRHAVLFIGLCLTAQAGWALPSYNEVRAAHRSSETELLDQGGVVIQRLRTDATVRRGPWLALADVSPALRQALLLSEDKRFYEHSGVDWRAVSAAAWGNLWNRKTRGASTLTMQLAGLLDEADAGRSKDGRRSLGQKVSQAISAQNLEQRWRKDQILEAYLNLVPLRGELVGLDALSRTLFSKVPQGLNEREAAVTAALVRAPNASAQQVAHRACGVLRELHPVPDAALCEDLYLFTAEALKRRAFDTSAGMAPHAARQLIKPGNGPVPATVQSS
>A_aquaticus-Field-M-hindgut|ORF22_GT2_Glyco_trans_2_3(2-135)
FLQETIGHFRRDPKLFLVQTPHVFLNPDPIEKNLRTFHEMPSENEMFYSTTQRGLDKWNGSFFCGSAALLRRSALEDAGGFSGVTITEDCETAFHLHGRGWTSVFVDKPLIAGLQPETFVSFIGQRSRWCQGMIQLMLLKNPLFA
>A_aquaticus-Field-M-hindgut|ORF23_GH13_9(1-236)
PAHFPTDTHGLAQFDGTALYEYGNPQEGFHQDWDTLIYNLGRTEVHGYMLASALHWLKHFHVDGLRVDAVASMLYRDYSRKAGEWVPNRHGGRENLEAIDFLRHLNDVVALEAPGALVIAEESTAWPGVSQSTQQGGLGFAYKWNMGWMHDSLHYIQQDPVYRAHHHNELSFGLVYAWSERFILPISHDEVVHGKHSLIDKMPGDRWQKFANLRAYLSFMWAHPGKKLLFMGCEFG
>A_aquaticus-Field-M-hindgut|ORF24_GT83(14-514)
MVKLTAAATKSIPRIIIFALTLVYGFSGLFFRDPWKNEDAIGFGGMWSLFRGNSIDWIVPHLAGRNISLGTPLPYWMGASLIELFGQYIGAANAARLYSAICFFSAALAIWYATYLLGRRREVQPMALAVGGQPDLKSYGMTMADGALLIFLACVGLAQRAHETTPMMAQLMGISIVLYGTVRGLDKPWQGGLWTGLGITIVALSSNLTLGLIIVSSTIIAVIASNAKLRFRWTLTSTVLGLIGFALWPIIWYLAGLPTEWRHIAEEGWRNTPEMRSTPSLESLGFLSINFWAYAWPVWPLAIISLAHWGRAKAAGAWRAPHLCIPLSLFIGSLIYVLFRLEANEHDLMILIPSLSIIAAFSLPILKRSVISFIDWFAMFSFTLIALAIWIIWLAKITGYPETTAANITRLLPGFESQFNWLAFIVALVITGVWLAIVRWRTSRAPKEIWRCLIISASGTTLMWVLLMTLWLPTINYAKTYRPVSARLTQVVPPGAGCINTSNIGMAQLASFNYFTKLPLRDDPNCPWMLTHNQTEAKAYAQLNNKKLNLIWEDRRAADRDERLRLYEVIPE*
>A_aquaticus-Field-M-hindgut|ORF25_PL7_1(1-127)
VPSSGKIVIGQIHAYESQKPLVKVEYQYKTSTLNGNIVAKVRMHPDDDEGRVITIATGVKLNQQFSYLIHLSPGGALGISAAGYQWDTNISATWRDKPLYFKAGVYVQDNTGYTSEGGMVTFSKLDI
>A_aquaticus-Field-M-hindgut|ORF26_CE12(1-136)
FGHNDQKQTGPGVGAYYSFVYNLKIYIDQVREKGGIPVLVTPTQRRRFDETGHNQNTHGDYPDAIRWLATKENVALIDLNQITNILLNALGDEPSKKAYVHYPAGSFPGQKVDFADNTHFSTYGAYEVSKCVITGIIK
>A_aquaticus-Field-M-hindgut|ORF27_GT11(6-160)
PNIIHLQDFTKLVGFFQSERYILENKSNIQKWFSLKNPNLKLIEKLNLADEVCVINFRGGDYKDIPDVYLGPDYWKNSLEQMKRLHGNLKFIVVTDDVDAAAKLFPEFPVHHFSVAEDFLVITHAKYLIIANSTFSWWGAWLNKNCKTVIAPKYWMRHNQSNGWWAPGESITKGFFYMSRDGKLYTSRECVDEVNALGLSYAKFPY*
>A_aquaticus-Field-M-hindgut|ORF28_GT9(73-298)
LGDVLHNLPIVWDIRARLPDAQIDWVVEEAYVHLLQPLLSRGDFKGIDRIIPFGLRRWKKSLLSLTSWKQYFSFKKELQEVQYDVVIETQGLLKSALVCALANKAPHAVVAGLANATEHSGYEPMARLFYTQSVQVPFQCHAVDRSRYVLCSALNWPLIGRDEPVQFYSASEVEAASKQSSPVFKMPYVLFFHSTAREAKRWSNENWVCLGNELAARGYQAVLPWGSATEKAVSNELASQIKGAIVPKPFSVEEAFSIVGNAALVVGVDTGLTHLAAVLNKPTIEIYCDSPRWKTEGYWSDCIRNVGDIQDPPTGDLVLAAATELLQ*
>A_aquaticus-Field-M-hindgut|ORF29_GH13_9(2-150)
KKLVDALHQANIGVILDWVAGHFGNDQHGLINFDGSATYEYQAYWRANNDVWGAHNFDLGRHEVKSFLISNAIYWLKELHIDGLRVDAVSNILYLSYDKEEGAWEPNMYGGNQNLEAITFLKELNGVIKHTHPGVMMIAEESTAWPRMTTALE
>A_aquaticus-Field-M-hindgut|ORF3_GH13_14(100-179)
TYAVDPYANGLGVNGDIGVLVDLNAADLIPDGWQEQEKPKLQRREDAIIYELHIRDFSIDEDSGIDSEFAGKYIGACMPGSVFVNEKGEQVSTGIDSLVDLGVTHVHLLPIYDYATVDESKVEAQGNRNWGYDPKNYNTPEGSYSVDPADPRLRIREVRTMVSNFHKKGIRVVMDMVYN
>A_aquaticus-Field-M-hindgut|ORF30_GT4(175-289)
MKIMIITDAWDPQVNGVVRTLKQTRAELTAMGHEVEMITPNGFKSIPCPTYPDIALSLFPGKEVARRIKEFAPDAMHIATEGPLGLSARAYAVKNDLPFSTAYHTRFPEYVKARTGIPLAITYAFIRWFHGPSMAVMAPTIVVKDDLEKYGLKNVVLWSRGVDLDIFKIQDSKALNTAHPIFLYVGRVAVEKNINAFLEIDLPGSKWVVGDGPAMAGIKEKYPEVNYLGVLQQHELAKVYAAADVFVFPSKTDTFGLVLLEAMACGTPVAAYPVTGPIDVLGNSNAGAMNEDLRKACMQALKIPREVARAHAEKFSWRAASVQFADHLKPVSTPEVHVTALA*
>A_aquaticus-Field-M-hindgut|ORF31_GT9(71-326)
MQSILIIAPNWIGDAVMTQPLLADLKTQFPNSKIDVLASVWVAPIYRACPEVSDVIDAQFEHKKLQWSLRKQLAKKIASKKYQACFVLPNSFKSALIPWLAKIPFRIGYRGEFRFGLINLALENPSKINRPPMVEHYLALSGLLQESQEVIPQKLIPKLNVSLLAQKSVENKLSKLNIPSQSLYIFCPGAEYGPSKRWPTDHFAKLAQELIRENSSNQIILLGSKGDQDISQEIASQENQASRIHNWSGATTLDEAIALIGMAKAVISNDSGLMHIAAALKTPQVAIFGSSDPAHTPPLSDKAKVIWLNLPCSPCHKKECPLGHLQCLKDILPQQVLATLNTL*
>A_aquaticus-Field-M-hindgut|ORF32_GT19(6-227)
MANLRIALVAGEASGDILGAGLMRALKAQHPAVEFIGVGGPLMQAEGLTSYFPMERLSVMGLVEVLGRLRELLARRKKLVADLIAAKPDVFIGIDAPDFNLNIELKLRQAGIKTVHYVSPSVWAWRQKRVLKIREGCDLMLTLFPFEAKFYEEKGVPVRFVGHTLADAIPLEADRAAARAELGLPDGPLVALMPGSRGGEVGRLGALFLDAAQRLRALRPGVRFVLP
>A_aquaticus-Field-M-hindgut|ORF33_GH23(85-194)
MKTLTTGMLGCLLLAGVAQADVFVSTDARGNFVLSNVHRPGRHYERVIHEPAAAVVSLDQQPQMIAAQPYAELVSAAATANELPAALLHAVIKTESAYNPSAVSAKGAGGLMQLMPDTAREMGVTDVYDPKANIQGGARYLKRLMTLFDNDIALAVAAYNAGPQAVLSRGGVIPPFAETQRYVPSVLRQYRRLQGLSADAPL*
>A_aquaticus-Field-M-hindgut|ORF34_GH23(198-298)
MQNTQPAVLAAKDLLAHAMAPVYRVINGVLVVTVFMVVGLWLSGNGTNAGAFDLARILVPDEARHIVWSNGFGMLDQYKSANETTAAAAPDTEIAAVIYNKSKASIPVTSGLTGAKQQTVALLMPSVAQVQVKSISHLADRIPTSKIDPQALDSNLMGSIHNQRAVADFFEKKYSLDRAKIEEYVSNTILIAKEVNIDPVLLLAVISIESNFNPNTKSQAGAEGLMQVMTSVHRDKYAVYGGTTQAVKPEVNIRVGAYILKYLIATAGSLRNGLKFYVGAANAEDDGGYADKVMAERNRLIGLCQTRSVNRLTLNGKDLRS*
>A_aquaticus-Field-M-hindgut|ORF35_CE11(4-199)
MICQRTLKETVSATGIGLHSGRKVSLTLRPAPANTGIVYRRVDLNPVVDFCVAPNLVRDTMLCTALVNDAGVRVSTVEHLNAALAGLGIDNIVIEVDAPEIPIMDGSASPFIYLLQSAGIETQSVVKKFIRIKKPVRIELEDGKWAEFVPYNGFKIDFTIDFKHPAIDNELGHYTVDFSSENFINQISRARTFGFMKDI
>A_aquaticus-Field-M-hindgut|ORF36_GT51(1-69)
IYMNQIFLGQRAYGFSSAAQIYFGKELKDVTIAESAMLAGLPKAPSAYNPVTNFRRAKIRQEYILQRMRDLSYISQEDYQKAMAEELHIRGLGNEFSVRADFPAEMVRQLLFTQYGEAIYSQGIDVYTTILKADQEAAYKAVRRGIFEYDLRHAYRGPEGF
>A_aquaticus-Field-M-hindgut|ORF37_GT51(2-87)
VLLAWEIESQLTKDKILEIYMNQIFLGQRAYGFSSAAQIYFGKELKDITIAESAMLAGLPKAPSAYNPVSNFRRAKIRQEYILQRMRDLGYINTEEYQKALAEELHIRGLGNEFAVRADFPAEMVRQLLFAQYGEAIYSQGIDVYTTILKADQDAAYKAVRRGIFEYDLRHAYRGPEGFIDLPDDPVKRQRAIDEALLAYPQLDDLQSGVVLDVKPKEMQVMIATGDTITLKGEGMKLAAASLTDSTQPKKRLRPGAVVRLLSDGGVWKLAQLPQVEAAFVSMNAESGAILSLVGGFDFRRNQFNHVTQALRQPGSSFKPFIYAAAIEKGFTPSTMVNDAPLSIGSMETGSQAWEPKNYDGKYDGMMRLRNALAKSKNLVSVRIIRAIGPSYAQEFIQRFGFEPEKHPPYLTMALGAGSVTPLQMASAYSVFANGGYRVDPFLIDKMVDSKGTVLFEAKPASVGNGAPRVL
>A_aquaticus-Field-M-hindgut|ORF38_GH19(4-136)
ADGSWKKYFGRGAKQLSYNYNYGPFSQVMFDGDQSVLLKNPELVADTWLNLASATFFFVFPQPPKASMLHVIDGTWVPNASDKAAGLGNNFATTIQIINNECGQGTEKAAAQNRIDYYKEFSRELGWNYQNEQLSCKTMQRFSG
>A_aquaticus-Field-M-hindgut|ORF39_GT19(10-189)
NDRITLPKLACVAGEPSGDLLAAPVLRALNQIPDMAGLEVYGIGGPRMQAEGLRSEWPMETLSVRGYVEAIKQLPSILRLRKELIANLLGEGRPDVYLGVDAPDFNLGVELELRKAGIPTLHLVSPSIWAWRAGRIKKISQAVERMLCIFPFETEIYDRAGVASTYVGHPLASEIPLEPNVAQAREKITQSLGLPAAALEG
>A_aquaticus-Field-M-hindgut|ORF4_GT2_Glycos_transf_2(102-289)+GT2_Glyco_trans_2_3(199-391)
YLGWGSFFIIYLMSKVKHYRNQPWRSIFIVLALFVSCRYIAWRIFDTLIYTGFFDFIGMALLFLAELYGFTLFLLDMFVNFSPISDDIIPLPKEESLLPTVDIFIPTYDESEAIVRMTVTAATQINYPKNKLNIYILDDGGTHAKRRSKESGAKAWRRHYSLRRLAKTLGVHYFTRETNQKAKAGNINHALQHTSGDLILILDCDQVPTKDILQNTVGQFLSDPKMFLVQTPHFFINETPVNNVITGISNRPDESEMFYRKIQPAMNFWNAAFFCGSAAVLRRSCLMEVGGIAIKTITEDCETSLILHAHGYNSSYINKPMICGLSPETPSDYLTQHSRWAKGMLQVLMHYNPLFMRGLSLPQRLAYFASSYSWLFGFARYIFFLAPSAFLILGLNVYAANWHEMVDFTVPYALSILVVISYFFAGSRQIFFSEIYETVKGFRMIRELMPVLLNPWKQKFLVTPKGKTLEKEQLSWDAFPLFVLITINGISIAIAAIRWNLEPIWHENIIITAIWCCINIWLGLMSLGAFWEKRQIRAYYRISGGGTVLVKALGSSDQVSVEVVDISAGGIGFKLPLSTELKAGDQVTLDATDSYGNAYQFT
>A_aquaticus-Field-M-hindgut|ORF40_GT2_Glycos_transf_2(5-112)
MPTLSVILITRNEEANLEDCLASLEGMAQQIVVVDTNSADRTLEIAQKYGALIAQPTDWPGFGPQKNRALELATGDWVLSLDADERLTPALRSEIQTAIHHNAHVDCFAIPRLSWYC
>A_aquaticus-Field-M-hindgut|ORF41_GH23(99-239)
MRLMYAVIIITAFLTGCASTDWSSDTPTKANSRSSRAARVNLKNQSVSKVYAPSDNLWLRIRDGFQMEPMNTPQEIEQVRWLSARPDYVNRSMTRSSRYLFYIVQEVNARNMPTEIALLPFVESAFVTNAKSSAKAVGLWQFMPATGKDFKLTQNVFRDERRDVVQSTDAALDYLQRLNNQFGSWELALAAYNWGAGNISKAQKRNIAAGLPTDYESLTLPNETRNYVPKLMAYRQIVLDPKAYGITLPELENHPYFIAVDVGSDIDVSLAIKLAEIPPEEFQSLNPSFNKPVILSNANQQILLPFGHAEIFQDNLKRYNKPLSSWTAVKVAKTEG
>A_aquaticus-Field-M-hindgut|ORF42_GT51(33-156)
LVLIFRVVPPPGTALMVERKIESWFNGEPIDLQRTWKPWDEISDDLKVAVIAGEDQKFPEHWGFDFGAIQAALAHNELGGTVRGASTLSQQVSKNLFLWSGRSWLRKGLEAWFTGLIEVFWPKQRILEVYLNSVEWDDGVFGAEAAARHHFGISAK
>A_aquaticus-Field-M-hindgut|ORF43_GH23(212-348)
DLIAGKGDIIAADLTVTPERKKLIEFSTPIASGVKEVIVTSAQGPNLNSIEDLSGKTVFVNPATSYAESLKRLNIEFIKQKKLPIIIQDAPGIFETEDILEMANANLVPITVSDFYLADFWKKIFPNIRVHENLVLSKGGDIAFGFRKNSPKLKKALDTFTDKNKIGSSFGNQKIQTYLKSVKWVKNATDPTELKKFHALANVFQKYSDQYQIDWLLMTAQGYQESHLDQNKKSKVGAIGVMQIMPATGKELKVGDIQQVNNNINGGIKYIRHLIDQYYSKEQMTDLNKVLFAFAAYNAGPTRIQQLRVEAGKRGLNPNVWFDNVERIAAERIGNETVQYVSNIYKYSVAYKLVLELPPKK*
>A_aquaticus-Field-M-hindgut|ORF44_CE9(1-150)
TSWLATTMTAPPDEIEQALSAVGEASRARRPGTARLLGVHLEGPYLNPGKLGAQPDCAQAGTLAQVLRWNALAPIKVVTLAPEVPGHLALVSALCQLGMRVQMGHTLGSYEDGVAALGQGASSFTHLFNAMSGLHHREPGMVGAALAHAQFAEPTCGPSARACPAG
>A_aquaticus-Field-M-hindgut|ORF45_GH23(395-522)
AGGARNDYGADAQVVAFLNQYQGTALADRMRNDWLLVLGKRRDWARFDVEYAKFVLDDDTQVKCYSLLSKLSQGENPTKLGIDARSVLLDPSYFGQACQELVPSLVAAGGMSPSEAKAIGRAASEKGYDTMARRLGGEDPIADVVKSAKADPSKAYKDFSQNASRYSKENQAVAWGVIGQFLAKKLDPNADDAYRLQQELGYNELLSVESQEWKVRSGLRAKDWVLVKNAIDGMNPAVRSKDPAWTYWYGRALKVEGQDAKARESFELIADQYNFYGQLAREELGKSNHAPARTKVTDQEIDAMASRKGFIRGERLYAMNLRFEGNREWNWELRNMSDKQLLAAAEYAKRVNLYDRVVNTADRTKQEHDFSLRYPTPYRDELSPIAKQIDLNLAWAYGLIRQESRFIMNASSSVGASGLMQVMPATAKYVAKKIGMTNYTNDKLSDTNTNLTLGSNYLNMVLVDLDGSWVLASAAYNAGPSRSKAWREKLNGPTEGAIFAETIPFTETRVYVKNVLSNANYYSSVLNGQSQSLKQRLGVITPKAATQSELP*
>A_aquaticus-Field-M-hindgut|ORF46_GT41(2-302)
AELFELHDKSQFEFIGFSFGPITNDEMRQRLEKSFDQFIEVGHQSDIEIAQLSRELNIDIAIDLKGFTQDSRTSIFAHRAAPIQVSYLGYPGTMCVEYMDYIVADRTLIPQELQQAYSEKIVYLPNSYQVNDRKRLISDQQFTRQELGLPENGFVFCCFNNNFKILPATFAGWMRILKSVEASVLWLFQDNPWAVESLKQEAANHGVDPSRIIFAERMPLPEHLARQRQANLFLDTFPYNAHTTTSDALWAGLPVLTLMGNSFASRVAASLLNAIGLPELITTTSQAYEALAIEIAKNPEKLA
>A_aquaticus-Field-M-hindgut|ORF47_GT4(17-124)
GLEQAFHNVPAVAVPSAPRLVCVGRLCEQKGQLLLLEAARILAAQGVAFELVLAGDGEMRGQIEALITQYGLQAQVRITGWISSEQVRAEILAARAMVLPSFAEGLPVVIMEAMALRRPVLTTY
>A_aquaticus-Field-M-hindgut|ORF48_GT2_Glycos_transf_2(4-128)
MKVSIITVSFNSAKTIADTIESVLGQDFPQIEYIVVDGGSSDGTVEIIKQHEDRIAHWVSEKDRGMYDAMNKGIALATGDVIGILNSDDVYMNTHVVSELIELMQTKRAQVVFADLILVDQDYPQKVLRYYDSGHFHPNKFKYGWMPAHPTVFVKRELYEAVGKFSTSYQIA
>A_aquaticus-Field-M-hindgut|ORF49_GT19(23-270)
MTLLLPLRAASFANDRITLPKLACVAGEPSGDLLAAPVLSALNQIPDMAGLEVYGIGGPRMQAQGMRSDWPMETLSVRGYVEAIKQLPAILKLRKELIANLLGDGRPDVYLGIDAPDFNLGVELQLRKAGIPTLHLVSPSIWAWRAGRIKKISQAVERMLCIFPFETEIYDRAGVASTYVGHPLASDIPLEPNSQAARKKLTRTLNLSEGALEGITVAVLPGSRGSEIELIAPIFFQTMELLAERLQGQKLNFLIPIATPRLREPLEQLLVKTKNQ
>A_aquaticus-Field-M-hindgut|ORF5_GT4(91-205)
GLSARSYAVKNNLPFSTAYHTRFPEYVKARTGIPLAITYAFIRWFHGPSMAVMAPTIVVKDDLEKYGLKNVVLWSRGVDLDIFKVQDSKALNTAHPIFLYVGRVAVEKNINAFLEIDLPGSKWVVGDGPAMAGIKEKYPEVNYLGVLQQHELAKVYAAADVFVFPSKTDTFGLVLLEAMACGTPVAAYPVTGPIDVLGSSNSGAMNEDLREACMQALKIPREVARAHAE
>A_aquaticus-Field-M-hindgut|ORF50_GH23(204-303)
MSKCLSNNLSEMQDSQSAVLAAKELLAHAMAPVYRVINGILVVSVFVVVGLWLSGNGTNAGAFDLARFLVPDEARHMVWSNGFGMLDQYRESQQAGSSQVSNSGIATVIYSQPSQAAGVNSAKQQTVALLMPSVAQLQVKSISHLADRIPKSKMDPQALDSNLMGSIYNQRAIADFYEKKYNLDRAKIEEYVSNTVLIAKEVNIDPVLLLAVISIESNFNPNTKSHAGAEGLMQVMTSVHRDKYAIFGGTSDAAKPEVNIRVGAYILKYLIATAGSLRNGLKFYVGAANAEDDGGYADKVMAERSRLIGICQDRSNNRLTSNSKDLRS*
>A_aquaticus-Field-M-hindgut|ORF51_GT51(1-87)
MAMLLELHYDKREILEAYLNEVFIGQDGQRAVHGFGLASQFFFSQPLSELKLHQVALLVGMVKGPSSYNPRRYPERALERRNLVLDVLQEQGVATAEQVEAAKKMPLGVTKRGSLADSSF
>A_aquaticus-Field-M-hindgut|ORF52_AA3_2(5-537)
MTQANTYDYIIIGAGSAGCMLAKRLTENPQKKVLLIEAGKSDNYIWIHIPVGYLYCIDNPRADWRFKTVAEPGLNGRSLLYPRGRVLGGCSSINGMIYMRGQAADYESWVQATGDESWSWENALKRYKQFEDYHGAANQWHGKGGEWTVSKQRLRWPIMDKFKEAAVQAGIPASEDFNRGDNFGVGYFDVSQRAGWRLNTSKAFLRDAAKRSNLTVLTQAVVSKLKIDPVSKNCLGVEYVKDGIASEALINSSGEVLLSAGAIGSVQILERSGVGASAHLNALGIPVIADLPGVGENLQDHLQLRMVYKVHGIKTLNTKANSLWGKMIIGLEYLLKRSGPMSMAPSQLGAFAFSSPEQKSANVEYHVQPLSLEKFGEDLHSFNAFTASVCNVRPTSRGSVHITSTDPEAPPAIHPNYLSTEEDRKVAAESLRLTRNIVKSPALQPFAPEEYKPGMQYQTDAELVKAAGDIGTTIFHPVGTCKMGRADDPMAVLDSQLRVRGIHHLRVVDASAMPTITSGNTAAPTMMIAERVAELLAGE*
>A_aquaticus-Field-M-hindgut|ORF53_AA6(1-134)
PYVEYSDLQECAGLALGSPTRFGNMAAPMKYFWDGSSSQWLNGALIGKPACVFTSTGSLHGGQESTLLTMMIPLLHHGMMIVGLPYSEPDLMSSQTGGSPYGVTHLAHADGRAPISAEEKRLAIAQGKRLAETALQLARTKS*
>A_aquaticus-Field-M-hindgut|ORF54_GH13_8(88-200)
AYIRRVVQNKDLSFDGQFIPKSTFEWTDKEFIQEKKPIIYECHIGMATEEYRVGTYNEFTEKILPRIKKLGYNAIQLMGIQEHPYYGSFGYQVSNFFAPSSRFGTPDDLRNLINKAHSLGIAVILDLVHSHAVKNILEGLSMLDGTEQYFSGQHPDWGSYIFDYGKIEVKRFLCSNVKYWLEEFHFDGFRFDGVTSMLYN
>A_aquaticus-Field-M-hindgut|ORF55_GT30(29-148)
AYQLLWHLLLPLAFIRLAWRARHAFPYLHHIPERLGFGYSKPISQGSIWIHAVSVGETRAAQPLIEAYLAKGESILLTHMTLNGRRTGKQLFVKEIAARQIRQVYLPYDICWAVEHFLQTFKPKLGLFMETEAWPTAVFRCKEIGLPLF
>A_aquaticus-Field-M-hindgut|ORF56_GH19(37-174)
MRTSSDWQSILLHCDVKPTTAQNWANVFNKRVQLDTFRSNVDLANFIGQVLHESSMLECLEENLNYSAARLTQVWPSRFPTLEDAEPFAKSPIRLANKVYGGRMGNTEPSDGYKYRGRGLMMVTGKSNYLATGKSIGMDLIAQPDLMSYPDTALQAAIAWWKNNIPASILDNIDQVTKKVNGGTIGIQHRSALTIKAKEVL*
>A_aquaticus-Field-M-hindgut|ORF57_GH130(19-187)
DSFCAERYDNNAAPGDLSTATATAAIARTKDLINWERLPDLKTKSQQRNVVLHPEFIDGKYALYTRPQDGFINAGNGGGIGWTLVDCMENAEVKEEKIIDHRYYHTIKEVKNGEGPHPIKTKEGWLHLAHGVRGCAAGLRYVLYLYMTSLEDPTMPIATPAGYFMAPEGEERIGDVSNVLFTNGWIAD
>A_aquaticus-Field-M-hindgut|ORF58_CE9(4-375)
LVDGKVFNGKTFTNSTVLVVGNKITGLAPHSSLQQQITANTKVINLKDCIISAGFIDLQLNGCGGVLFNDAISTATLQTMYNTVLQFGCTSFLPTLITTSFQDMEKAVAVATSFYQQNPYKILGLHLEGPCISTIKKGIHNPKYIQPLTAKMVDFLCQAGQKIPLKITLAPEVNDLALIRELIKAGVKVSIGHTNANYEEVDAVIQSGATLATHLFNAMSGFEGRNPNAVGAILNNPKVYTGIIIDGVHVDYHTIQIVHKIKQDKLFIVTDGVTPMGTNLQEFMLADQKIYVKNNKCVNANGVLAGTNINMFESLKNAVLQVKIPLDIALNMVSLYPAYAMGIANKLGNIQVGSIANLAIFHEKSWQYKYTMAAGKLYTYS*
>A_aquaticus-Field-M-hindgut|ORF59_GH24(143-280)
VENFYQKTHEIAIRHKTSDGREFIARYGELDPKSITVKKGEPVLQGQQLGRTGVLRESNGSAMVVTRGKSISMLHFEIYSGRLGLDNADNLSGSSGEYMRRGDLLDSLPILQEGYLNTFRSGPPTLAPTQSGARRPVGQLHLSTLGQEFIKAYEKLRLNYYNDAFGYCTVGWGHLTNGKKSCSSQGIVVGSKIDLDTAKSLFEDDISAPQSSVKAAIKVPLYQHEFDALCSLSYNVGDIGVKAPNLCRLINDGKYSDAAKEFLDITNDGLAGLVIRRKQENAMFLLADYDSTH*
>A_aquaticus-Field-M-hindgut|ORF6_GH3(42-207)
LDVIGHELNAEDRRRILHPLTGGVILFGRNFVNRKQLTKLTAEIKKLRPDVLISIDHEGGRVQRAKTDGFTHLPAMRKLGELWGSKNKSTHAAESAALAMAAATACGYVLAAELRACGVDFSFTPVLDLDFGRSGVIGDRSFSRDPQIVFALAKSLNEGLRMADMANCGKHFPGHGWAEADSHVAIPVDERSLKEILNDDAKPYEWLDLSLASVM
>A_aquaticus-Field-M-hindgut|ORF60_GT9(14-117)
ELIVSVHQKYPSDLILITGSPAEFEYVEKVRAVANVKNAINFAGQVSFAELPPLYTLSDVMVTNDSGPGHFSAVTPLRTVVLFGPETPALYGSVGNSIAITANLACSPCVSAANHRKTPCHDNVCMQAITVAQVLEKVSI
>A_aquaticus-Field-M-hindgut|ORF61_GH103(1-203)
GVESIFGRYQGKEHLISALATLSYDGRREEFFKKELFNALTILKDQNISSSQLIGSWAGAMGQCQFMPSSYLAYAADGDNDNKKDIWNNPSDVFASAANYLHQSGWKGNEPWGMEVQLSRTIDAQLFGRDSQSKAKTLKQWNELGVRDSKGNALAANAINAWLIQPDDNLGRTYLIYNNYQVLMKWNRSHYFALAVSQLADAIAKDQ*
>A_aquaticus-Field-M-hindgut|ORF62_GT2_Glycos_transf_2(12-175)
MTANLVANPKLSIVIPVYNEEDGLQALFDRLYPALDALAAKRKIAYEIVFVNDGSKDRSAGILAKQVELRPDVTRAVIFHSNFGQHMAIMAGFEYAQGEYIITLDADLQNPPEEIDALTEQLLNGHDYVGTIRSARQDSFFRKFASRLMNRLREKITRITMTDQGCMLRGYSRRIVNLVRQCDESNTFIPALAYTFAANPTEISVKHEERFAGESKYSLYQLIRLNFDLVTGFSVMPLQIFSILGMLLALAAGSLFVYLLVRRFVLGAEVEGVFTLFALTFFLIGVMLFGLGLLGEYIGRIYQQVRERPRYVVQTVLEKK*
>A_aquaticus-Field-M-hindgut|ORF63_GT83(8-361)
MRHQSPSSWAVICVCIAAVVHFALGFSIEFSVDEAHYALYAQHLAWSYFDHPPLVGWIQWPLVTLTSTEGLIRLIPELLWVLSCYLVYQVTLELHHLIQGRNAGYLTSALPSPNICGLMAVLAIIVAPIPHVLAIGLLPDTLLTPLSLGLMWMALRWLMKDHFSMVDWVVTGVLLGLAGLSKYTAAFTAIALLFVFISTPRKAWVTKLGFWIAALIALAFITPVLYWNYINDWISFKYQIAHGAGSSWLWRRLAAYLGVQVLVYGPLLTLGAFLFLKNCLQATKLALLSLFGFFVIPFAIFTGLSGGGGLPHWTSPAWFCLAPFAGIGLAKAWTTQHHRLIRFLFIFQVVLCCIGFGFVLSGGINSDLVKSNPIADLYGWKLAGEKAAQLSQANKASGIAVQNW
>A_aquaticus-Field-M-hindgut|ORF64_GH3(56-294)
MSKATMNPGPITLDVVGQVLNAEDRRRILHPLTGGVILFGRNFANRKQLTKLTADIKKLRPDVLISIDHEGGRVQRARTDGFTHLPAMRKLGELWGVKHQSTHAAESAALAMAAATACGYVLAAELRACGVDFSFTPVLDLDFGRSGVIGDRSFSRDPQIVFALAKSLNEGLRLGGMANCGKHFPGHGWAEADSPVAIPVDERSLQEILNDDAKPYEWLDLSLAAVMPAHVIYPKVDSNPAGFSKIWLHSILRQELGFEGVIFSDDLSMEGASVAGSVVKGAELALEAGCDAVLICNRPDLADELLSKLKVSKAKLAESKKRLNRLMPSTLAGSWDSLQNEPE
>A_aquaticus-Field-M-hindgut|ORF65_GT19(1-141)
LIPVATPRLREPLEQLLLKTKNSHPDIWIHLLDGMADEVLEASDVVLIASGTATLQAALWKKPMVISYKVPWLTAQIMKRQGYMPYVGLPNILCGAFVVPELLQDDATPEKLAGALQDWLDHPSKVAALQERFAQMHKTLRRPTGLLVAQAVSQTIASTRKQRATQ*
>A_aquaticus-Field-M-hindgut|ORF66_GT19(1-150)
GEASGDLLASLLLQGLRQRWPEVSAVGIGGPKMLEQAFKAWWPSHKLSVFGYVDALRHLPELLGLRRELRQRVLEEKPDVFIGVDAPDFNFALETSLRAEGLRTVHFVCPSIWAWRGERVKKLAAAADHVLCLFPFEPELLAQHGVAATY
>A_aquaticus-Field-M-hindgut|ORF67_GT9(121-385)
MTISVNTMRAIDHWVGVPLCAIASPVVALIDSIKNVFFRGPQTPKRLLFIELSEMGSAILVDPAMRNAQARGAELFFLIFKSNRASLTLLNTVKPENIFTIDSSSLGGLIKDTLRFLWIARWKRIDTVIDLELFSRFTALLTGLCGARRRVGYHIFHGEGLWRGFMLTRKVHYNPHIHITKNFLSLIHAAFAKEIEVPFSKIHIADSEVKLEQAVIHPETLEKVRSRIEKKAKEANISYEHGKNRLILINPHASDLLPQRRWAQQRFSELIQAVHQRYPEDLILITGSPAEFVYVDKVRAVANVKNALNFAGQVSFAELPPLYTLSDVMVTNDSGPGHFSAVTPLRTVVLFGPETPALYGSVGNSIAITANLACSPCVSAANHRKTPCQDNVCMQAITVDQVLEKVIVQLEGADKARGR*
>A_aquaticus-Field-M-hindgut|ORF68_GH23(10-110)
ILIAKEVNIDPVLLLAVISVESNFNPNTKSHAGAEGLMQVMTSVHKDKYAIFGGTSEAAKPEVNIRVGAYILKYLIATAGSLRNGLKYYVGAANAEDDGGYADKVMAERNRLIGLCQNRSSNRFTLNGKDLRS*
>A_aquaticus-Field-M-hindgut|ORF69_GT4(60-196)
MRSASLVLCNSQGTADRLRHWVGRGADAVVRPGLRPDFAPLNPAQRDTALVALQGLGISPPYLLAVSTLEPRKNMAVLVDAFVQLRQQGQLPGHQLVLVGARGWQNEALAAQIEAHRHLGIVQPGYVPDALMPAVYGLAQALVMPSLYEGFGMPVLEARAMGTPVVTANVPELTEAANGRARVFNAHSVDELADAI
>A_aquaticus-Field-M-hindgut|ORF7_GT9(3-137)
SVWFTKQFPADQWISFIHSMPDGIFVYLLGAPDDFELCEEIHSQCSHLDVINLAGKLNFLDSTALMKDALMNYVNDSAPMHFASAVNAPVTAVYCSTLPAFGFGPLSDISFIVETKEELDCRPCGLHGKTACLLEHFNCAHQI
>A_aquaticus-Field-M-hindgut|ORF70_GH23(50-173)
TQYAYEQKWFSLGVQATIKGRLQNERRLRFPLAHVELFKKYSQIQSVPFTTMISLSRQESAFNPSVQSPVGAMGLMQLMPYTAKDTAKNIGLSYGSDADVFDPDRNVHLGAAYLKQVLAQYDNNRILALAAYNAGPHRVKTWHAQSAGRLDVDAFIESIPFKETRHYVQNILMFETYYQEQLGQPLTLYTQGELNTKY*
>A_aquaticus-Field-M-hindgut|ORF71_CE11(1-100)
KLDFTIDFKHPAVDKTGQRFIVDFAEHAYRSEIGRARTFGFAHEVEALREMGLARGGSLDNAIVLDEHRILNNEELRYEDEFVRHKILDAIGDLYLVGHP
>A_aquaticus-Field-M-hindgut|ORF72_CE1(28-145)
LAPQCPVNQGWSNFSERNNSREMKLLPAASKPMELLIELIHKVIKTLPVDTNRIYITGLSMGGYGTFDAIERYPNLFAAAVPVCGGGDISKANTIARIPTWIFHGAEDAAVNTLHSLDMADALNKAGAHPGLTIYPEVGHFSWLAAYSDMLMLEWLFRQHK*
>A_aquaticus-Field-M-hindgut|ORF73_GT30(1-85)
LIVFVKYEFWNYYLNEAKQRNIPLLLISGIFREDQPFFTWYGSFHKKMLECFTYLFVQNESSAALLSSIGFQDNVAICGDTRFDRVIDIAEQFTGIEIVEKFIQNDPVIVAGSTWYDDDAELNHFANTHPEIKFIIAPHDIDEDRILKCLSLYKNAILFSEIMNRESQDMMQENK
>A_aquaticus-Field-M-hindgut|ORF74_GH23(13-107)
ELQTRVEFLDTLWYEAKRAGLEPAMVLGLVQVESGFRKYAISVVGARGYMQVMPFWARLIGDGDAAKLFHMQTNLRFGCVILRHYLEREKGDMFLALGRYNGSRGKPEYPNLVYGARRQWDIKAA*
>A_aquaticus-Field-M-hindgut|ORF75_GH18(8-162)
PGSAAGVFDGIDIDWEFPGVIGQPYNTVSPDDKQNFTLLMAEFRKQLDALGAANNQKYLLTVAIGVGKDKIEMTNPGEYSKYLDWINMMTYDFNGAWAAQGPTDFQSHLYADPASPNYLDPKTGGRSVTSYYNIDDATKLLLNAGVPANKLVLGIPFYGRGW
>A_aquaticus-Field-M-hindgut|ORF76_GT19(6-134)
MKKKLFILAGEASGDLHAAGAIAELRRQAPDLDIFGVGGGHLKALNVRLLYEADQISFMGFVEVAKHYFFLREVFNNIKAAILREKPQAALLIDYPGMNLMLAEFLHAEGIPVIYYIAPQVWAWQEGRVEKIRKF
>A_aquaticus-Field-M-hindgut|ORF77_GT83(16-213)
MQFGQIRQSSALHPGKILLLLIIYGLLWFGTLNYRHLIPSDEGRYAEMAREMLVTGDWVTPRYNGYQYFEKPPLQVWATAVAFQAFGIGDWQARLWTALTGFLTILAIGFTGARIYNARVGWLAAVVLASSPMWVISGHFNSLDMGLSAFLVAALCSLLIAQSSHNKLSCRNWMWACWFFMALATLSKGLIGAAIPAMVFIAYSVSAGDWKIWT
>A_aquaticus-Field-M-hindgut|ORF78_GT51(76-167)
PDRRPRQSRVDPGSPRKSSGSPLVKALLIIGVAAAIVVTLLLGYAFLIAKPNLPKISALTDYNPKTPLRIYTADKVLIGEFGEERRKVIPLNEIPLSMRNAVLAIEDDRFYSHGGVDYVGILRATVTNLRGHLSQGASTITMQVARNFFLSNEKTFSRKIYEVLLAW
>A_aquaticus-Field-M-hindgut|ORF79_GH13_3(27-167)
PVDVERELAQFASWYELFPRSITDDPARHGTFNDVHSRLPMIQDMGFDVLYFPPIHPIGRSYRKGPNNSLTAGPDDPGSPYAIGSDEGGHEAIHSQLGTREDFRRLVVAASEYGLEIALDFAIQCSQDHPWLQQHPGWFNWRPDGTIKYAENPPKKYQDIVNVDFYAAEAIPSLWVELRDIV
>A_aquaticus-Field-M-hindgut|ORF8_CE11(3-274)
MKQRTIAAPVKTVGIGLHSGRKVTIVIKPAPINSGVQFVRIDTPEQSVVPATALAVCDTRLASVIQKDGVRVSTVEHLLSACAGLGLDNLLIELDGEEVPIMDGSAASFLFLIESAGIAEQEAPRQFVVIKKAVEVREGDKLARLEPFFGFKLDFTIDFKHPAVDKTGQRFVVDFAEHAYRSEIGRARTFGFAHEVEALREMGLARGGSLDNAIVLDEHRILNNEELRYEDEFVRHKILDAIGDLYLIGHPIVGAYIAEKSGHALNNALLRKLLEDPSAYEISSFAENKAPAAYSQENQPLFF*
>A_aquaticus-Field-M-hindgut|ORF80_GH1(2-332)
HLVEQYGSWRSREMIDFFVRYAQTCFEAFDGQVKYWLTFNEINIMLHSPFSGAGLWFKEGDNAEQIKYQAAHHQLVASAQATKIAHQINPDNQIGCMLAGGNFYPYSCKPEDVLMAMDKDKENLFFIDVQSRGEYPYYAKKTFASKQITLQTQPSDFDDLKHTVDFISFSYYASRCASADMNKGNTSEANVVKSIKNPHLPASDWGWVIDPLGLRITINTLYDRYQKPLFLVENGLGAHDTVTADGKIEDDYRIEYLKAHILAMKDAITIDHVPVLGYTPWGCIDLVAASTGEMSKRYGFIYVDRDDAGNGTLKRSRKKSFYWYQKVIESNGEIL*
>A_aquaticus-Field-M-hindgut|ORF81_GH23(50-190)
VYAPSDNLWLRIRDGFQMEPMNSPLEIEQVRWLSARPDYVHRSMARSSRYLFYIVQEVNARNMPTEIALLPFVESAFVTNAKSSAKAVGLWQFMPATGKDFRLTQNVFRDERRDVLQSTDAALDYLQRLYNQFGSWELALAAYNWGAGNISKAQKRNIAAGLPTDYDSLTMPQETRNYVPKLMAYRQIVLDPNAYGIVLPELENHPYFVAVDVGNDIDVALVIKLAEIPAEEFQNLNPSFNKPVILSNANQQILLPFAHAEIFQDNLKNYTKPLASW
>A_aquaticus-Field-M-hindgut|ORF82_GH13_29(2-127)
VFTVGELSSTNLKHFANYSNPKNKELDMGFIFYHLKTDYIDNHKWSYAPTNNFKKFKEVIETWQLYQQKHNSWIANFLSNHDQPRHISRFGNDKIYHYQSATCFAILYIFLRGTPFIYYGEEIGQTNLYNTKIEEFNDIETTNAYKKLRSEGKKDDEIIQIINQKSRDNGRSPFAWNNQKYY
>A_aquaticus-Field-M-hindgut|ORF83_GT41(4-376)
AIQSTPKAKNEKIRIAYLCGEFRDQATSVLMTGVYESHDPEHFEIYALDNGWDDGGVLRPRMKKAFKEMIDISHMTDLAVVKLIQDLKIDILVNLNGYFGEGRQHVFASHPALIQVNYLGFPGTLGAEYMDYLIADPIVIPPDSRQHYVEKIAYMPNSYQANDSKRIISERQFTRAELGLPEAGFVYCCFNNNYKITPETFDSWMRILKAVEGSVLWLIQDNAPAEKNLKAEALKRGISPDRIIFAQRLPLPEHLARHKMADLFLDTLPYNAHTTASDALWAGVPVLTLLGNTFPGRVAASLLNAVGLSELVTHTPEEYEQRAIELARDPLALKVVKDHLAENRFTKPLFDTKLFTRDIETLYRKMVERHEAHLTPEHLS*
>A_aquaticus-Field-M-hindgut|ORF84_GT51(156-328)
MIYSICRIMRTYFWRLLLTSLLLGLSALAVWGYFLDRQVKEAFSQSLWDLPAVVYSRALHLFIDSDISQADLQRELELLQYKEVQHPINAGEYSISTNQISLIRRPFQFDDGSAPELPVEIIFHAGRVKSIQNVQTRKKLAFLRLDPKLLGLIQSDKEQRLFMTKGQFPKLLIDGLIAVEDRDFFQHNGVLAKALLRASITNLKAGRFVQGGSTLTQQLAKNLFLSNEKTLWRKFKEIYFAFILEWRLSKDQILESYLKEIYRGQKDQAEIDGFTLGAQYYFAKPVQELDPAQIALIIGVINGPSFYNPWRYPQRVLDRRNLVLKIMYQKQLIDEPDYLKYIALPLGVQKTGKIATTQPAYLLQLRKELNQKLVQTQRQQGIVVFSSLDPQSQQALEDAVSSQVQTLTEKAGDQLEASAIVIDRRTAQILAIVGGKDPSFAGFNRALNAHRQIGSLIKPLLYFYALSQPEAYSLATTLDDKPLTINFKGKKWQPLNFDKQYRDQVSLYLALTSSYNIPTVNLGMMVGLKNFTHFLQQIDPELSKIPQKPA
>A_aquaticus-Field-M-hindgut|ORF85_AA2(14-112)
LLTNSQDWWPADWGHYGGLMIRMAWHSAGSYRIADGRGGAGTGNQRFAPINSWPDNANLDKARRLLWPIKKKYGNKISWADLMILAGTIAYESMGLKTFGFSFGREDIWHPEKDIYWGSEKEWLQKSGGEGSRY
>A_aquaticus-Field-M-hindgut|ORF86_GT83(1-433)
RIYNARVGWLAAVVLASSPMWVISGHFNSLDMGLSAFLVAALCSLLIAQSSYNKLSSRNWMWACWFFMALATLSKGLIGAAIPAMVFIAYSVSAGDWKIWTRLRLFSGTILFLVITAPWFVLVSLRNPQFLEFFFIHEHLQRFTQDAHSRTGPLYYFIPLLLIGLLPWVLQLPGALIQGWNERKPTFSSTWLLVCWSVVIFAFFSVSQSKLPGYIIPIFPALALLIGKRLERLLGHTNVMPITWQLQALGFAALGCVGFFFLSAIGKQARPDEIDAYAQYVSWIIGALIILITFSLYAAWQSKRNGLQSIVSFAAGFFLCAIIAGTGHENLGRAVSGIDLANRIKNTIPEKVNFYSVRLLDHTMPFYLGRNMIMVEDPDELRFGVDQEPALWLPTLDAFIARWKEDQTAYAMMVPEQFLALQGLNLPMQEVDRDSRRVIVKHPDTSTATPQ*
>A_aquaticus-Field-M-hindgut|ORF87_GT51(40-219)
MQIFFALQIALWISLDPSSTAFQRAERWRLCTWHWTCPVQSHWVPYDKISNNLKRAVLVSEDDIFFQHKGVRVEDMQKAWQKNQQQNQQKTQAGNKSKIALRGGSTITQQLAKNLFLSSEQHYLRKGQELIITGLLELILSKQRLFEIYLNSVEWGEGIFGIGAASQHYFATSPATLDREQAAALASALPAPKCFDKQQYCRRGSINYSARQEFVLENMDRVALAPYPKSGSGK*
>A_aquaticus-Field-M-hindgut|ORF88_GT9(6-169)
MRSERRALRDRLRAKQYDIVLDMQALLKSAWLVRQARGVRHGLDWRSAREPLASLFYNVRHRVEFWQPAVIRQRKLAALTFGYQHGGLPDFGLQSFARQAGQPTDLAHVVGSEGLNATDLPRLHHLDNDRGYAVIMPSASSDDKLWPEEDWRAVFRRLRDAGCTLKLLAGNE
>A_aquaticus-Field-M-hindgut|ORF9_GH43_28(6-111)
MEPAPWGNFIEGAWMTKHNGKYYMQYGAPATEFKGYANGVHVGDSPLGPFVYQKHNPMSYKPGGFVIGAGHGNTFEDNYGNYWNTGTCKISVKDRFERRIDMFPAGFDKDGIMYSNTAYGDYPVLLPTTKRDHTKNIESAWMLLSYKKKATVSSSENCAEVQTHRVDNSGKKVFENICYEADNLTDENIQSYWSAKTSNKGEWLQIDLGKRMRINALQINYADHK
>A_aquaticus-Field-M-tissues|ORF1_GH13_9(1-174)
GLRVDAVASMLYLDYSRKEGEWIPNTYGGRENLEAVSLFKELNEEVFKLFPDCQTIAEESTAFPGVSRPVYTGGLGFGMKWMMGWMNDTLKYFEKNPTYRKWHQDQLTFSLVYAFSENFMLPLSHDEVVYGKHSLVNKMPGDEWQRFANLRLMFTYMFTHPGAKLTFMGGEFGQTAEWNFERSLDWHLTEFAPHKGMQACVSDLNKMYKTEAAIYDKQFAPEGFEWIDASDRENCVVSYCRKGFSETETILVVLNLTPVPRDNYRLGVPHAGTWHEIHNSDAPQYWGSGVGNHSMDIPSEHVHAHGRDNSIVLNLPPLAGIVLKTK*
>A_aquaticus-Field-M-tissues|ORF10_GH43_12(4-122)
MKYPNPLIPGFNPDPSIVRVGEDYYLATSTFEYWPGIPVYHSKDLINWTLIGHVADRVGQLAPNAPTNLGVWAPTIRYRDGVFYVVVSDAMGRGTLIFTATNPAGPWSDGTVTTMKGIDPDLAW
>A_aquaticus-Field-M-tissues|ORF100_GH13_13(291-672)
AQGQWLAPHLIRWPGAAAAPDSRYALLYARQGGLSAVVGQPPTGVHAQIALRAHTTGLPESLAQRFKFVAPGVDLALPGTALAQIDVLLQGELVLAELAPDGTVRRATALQTPGVLDARYAAAALRQDLGAVASPQGTRFALWAPTAHNVWVCLHPAPGAAAAARALPLRRDRRDGVWQALVPPARAGQRYTYLVDVVQRGTGLVRNRVTDPYSLGLDADSRHSVVTPLDAPTWQPTGWANAPAAPPLAAPTDMVIYELHVRDFSIGDASVPPALRGKFGAFTQVNSNGMQHLKRLAAAGLTDVHLLPVFDIASIPERGCLTPDISLLKLAASDSEAQQAAVSATRAKDCFNWGYDPLHYTVPEGSYASDANDPAARTREFRAMVLALHRLGLRVGMDVVYNHTPASGQHLHSVLDRIVPGYYQRLNAQGAVERSTCCDNTATEHRMMGKLMVDSVLTWARDYRIDSFRFDLMGHQPRALMEDLQRQLKARTGRDIQLIGEGWNFGEVAGGARFVQASQLSLNGTGIGSFSDRGRDAVRGGSHDDSGERLASAKGWAHGPGTDARMNLSQSDGVRVALAGSLRSYRMKDASGQTVALEAMRYGGDQPAGFASQPAEVVNYVENHDNATFFDISAHRLPADTPREDRARVQLLGAAVVAFSQGIAYFHAGQDILRSKSGDRNSYDSGDWFNRLDWRYQDNGWGAGLPPQQDNGHDWPWLKPVLADARIKPTPQDITWSRDAFADLLKIRASSRLFRLTTAEAVSARLHFLNTGPDQLPGLVAARLDGRGLADAGFDEVVVLINANPQTVELSAPALVGQPLQLHPVHRAAGAADQRAAQAQYEPGTGRFTVPARTAVVFVAP*
>A_aquaticus-Field-M-tissues|ORF101_GH92(229-423)
MRKLLVSFGLLISLSSFAQNYHHYVNPMIGTGGHGHTFPGATMPFGMVQLSPDTRIDGSWDGCSGYHYDDTVIYGFSHTHLNGTGCTDYGDIMLMPTMGEPSFNPKEYGSKFSHANEKATAGFYSVKLDKHNIDISLTASTRVGFHQYVFNNAGQANIILDLNHRDKLLYGEVKIIDAKTIEILRRSEAWAKDQYVYARIEFSVPMTINKAEANQENKNGLYSGTILKLSFSKQVKKGEQISIKVSLSPTSYDGAKINSSEIKSWDFNKVKQDAEKAWNKQLSKIEISETDTDKLAIFYTALYHTMVQPNIAQDIDGKYRGRDNKVHNGEGFDYYSVFSLWDTFRGAHPLYTLIEKKRTADFINTFIKQYEQGGRLPVWELASNETDCMIGYHSVSVMADAMAKGITGFDYNKAFEAAKHSAMLDHLGLD
>A_aquaticus-Field-M-tissues|ORF102_GT35(181-485)
MKDKKTLPEQFAHPYKFDSKYKKSVAYFSMEFGIDQALKTYSGGLGYLAGSHMRSAADLKQNLIGIGILWKYGYYDQVRNADNSMVPQFREKIYSFLQDTKIRFQIEMAGQKVWVATYFLPPTTFNTVPMFFLTTDTEGNDLKTRAISYHLYDANTDVKIEQCMLLGLGGAKFLDELGYEPDVYHLNEAHAVSAVFHLYKKWGNVEEIKKHLVFTTHTPEEAGNEKHHIYQLASLGFFGEVSLPEVRQITNIQDNTFNHSLVALRFARKANAVSKLHGVVSRDMWKEHQDICEIGHVTNAQNKKYWVDAELEKAREKGDGKKISVRKEELKTELFKIVADQVGKIFDPKVLTIVWARRFATYKRPDLLTRDIERFKKLMLNTKYPVQFIWAGKPYPKDEGAIRVFNDLYYLSHHFPNMAIVTGYELALSKALKDGSDIWLNTPVVTREASGTSGMTAAMNASINFSTFDGWVCEFSKHGENSFLVPEAPHEPHDYRDKVDIDNFFTVLENEILPMYYDRPKDWQKLVLNSMNDVADFFNADRMVAEYYEKVYSV*
>A_aquaticus-Field-M-tissues|ORF103_GH13_3(197-427)
PQIDKGTYSIRRIVGQKIYVSADILCDGHDVLQASVQYKQENDKKWNEYRMYSNQYDFFEGNFAVQKQGNYVYYVEAWVDYALNWQYGIGRKIDDNQYVKSELLEGIEYIKPILNKVSKDDKGFLDHLIILFADESQYNKAVEEAKSERLNSIFKQNPVKFLANQSQEYKVYVDRQKALFSTWYEFFPRSASSELGKHGTFKDCENLLPRVAKMGFDTLYFPPIHPIGEVNRKGKNNATVAEPTDVGSPWGIGSQYGGHKSVHPELGSIDDFKSLVKKAKDLGIEVAMDFALQAAPDHPYVKEFPQWFKWRPDGTVQYAENPPKKYQDILPIYFESDDWKNLWKELLNCALYWVEECDIRIFRVDNPHTKPFYFWGWLIAEIKKKHPDVLFLAEAFTRPKIMHELAKHGFTQSYTYFAWRNSKHELQDYVNELTKSYQKEFFRPNFWPNTPDINPFQLQGSNESMHLQKYFLAATLSSSTGIYGPVFEYMVHEGLPGREEYMDSEKYQIRNWDWKYENKITMLITKINQIRKEQPSLQQTNNVEFCDTDNDQVVAYYKHDDDKENETLMIASLDAYYTKHAWVKLPLYSLGINAGHPITVIDLITGNSYIWDKEWNFIELHPSLPFHLFKIIK*
>A_aquaticus-Field-M-tissues|ORF104_GH3(2-133)
CMTKHFAGGGPQKEGLDPHFAFQKGQVYPGNNFKYHLIPFEGAFAAKTASIMTYYGLPIDQTSENVAFGFNKDIVTGLLRGKYHYNGVVCTDWGLITDAHLDSNVVWVARAWGVENLSREERVKKVIDAGVDQFGGENCPELVVKLVKEGKISEKRIDESIKRLLRQKFELGLFDNPYVDVEKAEQMVGKEEFKKLGEATQRRAMTLLKNQANLPLKNGLKIFAKNINPSVVALYGTPVDSPEKADIAILRLNTPWTPVDSKIPMARGFHHGNLDFDEKEKQEILAICKTVPTIVDIYLDRPAVFPEINAAAKGVFADFGASDAAVLDVVFGKAKPEGKLPFELPSSMEAVRNQKEDL
>A_aquaticus-Field-M-tissues|ORF105_GH103(11-321)
QTQEIPLSALQTGFLDAKTIPSIRKLVLPPSGTFKKNWLVYRKRFIEPIRLKAGKAFWEENQAYLTQVEQESGVPAEIIVAIIGIETIYGRQTGNFRVKDVLSTLAFSYPDTPNKAAREQLFKDQLKELILLCWKEAGGSLPGKNSSQGVNSARFNACLNQNSSYAGAIGLPQFMPSSIRSFAVDGDGDGRIDLKQSPKDAIASVANFMKMHGWQAGMPIYFPVQDNAIPAARQLADGEPQLKYTVAELIEKGILSKQQGDLQRGGVEPQSKAMIVDLPYPDKDGTDQAQYVVGLNNFLTIVQYNRSYFYAQSVAEFAEALGYKNRSVVPIEASPKALSSKAVHETAPAKKSSGKKKSKSASKTTG*
>A_aquaticus-Field-M-tissues|ORF106_GH8(28-328)
MTLSTSLRAWLLAIVLATFCSYGICADQDWQQFKNTFIQSGRVVDISQNGISHTEGQGMAMLLAVKNNDPQSFELVWNWTQRTLQVRDDKLLAWSWSPTQGVMDTNNASDGDLFIAWALSLAYTRWQEPRYLFSALQISQSIREKLIRKTNFGTVILPGAFGFEKPEGLKLNLSYWVFPAIAELATLDPAPEWNELKVTGLQLLERAQYGKWKLPPDWIMYKDGLTSPTDGDRFGYDAVRIPLYLIWGNQASNSNMKPFQSFWSSFKGQEFLPAWVDLKTGDIGTYNASLGFHSIAALSLAYPKIDLVQLPNYDSKDGYYSSMLYLFTKSAVEELKK*
>A_aquaticus-Field-M-tissues|ORF107_GH37(77-546)
LQQLFINELKMKKILLVLFASTIVCSNSNAQQNSEVTNNQLFDINGNKINAKNNPNLPQTPEIIYKQLFDDIQSSTIFPDSKTFVDCNPKRQPEAIVNEYLAQKNSTNFSLKTFVDQNFEIPTAKNTAPKIQEKLVQDHIKNLWEILKRNADKKTSGSSLLPLPNSYIVPGGRFREIYYWDSYFTMLGLKESGETALIENMIDNFTFLINTYGHIPNGNRSYYLSRSQPPYYALMIELLASIKGDAVYKKYLPAIEKEYNYWMEGATTLKNNTSYKRVVKLNDGSILNRYWDDLDIPRQEGYKEDKRIANEATESKIATMRFASVQDAENFKSEYKKNIYKNLRAGACSGWDFSSRWFANANKIATIQVLDILPIDLNSLLYKTERVLEKCYTITNQKEKAKLLNTAATFRFKNFQTIFYSKKLDFYSDYNFVLNQTTDVPSAAAIYPLAFINTNNDVVNKMGNKAKIFLQKYLLKDGGIVSTPNKNGQQWDSPNGWAPQQWITITALENTQQKDLAKDIAKRWCNLNTKVYEKTGKLMEKYNVVDLT
>A_aquaticus-Field-M-tissues|ORF108_GT2_Glycos_transf_2(10-139)
MTHASSSHLVLIPSYNPGAQVYDTVRAALAQWSPVWVVVDGSTDGTAEGLQKLAQADPGLRVEVLPRNGGKGAAVLHGVSLAQKAGFTHALCMDSDGQHPAPLIPEFMALSQQHPAGMVLGVPVFDDSAPALRVKGRKVSNWWANLETLWMGIGDSLYGFRVYPIEPLRQVMTGQRWMRRFDFDPEAVVRLCWRGVQPHNLPAPVRYLRADEGGVSHFNYWRDNRLLTWMHIRLMVGFALRLPVLVIRRFTS*
>A_aquaticus-Field-M-tissues|ORF109_CE4(77-197)
MRSDGPSGRWRPTPLVGVSMALHLALAAMLLWQPAWWGWLLAAMVADHLLLMSFGLWPRSSALGANLVRLPAPAVARGEVAITIDDGPDPEVTPQVLALLAERGAQATFFCIGERAERHPALCRAIVAAGHELGNHGQRHPVLASLMGRRGWAREIGDAQRTLTALGGQPPRFYRAVAGLRNPFLDPVLHRLGLRLATWTRRGFDTRCGDAALVRARLLGPLAAGDILLLHDGHAARTPQGVPVILAVLPALLDALADRGLRTITLSRACNAP*
>A_aquaticus-Field-M-tissues|ORF11_GH31(117-563)
DKAFRQTSDSLHLSFNINSSDVFHGGGGVPSKVNLNKQTLNFYNTWVGVYYSVYGLFIANPIGGSNVQSFSVPFLVCSQKYGLLLDSDFPGKLEIDAGATDSTKLLMNMKSSGKWAYYLINGDSNDEILNNYTQLTGRQPLPPRWTFGYMQSKFGYVNQTDAESAVSYLQSQKWPLDAIILDIQWRKQDGVFDWSSYFSSNPEQMMQNWASTGVKTIVHTDPTYELFSIQCPNATTCYQTSPNNTDSTWLFAKKLGYENLPYTSYGSALYDIFNPKVQSWTGNMFKNLINQGVGGIWTDENEPTIFGVNEDSLTYVAGNGFQLHNLYSLVWEKSVYDNFRKDFPAERLFNLSRSGWAGSQRYSVQPWSGDVERSWNGLLPQIPILLNSSMSGLAYMGSYVGGFASSNDYDVNDELDMRWFQFATFSPMVRAHGWRQNTEPYKLQEPFLSITKQYLNFRYQLLPYIYTLAWQNTTTGRPFAMPMDYFDLKSTNGDIRDQYFFGEQLLVAPVLYAGMPQRQIYFPEGKWFNFWTNKPQIGGEYPFPFIPLTINNIPVYAKAGSIIPLTTNWISSTDYYTSDSLTIKFFQDISVPTKTFTLFHDDGKDPNTLTNNRFELIDFKGNTSQDTVSLESIQKQTFTGNVTSRVLTLELENFTSLPKSVTVNNVTIPIVQNPMGFLGNSIAYYNLSAKQLQIRYTWNCATPTTVNVIRDGLLVVTANEPSISTMKLKVYPNPSTKYSHVQIESTISKTGNYQLEIIDVLGKSIFQTNLGKFTQGETLKYTWNSENETGTFFVNLRNEKGEIVTKKMIIL*
>A_aquaticus-Field-M-tissues|ORF110_GT2_Glyco_trans_2_3(27-162)
QTPHFFINETPVNNVITGISNRPDESEMFYRKIQPAMNFWNAAFFCGSAAVLRRSCLMEVGGIAIKTITEDCETSLILHAHGYNSSYINKPMICGLSPETPSDYLTQHSRWAKGMLQVLMHYNPLFMRGLSLPQRLAYFASSYSWLFGFARYIFFLAPSAFLILGLNVYAANWHEMVDFTVPYALSILVVISYFFAGSRQIFFSEIYETVKGFRMIRELMPVLLNPWKQKFLVTPKGKTLEKEQLSWDAFPLFVLITINGISIAIAAIRWNLEPIWHENIIITAIWCCINIWLGLMSLGAFWEKRQIRAYYRISGGGTVLVKALGSSDQVSVEVVDISAGGIGFKLPLSTELKAGDQVTLDAADSYGNAYQFTATIVRMQKEGDHFFCGTQFPPEKIASPEAIAYVYGDSGRWQRVWDESAELKQSKLQLYLLTKLGLKAVRENSAGYFTYIAKSVGKFIVMLFNPYVWFYAITGVASWTIYLLYLAIVYTISLVDHQEARKFPRLQAGEKMTIYFPKLDATLVGWGFDISLTGVGVK
>A_aquaticus-Field-M-tissues|ORF111_GT1(19-415)
MSKVQPPPRGEPGKPKQRILFFAEAATLAHVARPAALSASLDKSRYQVAVACRSDQHHLLPGDVERLPLNSIPSEHFLKALATGGRVFGFDELVRYVEEDRALIEKFQPDLIVGDFRLSLSVSARLARRPYVAICNAYWSPYGPAGAIPLPVLPMTRWLPLSVAGLLFRSAWPLSNRWHAWPLERVRKRFGLSALPELGLRRAYTDADQVVYADVPGLFQTDNLPPTHQFIGPILWAPPAPLPSWWGSLPSEELSVYITMGSSGSERTLADVLAALAGMGGLHAMVATAKRGQQEVREGNAYLAQYLPGMEAARRAQLVICNGGSLTCQQALVAGVPVLGIASNADQFMNMAALEQKGLGLVLRADRLSQSILADAIARLTTQPEFQARAAEMAKTMRDWNSAELFSEIVERLLANCGAPL*
>A_aquaticus-Field-M-tissues|ORF112_CE4(195-333)
MRAAAREAVWSEWSEWSGWLRQATQATRSAAAVVGAAALLALSACTTPAPAPALPPAQAAQAEPPAAPHTSTVAGRNAQWLIVLPGVADSYKTLAAHYLGAEQRDWQIAEANPGQAQPTVGWPVRVPLMESNPLGITPEGVQAVPILCYHRLGPGGAKMSVTPANFEAQLDWLQANQFRVVRLSDLAEFMAGRRALPQKSVVITFDDGYESVYRLGYAALKARSMPATLFIYTDFIGAREALTWPQMEEMQRSGLIDIQAHSKTHRNLTERGRDEPEPSYRRRRLDAELRQPRALIERQLANVGVKVRHFAYPYGDANDAVLQSMRRLGYELGVTVNAGANAFYAPPLQLKRVMIYGEHSLDDFKDRLLGRRTATAP*
>A_aquaticus-Field-M-tissues|ORF113_GT19(5-188)
MAKYFIIAGERSGDLHGSNLVKAIKGADNNAIIKAWGGDLMAEAGAEILKNYQELAFMGFVEVIKNIPQILGFIKECKKQILDFQPDCIILIDYAGFNMRIAKWAKEHQNTSLHAKVFYYISPKVWAWNQKRALKLKRDVDKLFVIFPFEVAFFKQFNYEVEFVGNPLFDAIANFQANPDFLKKHHLEGK
>A_aquaticus-Field-M-tissues|ORF114_GH3(44-161)
SGMFARLAGPEQLIWEKKMNHFNFWTAPSTKSWVKGYNAMQLEAENTRLGIPITIASDPRNHFSANIFSMAATDFSQWCEPLGFAAIGDEKLMQRFADVIRQEYLAVGIREALHPMADLATEPRWPRISGTFGEDAQLSAKLISAYVSGLQGPVLGPTSVAAM
>A_aquaticus-Field-M-tissues|ORF115_GT5(2-270)
MRVLQVCAEMFPLLKTGGLADVTGALPSALASVSAQDGVDGQVAEHVDMRVLLPGFDAILAGLDDAQVVTEWHHRFGAETIQLLRGQIAGGTVVYAIHAPTLYQRPGGPYAGPDQQPFADNHVRFALLGWVAGQLASGADPAWTPAVVHAHDWHAGLAPAYVRNQGARCATVFTVHNLAYQGCFDGAVFDSLDLPTSMFQMDGLEYHGLVSFMKAGLHFADRLTTVSPTYAREICGPEQGCGLDGVLRARAGQLHGVRNGVDDAVWNPST
>A_aquaticus-Field-M-tissues|ORF116_GH42(9-392)
MTAQRLGVCYYPEHWPRSRWAEDAALMKSIGLTYVRIGEFAWSRLEPRPGVYDFEWLREAIDTLHGAGLKIVLGTPTATPPKWLVDRLGDMLALDAQGRPRAFGSRRHYCFSHEGYAAECDRIVTQLAQTFGAHPGVAAWQTDNEYGCHDTVESYSPSALRAFRAWCARKYGDVQTLNEAWGAVFWSMELLSFDEIELPNLTVTEANPSHLLDFQRFSSDRVVAFNRRQTQIIRRHSPDRPILHNFMGSFTAFDHYALGEDLDAASWDSYPLGFLERSPRSEAFKARYMRVGDPDFQAFHHDLYRACGRGRWWVMEQQPGPVNWAPWNPAPAPGAVRMWTFEAFASGAETVSYFRWRQAPFAQEQMHEALLLPNAEPNEAYRAAAQVARELDALDAKVETRRADVVLVFDYESDWAWRIQPQGRD
>A_aquaticus-Field-M-tissues|ORF117_AA3_2(2-530)
MEFDYVIVGAGSAGCVMASRLSEDPNVSVCLLEAGGPDTSVLVHAPLGFAAGAPIGLNTARYETVPQPGLNGRKGFQPRGKVLGGSSAINAMVYCRGHRDNYDNWASLGNPGWDYSSVLPYFKRSENNEATGANRYHGVGGPLNVAYLRSPSPLNDAFLAACEASGLPRTPDYNGRQQEGCWPAQVTQKNGERCSSAKAFLTPNLGRANLKVITHAVTARVLLAEGRATGVQAYIGNELRDIRARREVILSGGAYGSPQVLMLSGIGRGQDLQAQGISLQHELPGVGQNLQDHVTASPIWRTGLGADVTLGVSLPGARRIVGGIMEWRRQRTGLITSNVAESGAFLRTRPDLAAPDIELEFCVAMVDDHNRKTHLGHGYTLHITLALPQSRGEVKLASADPRTGLHIDPRYFSHPDDMPVLVSGVQQAMKIMQAAPFARYQAQLMYPFDPSNRADVERDIRRNADTEYHPCGTCRMGPASDPASVVDHELRVHGIQGLRVVDASVMPTITAGNTNAPSIMIGEKGADLVLGRRALQPATDRPELTAA*
>A_aquaticus-Field-M-tissues|ORF118_GH13_31(77-429)
MFLLIFHLKHLSNQLNLSRMKLKTFFTFLSITISSSTLFAQTKQKVSTSNERKWWKEAVVYQVYPRSFKDSNGDGVGDLKGIIQKLDYIKSLGVDVVWLNPIYASPNADNGYDISDYQAIMKEFGTMEDFNTLLKGMHQRGIKLVLDLVVNHSSDEHRWFQESRKSRTNPYRDYYHWWPAEKGKPAFRPGSFEVDGSGWRYDSLTNAYYLHYFSYKQPDLNWENPQLRKEIYTMMRWWLNKGVDGFRMDVIPFISKDTSFPVITQADLDKNYQGRWDVYEASGPHLHEYLHEMNTQVLSKYPVMSLAEGAGMLKSTALNFVAPERKELNMAYNFDGVSLGYVPGYFKKMGTYKLTDFKKIYSDWDKVFEEKGWGTIYLGNHDQPRMLSRWGNDTEQYKGLSSKVLTTFLLSMRGTPYYYYGDEIGMSNAKFDNIEDYRDIETISAYQQVKNAGGDLKQFIEDQKVGGARDNGRTPMQWNNDTNAGFTTGMPWLKVNDNHTKVNVEAQSKDPNSVLNYFRKMVKLRRTNLALVYGKYTLIDATNESIYAYTREMNEKKYLVMLNFTNKVANLASDVSLKEAKVIIGNYQAPSTNGTLQPYEAVIVELK*
>A_aquaticus-Field-M-tissues|ORF119_GH1(5-185)
MHFSKEDFGEDFKWGVSTAAYQIEGAHDVDGKGASIWDSFSKKSRKITNGHHGQIACDFYNQFPTDLELIKQLNIPNYRFSISWSRIIPNGVGEINFKGIAFYNRVIDLCLELGIEPWVTIYHWDLPEALHKKGGWTNREVLHWFNEYVHCCIKYFGDRVKHWMVLNEPMVFTGAGYFLGVHAPGKIGLSS
>A_aquaticus-Field-M-tissues|ORF12_GT2_Glycos_transf_2(3-126)
MISILLATYNWPQALKLCLESLATQTDKNFEIIIADDGSTESTKHLIESMKALHPASITHLWQEDQGFQKTKILNKAIAAAHGDYLVFLDGDCIVQPDFVARHRALAQKGYLVTGSRVLLNEGLTTELLAWPQWSFERFSSNLISKRLSGGINKYWPLKVKLGNGSWRDYKKFVWRRIKGCNMACWKADAEAINGFDENMTGWGHEDADFIFRLQHHRIRRKSGSWSTEVLHLFHQIHDQSNAAENARRVREKILAKPL*
>A_aquaticus-Field-M-tissues|ORF120_GH20(335-748)
MSQVRVSGPWQRLLQGGRMLLGVACMLGLGVAQAQAQAQAQALNVAKLQMRWELERNAFPADKPWGQGLARFTLTNTGTEPLAAQGWAIYFNCISGVSVGEAVQGPFRFEQVTGTLYRLRPAAGFGGLPAGATTQVGFWHPEPMAKLDKAPSGPYLVLDTNPAQGLAIADYQRLPLTRPEQLDKGPGDPRPVITAEALYQRNARIQPVSDADLPPVFPSPMHFERKAGQLRWAQRPQVIAAAGLGLEVAAANAMLDAHFPAKGPQDGALPLRLVLARVAGETSPEAHTLVVDARQGVTLTSPSAAGMALGLQSLRQLLPLQPTPGALVLPELSLKDAPRFAYRGVMMDVARNFQPKATVLGLLDLMARYKLNKFHFHLTDDEGWRLAIKGLPELTSVGARRGHTLDSREFLPPAYGSGPTAGEGPGSGHYTRADYIEILRYAAARHIDVIPEIEMPGHARAAVKAMQSRAVQRQAAGKADANEFLLSDPADASQYRSAQLYTDHLMDPGLPSTYAFIEHVVADVAAMHREAGVPARSIHVGADELPAGAWERSPASQALMKARQLKSTADLWDYFYTQVDKILRKHGAVASGWEELGAIKAQVNGVGKFVPNPLFVRQGYTLYVWNNVEGAEDLAYRLANAGYRTVLAPATRLYFDMAANKNPDEVGVNWAAYTDLDTVYDFIPFDDIRSTPTNATPRPGFARLTPVGSQYILGLEATLFAETVRDADRLYLLFMPRLLALAERAWSPDPAWARETDPVVAQRQHDAAWSVFVQQLGRQVLPRLDKERPDVHYRIAPPGLAIADGQVRVNQQIPGLMLRYTTDGSEPTSLSPVVSVDGVIPLRGPICVAAFDRNGRAGRASCSNHP*
>A_aquaticus-Field-M-tissues|ORF121_CE9(40-362)
MSNTLHGNMLTPAGWVLGALHFDARVAEVAGVPADPAQNELPCILPGFIDLHVHGGGGHDVMQGGDAAHAIARTHTRHGTTSWLATTMTAPPDEIEQALSAVGEASRARRPGTARLLGVHLEGPYLNPGKLGAQPDCAQAGTLAQVLRWNALAPIKVVTLAPEVPGHLALVSALCQLGMRVQMGHTLGSYEDGVAALGQGASSFTHLFNAMSGLHHREPGMVGAALAHAQFAELIPDLLHVHPGAIQVALRAVPQLYCVTDATSATGMPDGAYLLGRQTVHKCLGGVRLADGTLAGSTLTMDQALRNLVGLGLSLAQASRHVSTNAADYLGLAERGRIAPGCQADLVVLDRQLHITHVFVEGEACELQDA*
>A_aquaticus-Field-M-tissues|ORF122_AA2(75-183)
DPNMANESKCPFNHAAGGGTTNRDWWPNQLNLKILSQHSPKSDPLGKDFDYAKAFKSLDFQALKQDLRALMTDSQDWWPADFGHYGPLFIRMAWHSAGTYRTADGRGGAGSGQQRFAPLNSWPDNVSLDKARRLLWPIKQKYGRNISWADLIVLTGNVALESMGFKTFGFSGGRPDVWEPDEDVYWGSENKWLGGDT
>A_aquaticus-Field-M-tissues|ORF123_PL10(35-170)
YDITDNDKVVSPVPDQPKYKPTQITGIADNILLYQKNNGGWPKNYDISAILTEDQKAKLIAAKNDLHTTFDNGTSYTHVEYLAAAYTTTKVSKYKDACLKGIDYILSAQYNNGGWPQYYPLQKDYSRCITFNDDAFIGIMEVFKNILDGQPDYAFIDEGIKQKIKTAFAK
>A_aquaticus-Field-M-tissues|ORF124_GH23(521-646)
MSGPTPFPVLSAVPGLLLALCMTASTVSATAQPSSADSPIVDAREAARKKDRSRLAALRATVQAAQHPLLPWVEYWDLSNRLAEAQTEEVEAFYTRWAGSYVEDRLRNDWLLELGKRRDYNGIARDFPRFRMNDDREVTCWALLTDHLAGKEVREPARAAWFAQRDMDVGCNLLATALVDAKKFTPEDVWRKARYAVEANRPGVARAAVGLLGNVPAKDINEALDNPLRYVRRAGEVATHTRQEIKLLAVMRLATNDTDVAAAEMDGRGRAAPLPGPLAAWGWAYIGRQAGFKLAPEAAGYYKRAWDALPAADTKSPGWSDETLGWGVRTSLRASRAAEGWPLVTRAVAAMSPAELASPNGAGWAYWQARALRATAKEGPAGDEQREQARKQLAQLAGPLGFYQQLAAEDLGQVLTLPTAPAPSTPAERDATRQTPGFARALMLANIGLRDEARREWNFTLRGLSDREMITAARLACEVSDWQICINTSERTKLEMDVATRYPMPFSSDIQRAAADAGLDPAFVFGLIRQETRFMGQIRSHVGAAGLMQLMPATASWMAKRVGMASFRPEHVLDTATNLRLGSGYLKLVLDDLGGSQAMAAAAYNAGPGRPRRWREGATVESAAWAENVPFLETRDYVKKVLSNAVVYTALLKGQPGSLKARIGTTIGPREVA
>A_aquaticus-Field-M-tissues|ORF125_GT83(6-333)
VVHLALGFSIEFSVDEAHYALYAQHLAWSYFDHPPLVGWIQWPLVALTSSEGIIRLIPELLWVLSCYLVYEVTIEVHYFIRGRNAGYLTSALPSANLCGLLAVLVAIAAPMLHILAIGLLPDTLLAPLSLGLMWMSLRWLSKDQFSIGDWIITGVLLGLAGLSKYTAAFTALALLLVLLSTPRKPWITKVGFWIAALSALLLITPVLYWNWANDWISFKYQLAHGGGGEWLWRRLGTYIGIQILVFGPLFVLGSIVFLKDCMHATKLSLLALFGFFLIPFVIFVSLSGGGGLPHWTSPAWFCLAPFAGIGLAKAWATQHRYWIRILFFIQIALCC
>A_aquaticus-Field-M-tissues|ORF126_GT2_Glycos_transf_2(5-126)
MPTLSVILITRNEESNLDDCLASLEGIAQQIVVVDSNSRDRTLEIATKHGALLAYPADWPGFGPQKNRALDLATGDWVLSLDADERLTPALRSEILTAIHHSAHVDCFAIPRLSWYCGRFIRHSGWSPDYVDRLFKRGTARFSNDLVHERLVPNGQVAKLENPMLHYSFMNYAQVLDKLNRYSTASAEQAFAKGKTSSPLKAVLHGMWAFVRTYVLRAGFLDGPQGFALAISNGQGTYYRYMKLWQLHQ
>A_aquaticus-Field-M-tissues|ORF127_GH13_16(1-149)
DQHHWFAEARKGVDNPYRDYYIWSDTTELYKEARIIFKGMMPSNWHELPESPGTYFFHRFFDSQPDLNYRNPEVLLAMCRVLLFWVAQGVDGFRADAIPYLWKEEGTICENLPGTHAIIKFFRAVLDTVRPGTILLAEACQPPAEVVTY
>A_aquaticus-Field-M-tissues|ORF128_GH3(2-202)
NDSLLRDVADVISTEARAKYNLSTALGFHLQYMGLTFWSPNINIFRDPRWGRGQETYGEDPFLTASMGSSFVKGIQGNDPHYLKAAACAKHFAVHSGPEAGRHSFNTIVDEKDLRETYLYAFKKLVDGGVESIMCAYNRLNDEPCCTSNTLLTNILHKEWNFKGHVVTDCGALYDILDYHKVMDDPAVVAAAAIKAGVNLDCSDLLQKNV
>A_aquaticus-Field-M-tissues|ORF129_GT51(57-208)
MTPRHAVALVGLCLLTQTGLALPSYGEVKAAHRTSDTELLDRDGALLHRLRTDAKVRRGRWRTLAEVSPALRQALVLSEDKRFYEHSGVDWRAVSASAWGNVWNRKTRGASTITMQLAGLLDSEEAGRQPGGRRSIGQKLGQALMARALEKQWRKDQILEAYLNLVPLRGELVGVEALSRTLFDKAPHGLDEREAAVTAALVRAPNATPQQVAIRACGVLRELHPPPESSPCEGIYSYTVDAL
>A_aquaticus-Field-M-tissues|ORF13_CBM63(172-246)
MIGYLLRATLTLVLVVLSACGGGGSDSTSVDTTVGTSNATAADRVSAAGMTPTASTTTTAASARTMGPAHNGTATYYEANGSGACLFDATTDRMVTAMSTPDFASSNACGTYLRVTGPKGTITVKIVDHCPGCAADQLDLSAEAFALIADPSAGRINVTWQPIEGTQTDPVQYRYKEGTSINWVAIQVRNHRLPVTRLEIQPDTSSAWVNVPRSGYNYFEYAATVRSGNLPLRITSSAGTQLVASLSAPQAGLQMMGQAQFP*
>A_aquaticus-Field-M-tissues|ORF130_GH77(12-476)
MNLPQRSSGVLLHVTSLPGPHGIGDFGPAAYHFVDWLQSAGQHLWQWLPTTPIGPGNSPYQSVSAFAGSPLMVALEPLVKKGWLTLGALPAFTEKAVNFEQVVPWRNARLREAEAGFRARATPAERAAFAAWQQAQASWLGDYTLFMALETANAGQCWWQWPAPQRHRDAKALGAARSAHADEIAFWAFVQWCFDTQAAELKAYANAHGVALMGDLPIFIAHHSADCWARPDLYFLDDASQPTVVAGVPPDVFSAEGQRWGNPLYRWDRMAAEDFAWWSARIRRAMDQADVFRIDHFRGFASYYEIPASCPTAVEGRWVPGPGIALFKAIERALGQLPIIAEDLGLVTPDVVELLDASGFPRMKIVQFAFGGDGKHEFLPHNYDPNTVVYTGTHDNDTVHGWWAHGSTPREREFACSYLACGAHDIHWGMLRAAANSVSRLAVFPLQDVLGLGAEHRMNLPGSLGGSNWCWRFTWDMVGTEPARVLGLITAASGRGPLALLHLPTA*
>A_aquaticus-Field-M-tissues|ORF131_GH13_11(187-543)
MPHTSLPLQLDAGRPEPLGAQVRDGGVNFAVFSQHAEAIELCIFDTSGVRELKRYALHGPSDQVFHGFLPGVGPGLVYGLRAHGRYQPEAGHRFNPNKLLLDPCAREIVGAFRWTGVHHGYAQGHPDGLRAMDVRDNALHALKARVPEPPVPAPDTAPRVPTADLVLYEVHVKGFSQLHPAIPSALRGSYAGLAHPAAIAHFKALGVTTLSLLPVHYHLDEPALVDRGQINYWGYNTLGFFAADPGLAQPAHRADPAAVNAEFRQMVQDLHAAGLEVVLDVVFNHTPEGSDAGSTLSFRGLDNAAWYMLREGDASHCENISGCGNTLNVSHPKVTQFVLDALRYWVQVMGVDGFRFDLAPVLGRGRNGFDPNAAFFTALRQDPVLARVHLIAEPWDAGAGGYQVGRFPGRFLEWNDKFRDTVRRYWLYRGVQRGEFARRFTASSDLFHHGQRRPSASVNFIAVHDGFTLADVVSYSAKHNEANGEGNRDGRDGEPCANFGVEGPSSDPDTIALRGRVQRAMLATLLLAQGTPMLGGGDEMGRSQGGNNNAYCANGTQPVGWFDWARADTELAGFVGEVLALRRAEPSLRHDRWFQGHPAAPGERSLVWLTPAGREMQVSDWHDEQSHAFACKILPGQADATHPDGGGSARLLLAFNPDILPTRFTLPPCGEGQWQVLLDSSGQLPRGHAVQGSQVLLVPDHALVVLRHVVA*
>A_aquaticus-Field-M-tissues|ORF132_CBM48(124-214)+GH13_9(278-577)
MLNDADLRALLEARHPDPFAVLGLHADGEGQLWLRALLPGATAVAVLDTKAGRRLAALALRDEAGFFEGTIPRRKNHFDYRLKVDWAHGDSTLLADPYAIGPLLGDQDLHYFGEGTHLRPFEMLGAHPQVLGEGEHALHGVRFAVWAPNAKRVSVVGDFNTWDGRRHPMRSRGNSGVWEIFIPLAAVGDRYKFELIGPGGNLLPAKADPYARAAEFRPGTASVVAPMPAKRNRPPERSHPDTRHQPISTYELHPGSWRRHPDGSFHSWDDLAAALPAYVAEQGFTHIELLPISEHPFDGSWGYQTLGMYAPSSRFGPPEAFGRFVDACHAHGLQVILDWVPAHFPSDAHGLAQFDGTALYEYADPKEGFHRDWNTLIYNFARHEVRNFLVGSALYWVERFGVDGLRVDAVASMLYRDYSRNADEWIPNVNGGRENLEAIAFLKRTNEVLGADAPGALMIAEESTAFPGVSAPTFMGGLGFHYKWNMGWMHDTLEYMAEDPVHRRWHHDKMTFGMVYAYSEHFVLPLSHDEVVHGKGSLLQKMPGDAWQKFANLRAYYGFMWGHPGKKLLFMGQEFAQPTEWNHDSELPWHLLADPASPHAGMQRWVRDLNHFQRQQPALYQRDCEPAGFEWVSAADAENSVFAWVRRGFEGPPVLVVSNMTPVPREGYRLGVPEGHGAWREALNCDAAVYGGSNLGNGGATLHVQGQGAHGRGQSIVLNLPPLATVFLVAV*
>A_aquaticus-Field-M-tissues|ORF133_GT19(2-162)
ACVAGEPSGDLLAAPVLSALNQIPDMAGLEVYGIGGPRMQAEGMRSDWPMETLSVRGYVEAIKQLPAILKLRKELIQNLLNEGRPDVYLGIDAPDFNLGVELQLRKAGIPTLHLVSPSIWAWRAGRIKKISQAVERMLCIFPFETEIYDKAGVASTYVGHPL
>A_aquaticus-Field-M-tissues|ORF134_GH30(2-169)
TNFSLSKDTADVIPVLKQILAINPNIKILASPWSAPVWMKDNGSTIGGGLQTQYYGAYANYFVKYVQAMKAKGITVDAITIQNEPQNPGNNPSMVMSAAQEANFVKNNLGPAFQTAGLNTKIIVWDHNCDNANYPITIMNDAAAKTFINGAAFHLYNGDISALSVVHNA
>A_aquaticus-Field-M-tissues|ORF135_GT9(9-238)
IKTWQQFFSFKKQLQEVTYDTVIETQGLLKSALVCALAKKAPDAVVAGLANATEFSGYEPIAKNFYNHLVQVPIHTHAVDRSRLVMRSAFDWPVIKRADTPQFYGSKIQFDLSKAAIPELTTPYVLFFHSTAREAKRWSNEAWVALGKELASRGYQVVLPWGNAAEKAVSIDLAKQIPNALVPPGFSIEEAFSVIAGAALTVGVDTGLTHLAAVLGLPTVEIYCDSPLWKTEGYWAHHIRNVGDIQSPPNTEEVIKASLELLTRPT*
>A_aquaticus-Field-M-tissues|ORF136_GH13_31(1-274)
VIMDLVVNHSSDEHEWFKQSRSSRTNPYRNYYHWWNAEKGKPPYRYSLFDVNHDAWKYDSLTNAYYYHLFSRKQPDLNWDNPTLRQEIYSIMKFWADKGIDGFRLDAFQFASKDLTYPILPEGYEKNFALYTAMGPHLHDYLKEMNKEVFSKYNVMSVAEGAGNTLKDAHDMVDEDRKELNMAYAFDAVDLPRRTGYSVLKFKEIYTRFDSAFAKKGWLSIFLANHDQARLVSRFGNDSPEFRAVSSKMLTTFLMTMRGTPYYYNGDELAMTNIRFDKIEDYRDVPTLNEYQYQQKIGGSIPDFIEGIKFSCRDNGRTPFQWNAKPYAGFSNVEPWIKVNPNYKTLNAEVQEKDPNSTLNYFKKAVKLRKTYPSQLVYGKYALLDKDNPNVYAYTREAAGKTLLVVLNFSSTNAQTVIDLNISKANILLSNYVSSTMTKVNKNTLALRPYEAIVYQLN*
>A_aquaticus-Field-M-tissues|ORF137_CE11(1-159)
AGVVEQTAPKRFIRVKQPVEIVEGDKWVKLEPMDGFKITLSIEFNHPAFNLAPQKVTVDFASSSYLDEISRARTFGFMHEVEYMRQHGLGLGGSLDNAIVIDDEYVLNPEGLRFPDEFVRHKILDAIGDLYIVGHPLIAAFSGHKSGHALNNKLLRKLLETPDAWEYVSFTDPLDAPSSFHRLPEVV*
>A_aquaticus-Field-M-tissues|ORF138_GT9(1-241)
ALLTGMCGARRRVGYHIFHGEGLWRGFMLTRKVHYNPHIHITKNFLSLIHAAFAQKIEVPFNKIEIPDSEVRLEQAIINPSALEKVRERIEKMAKEARINYTSGKDRLILINPNASDLLPQRRWAQQRFSELIQAIHQQYPNDLILITGSPAEFVYVEKVRAIANVKNALNFAGQVGFAELPPLYTLSDVMVTNDSGPGHFSAVTPLRTVVLFGPETPALYGSVGNSIAITANLACSPCVSAA
>A_aquaticus-Field-M-tissues|ORF139_CE11(3-266)
LQSLTKAVGVGLHSGQRVELTLRPAQPDTGIVFRRVDLPQPVDIPITATAVTDTRLASTISNGGAKVFTVEHLMSACAGLGIDNLYIDITAEEVPILDGSASSFVFLLQSAGIVEQNAPKRFIRVLKTVEVREGEGAHVKWARLDPHQGYKLSFEIDFRHPAVDSTGQSVVFDMDVNDYTRDIARARTFGFTRDVEMMRANGLALGGGLDNAIVMDDYKVLNSDGLRYDDEFVKHKILDAMGDLYLIGKPLLASYVAFRSGHAMNN
>A_aquaticus-Field-M-tissues|ORF14_GH13_9(1-109)
YGRNEVRSFLISNAMYWLERYHADGLRVDAVASMLYLDYSRNEGEWEPNIYGGNQNLDAIAFFKELNETIYANFPDIQCIAEESTSFSGVSRPIYLGGLGFGQKWMMGW
>A_aquaticus-Field-M-tissues|ORF140_AA3_2(1-308)
GAGSAGCMLAKRLTENPSKKVLLIEAGKNDNYIWIHIPVGYLYCIDNPRADWRFKTAAEKGLNGRSLLYPRGRVLGGCSSINGMIYMRGQAGDYESWVQATGDDSWSWENALRRYKSFEDYHSAANEWHGKGGEWTVSRQRLRWPIMDRFKEAAVEAGIPASEDFNCGDNFGVGYFDVSQRAGWRLNTSKAFLRDAAKRPNLTVLTQAVVSKLKIDPATKNCLGVEYIKDGQSREALCAIEQGGEVLLSAGAIGSVQILERSGVGAAAHLSQLGIPVIADLPGVGENLQDHLQLRMVYKVNGIETLNTKANTLFGKMMIGLEY
>A_aquaticus-Field-M-tissues|ORF141_GT2_Glyco_tranf_2_3(50-272)
MTTALALLLGYAFFYPLFMAYLWMVGAIHYYFHYERKDPPLDQPPPLDYPPISVVVPCYNEEDNVRETLHYALSLDYPEYEVIAVNDGSKDATAAILNELAAVHPRLRVLHQASNQGKAVGLNTALTMARYEYLLCIDGDALLDPYSAKWLMRHFHGSPRVGAVTGNPRIRNRTTLLGRLQVGEFTAIIGLIKRAQRTYGRLFTVSGVISAFRKTAVVQAGYWSDDMLTEDIDISWKIQLQHWDVRFEPRALVWILMPETLRGLWKQRLRWAKGGTQALMRNAWIVGHWKHRRMWPVYAEYFLSVVWSYVMAFIIVSWLLSLLLPGLLPAMDSPFVPGWHGVVLGVTCMLQFATSKLMDSQYDVDLGKNYFWMIWYPLAYWLLNIGTTVVAFPQGVLRRKGKRARWVSPDRGVRA*
>A_aquaticus-Field-M-tissues|ORF142_GH153(10-253)
DLPRENPLRQQRVLALGRQGLPEQQGYIRLSPYSAEARQTIREIYQDLARSVQFDGLLFHDDATLSDVEDVSGPAMAANRAMGLPDSLPALQQDEAALQRWNDSKIKLLDDFTLELAQVVRTWQPTLKTARNLYAGVVMNPATESWFAQSYVTALQHYDRVAIMAMPYMENAAQPRLWLRQLFDKVKAVPGALDRTVFELQARDWRNGKPIPTREMAEVVDELHTRGARHIAYYPDDLFQDQPRLADFKAAFSMRSRPEQ*
>A_aquaticus-Field-M-tissues|ORF143_GH13_3(1-107)
YAENPPKKYQDIYPINFDNDPVGIHFEVLRVVKLWISRGVKIFRVDNPHTKPVAFWEWLIGEINREFPDVIFLAEAFTRPSMMHALGKVGFQQSYTYFTWRNSKQELESYLRELAHDTADFFRPNFWVSTPDILTEYLQFGGPAAHKIRAVLASMCT
>A_aquaticus-Field-M-tissues|ORF144_CE9(1-183)
ILPGFIDLHVHGGGGVDIMEGGRAAESVARLHAQHGTTAMLATTMTAPMDEIESVLAALGPCCRQGTPGTARLLGVHLEGPYINPGKLGAQPDDACRAVLSQIEKLGQLAPIALLTLAPEIPGHMEIIRALSDAGIRVQIGHTLGSYEDGVQALQQGAAGFTHLFNAMSGLHHREPGMVGAAL
>A_aquaticus-Field-M-tissues|ORF145_GT4(3-133)
CPNDEKLLVHISNFRKVKRIEDVIHVFEKLKKLVPSKLLLIGDGPERPFMEQLSRDLDICSDVRFLGKLDAIEEVLSVADLFLMPSEKESFGLAALEAMACEVPLISSNAGGLPELNVQGVTGFMSNVGDVEDM
>A_aquaticus-Field-M-tissues|ORF146_GH65(5-159)
MAFFIENIYLPFDEERQVYLQQEGFLDKELLPVDAIADERPINQKWSWDRILRSCFIKQADVLQGLYFFEEDFTEDEVRRNFDFYEPMTVHESSLSPCVHSILAAKLGKNEKAYEMYQRAARLDLDDYNNDTEDGLHITAMAGAWMSIIKGFAGMRVRDGKLSINPTLPEGWKSFTFNIGFRENSFEITVSSATTTVKNISGKTTEILLNGEVLLVK*
>A_aquaticus-Field-M-tissues|ORF147_AA3_2(6-295)
SQRAGWRLNTSKAFLRDAAKRPNLTVLTQAIVTKLKIDPATKNCLGVEYIKDGQSREALCAIEQGGEVLLSAGAIGSVQILERSGVGAAAHLKQLGIPVIADLPGVGENLQDHLQLRMVYKVNGIKTLNTKANTLLGKMMIGLEYLFKRSGPMSMAPSQLGAFAYSSPEQKRANVEYHVQPLSLEKFGEDLHSFNAFTASVCNVRPTSRGCVHINSIDPEAPPVISPNYLSTDEDRKVAAESLRLTRKIVQQAALGPYAPEEYKPGVQYQTDDELVKAAGDIGTTIFHPVGTCRM
>A_aquaticus-Field-M-tissues|ORF148_GH65(8-281)
MYSFIRPETRRSIAPMGLSSQGYNGHIFWDSELWMYPTLLALQPELAKSCLDYRSDRLQKAKQKATIYGYKGAMFPWESDDTGEEATPTWALTGIFEQHITADVAIAFWNYYALTQDKSWLRSEFKVLKETADFWVSRVVKNTDGSYSILNVVGADEYAQHVDDNAFTNASAIEALRNTIKAAAILGEPVNPRWIEVSDHIVIHKENGITQNYKGYSGQTIKQGDVNLLAYPLHIITDRAQIIRDLAYYSEKVDKKDGPAMAHGILSVLYARLGDRENAYEH
>A_aquaticus-Field-M-tissues|ORF149_GH25(1-116)
HYYRPNENSLEQAENFIKTVKLYKGDLPPVLDIEKLPENQSIDSLKVGLKRWLKRIDEHYKVRPIIYTGEKYYTDFLKEDFPEYTFWVANYNFFVENIKEDWLFWQFTEKARIGGIEERVDLNIYNGTPKMLKYLTISH*
>A_aquaticus-Field-M-tissues|ORF15_GH13_31(62-411)
MGEYFFQKVFFTCFLHLLNSFNSNCQKIPIYMSATQKKWWKEAIIYQLYPRSFQDSDGDGIGDLKGITQRLDYLKSLGINAIWLNPICASPNDDNGYDISDYKEIMKEMGTMKDFDEMLDGMKKRGIKLIMDLVVNHSSDEHEWFQQSRSSRTSPYRNYYHWWNAEKGTPPKRFSLFDVEANAWRYDTLTNSYYLHYFSRKQPDLNWENPKLRQEIYDIMKFWIHKGVAGFRLDAFPFMCKDTSFPSLPKKFNGDWVKYYGSEPRLHQYLQEMNQQIGKYDIYTVGEGGVIQFDEVMKFIDEDRHELNTLYHSEHTDSYGRKKEDASMYDATNKNLIALKSVFTKWDSLFATKGWNTVYFTNHDHSRAVSRFGNDAPQFREASAKMLYTFLLTQRATPYLYWGDEIGMTNIRFKNINQYNDIQTRNNYQYLLNTDKKKADEFLNSQQELSRDNSRTPMQWNASTNAGFTTGKPWLTVNDNHIKINVVEEEKNSNSILNFVKKLIKLRNANKDLLVYGKYTLLDRNNPNVYAYTRNTDKQRVLVLLSFKEIGGEFEIPINFKLGKELINNMQPLKKISNKIIMQPYQACVINLQ*
>A_aquaticus-Field-M-tissues|ORF150_GT28(137-290)
NYTNEVAPDSALEKVRRQLERMNAGALLKKIAEYQPDAIVCTHFLPAEILSRLVRRGELHCPVWVQVTDFDLHRMWVHQGITGYFAANDEVAFRMRSQGIADSQIHVTGIPIMPAFGQALSRQTCAAEYGLDAQKPTVLLMGGGAGMGSLAAVAQRLLKLPLAFQLIVLAGKNAAALRELQQLAAQYPARLFAQGFTQQVERLMACADVAVTKPGGLTTSECLAMGLPMIVNAPIPGQEERNADFLLEQGAALKAIDEVTLEYRVLQLLHHPDRLTLMRAKAQALGRAHAAEQVLRTVLQ*
>A_aquaticus-Field-M-tissues|ORF151_GT5(2-380)
MGLQAYVIDAPHLYVRPGTPYEDEHRQPFDDNHRRFAALGFVAAQLANGLDAQWSPQVVHSHDWHAGLTSAYMTFSRTAHGPRVASVYTVHNLAYQGVFSPHHFGGLGLPNEAFAVDGLEFYGQVSFMKAGLYFADRITTVSPTYAGEIQTPEQGCGLEGLLQARSGVLSGILNAVDDAVWNPATDKLIAATYDTRKMTGKARCKASLQDKLGLAVKPDAPVFGVVSRLTEQKGLHLVLAGLDALVAQGGQLVLLGSGDATLEKALQERAQMHPQSISVRIGYDESFAHQIFGASDVTLVPSRFEPCGLTQMYGLKYGSLPLVHKVGGLADTVVDSSLEDLAAQTANGFVFSSFTLNSFDAAVRRAFALYDRSPEWNRVRA
>A_aquaticus-Field-M-tissues|ORF152_GH13(133-453)
KKNNIQLILRTNDRIFFDTNSNISIDKKGVTITKIYQPKNKKYLIADITIAPNTVVGNANILVKNATQNITIPFELKPRRKGNGTLYAQGLNSADLMYLIMPDRFSNGDPTNDKIAGMLDQTLRRDTVFNRHGGDLQGIQNHINYFKELGITSLWLNPVIVNDMPERTEHGYAFTDHYRIDPRLGGEKAYKNLIDHCHQNGIKIIQDAVYNHVGDQHLFFTEMPDSTWFHQWNTFTQTNYKDQTLFDPHAANIDKKIMEKGWFVKSMPDWNHANKFVENYLIQHAIWTVEEFGIDAWRIDTYAYNDLEFMNRCNKALLDEYPNIYMFGETWVHGVPNQSYFTQNNYNIPYKSNLPGVTDFQTLWGIKDAMQKDFGWDDGINKLYTTLAQDFVYKNANNNVVFLDNHDMSRFYSEVGENMDKYKMALGWLLTTRGIPELYYGSEIGMTGFTNPNDGYVRKDFMGGWKGDKENKFLQNGRNEKENEIFNYIKILSNYRKNCKAITQGTLTQYYPIDAVYVYFRTYQNQKIMIIINTGKYNTTFNLNRFSENINGKKIGKNIITNNTISINNQLTIDAQKIMILELK*
>A_aquaticus-Field-M-tissues|ORF153_GT2_Glycos_transf_2(5-110)
MAFVSIITITYNAEAFLERTIKSVIAQTDADFEYIIIDGGSKDKTLEIAGKYKQFVHKLISEPDEGLYDAMNKGLKQAKGEFVWFMNAGDEIAETTAIQKLKKTYVKDSAIDIFYGETLILDQLNNVLGIRSKVSTHKLPSENLSWEQFSKGMLVCHQAFLPKRVIAPFFLEKNISADIDWEIKCLKNSTTTSRYEGILANYLEGGVSHQQLFKSLKDRYIVLQSHFGLWPNFINHLSMLFRADYFHIFSLAKYFK*
>A_aquaticus-Field-M-tissues|ORF154_CE1(1-138)
GLGTLLYATKHSDMFVAAAPLSAAVWTDAEVMDTKIDNNGWNRWFGDLYGKDLKGQDRLTDYYYKNAPIKIIENGNVEELKKVKFYIDCGDDDFLIKGNMALHAAMIDKKIPHEFRVRNGEHSWTYWRTALPEVLRFVGESFHR*
>A_aquaticus-Field-M-tissues|ORF155_CE1(45-228)
PWQWLTPSAAVALLWAAASNLTHAQSATPPMDEQQSRTVSVTVTGTQRFVLQLPKGYADDTAKRWPVLFFLHGSGERGEDLAKVKVHGPPKIAAADPARLPFIVISPQVSEHHNFDPLLLHGLLQQLRNELRMDPDRVYATGLSMGGWGVWNWAMAYPDDLAAIAPVCGWGDDLQTARMKNVPVWAFHGEADDVVPMTHHLQTVNALRADGGTARWTSFPGVGHDAWTPAYAMPELYTWLLEQRRGVR*
>A_aquaticus-Field-M-tissues|ORF156_GH43_1(22-131)
MPEDSTAHINFDELNNKAISQPLVTHIYTADPSAHVFNGKIYIYPSHDIDAGDAFDDLGSHFAMEDYHVISMDTPQSIAVDNGLALHVNDVPWAAKQMWAPDANEKDGVYYLFFPAKGYDGVFRIGVATSSS
>A_aquaticus-Field-M-tissues|ORF157_GT1(29-269)
ISCSENEIEDPDIPPHLSGMSIDDKAGHAQFRRRFDEVVGPIHDDFNRFLQAHGEQPYPLGTFFDASPYMNLLLYPDAVKFERRHPLPAERFHYLQGCVRHDTNYEIPTFRANNDKPLLYVSFGSLGSGDVDLLKRLINAVGQLPYRALFNVGEHLDEYPDLPDNVQISNWFPQPSVIAQVDAVIHHGGNNSFTECLFFGKPAIVMSYVWDGHDNAMRAEESGHGFKLDRYQWTEDQLAEKLAACLNDEAMRQRLQRTSAQMQSRKGPA
>A_aquaticus-Field-M-tissues|ORF158_GH92(1-230)
LKQYEQGGRLPVWELASNETDCMIGYHSVSVMADAMVKGIKGFDYEKAFTAAKNSAMRDNLGLDAYKKNGFISMDDDSESVSKTLEYAYDDWCIAQMAKAMNKKEDFEYFSKRANLYKLYFDPQTTFMRGKLANGEWREPFNPFMSEHRKDDYVEGNAWQYNWLVPQDPYGLIKLFGSEDKFIKKLDNLFILDQIVEGAEISPDITGLIGQYAQGNEPNHHIPYLYAYVG
>A_aquaticus-Field-M-tissues|ORF159_GT28(168-325)
IMPGLAVAQQLKDAGHRVEWLGGVAASMEARLVPQHQVDFHSVDFGGVRGKGVATQLLFPVRLIKAVRQARAVIKKVKPDVVLGLGGYITVPGGLAAKSCGVPIVLHEQNSIAGMSNKLLAKIAAKVLTGFPNVFTNGVWVGNPVKPAIADLAHPKLRFAERHGVLKIAVIGGSLGAQALNTLVPQALALLPEEARPDVVHQAGEKMIADLQANYKQASVAAQCVAFVQDMAALYKDVDLVICRSGAMTVSELAAAGVASIMVPFPHAVDDHQTANAKLLTDAHAGVCIAQSQLTAQSLADELYALTRDKLLKQAVQARTVAKPNATQDVAQACLIAAR*
>A_aquaticus-Field-M-tissues|ORF16_GT2_Glyco_trans_2_3(21-206)
KQNGGKASALNYGIQNTNAEIIICVDADSQIKSDAISILISYFDDDKVGAVAGNVKVGNEINLITRWQSIEYITAQNFDRYAYDLLNCITIVPGAIGAFKRKAIIDGNLYTSDTLAEDCDMTIRILKQGYKVRSCNAALSYTEAPETFKQFLKQRYRWSFGIMQNFWKHKKLLFSKKNKALGFIGLPNILVFQILLPLLAPLVDLLMISAIFKGYGSSVLQSYFLFMLVDLISAFIAFTFEKEDYKKLVWIIPQRIIYRQLMYYILYRSIRNAFKGDMQLWGTQKRTGNVTLMTN*
>A_aquaticus-Field-M-tissues|ORF160_GT83(16-229)
MQFGQIRQSSALHPGKILLLLIIYGLLWFGTLNYRHLIPSDEGRYAEMAREMLVTGDWVTPRYNGYQYFEKPPLQVWATAVAFQAFGVGDWQARLWTALTGFLTILAIGFTGARIYNARVGWLAAVVLASSPMWVISGHFNSLDMGLSAFLVAALCSLLIAQSSHNKLSCRNWMWACWFFMALATLSKGLIGAAIPAMVFIAYSVSAGDWKIWTRLRLFSGTILFLVIT
>A_aquaticus-Field-M-tissues|ORF161_GH3(1-214)
PLIFGMDVIHGYETVFPIPLGLSCSWDMQAVEKSARVAATEASADGICWTFSPMVDIARDPRWGRIAEGNGEDAYLGSQIAKAMVKGYQGDFSKNSNIMSCVKHYALYGAAEAGRDYNTTDMSRVRMFNEYLPPYRAAVDAGAGSVMASFNEVDGIPATGNKYLMTDVLRKAWGFKGFVVTDYTGINEMIEHGMGDLQAVSALALKAGIDMDMVGEGFLTTLKKSLKEGKITQQEIDAACRRVLEAKYKLGLFDNPYKFCDEKRASTEIFTDANRKTAREIAADCFVLLKNQNNVLPLKKSGTIALI
>A_aquaticus-Field-M-tissues|ORF162_GT41(25-617)
MTTTTTPAAAIAPALPQASEARSPEVQAVFQRAAAGMMPLNELLDQAQQWQNAGQNDTAAALYAEWLDHTDSPFKHVAAFNHGTILGAIGRQDEAEAAYARSLTLHPHFPQARLNLGHALERKGQHAEALEQWQTVVNDTRDAGLEQRELCLHALNNMARLNESNRRYDVAEAHMRDSLSIKPDQFDVLQHYVHIRQKQCEWPMYLPVGQVTLNNLLVGTSALAMLSASDDPALQLMAAQRFVAEKVAKPPARALHTLGPQRSGKIRIGYLSGDLCMHAVGLLTAEMFELHDKQRFETFAFCWSRDDGSPLRARIVQAFDHHVRIGGMDDTAAARLITSLSIDVLVDLQGLTNGARPNILGQRPAPVQVSYLGFPGTCALPGVDWIVADRYVMPEALLPFHTEKPLYVPDCYQVSDRQREVGAKPTRAQYQLPEDAFVYASFNNNFKFTEHVFAAWMRVLHAVPNSVLWLLADNEWCRENMLRVAEANGVARERLIFAPRVAPPDYLARFQLADLMLDTFPYNAGTTASDALWMGLPILTLSGRSYISRMAGSLLTAVGLPDLITDTLPQYEKLAMQLGQNPGRVASYRRYLAEHGRSSRLFDMPRLVRDLEDALASLALKARTPN*
>A_aquaticus-Field-M-tissues|ORF163_GT51(117-264)
MFERLKSLPIAKRMSRILLAVDARFDSSVFDSGRRSRETYENFSAVMARFHVSGLPRVGVELACEALTLTVGVGIVAMALAGSAFTMTADKDWLKKADLSVTFTDRHGVEVGQRGIKHDDAVSLEQYPDYLVKAVLATEDRRFYEHFGIDMIGTARALTVNARSSGVVQGGSSITQQLAKNLFLSNERTVTRKINEAFLALWLEHHLTKREILKHYLDRVYMGGGAFGIQAAAEFYFGKSVRDVTLSEAAMLAGLFKAPTKYAP
>A_aquaticus-Field-M-tissues|ORF164_GH16(11-277)
MPERAGWTLVWHDEFEGPDVDRSKWDFDFGNGFVDAKTGEQVPGWGNEELQYYTDSPANVSVHNSVLTIRAVKEAAPVQGCGYTSARLKTRKRDGTALFAKRYGRFEFRAKVPWGKGLWPALWLLPQDEDYGGWAASGEIDVMEIVGEKPHQVLNSIHFGSVFPKRELITHVHDLPGGSLVSDWHVYAVEWEAGEMRFYVDDVLTCTHRFWWSCSRADAAGAGQVPSGPQDINPWPAPFDKPFYLVMNVAVGGNFPGAPNEATRFPAELAIDYVRVYDKAADAAATNNTSDKASRPAQPRGPGLFPWQVAAD*
>A_aquaticus-Field-M-tissues|ORF165_GH17(124-292)
MGSADHAPAVIEPTLSPAEEAALTDEFRTVLRAGIHGLCFSPYVEGQMPGVQVDPEQIRARMEVVWPYTSWVRSFSCTEGHEHTPRIAHELGLKTLVGAWLGTDADINKREIEGVIAVARAGHANIVAVGNEVLLRGDMTEDELLAHIEHVKRELPGVTVGYVDAYFLFEKHPRITAACDVILTNCYPYWEGCPREQAVDYMQSMLQRTQAVAQGKRVIVSETGWPDQGSAFHGAVPSKHGAKRYFIDTQRWAQATGVEVFYFSAFDEAWKVGTEGDVGAYWGLWDKNGSLKAA*
>A_aquaticus-Field-M-tissues|ORF166_GH17(168-302)
MLKSPKPLKLPTGRAVCYSGYRHDQSPDHRSYPSLAQIRQDLQLMQPHWNLLRLYDCSLHAERVLQLIRAEGLPFQVMLGGYLGAETSNPGCPWGAQFRDAQLADNAIENDAEMGRLIALANEYPDIVFSVAVGNESTVGWSDHLVPVPRMIQHVRRVKGGVRQPVTFCENYVPWLNELNDLAEELDFLSVHTYPVWEQKTVHEALAYTQDNVHSVMRRHPGKPVVISEAGWATRSNGRGIPPDHATQEWQAIYLRELVDWTDSEGILCFVFEAFDEPWKGSPDPAEPEKHWGHYTVERRPKQVMHGWR*
>A_aquaticus-Field-M-tissues|ORF167_GH3(91-278)
MKKLILFLFVLNTFSISYSQSKLIDQKVNDLLKKMTIKEKIGQLNQYTDDGNATGPLMVKPNKEKEIKDGLLGSMLNVKGVDRTIKYQELAMQSRLKIPLLFGLDVIHGYKTTFPIPLAEASSWDLSAMELSARIAATEAAANGVHWTFAPMVDISRDPRWGRVMEGAGEDTYLGAKIAYARVKGFQGNKLGDLNSVMACAKHFAAYGLVTGGRDYNSVDLSNRMLWETYLPPFKAAVDAGAATFMNAFNDINGIPSTANKYILRNILKENWKFKGFV
>A_aquaticus-Field-M-tissues|ORF168_GH23(87-185)
LGLMAQPDLRQTGEARLVSWLHERQIATFGMDIEADATDRATAVDPKDLPKQQAALAYWLSRKYRIAPEPLSALVAEAYDQAQLSRLEPTLILAVMAIESGFNPFAQSPVGAQGLMQVMTSVHTDKYQGFGGKLAAFDPVTNLRVGVKVLQECISRAGTLEGGLRQYVGAGNADDGGYASKVLAENAR
>A_aquaticus-Field-M-tissues|ORF169_GT30(35-210)
MNWRRGLYSLLWWAATPLIRRYLKKRARKAPAYLQHWDERFGQARQPQATGAIWIHAVSVGETRAALPLIQAIRQRWPDAPLLLTQMTPTGRDTACQLYPDAEVRYLPYDYPGAVRDFLAIWQPRFGVLMETEIWPNLLHAAQQQGVPLFLANARLSEKSLRGYRRIQGLIVPALRSLTAIAAQSPQDADRLQQLGAIDPQVCGNTKYDFTPPATMQTLAQAFRQRIGQRPVFICASTRDGEEALILQAWQQANVGNTLLVLVPRHPERFDAVAMQAENMGFAVQRRSDNAAIAADTSVWLGDSMGELFAYYG
>A_aquaticus-Field-M-tissues|ORF17_CE1(3-197)
YSGDYSDWVKKVPIIKEQVDQYNLIIVCPDGGFSSWYLDSPIDKKFQYESFINNELVNYIDKNYKTTKSPKARAIAGLSMGGHGSFYIGLQHPNTFGAIGSMSGALEINYIKKGYDTQKRLGDTVTMANNWKTHSLFAMVDTLKPTGQKIIMDCGAEDFCINFNNTMHQKLTASKFPHDYIIRPGNHNWVYWGNAIQYQ
>A_aquaticus-Field-M-tissues|ORF170_GT9(5-157)
WSLSAVERCRLLLSKVFGYQSQGSPQFGVPAALRPDWLPAGQYAVLLHATSRASKEWPEQHWIALGERLVAEHGLQLIIPWGNAAEQQRAERLAAAMPQAMVAPRMNLVEACGLLGHARAVIGVDTGLSHLANALNVPLVAIYTDTDPSKTGVVETAWATNLGGIGQCPAVDQVMQALLARKDMA*
>A_aquaticus-Field-M-tissues|ORF171_AA3_2(2-344)
MLDYIVIGGGSAGCVLAARLSEDPKVQVALLEAGSTDKSTLIHMPFGAALMAATRQSNWCFTTTPQPGLNGRCGYQPRGKVLGGSSSINVMVYTRGHRTDYDHWQQEGNPGWSYSNVLPYFKRAERHAHGSSLYHGGDGPLHVTELAHPSHVSALFVKAAKQAGFSLNNDFNGATQEGVGLYQVTQHNGERCSAAKAYLTPHLDRPNLHVITHAQVSRILMDRKRAVGVEYHQGGEVKQLHCEREVLLCAGAIQSPQILMLSGIGPRAHLTEHGIATMHELSGVGQHLHDHVDAMLITNAPKLRETLALTVPGIAKVAKGFVRWRQDRTGLMTTNLAEAGGFIKSQAGEALPDLQLHFVIGRILNHGRTPTLMHGYSCHVCVLRPLSRGSVRLASKD
>A_aquaticus-Field-M-tissues|ORF172_GT28(216-354)
MRKTVDLVYFNAGGGHRAAALALEQVIAREEPDWQVRLINLAEVIDPRGLFRKLTTCEPEDFYNMRLAHGWTLGLRQELRLLQGLIRLCHGSLVQTFQDHWLRTEPDLVVSLIPNFNRSLYESVISTLPGVPYVTVMTDMADLPPHFWIERGQNQHLVCGTQRALTQARAQGYSPDQLSLVSGMILRPDFHDEISFDRRQARSDLGFDPDRPIGVVMYGGQGSSDMLGIARGLRDTQLILMCGRNGKLRRQLKARRPKAHHAVLGFTSDVSLHMRTADFFIGKPGPGSLSEAIQCGLPVLTFENAWTMPQERYNARWIREHGYGLVLQHPRELRTGVLDLLAHLPEFQARVSAVHNQAVFQVVDILRDQLQRSAETPQAPDPQVMRLSGPRDSTRNLPVAAANAGPSSPSSSTGKQP*
>A_aquaticus-Field-M-tissues|ORF173_GT21(8-237)
MPVPPNAPPVSLVRPVRGLETFSEETLAASFHLDYPQYEILFCVQSPNDPIIPLIERLIADNPQRDAKILIGDDYVSANPKLNNCVKGWDAARYDYIILADSNALPPPDYIQTMLAAFKPDTGLTVSMPIGSRPDGFWAEVECAFLNTFQARWQYGAEGIGLGFAQGKNMMWRREVLDRAGGIRALACEIAEDAASTKVVREQNMVVRLVDMPFEQPLGGRTAREVYSRHVRWARLRRVTFPQYFAPEFMNGSFTPVVLGAYAALQFEGNVALTAFAIIASLLAGEMLLARICGWTLSWRMPIAMFMRDILLPV
>A_aquaticus-Field-M-tissues|ORF174_CBM73(99-152)
EYVLDKGQAKVEFSMISNRKMNVEATLHDEHNKLVGSTSAQVDSGSTSLTLDVRSNPGKHTLTLVGTTLDGRTTRQDTQSTQLTGEGAGADYDFVFPEGISGYTAGTKVLQPKTNEVFECKPFPESGYCKQFSPSANGYEPGVGAHWHMAWNKL*
>A_aquaticus-Field-M-tissues|ORF175_CE11(4-275)
MMKQRTIATPVKTVGIGLHSGRKVTISIKPAPVNSGVQFVRVDTPEHSVVPATALAVCDTRLASVIQKDGVRVSTVEHLLSACAGLGLDNLSIELDGEEVPIMDGSAASFLFLIESAGIVEQEAPRQFVVIKKPVEVREGDKLARLEPFFGYKLDFTIDFKHPAVDKTGQRFIVDFAEHAYRSEIGRARTFGFAHEVEALREMGLARGGSLDNAIVLDEHRILNNEELRYEDEFVRHKILDAIGDLYLVGHPIVGAYVAEKSGHALNNALLRKLLEDPSAYEISTFSMNKAPAAYSQESHPLFF*
>A_aquaticus-Field-M-tissues|ORF176_GH24(434-571)
MGEKHSTIKIQIVDLLGNPISGLATLIRSDRKSFHAAKSDGNGFIEFSIQQGLDLYLDVEHWVTRKMKPVAKFFSGKEEITLRLVSPKLKQKASTRPKTAPGGYIRGEYIVKPGDTLAAIAKASGVALDLLVQVNNIRDKDKISAGQVLRIPPVKARSMGVQPHSKPNALPAHARNPSGSEDTGSTIVTPVPATSNSGNPVSVIPSVQAAIIFPIAVKPINDAGGAFSYNDWTKGVAVNAACFGRGRKKKGGGIRKHAGRDLYTADVSGVGRVDSDKLVAVRAIAPGTVLRVENFYQKTHEIAIRHKTSDGREFIARYGELDPKSITVKKGEPVLQGQQLGRTGVLRESNGSAMVVTRGKSISMLHFEIYSGRLGLDNADNLSGSSGEYMRRGDLLDSLPILQEGYLNTFRSGPPTLAPTQSGARRPVGQLHLSTLGQEFIKAYEKLRLNYYNDAFGYCTVGWGHLTNGKKSCSSQGIVVGSKIDLDTAKSLFEDDISAPQSSVKAAIKVPLYQHEFDALCSLSYNVGDIGVKAPNLCRLINDGKYSDAAKEFLDITNDGLAGLVIRRKQENAMFLRADYDSTH*
>A_aquaticus-Field-M-tissues|ORF177_GT81(59-285)
MKHATAQLLRYLRGLWERAVDQTVHLLGLRTAQPGRFSVPAPEPPAPPAPALGLRGYATVVIPALNEAKRIAEVVAYALADEATAEVIAIDDSSIDHTAELARQAGARVMTSSMLGKGRSMRDGIAPAQSQLLVYLDGDLAGLRPGIITDLCAPLLRGEADFVKASFGRGGGRVTELTAKPMLQIFFPEVARFKQPLGGVIAVRKTLMQSLQLEEGYGVDVGLLIDAHLAGASLAEVEIGSLEHDSQPLNDLVSMANEVARVIFSRARAAGRLHVEQITAMYESQSQAASDIGHVLTRRKQRHRLLLLDMDGTITPANFVTELARATGHEAGLAALREQNPDEDSVQSERIAAQFQYVHKHLFEQVAHSLPLRDGVIEFVNQVRRRGFMVGVVSHSYFVAADILRRRIFADFAMAHNVVFDNGVCTGQMRINPAFLAAPMLTTAPAACKSQVLRHFTADTQMPHVDLTWVVGTQAQDLPLMRLANRAFAIEPHTIDLAEEPEVTSITSFEQ
>A_aquaticus-Field-M-tissues|ORF178_CE4(25-140)
MLYPVKIPWLIKKWVYPTYTWSLPADEKKIYLSFDDGPHPQATGFVLDILKQYNAKASFFCIGKNVEAFPEIYKRILLEGHAVGNHTHNHLNGWKTNDADYFNNIKQASQYIDSGMFRPPYGRITRFQAKHIREKLGLRIIMWSVLSGDFDINISPTKCLQNVKKNAENGSIIVFHDSEKALERMRYALP
>A_aquaticus-Field-M-tissues|ORF179_GH23(126-219)
MRNRTAADTPAPGPAATRQVVPRGEPAHSGSAQRGQLSRRHACLGAAALCLLPRSAFAGGQAEEPLADAVRTALSAAIANPAPPKPAFGNIDERLAYLRWQGAMSERLKRRKSELQTRVEFLDTLWYEAKRAGLEPAMVLGLVQVESGFRKYAISVVGARGYMQVMPFWARLIGDGDAAKLFHMQTNLRFGCVILRHYLEREKGDMFLALGRYNGSRGKPEYPNAVFGARKQWLV*
>A_aquaticus-Field-M-tissues|ORF18_GT41(29-620)
MVINMQHETRLHQINAMMARDFNSFGRFQSLPLEQIICEAERYQSQGDSKSSAALYKNWIAGNPANLFLHAAYFNYGVALAKSGDHLGAINATRECIRLKPDFQPPYINLGRLLEDAGQSGDAVKQWLTLTDQLREINGTSVKNKLIAFQQVARVLESHQLDVPAEDALRQALEISIHQPEVIQHWIALRQRQCKWPAVEGWEHASPHALMAGISPLSLANLLDDPMFQLARAWKYSKDFIKPLDKATRPEAHVPGARPRHEKLRIGYVSSDFREHAVGFAMTDVMEEHDRERFEIYAYYCGIPRVDPTRQRIEKAVDHWLDINGMSDEQVALRIREDEIDILIDLNGYTKDARTRVFAHRPSPIAVNWYGFPGTMGSPYHHYIVADDYIIPSDYEVFYSEKVVRLPCYQPNDRKRIVSPNTPVRADEGLPDDAIVFCCLNGMQKITPRVFEDWMTILSGVPNSVLWLLGGSEDADNRLKAAATTYGITPERLIFSQKKPNPDHLARYALADLFLDTFPYGAHTTAADAMWMGVPILTVPGQTFASRVCASVITAAGIGDLVCPSREAYVVKAIELGRNPHQISALRERLLAGRQSSRLFDTPSLVRDLESLYGSMWDDFEKGALPIPNLSQLDLYHEIGVDLAVDGAQAGDFQSFVGLYQEQLGRRNALYPLPHDQRLWPQKS*
>A_aquaticus-Field-M-tissues|ORF180_GT4(193-340)
MKVAFGASLLDRGLSNPKQDGTDGIGQYCQELLNHFEEIKNSPEIAPYSFGQTKSHCNATLLPAYPYHVASSFSPLHQEPFFQDVDLIHATDQFIPIANKPLLATVMDVIPLSHPQFLKSQSRYLKSFLWKKLTQRADRIITISEFSKTEITKHLGFSEDKIDVIPLGVDRRFFQRISDADKQNTLRALGITTPFFLFLGSIQPRKNLTRLLEAHSNLPQLLTQKYPLVIAGKLAWDDGKTLALIERAVSEGRAKWLNYISEDQKRCLLQSAKALAFVSLYEGFGLPITEAFASELPVITSNCTSMPEVAGDAALIVNPLNTQDITNALLRLIEDSALVKNLKAQGLIRANLFSWQQNAERTRTIYEEMIA
>A_aquaticus-Field-M-tissues|ORF181_GH125(1-233)
MKQMIAGLINRQVQCVLIDPYANAFNKNTEGSEWQSDLTTMRPELHERKWEVDGLCYVIRLSYKYWKETGDVSCFNADWQNAMKLIVKTFREQQRKTDKGSYTFQRVTAKASDTQFGKGYGNPMRPTGMICSMFRPSDDATTYPFLIPSNCFAVVSLRQLAELEKVVLNDNSFSVECDGLANEVDAAIQKYGIVNHPVYGKIYAYEVDGFGNYLMMDDANVPSLLALPYLGYVN
>A_aquaticus-Field-M-tissues|ORF182_GH31(8-339)
GVRLGVMHKGGFVHDAQTHTPVLEQFWDGVGAHLDFSNKDTLRWWQGKLKQQVLDYHIDVGWNDNNEFCILNDAACCAGFGQPLPMHRARGLHSLLMTRATYEAQALHQPGEAVYTISRGGSPGIQRYAQTWSGDNTTGWETLRWNIRTGLQMSLSGLFNVGHDVGGFAGPSPGPELLVRWVQACCLNPRMVMNSWKTDGSINLPWMHPSVTAEVLSALRLRYQLMPYLWQLFERAHTAHEPLVRPTFYDFAHDPHTFADCDDFMLGAQLLVAPVVEPGATKRRVYLPCFDDKLAASPHQTSQCWYDFYSKTPYAAGQWHEVDAPLGRLPLFARHGAAIALAH
>A_aquaticus-Field-M-tissues|ORF183_CBM48(25-111)
FPMVLGETDVWLLGEGTHLRPYEVLGAQLCTLEGVAGTRFAVWAPNASRVSVIGSFNFWDSRRHPMRCRRECGVWELFIPGVEAGATYKYEIRAQNGQVLPGRADPYALQSELRPATASVVGQLPAKVTPSPERQKANALDAPISIYEVHLGSWRRKDGIHWLNWDELADTLVPYVRDMGFTHLELLPISEHPF
>A_aquaticus-Field-M-tissues|ORF184_GH103(2-155)
LDHGDIAPEEFVGSWAGAFGHTQFMPSTFLTTAVDLDGDGRKNIASSAADALGSTANFLHKAGWVHGLPWGFEVKLPDGYSGPSGRTNRQSMSSWAARGITRLDGSDLGGGTAALLLPAGKNGPAFLVTRNFDAVYGYNAAESYALAICVLSDRLRGRPGIQTPWPTDDPGLARAERRELQALLNQRGYEVGEPDGVIGTKTKEAIADFESKAGLKRTGRAGLKVLEALRGR*
>A_aquaticus-Field-M-tissues|ORF185_GT28(7-163)
DEHKKIVLAVGGSLGAKSINDAIAKDIQSFADNSLQLIWQTGKTNAQQYKTIAEDKQNIWVNEFITQMEMGYAAADIVISRAGAMAVTELCVAGKPTVFVPYPFAAEDHQTANAMALVNKQAALLVKDNEVGESLINTVLELCKNEQLQQQLQRNISALAIKNADEMIAHQILFSIK*
>A_aquaticus-Field-M-tissues|ORF186_GH23(11-146)
RMTERGSRYLFHVMEEVDKRGMPSEMALLPFIESAFNPQAMSTAKASGMWQFVPATGRDFALKQNIFRDDRRDVLASTRAALDYLTRLNKKFGDWHLALAAYNWGQGNVQRAIERNQRAGLPTDYESLRMPDETRYYIPKLQAVKNIVLAPEKFNLTLPPVANHPYFLSVNIDRDMDVDVAARLAGLSVDEFKQFNPQMNK
>A_aquaticus-Field-M-tissues|ORF187_GH13_20(104-393)
MKPSRVHTAALAMGLTAGASALAAGNPFDAASHGVYESREADWRNGAIVYQVLVDRFAPPADLQAKRHLYPAPKVLHRWDELPRRGQYLPEARLWSHEIDFWGGDLPSVATKLDHVYSLGADVLYLNPVHLAYTNHKYDALDYQAVSPEFGTRADVKQLAATLHQRGMKLVLDGVFNHMGRNAPAFQNAQADAHSPYRDWFYFGPQYPGGARAWWLAENLPELNLENPRVRDHVYAAPDSVVRSYLREGVDGWRLDVAVDIGFNTLHALTQAAHAEKPGSLVVGEIANYPKEWFPAVDGVMNFTLREIILRVADHRISPRLAAQMIGRMVTESGTDHLLKSWLMLDNHDTIRLATALPDERQRHLAQVLQFTLPGAPNLYYGSELGMTGGDDPEMRAPMRWDLARADNPALVWTKQLIALRKQHRALRVGDYRPITSEQLLAFERHTDRALDTVLVLANPSAHEVTETVMVGNSKLMNTFKLIDALGGPDLALQAGLLQVSLPPGAVRVYTPQASPGGGYSAYKRVQ*
>A_aquaticus-Field-M-tissues|ORF188_GT9(28-294)
TVKPENIFTIDSSSVGNLIKDTLSFLMLARRHRIDTVIDLELFSRFTAILTGLCGARRRVGYHIFHGEGLWRGFMLTRKVHYNPHIHITKNFLSLIHAAFATEIEVPFSKIQIPDSEVRLEQAIINPDALDKVRTRIEKLAKDSGVAYTSGKERLILINPNASDLLPQRRWAQQRFSELIQAIHQRYPQDLILITGSPAELNYVEKVRSVANVKNALNFAGQVSFAELPPLYTLSDVMVTNDSGPGHFSAVTPLRTVVLFGPETPALYGSVGNSIAITANLACSPCVSAANHRKTPCQDNVCMQAITVSQVLEKVSVQLEAADKAKGR*
>A_aquaticus-Field-M-tissues|ORF189_CE14(25-130)
VPVLCQSRLFPTFTVYSQNMKLDILAIGVHPDDVELGCSGTLLNEIKLGKKAGIVDLTQGELGTRGTIETRFDEAGKAAAILGVHARENLKMRDGFFQNDEANKLTLITCLRKYQPEIVIANILDDRHPDHGRAGHMIADCCFLAGLSKIETSDANGNAQQRWRPKMVLH
>A_aquaticus-Field-M-tissues|ORF19_GT35(100-422)
MTESSPASAALTAAIDHHLLNTVGVAPKDAKRDDLMNAIAQTARANLARRWVAGESADQRDKVRRVYYLSMEFLIGRSLGNALQALNLDTEAAGAAHQRAQNIEDIAAMEPDAGLGNGGLGRLAACFLDAMATRGLPSYGYGIRYEFGMFAQAIQAGRQIEHPDPWLADGTPWEFPRHNVHYPVCFGGWVERAESPDAAPIWRHAAEVQAKAFDHVVPGHDTQRVSTLRLWKAAAPAQIDLAAFNSGDYARAAELKNQFENISWVLYPNDSTPAGRELRLKQEYFFTSASIQDILARHLHENGTLDNLADKVAIHLNDTHPAIGVAELMRLLMDGHGMRWAAAWATTRRVFSYTNHTLMPEALETWPVSLLQQVLPRHLEIIFRINHDFLVEIEQHFPGDLDVRRRLSLIDEGGERRVRMAH
>A_aquaticus-Field-M-tissues|ORF190_GH23(71-211)
KANSRSSRAARVNLKNQSVSKVYAPSDNLWLRIRDGFQMEPMNTPQEIEQVRWLSARPDYVNRSMTRSSRYLFYIVQEVNARNMPTEIALLPFVESAFVTNAKSSAKAVGLWQFMPATGKDFKLTQNVFRDERRDVVQSTDAALDYLQRLNNQFGSWELALAAYNWGAGNISKAQKRNIAAGLPTDYESLTLPNETRNYVPKLMAYRQIVLDPKAYGITLPELENHPYFIAVDVGSDIDVSLAIKLAEIPPEEFQSLNPSFNKPVILSNANQQILLPFAHAEIFQDNLKKYNKPLSSWTAVQVSKTESVDQTAKSLGVDADTLREVNAIPKGMRIKAGSTVLIPKTSRRPGDVSSALAENASLSLEKPLPPPPKCPKPAKGAKNAKAAKCAPVKATKTGESALSKGNSSANNAASQHKSASTGLAKSAKNASSATSSSKTSSKGGSNSQ*
>A_aquaticus-Field-M-tissues|ORF191_GH30_1(3-245)
TTSKNDMVLYASPWSPPAFMKSNGSMLKGGKLLPEFMASWSLYYTKFIKAYEKSGLPIGGISVQNEPMATQTWESCVYTAEEERDFLKKYLGPMMQKEGLAAKKIIVWDHNRDLMKQRADVIFSDPEASKYAWGMGFHWYEDWSGGAPMLNNVALVHEAFPTKNLLFTEGCNEKFVAGDYERWSLGERYGRSMISDFNNGTVGWTDWNILLDDRGGPNHVGNFCFSPIHVDSKSGNLVFTNAYYY
>A_aquaticus-Field-M-tissues|ORF192_GT51(58-136)
MRWLAYPIKCLCCAFLAMQLFFAIQIALWTTLDPSTTAFQRAERWRLCGWHWSCPVYSTWTPYNQISNNLKRAVLVSEDDIFFQHKGVRVEDMQKAWEKNQQKTQAGTKSKVILRGGSTITQQLAKNLFLSSEQNYF
>A_aquaticus-Field-M-tissues|ORF193_GT19(1-324)
GGPRMAAQGFEAWWPHSKLSVFGYVDALRHLPELLRIRRKLADRLIRERPSLFVGFDAPDFNFGLETRLREAGLKTVHFVCPSIWAWRAHRVAKLAKAADHVLCLFPFEPDLLRAHGIEATFVGHPLADVIPMEPPRESARIKLGLDESATVVALLPGSRRSEIAYIAPVMAAAAVLMQRQRSGLQFILPVAPGLRALVEPILREHARGVNIRLLDGQAHEALAASDVTMVASGTATLEAALFKRPMVITYRLHWLNWRRMKKMALQPWFGLPNILSQAFVVPELIQEAATPQALSEATLAWLDQPERVAQVQAKFHDLHGQLRQNTAARTIEA
>A_aquaticus-Field-M-tissues|ORF194_GH13_38(68-437)
MKKILLTCILVVIQLAIFAQNKPKPARVSHKKIMTSTHSDKFVVYQIFTRLFGNTQTTNKFNGTRDENGVGKFNDINDKALSELKKLGVSHVWFTGVIEHALMTDYSASGIKKDNPLVVKGIAGSPYAIKDYYDVNPDLAVDVKNRMKEFDALVARTHKAGLKVIIDLVPNHLARQYHSDAKPKGVKDFGETDDQSKAFSNQNNFYYLEGQHFEVPAGVNPPIKPTEIYHELPAKATGNDVFSANPSINDWFETVKLNYGVDYLNGKAKHFEPTPSTWLKMRDILTFWSKKGVDGFRCDMAEMVPVEYWSWVIPEIKKVNPKTIFIAEVYNPQEYRNYIFNGKFDYLYDKVGLYDALRRLMEGHGNANDITGVWQNESGDFANHMLRFLENHDEQRIASKQFAGSAFKAIPSMMLSATLHDGPLMIYFGQEVGVNPTQAEGFSGEDGRTTIFDYWGVPEFQNWVNNHAYDGGKLTGEQKAIRGFYADLLKFVNTSDAVKKGAFYDLQYANNEGQSMGYNDQRIYSYLRYSDKQKLLFVCNFDLNNSYSTTVKIPKHAWETMKLNAFGNYTFNEIFHHTELKSIQATAMDGIKIDIAPNSVLVFEIK*
>A_aquaticus-Field-M-tissues|ORF195_GH13(165-493)
MIKSIKAVFVLGIIQFVSFSILAQNPSITRIDPTNWFVGMKNSSVQLLVYGKELKNASVTLKPYTGVQLKKVQKVENPNYLFLDLDISKLAKAGTLTFEVKTEKGSVTKKYELLNKKAQPLGVNQSDLIYLVMPDRFSNGDTSNDKFADMADTSCDRKNPYLRHGGDIQGVINHLDYLKELGVTALWMTPIIENNQPLTDEGGAKRSAYHGYGITDHYAVDKRFGGNEMYKKLSEEAHKNGIKIIQDAVYNHAGINHWFLKDMPSKDWLNNWASYTNTSYKDQPIFDIHGSEIDKKVTQNGWFTPFLPDLNEKNPLLANYLIQNAIWSVENFGVDAWRIDTYIYNDLEFMNRCNKALMDEYPKIHIFGESAVKTPVSQAYFVKNKLDVPFKSNQPGGLDFVMKVSMLDALNQDYGWDTGVNRLYTTLSQDLLYEDATKNVLFLDNHDEDRFLSVVGEDYNKYKIGLTWLLTTRGIPQLYYGTEILMKNFKNPSDAEVRRDFSGGFAGDTENKFLASGRTEKENEAFNFVKKLASFRKTSDAISNGKLMQFVP
>A_aquaticus-Field-M-tissues|ORF196_GT9(80-284)
MTHSSRTKTEAQKFLVIQTAFIGDVILATALLEKLHYHFPEAQLDFLLRKGNESLLKNHPFVHKVLIWNKKENKYKGIGKLLKEIRAEKYDAVINLQRFASMGFLTAFSGAKQKIGFNKNPFARFFTHQIPHEIQAGVHEIERNTKLVSWFSNEKVFKPKLYVETNEKPEPYICIAPTSVWFTKQFPEEQWVNFLKIIPPKYNVYLLGGKEDTLICQRIINESKNEKVENLAGKLSLLDSASLMKSAVMNYVNDSAPMHLCSAVNAPVCAIYCSTVPSFGFGPLSD
>A_aquaticus-Field-M-tissues|ORF197_AA3_2(5-217)
MTSANTYDYIIIGAGSAGCMLAKRLSENPLKKVLLIEAGKNDNYIWIHIPVGYLYCIDNPRADWRFKTVNEKGLNGRSLLYPRGRVLGGCSSINGMIYMRGQAGDYESWVQATGDDSWSWENALARYKQFEDYHSDANEWHGKGGEWTVSKQRLRWPIMDKFKEAAVEAGIPASDDFNRGDNFGVGYFDVSQRAGWRLNTSKAFLKDAAKRSNLTVIT
>A_aquaticus-Field-M-tissues|ORF198_GH65(83-223)
DKIQFTYEVSASKGQTSTIQKLGGYTVSLNHENTQAAAQNVISKALQIGYTQLLENQIQAWAKIWEMSDITIDGDVKAQQGIRFNIFQLNQTYLGRDSRLNIGPKGFTGEKYGGSTYWDTEAYCIPFYMATKDQQVARNLLTYRYNQLDKAIENAGKLGFKNGAALYPMVTMNGEECHNEWEITFEEIHRNGAIAFAIYNYFRFTGDYSYIPEKGLEVLIGIA
>A_aquaticus-Field-M-tissues|ORF199_GH23(8-113)
MSERSSKYMFHIVEELERRNMPTELALLPFIESAFNPQAMSSAKAAGMWQFIPSTGKYFDLKQNLFRDDRRDVLASTRAALDYLQRLHDMFGDWQLALAAYNWGEGNVQRAIAHNQRLG
>A_aquaticus-Field-M-tissues|ORF2_CE11(4-283)
MIRQRTLKSLTRAVGVGMHSGQKVELTLRPAAPDTGIVFRRVDLAAPVDIPVRYDTVSDTRMASTISAGGDPGAPKVQTIEHLMSACCGLGLDNLIVDITADEVPILDGSAASFVFLLQSAGIALQDAPKRFIRVLKTVEVRQGEGARLMWARLEPFNGFKLSFEIDFDHPAVDATGQHTSFDMGSGRYKRDIARARTFGFTKDFDAMRARGLTLGGSMDNAIVVADNRVLNADGLRYDDEFTKHKILDAIGDLYNAGHPMLASYTGFKSGHALNNLLLRKLFADDAAWEMATFNDASQAPAGFADLAPAW*
>A_aquaticus-Field-M-tissues|ORF20_GT5(2-465)
MAAEVFPLVKTGGLADVVAALPPALIAAGADVRLLLPGMPAILDAVKGAKPVVDMGPMFGALRARLLLATMPGTGVKVYVIDAPQLYKRGGGPYHSADGQDWPDNLQRFGMLGWVASRLASGDADLAWQPNVVHTHDWHAAMACVYMADHLPTQAASVYTIHNLAYQGLFPHVDSGLLGLSSRYLTPAGLEYHGQMSFMKAGLKFAKRVTTVSPTYAREIGTNEFGCGLDGVIRGRGNDVLGIVNGIDADVWNPATDTALAQRYDRGHLEGKRACRQALQADWKLDADDKAMIISVVSRLTGQKGIDLLLEALPALVADGMQLVVQGTGDPGLEGALLRAQQNFPGRVGAFLGYDEKRAHHLIAGSDVIAVPSRFEPCGLTQLYGLRYGTVPVVRRVGGLADTVVDGVTGFSFAAANGFAFRESLGRANTLFQHQPDAWRAMMQAGMVQDLSWKGPAKAYMQLYSELVEGGKKR*
>A_aquaticus-Field-M-tissues|ORF200_GT35(1-250)
GVTPRRWLAQANPGLAALLDARIGHGWRRQLDQLEGLRGSMEIPGFLGAFRKVKRQNKERLATYVQQKLGVTLPVDALFDVQVKRIHEYKSQLMNVLHVVTRYQQILAQPDAQWVPRVVIFAGKAASAYHQAKLIIKLINDVGNTINKDPRIGDRLKVVFIPNYSVSLAELIIPAADLSEQISTAGTEASGTGNMKFGLNGALTIGTLDGANVEMKQHVGDENIFIFGNTTEEVAAIRAQGYQPREIYERVP
>A_aquaticus-Field-M-tissues|ORF201_GH13_9(111-289)
RWDASGIWEGFIPGIDKGTTYKYKIQSNNGGTITEKADPFALYCEHPPHTASVIWDLDYKWKDTKWMDTRKDKNALDKPYSVYEVHLGSWKRNSDGKFLTYIELADQLVSYVKETGFTHVEFMPIMEYPYDPSWGYQLVGYFAPTSRFGKPQDFMLLVDKLHQAGIGVILDWVPSHFPDDAHGLGYFDGSNLYEHPDRRKGYHPDWKSLVFNYGRNEVRSFLISNAIFWLQHYHVDGLRVDAVASMLYLDYSRKDGEWEPNIYGGRENLDTISFLKDFNEAVYANFPDVQ
>A_aquaticus-Field-M-tissues|ORF202_GT51(1-169)
PNIINALVATEDARFVQHSGIDARSLFRVFSGLLTGNSGSTGGGSTITQQLAKNLFKLRQDDSYKGFFYKVPVVRQLVIKTKEWIMAVKLERRYTKQEIMTMYLNTVEFSSGAYGIKSAARTYFSKEPNDVNIAEAAMLVGMVNNPTRFNPKFHPQASKERRNIVFDQMAKYDKISEEEAHRLQGTSIKLEYVPESHNTGLAPYFREYLKDWMKEELKKQGYTEEDLYTKGFKIYTTIDSRMQTYAEESMIENMKFQQAKFNQRWEGRNPWTYLDANTKTYKELQGYIEESAKRSWRYIQMKNADMSKEDIDKVMRTATKMRVFSWQGERDTTLSPLDSIRYYKRFLNTGFISMDPRDGSIKAWVGGINFKHFKFDHVEQSKRQPGSTFKPFVYVGAIDRGRNTCDQIVDQPVTFTPEADGVGSVWTPKNSEGSYSYRSYTLREAIGKSINSISAYLMKELKPQTVVQYARNLGITSPLDPVPALCLGVSDVSVYEMVAAYCTFANEGRYSKPYFVTKIEDKHGNTINQYHSDQKEVLSKETAYKMLYLLRGATMPGGTAMRLGQYGLLDGNEIAAKTGTTSNFSDGWFMGIAPNLVNGLWVGGDDRSIHFRTIEDGQGARVALPMWGLYMQKVYADATLEYKKGIFVKPATITTSGDCVYVAGESNAAPRIDSTQKYVAPSAKPAPDN
>A_aquaticus-Field-M-tissues|ORF203_GT11(1-228)
MIGRLGNHMWQYAVCRTLAERNGYDFHIPRSFSGSEIFDCSLGVENDQTQMQYTDSYMHNSFMAQFYNPNIIHLQDFTKLVGFFQSERYILENKSNIQKWFSLKNPNLKLIEKLNLADEVCVINFRGGDYKDIPDVYLGPDYWKNSLEQMKRLHGNLKFIVVTDDVDAAAKLFPEFPVHHFSVAEDFLVITHAKYLIIANSTFSWWGAWLNKNCKTVIAPKYWMRHNQSNGWWAPGESITKGFFYMSRDGKLYTSRECVDEVNALGLSYAKFPY*
>A_aquaticus-Field-M-tissues|ORF204_CE9(14-336)
IAAIDGRLTSGRAVERYILPGFIDLHVHGGGGVDIMEGGRAAEAVARLHAQHGTTAMLATTMTAPMEEIESVLTALGPCCSQRAPGSARLLGVHLEGPYINPGKLGAQPDDACRAVLSQIEKLGQLAPIALLTLAPEIHGHMEIIRALSDAGIRVQIGHTLGSYEDGVQALQQGAAGFTHLFNAMSGLHHREPGMVGAALAHAEYAELIPDLLHVHPGAIRTALRAIPRLYCVTDSTAAAGMPDGEYKLGSHAVTKCMGGVRLADGTLAGSTLTMDQALRNLVSIGLPLAEASHRLSLYPADYLGHADRGRLEAGAWADVLVLDDALNLLDVYLEGEHLVVSDV*
>A_aquaticus-Field-M-tissues|ORF205_GH53(40-193)
MALIQKHILFLLLIVCNLSCNKEQNNIATQPQTNSDNFAKGADVSWLPQMEASNYHFYDTDGLQKDALLLLNERGINTIRLRVWVNPSEDKINGHCSKSETVAMAVRAKTLGMRIMIDFHYSDTWADPSHQTKPLSWSNHSFAELLTDVYNHTFDVLTAMKQAGVEPEWVQIGNEIGSGMLWPEGKYTNFDQLV
>A_aquaticus-Field-M-tissues|ORF206_GH73(168-304)
MSSVSLSTPPSTSPSSLAGDVRGLDTLRVNAGKDPKTAVREAAKQFEALFMQEIMKGMRASTMSSGMMDNEGTKLGTDLLDKQLSSKMAGLPGGLADVIARQLERQMGLNSGLQPLTTPGATPVTTSYLGAKPANTALAGVGEAVAGASGTPRIPEKTAAGFLSQHGAAAKAASAASGIPAEFMLSQAALETGWGKKEITNADGTPSNNLFGIKAGANWKGPVAEVTTTEYIGGKAQKVVQRFRAYASHAESFADYAKLIKDSPRYQTVVAAGGDAKAFAQGLQRAGYATDPAYADKLSRVINTTLRVQRGQV*
>A_aquaticus-Field-M-tissues|ORF207_GH1(27-179)
AGAIETVSTTAAAPSVAPPAHSAMARRDFVWGVATASYQIEGAVNADGRLPSIWDTYCKVPGNVLNGDSGEHACDHYHRFESDVELIAQLGVDAYRLSIAWPRVMDEAGQLNIKGVDFYKRLLDQLEAKGLQRYVTLYHWDLPQHLEDRGGWLNRDTAYRFADYADKMSRALQGRVTAW
>A_aquaticus-Field-M-tissues|ORF208_GT26(25-199)
GFTLFTLNLDHIAKMRASVAFREAYRRATFVTADGWPIIWLAARRSDRLNIQRTTGADLVEPLCEGAVKHDIPVFFIGPAPKVQAVALEKLRKRYKGLRVVGAVAPQISADASEEECAGLAEQINASGARLCFVCLGAPKQEFVANRLFDQCPEVGFLCVGAALDFIAGSARRAPSWMQRANLEWLWRLASEPKRLAHRYLECAYVFGLMLLGKKPIPERSTHDG*
>A_aquaticus-Field-M-tissues|ORF209_GT2_Glyco_trans_2_3(26-169)
VQVHTKPNGGKATALNFGINLADTEYVVCIDADTQLKSDAVSQLMKKFTDDNVGAVAGNVKVGNEINMITRWQNIEYITSQNFDRRAFDLLDCITVVPGAIGAFRKNAIIEAGGFTSDTLAEDCDLTMRLHRINYQVRNCNEAISYTEAPETMKQFMKQRFRWSFGVMQCFWKHRDALFNPKYKNLGMVALPN
>A_aquaticus-Field-M-tissues|ORF21_GH13_9(208-507)
IMRKLNLSNPELKYEEKYFVNTQNTVWNYSLLSDKAIEDFQKGDNHNLHYTFGSHYITVNNTPGFYFAVWAPNALQVTVIGSFNHWQNDTHFLIERLDGSGIWEGFIPNLPLGTLYKYHFKCKNGIAIDKGDPFANCWELRPNTSSKTHHFSYDWDDEKWIKNRKTNNSLNSAWSVYEIHLGSWKKPDPSDEDSFYNYREIAPMLVAYILYTGFTHVELMPVSEFPYDGSWGYQCTGFFAPTSRFGTPEDFMYLIDQLHQNNIGVIMDWVPSHFPYDAHGLYMFDGTHLYEYEDMKKGYHPDWNSYIFNYERGEIVSFLISSARFWIEIFHIDALRVDAVSSMIYLNYSREDGEWQPNKYGGDGNLEAIEFVKKLNKSIYHDYEDVQIIAEEATNYQWVSKPIENGGLGFGMKWMMGWMNDTLKYFKYDPLYRGSMLNTITFSIMYAFNENYMMPFSHDEVVHGKSPMLYKMQGDEWQKFANLRMLYAYMFTHPGTKLLFMGNEFAQTTEWNYQTQLDWHLLEFDCHQKMLVFIKDLNHLYKTEPAFTDYQFKIEGFEWVKIGASHESILVYKRKAKLEKNDVIICINLTANAKHDYPITITGKASYKEIFNSDATKYWGTGDIFNPNVQTILIDKKLKKYETKVHLPPLSVI
>A_aquaticus-Field-M-tissues|ORF210_GT2_Glyco_tranf_2_3(3-119)
TTVVCSIVEMSDELLVKALWARMNPPDRVKLDFVRIPGTGKRDGLAYGFRAISRHLPDDRAVVAVIDGDTVLAEGVVLKTVPWFQLFGNVGGLTTNEFCEVRGGYIMSEWHKLRFAQRH
>A_aquaticus-Field-M-tissues|ORF211_GH102(34-167)
IRRYFENNFQAYEIRNSAGSDTGMITGYYEPVMNGSLTRTSVYSVPLYGYPKAWRQAKPNPAPTRAELISSGVLQGSEIAWVQDPVAAAFMQIQGSGKIRLDDGRVLRLGFAGTNDQPFKSFAQWLLDRKEITRGEASMQGISQWAKRNPSQVNEMLNANPRFVFFKELPSNVDASLGPDGALGVPLTSERSIAIDLQAMPLGAPVFLSTTKAASSQPLQKLVMAQDTGKAIVGGVRADYYWGSGEAAGEMAGRMKQNGNMWLLLPR*
>A_aquaticus-Field-M-tissues|ORF212_GH30(2-165)
SKVRDAHPDKDVYFTECSGGEWKPHWRETLPWYMHNLIIGATRHWAKGVLLWNLALDEKFGPHLGGCKDCRGVVMIDSRSGQVTRNFDYYALAHASRFVRPGAHRIASSPAQDGVESVAFENADDHSIALVVLNGAEQTRRFSVTVGGQRFVHSMPGASVATLVWGAEH*
>A_aquaticus-Field-M-tissues|ORF213_GT35(17-595)
FSNAMLALGLRDRVRHALLDFGVDMDAVTELEPDAALGNGGLGRLAACFLDSMATLAIPGYGYGIRYEYGMFAQSIAKGCQIEHPDPWLQDGTPWEFPRAGICYPVRFGGWVEHANGKAIWRHAGEVEAKAYDMVVPGHGTNKVSTLRLWKAVAPAHIDLHAFNTGDYARAATMKNEYENISWVLYPNDSTPAGRELRLKQEYFFVSASVQDLISRHLSEHPTLDNLAEHVAIHLNDTHPAIGVAELMRVLCDEHNMAWDKAWRICYNTFSYTNHTLMPEALETWPVGLMQHVLPRHLEIIFDINKEFLALAAAHRPGDNDFLARLSLIDEQGERRVRMAHLSIVGSHKVNGVSALHSELLVQTIFADFAALWPDRFTNMTNGVTPRRWLAQANPGLSSLLDKTLDTGWRLDLDQLQQLKAKKDTPAFQKEFMAVKRANKVRLATAIERSTGIKVSPDSLFDVQVKRIHEYKRQLLNVLHVVTRYQAILANPNGPDGKGWVPRVVIFAGKAASSYVSAKSIIRLIHDVGQVINHDPRIGDKLKLVFMPNYGVSVAEVIMPGADLSEQISTAGTEASGTGNMKLALNGALTIGTDD
>A_aquaticus-Field-M-tissues|ORF214_GH94(630-1063)
MNTTEFSSSPAQTPAFHAPWINSNAAQSLRAVFNINGSLRHLGAGDVAINLFPATELESGPGNLVLRRRDASGVVSATPLLGAAAPGRAHCDGQRFWVQGEWQGIGYTLELVLAEQATAWFWHVALTNHNAQSERLDLVLLQDLALSPWAAVRLNEAYVSQYLDHQPLPHPQHGVLMASRQNQPVAGRVPWVLSGSLGACVAWATDVRQVFGMAGAGLADPAALLTDLPAQRWQHEHSLVALQDQTFELAPGQSTQRGFFGVYQPDHAAASGPADAALVSSALALPEALWTPPSAGTEVTAGRDPRSLFGQPQAFAARQPDAARGELQAWFPGDWRHLETDAQGEVQSFFVGHDTHVVTLAKEQSVMRPHGHLLRSGCHWTPDERALTSTVWMAGVFHSSLTQGHASANRVLSNLRGHLGFNRAQGVRIFVDAGDGWRLLHRPSAMAMTPQRCTWHYRNDQAHVVVTAEAAFHEPEVHLGVEVIQGGPLRVLVVHHVALNGEDGLGEGGVCWCEVGGALRLELAGGSEMSQRFPGGAFLLKQREGVRWDAVCGDEVLFADGRSRNQPYLCLRYDAVQSLGLTLRGELFAQAEPALHGEVVPADDAVRLSPAASTPAHQIDALHALGDWLPWLGHNALVHYLAPRGLEQYSGGGWGTRDVCQGPAELLASLGRFDALRNVLVRVFSAQNQDGDWPQWFMFFPRDAHIRAGDSHGDVVFWPLLALADYLGATGDASLLDEVLPYHGKDASGAPVSATLAAHVERALGVIRARRIEGTELAAYGHGDWNDALQPANPALRDHLCSSWTVTLHVRMLRAWVAAYTRLGRADQAQSMQTWADAVVADFQRLLVVDGVVAGYASFENPARIDHLLHPVDQRTGIHYSALPMVHAIIDELFTPEQAQAHAALITEHLSGPDGLRLFDKPLRYTGGTMQLFQRGESASYFGREIGLMYMHLHLRYAEALAHLGRADDFLRALRLANPIALQKLVPQAAPRQANCYYSSSDAAFLDREQAFDHYGDIATGHVALEGGWRVYSSGAGIVYKLVVQKLLGLTEQSHQLLVDPVIA
>A_aquaticus-Field-M-tissues|ORF215_GT2_Glycos_transf_2(23-183)
MTTPWPMPSHADPDHLRAVPSVSCVIPCHNEALNLDRLLPQLRQVLSAMTARWEVVLVDDGSTDVTAALLARWAQQPGFRARLLSRNFGKEAALTAGLQLAQGEVVVMMDADLQHPPNLLPALLQRWREGADVAYALRMDRHDEGALKRWGTRVFYTLVNQAARVHLPPDAGDFRLMDRSVVNSLMALPERNRFMKGLYAWVGFKAVGVPYQPPERAGGHSHFGIGRLLALSLDGLTAFTTWPLRVVSVLGIVLALLGFAYGAFLSIDFLMFGHPVSGWTTIVVGLLLFSGVQMISLGVVGEYIARIFEEVKARPIYVVRSELGTGL
>A_aquaticus-Field-M-tissues|ORF216_GH1(9-449)
MSHLPNIHRTDFPADFRWGCSTSSYQIEGAANEDGRGESIWDRFCAQPGTIRDGSSGAVACDHYHRFEEDLDLAKSLGVNAYRFSIAWPRILPNGTGKVNEKGLDFYERLVDAMLQRGLQPWATLYHWDLPQALQDQGGWANRATMDAFVEYTDVVTRRLGNRVKHWITHNEPWCTAFLGHHEGGHAPGIKDFATAMQVCHHLLVSHGMAVPVIRRNVPDAEVGITLSLHPIIPATQSPADVAAAHRHDGLRNRWFLDPLHGRGYPADVVTKLGAAAPQVLPGDMDVINTGTDFLGINYYFPEAVGDGVAPNISPMGTSVVERHGVERTAFGWEVSPSGMVDLLTRVQRDYAPKVVHLTENGSTFDDVMLPDGSVNDAQRLSYLARHLDAAKQCLAQGVPLKGYFAWSLLDNFEWAEGYIRRFGLTYIDYVTQQRTLKASGQWYRDFLKA*
>A_aquaticus-Field-M-tissues|ORF217_GH3(70-295)
MTLEQKIGQMTQGEIKHVKPDDVKRYFLGSVLNGGGSQPNGDKRATAAEWLKLAQAYHEASMATGLPEPVPVIWGTDAVHGHNNVFGATLYPHNIGLGAAGDDEVVRRIGAATARAVRASGINWVFAPTIAVAQDARWGRTYESFSSDPARVYPLAQAYVQGAQAGLGDRKVVVTAKHFMGDGGTDQGRDQGVTIASPAQMMAIHAPGYGAALDAGAQTVMASFNSWYQPAAGDAPAVSHGKMHGSRFMLTEVLKQQMGFDGFVVSDWNGINQVPGCNNASCAAAINAGMDMVMVPEQWREFIANTVAQVRAGQIPQARIDDAVTRILRVKLRAGMFAPHYLKTGPAGNPLAGDGEALRDRALAREAALKSLVLLKNNAPQATATSTATNAAANAATEGRALPLSRQARVLVVGKGADSIELQTGGWTLGWQGRGNANTDFPHATSILAGLKAALGDAQVVFSERAAGVDFSRFDAVVAVLAEAPYAEGAGDIPPSSTLRHSSRHPEDLAVLDAVQPLRARGKPVVTVLLSGRPLWVNDLLNRSDAFVAAWLPGSEGAAIADLLVRPAAQGPKFDFTGRLPFTWPAAVCPSASAKPLFDLGYGLRLGSAPTALGTLDERFAAGGCGAGTEMGIFNVQAQAPYVLLFKWAADGAAGQSTDQPTSATSAPAVRYEHKDLSNDLNEDTVTPRVRATTTQIHTQQDAKLITWTGPAAFLAWSQQLATLSAYPDAAVVFDTVIHQHPTAAVTLAMECGKACSGVVDLGAALRALPLQRPVTVKVPLRCFIEKGLNPDRVDVPFALGSHGAFTAAFTRIRVEAGAARDANALACSALKP*
>A_aquaticus-Field-M-tissues|ORF218_GH30_1(2-213)
GNNWESMLFSPKEMTDFVKNHLGPKLEKDGKGDVKILGYDQNRAGLKEWVDEMYKDENTSKYYAGTAIHWYESTYEIFAEDLQYAHNKAPNKYLIQTEACVDSEVPHWNDDAWYWKKEATDWGWDWASEKEKYLHPKYAPVNRYAVDIIGCLNNWVDGWVDWNMVLDTQGGPNWFKNWCVAPVIVDDKSDEVYFTPLYYTMAHFSKFMRPGAVK
>A_aquaticus-Field-M-tissues|ORF219_GH73(45-165)
VEAPIETKPEVVAQNQDNSTEILEATTRVKVTTAMVLVYIEKYKEIAKKDMLEYGIPASITLGQGILESGAGTGPLSVQANNHFGIKCHKEWTGPSVKYDDDSEQECFRKYNEPNDSYRDHSLFLITRERYSSLFTLDKKDYKSWAKGLKDAGYATDPTYPTKLI
>A_aquaticus-Field-M-tissues|ORF22_GH13_16(63-422)
MNQKETLQQIWSELYPQHSTESLNNLIKDLEVLKSKTLSRDDSQWYKDVVVYSLYVDLFNKSFEGLIEKLDYLQELGVNCLWLLPILDSPMKDGGFDIRRYDRVRKDLLNLPEDASDADQEASFGAFLQKARERNIKIIFDIAMNHCSDQHEWFQEAKKSKDSPFRDYFIWSDTKERYKDARIIFRGMMESNWEKCGDEYYLHRFYDFQPDLNYRNPAVLLSMTRTLLYWQQQGVDGFRADAIPFLWKEENTDCENLPHTHTILKFYRAALSYVKPETLMLAEACQPPTEVVKYFGNEDECQAAYHFPVMPMIYKAMALSNPAPIMNILDAKNTPAIPESCQWFTFLRNHDEMTLEMITKEDRDTLNKHYLKKEEWGFREDEGISARLSELMDLDPHKIGLAYSIMFTLPGTPIIYYGDEFGRQNDLAFFEEMKALSGYGDSRFYCRGRIDWAKISEEMKDKNSFTKKVYDVVHNLLVHRNQSKAFGRGTLEWHPLQDGKGEKVKEILSFYRTYQSEKVLVINNLSEEPEAVVIPNKPTTDMLGQHLDYTNDGLLIVKPYQYIWLAC*
>A_aquaticus-Field-M-tissues|ORF220_GH8(28-328)
MTWRTLLRFWLLSIALVLHSPAHAVASEDWAQFKSAFIENGRVIDVGQNGISHTEGQGMALLLAVQNNDPDAFAQIWTWTQRNLQVRDDKLFAWNWSPKTGINDMNNASDGDLFIAWALSRAYRKWSEPSYLFAALQISQSIRAKLLRKTSKGTILLPGAIGFEKPEGLKLNLSYWVFPAINDLAMLDPAPEWEELRTTGLQLIQEARFGKWQLPPDWLTLEGAVIAPVDGDQFGYDAVRIPLYLIWGQQATPTTIKSFQNFWGPFAGKPLLPAWVNVNTGEMATYNASAGFYSVAAITLAYPNLNTTPLPSFNPSQGYYSSMLSLFTN
>A_aquaticus-Field-M-tissues|ORF221_GT46(1-325)
MTLVFTICSVNYLAQAHTLGKSLLAYNPDYQYIIGLVDRLETKEIDKSKLPPFPLLEVDKINIPDFATMCDRYDITELNTAVKPYYMDYFLKNNPEAENIVYLDPDIIVFDKLTDLENNLEKYNFILTPHLLTPYNDDKWQNEEDVVNTGIFNLGFIGLRRSQETQRMVDWWCKKLEKECIIDLCNGLFVDQHWTEFIPVFFDKALINKHLGYNVAYWNLHERKISKKNNQWFINGSTPIQFFHYSGYLINKPDEVSKYQDRIQFSERKDIVAIFELYKNALIENHELYLKQFRCDYIKPPKVKRFLRVRKYLKMPFEKLAAIIETK*
>A_aquaticus-Field-M-tissues|ORF222_CE4(11-150)
MRDLEPYLFGQKTGRVVGITFDDGYRNNLTHALPILKNFGFTATCYAVSQKIGGINDWDIDKGVQEKQLMNYSDLKIWLNAGMDVGSHTRNHVDLTQITNTDAQSEISEAKLDLEQLLDYEIRHFCYPYGRYTDNHILMCRDAGYLTSTTTRRGQIAPPSEAHELPRVMIAGSTQMPQFLLKVLTRYEDKK*
>A_aquaticus-Field-M-tissues|ORF223_GH13_9(3-135)
KEGFHQDWNTFIYNFGRREVQGFLIASGVHWLEYFHVDGLRVDAVASMLYRDYSRAAGEWIPNDAGGRENWEAVAFLRAMNRAVYASHPGFLTIAEESTAWPGVTLPAYDGAESASNLGFGFKWNMGFMHDTLQY
>A_aquaticus-Field-M-tissues|ORF224_GH3(9-196)
MWMKDALMASNAASACGYVLGAELRACGVDFSFTPVLDLDYGESSVIGDRAFARDPRMVTVLAKSVMHGLLQSGMANCGKHFPGHGFVKADSHIDIPVDRRSLKAILQDDAAPYRWLSTSMASVMPAHVIYPKVDSRPAGFSSVWLQDILRARLGFAGAIFSDDLSMAGARLLEGQALSYTEAALAALQAGCDMVLLCNQSVPESAGGGGAIDELIAGLTEAQVRGQWQAREASEERRLSLLPRHSAVAW
>A_aquaticus-Field-M-tissues|ORF225_CE8(5-232)+PL10(322-537)
LKQTNNNEQRIIFIKPGIYNEKIFIDIDFVTLKGESTKNTIITIAQSRDEWRCNQNDDYGAATINLKGCDINIENLTIINSYGNDFKMAKVIDCKNEISGTKSITKEGHQMALRSFGTTRLKVINCIFNAYGGDTVSPWNNTEGMFYFENCIMEGYVDFYCPRGWALATNCTFICHNKNAAIWHDGSIIQSSKSVLYNCKFIGDDNFKLGRFHKDAQFYLINCSFAKNMADADIYLVPFKNENDSLKWGKRVYYYNCKKENGDYIWHHNNLPKSFDIKDFSVPWVYDNKWNPTNIKVNNQTKLKTESSNLYDTIAENMLLYQRSNGGWPKHFLNKNIDYNKQLSNNELKELRQNFETSIDATIDNNATTKEIKYLVKIFKKTNDIRFLNAAQKGVDFLLNAQYQTNGGWPQFFPDHSSYRGAITFNDNAMINVLNLLTDIIEGRNDFDVINSIYIEKCVTAVKLGTQCILKTQILQKGILTGWCAQYDEISLFPIKARSYELESLSGQETVGIVRFLMRINNPKPEVVLAVNSCINW*
>A_aquaticus-Field-M-tissues|ORF226_GH3(96-322)
MKKLLLFLNLLIISLVSHAQKPDFLVNYNKIWVDSTFNTLTIDEKIGQLLMPRGNFSGKAIDTTLLKQWVRDYKIGGLVMFAGSPTAQAKIINELQKASKTPLFIGMDLEWGLAMRLDSTVRFPYQMTLGAMQGNDDVIEKMGIEVARECKRMGVQINYAPVVDINNNPNNPVINFRSFGENKNLVASKALAYMKGMQSQHLLTSAKHFPGHGDTGVDSHADLPVINHDRKRLDSLELFPFRTLIDGGVSGIMTAHLSIPALDSTKNLASTFSSKIVSNLLRKELQFQGLTFTDAMDMQGAVKYFPKGQALVKAILAGNDILETFVDVPTAFNAIKLALTKGEITQKTIDERVKRILMAKSWAGLDNYKAIEIENLVQDLNTIQGDLLNRQLAEKAITLLKNEDAILPVKDLTQRIACVSIGGNDITDFQKMTSNYTTIDYFNILPNTADSSVNTIVKEVQKYDLVLLGLHLDNIRPAAKYGVSDANKKALKSLINANKNTVVSVFGNPYSLDKLEELEKAKALIMAYQLTPYMEEATAEAIFGAIPMKGKLPVTVNQNYQLGMGIETSEISRLAYGIPEMVGLESPKLFHDIDSVMNHSLKEKVFPGGVVQVAKDGRVIYRKSFGYQTYEEAKNAESFVISNKNYQNENKNDVMDEMVIKNTMRFNDTKNLISKGKTNKGLVKVTDIYD
>A_aquaticus-Field-M-tissues|ORF227_GH3(1-173)
ATRDLQLIREFANIARQEWMAVGLRKGYMYMADLSTEPRWQRVEGTFGEDAGWVAKMITQIIVGFQGHSLNNNSVALTTKHFPGGGATQGGQDPHFSWGKNEVFPGGMFKNNLIPFKAAIKAGTSSIMPYYSIPNNTRYEKIAYAYNKEVLQGLLRNELGFKGIINSDTGPIEMMPWGAENLSI
>A_aquaticus-Field-M-tissues|ORF228_GH13_36(2-223)
TYGQSDLYKIDSRFGTNEEYLRLSSESHKRGMKNIMDYVTNHWGYKHWMMNDLPTYDWLHQFPGYGQTNYRMSTQFDTNASAIDAKNCMDGWFVKSMPDLNQSNPLVLNYLIQNALWWIEYADLDGFRVDTYSYNDKEGISKWTKAITDEYPHFNIVGEVWMKSQAQMAYWQKDSKIGAIESFNSYLPSVMDFTLFDAINGGVLNEDKATWDKGMIKIYDNFTNDFLYPN
>A_aquaticus-Field-M-tissues|ORF229_GT41(13-625)
MNTSHRNAEQFRQAGMKALRAKLWPQALQAFEQGARLAPQDSLMWLNLARAQLAVNDLASATESARRATQTDRVSPLACRMLAECLLLQNHHREAAVAFDALAPDAPRDHDFYNACGNAMFQAGRLQDAVAAFFQALALKMDSALVHHRLGLAFMDLHMKREATECFRTAVALGDTQVRALALSLLVHEGRQTCDWTQVQADTEQLLQAVDGADESTGQLLSPFALLAVDATPAQQRRMGELRSRGLTRHVQPFAPPPPRRAGRVRVGYLSSDFHQHATAVLMTEVLERRDRERFEVVLYSHSENDSSDITRRVRAACDRFVDVSHMNLDDIAKLMRADDLDIAVDLKGHTRGSRFELLAYRPARVQMAYLGYPASTGADFIDYIVGDPVVTPLSHAASYSEHIAQLPHSYQPNDRHRALPPAPSRASLGLPDDAVVLCCFNQAYKISPHMLDLWARILADAPNTVLWMLAWNPHAQANLNAELRARGVPAERVFWSFKLNLDEHIARLRVADLFLDTWPCNAHTTASEALWAGVPVLTVPGATYASRVAASLVHACGLPDLACEDESQYVALACALADEPGVLAQIKAQLNQQRLTLPLFDTDRYVRDYEALLMRMFERQQAGLAPAALAASD*
>A_aquaticus-Field-M-tissues|ORF23_GT30(47-227)
MSLTPNSEYGARPRIWFAAYQLLWHLLLPLAFIRLAWRARHAFPYLHHIPERLGFGYSKPITRGSIWIHAVSVGETRAAQPLIEAYLAKGESILLTHMTLNGRRTGKQLFAKEIAAGQIRQVYLPYDLCWSVEHFLKTFKPKFGLFMETEAWPTVVFRCKEIGLPLFLVNARLSERSARRVNRFGQAGRALFQAFAGILAQTEFDAGRYRSLGVKNIVITGNLKFDVPLDPKLLAEGKEWQRELHAGNRLMVCAASTRDGEEVIILNAWKDLLLSNAFATPPLLCFVPRHPERFAEVADQINNASFKFRRRSEWAGIPSECAGLNVVLGDSMGEMPMYYSASDLVLMGGSLLPFGGQNLIEACAAGCPVLLGEHTYNFQQAALDAINSGAAKRIHGELLLTEPIALMDALKELLLNTHELAQMGAAAQAYS
>A_aquaticus-Field-M-tissues|ORF230_GT4(182-277)
MRILYVTPRIIGEGGLVRVLSIKANYLADVFGHEVHILTQNDNHINPFYHFSDAITLHNMTLNGNRVTFLKQYIQSIKVLISKIQPDVIIVCDGLKGFFIPIFIKTEIPILFESHGSIYNTENKPKSSLVYNLGIKFKKYAASKFDKFIVLSEESKNEWQVSNSVVLPNPNWLQNVTVSDLSNKKAIAVARHSYEKGIDRLLQVWNLVAQKYPDWSLEVYGSFSTNFYQNQASQLGLTSIHFHQPVSNIEAQYSQSSMLLMTSRYEGFPMVLIEAMT
>A_aquaticus-Field-M-tissues|ORF231_GT1(13-394)
METKPAKILIATFGSLGDLHPLVALAHALKQEGCAPIIATAAIYQDFIEGEGLSFLPLRPDFDDLTGRLGLTVSEIARRMSENRKFLFDKIVFPHLHEAYEDIAALGEDVDAVVCHALAFSAKAWAEEKGLPVFEVLLSPLMFFSAYDPPFDMSPPLMKQPGSGAAIAYNRAVLWGYAKLVTLWAAPLHRLRRRLGLAPRRDFRLMYGGCDRTIGLFSPMLTPPQPDHPPGTLIAGHTFHDRFQDEGTAIMPELEAFLSVGTAPIVVTLGSFVAHGRAEHYKACIASARQLNRRAVVLVSPAEAEELQGLAAEDVFVAGYVPHSSLFPRAAAVVHHGGVGTSGQALRGGAPQLVTPFLGDQFDNAQRLARLGVARGLEGERATVETLTRELSALL
>A_aquaticus-Field-M-tissues|ORF232_GT35(22-327)
VAQCMVLGVGGAKLLDELNYEPEKYHFNEAHALSGAFHLYKKYGKNIDELRKKLVFTTHTPEEAGNEKHDINLLYNMSFFSDLPLDEVRKITGITDNTFNHTLVGLRFSNKANGVSKLHGEVSRKMWEGYEGICPITHVTNAQNKKYWADPFIEQARVNNDVDAVVTRKNRLKQKLFDVVADQTGKLFDPKILTIVWARRFAEYKRPDLITRDIERFKKIMENTEMPVQIIFAGKPYPLDYGAINTFNSLAYLSRSFKNMAVLTGYELKLSRQLKEGSDIWLNNPRVTREASGTSGMSAAMNGSINLSTNDGWICEFYDNGKNSFVLPTVDHDLPTYEQDEKDLKNLLDTLETTIIPMYYKKRKAWNTIALESMNTVVPFFDSSRMADEYYQKMY*
>A_aquaticus-Field-M-tissues|ORF233_GH130(250-472)
MKKLAIHRTPINFKATLNRVILQYLSLSGNDRVQHIYDHILALSETDVTRLLADVKTLFAHRHRKLEETFLNHFEKSNHILAADLLISEERKQLLGSFFTKEYAIQAAALFNPSIVEHPNQLGVEAGSVRFIMSLRATGEGHISSIEFRTGTILATGEITMDEITGFATCSEKDLLRTYSKNFISKRLATYKEVNPSVLSFFPEEFTANEAEIILGTLHEQNNIDRTRKTILEIVDTNYTVTSDAQGDYSERVIFPNAKGESMGMEDVRFVKFQDGDFTKYYGTYTAYDGRNIKTQMIETFDFIDFEVKTLYGEGIKDKGMALLPEKVNGQYVMISRQGGENINIMFSENLYHWDSYQPLMLPKYDFEFTQMGNCGSPIKTEKGWLLLTHAVGALRRYTISAALLDLNDPSKVIGRLNYPIIEPLESEREGYVPNVVYTCGWLAHQDTIVIPYAMSDTACGIITVSKNELLNAFL*
>A_aquaticus-Field-M-tissues|ORF234_GH102(2-121)
LKGKRLRGRLEGRVLKPYDDAATIESKGVKAPVVAWLTDPMNLQFLQIQGSGRIQLDSGRQLRIAYADQNGHPYRPIGRWLVEQGELKKEDVTMGAISTWAKANPTRIPELLGSNPSYVFFTRNPDSNEGPRGSLNVPLTAGYSAAVDRKVIPLGSLLWLSTTKPDGTALVRPVAAQDTGGAIAGEVRADLFWGTGDAAGQLAGDMKQQGQIWMLWPKGAALPQVPQVADAEKTKP*
>A_aquaticus-Field-M-tissues|ORF235_GH29(30-172)
PIQYLNVLWRGLFLCFAFSITPFFVYCQKAYQPSPENIQARKSFEEDRFGMFVHWGVSSMLADEEWVMNTRKIKAKNYKMLMNGFYPHDFDASKLVALAKGAGMKYITLITRHHDGFSNFHTKESDWNISNTPYKKDIVRQVADECHKQGIKLFVYYSLLDWYRDDYQWETGRTGKN
>A_aquaticus-Field-M-tissues|ORF236_GH3(18-210)
PMRALGQMWLQDGKAGEGSGALRAMQAATACGFVLGAELRACGVDFSFTPVLDLDYGESSVVGDRSFHGDARVVTVLAKSVMHGLLQSGMANCGKHFPGHGFAKGDSHAVVPVDKRSLKAILADDAAPYRWLAGSLASVMPAHVVYPKVDARPAGFSSIWLNDILRGQLAFDGAIFSDDLSMEAARQIEGQTVSAANAALAALTAGCDFAL
>A_aquaticus-Field-M-tissues|ORF237_GH13_11(1-142)
YQVGHFPPGWVEWNDKFRDTVRAFWKGDDGQVADFASRMTASGEMFNQRGRRPYSSVNFITAHDGFTLNDLVSYNDKHNEANDENNQDGSNNNLSWNHGVEGPTDDPEINALRHRQMRNFFATLLLAQGTPMIVAGDEFARTQDGNNNAYCQDSEIGWVNWDLSEDGKALLKFVKRLIKLRMAYPILRRGRFLVGEYNEDIGVKDVTWLAPDGTEMTTEHWHDAHNRCLGML
>A_aquaticus-Field-M-tissues|ORF238_GH13_19(71-415)
ISIATIVLLFACNSTKNRLNQKDSDSKKTFIWNNSTIYFIVTDRFKDGDKTNNHTFNRNKPTGKLRDFEGGDLRGIIQKIDEGYFDKLGVSAIWMTPIVEQIHDGVDEGTGFTYGFHGYWTRDWSSIDPSFGTKNDLTELVQKAHKHGIRILLDAVINHTGPVTAEDPVYPNDWVRTSPKCTYNSYNNYINCTLVDNLPDVKTESNQNVEIPQFITEKWKKEGRYDQETKELDDFFSKTGYPRAPKYYIMKWLSDYVRKYGIDGYRVDTAKHTTEDVWADFRKVCDLAFAEYKQKNPSKVLDANPFFMVGEVYGYNISGKKFYDFGDRKVNYFENGFTGLINFGFPNDAKNDYESIFSKYSKILNSDIKENTVMNYISSHDDGNPFDGKREKTFESAIKLLLSPGISQIYYGDETARSLKIDG
>A_aquaticus-Field-M-tissues|ORF239_GH13_11(2-163)
IRELHRNGIEVILDVVYNHTAEGGGGGLTYSYRGLDNSSYYRMDDNGHFHDTTGCGNSLNFGNPHVVHMVLESLRYWTTELQIDGYRFDLAATLARNEINHFDPNHPLLRAIVEDPIFKDSKMIMEPWDVGLGGWQTGNFPDRFSEWNDRYRDDIRRFWLSDVAAARNSGN
>A_aquaticus-Field-M-tissues|ORF24_GT9(71-263)
MHGILIIAPNWIGDAVMTQPLLASLKEQYPEANIDVLASTWVAPIYRACSEVHEVIEAKFEHKQLQWNLRKQLANKLATKKYQACFVLPNSLKSALIPWLAKIPFRVGYRGEFRFGFINLSLNNPSKVNRPPMVEHYLALSQLHNDEQSVSTASNLVPKLNVSSTANQAVQTKLLNAKVDPTNLYLMCPGAEYGPTKRWPTSHFAQLAQKLIASNPRSQIILLGSKGDHALAQEIQYETKQDSHIHNWCGDTSLDEAIALIGMS
>A_aquaticus-Field-M-tissues|ORF240_GT9(87-295)
MTTRPLIVRLRNWVGDVILGVPALQLLESHGYALRLVGKGWATPLLAGHAWPTLTRPATLKDSVLQLRQLRADARTLDAGFDRRPNAMVLPTSFSSALEMRLAGLSCVGYAQEARGLLLHRSVPQQGFGEHALKSYWDLACRFLQIEAAPPTEIGLKTLPADQATADRLLADHGIRPGFVVICPFAGGLFEKQDKTWPAFADFSRSLQALGVDVVACPGPGEEALLGQGFEGVKMLPGVRLGVYGGLLRRCALMVSNDTGPAHLAAAVGARVLSVLGPTKPEQWAPWGHNVHIERHWPRWPTVDEVTARTRSLLAP*
>A_aquaticus-Field-M-tissues|ORF241_GT4(199-309)
MSPHLGGSDIRHIGLGLGRISHWHDGLGEFSRQLSLALAARAPELLNDHGVALHFHLPQQFHGDFGPDVGYLPTHTTQRWWHRTPQRFALWHTVHQHNRLRPPLGTQRRVETVHDLNFLHTKQGAKLARYRQRLAQRLTRTDATVAITHFVAADLQRELGALQHPVQVIHNGATDLSAAPQQAIAELAGLAGLDGSVAAPFLLHISRMAPTKNIDALLALAQAWPEQALVLAGAPSDYTDALAARIAQRSLRNVRLLLDISEAQKAWLYAHCQGFLFPSLAEGFGLPPIEAMHFGKPVFLSRLTSLPEVGGEFACYFDSFDGPAM
>A_aquaticus-Field-M-tissues|ORF242_GH97(1-475)
QEYPYTESKLSEIDNSKLDLNNGIALKSIKDNFRIQSPLMMKTTDGIYINIFEAAVVNYPVMHLNIIPNEYKLASNLVPNAIGDKAYLQTPCVSPWRTIMISNDARDIVGSKMILNLNEPCKIADVSFIKPMKYVGIWWEMHVGKSTWDYAGSQNAQVALDKDLKPSGKHGATTANTKRYIDFAAKNGFDGVLVEGWNTGWEDWFGNWKENVFDFTTPYPDFNLQEVADYAKSKGIKMIMHHETSGSVANYERHLDRAMDLMKKYNYPAVKTGYVGRIIPRGEFHDGQTMVNHFNYVAQRMAENKLMLNSHESSHPTGYGRTYPNYIAAEAARGNEFNAWSVGNPPMHETILPFTRLLGGPMDYTPGIFEIKMSYYDPKKTEQVHTTLTKQLALYITMYSPLQMAADLPENYERYPDAFQFIKDVAVDWQDSKYLEAEPGDYLTVARKEKNGERWFLGAIADENARKTEIKLDFL
>A_aquaticus-Field-M-tissues|ORF243_GT51(56-209)
MRHAVLFIGLCLTAQAGWALPSYNEVRAAHRSSETELLDQGGVVIQRLRTDATVRRGPWLALADVSPALRQALLLSEDKRFYEHSGVDWRAVSAAAWGNLWNRKTRGASTLTMQLAGLLDEADAGRSKDGRRSLGQKVSQAISAQNLEQRWRKDQILEAYLNLVPLRGELVGLDALSRTLFSKVPQGLNEREAAVTAALVRAPNASAQQVAHRACGVLRELHPVPDAALCEDLYLFTAEALKRRAFDTSAGMAPHAARQLIKPGNGPVPATVQSSLRAPLQRMASAALQRQLRELQGRNVADGAVLVLDNASGEVLAWVGSSGELSQAAEVDSVLAQRQAGSTLKPFLYAQALAEQRLTAASLLEDSATQIPTASGLYIPQNYDHQFKGYVSVRTALGASLNVPAVRTLVMVSPDTFHHTLRRVGLPLRESGDYFGYSLALGSAEVPLLNLTNAYRTLANGGRFSATSLRPTHSAPAFTPALDPRAAYIVGDILADPNARARTFGADSLLATRFWTAVKTGTSKDMRDNWAIGYTSKYTVGVWVGNSGGEPMHDVSGISGAAPLWHDMMRELHRRTPSNPPAAPPG
>A_aquaticus-Field-M-tissues|ORF244_GH13_18(34-381)
MKNQAQLITYVDRLGGGDLAQLQDILTHELSGLFGGVHLLPFFDPIDGADAGFDPVDHTVIDPRLGDWDALRRLSSQVEVMADVIVNHVSSDSPQFSDFIDQGDASAYAPLFLTPERVFPQGATQAQWDQVVRPRPGRPLTTVTLANGSQRALWTTFTPQQIDIDVEHPLGQAYLLSILDALQRGGVSMVRLDAVGYAIKRAGTGCFMLPETFAFIDQLTAQARARGMEVLVEIHSHHRVQIEVAARVDWVYDFALPGLVLHALHFGQAAPLARWLDMRPHNAITVLDTHDGIGIRDIGADPSDRQAHPGLVPPDELDALVERIHEASGGQSRQATGAAASNLDLYQVNCTYYDALGRKDLAYVLARALQFFVPGVPQIYYVGLLAGHNDMALLAASGVGRDINRQHFSRADITTHCSRPVVRALMSLIHLRNTHPAFNGQFSHQLIGPSALTLQWHLGDARCAFTVDLVSLDYQLTTEQGGKQTEVRFADVV*
>A_aquaticus-Field-M-tissues|ORF245_GT51(2-79)
SQLTKDKILEIYMNQIFLGQRAFGFSSAAQIYFGIELKDISIAQAAMLAGLPKAPSAYNPVTNYRRAKIRQEYILQRMRDLGYITPEEYQKAMIEELHIRGLGNEFAVRADFPAEMVRQLLFTQYGEAIYSQGIDVYTTILKADQDAAYKAVRRGIFEYDLRHAYRGPEGFIDLPEDSVKRQRAIDEALLAYPQLDDLQSGVVLDVKPKEMQ
>A_aquaticus-Field-M-tissues|ORF246_GH13_19(66-410)
VAIALIIGGTSFAQKKIVPAPKAPFVWENANVYFLVTDRFNNGDTTNDHTFNRNKETGKLRDFEGGDIRGVIQKLDEGYFTKLGITVIWMTPIVEQIHDAVDEGTGLTYGFHGYWTRDWSALDPSFGTKKDLAELVEKAHAKGIRIMLDAVINHTGPVTAEDSVYPNDWVRTSPKCTYQSYDTYINCTLVDNLPDVKTESNEAVALPPFLVEKWKKEGRYEKEIKELDEFFAKTGYPRAPKYYIMKWLSDYIRNYGIDGYRVDTAKHVKEDVWADFKKVCDMAFADFKKKNPKKVLDNNPFFTVGEVYGYNIGAKKFYDFGDKKVNYFENGFTGLINFDFRNEAKMDYEALFSKYSKILNNDLKGNTVMNYVSSHDDGWPFDKKREKPFESGTKLLLAPGISQVYYGDESARSLDITGTQGDATLRSFMNWNAVSKDNYTQAVLEHWQKLGNFRKNHPAVGAGVHTQISAMPYVFSRTY
>A_aquaticus-Field-M-tissues|ORF247_GT2_Glycos_transf_2(1-169)
IVILNFNGVKYLKEFLPSVLATQYENYEVVVADNGSTDDSIDFLKTNFPTVKIITSATNEGFAGGYNWALKRIEAAYYVLLNSDVQVTPNWIDPMVKVLEENPQNAACQPKLLSFAKPTDFEYAGAAGGWIDSFGYPFSRGRIFDVCEKDEQQYDNVEPIFWASGAAMMIRSSVFHELNGFDDTFFAHQEEIDLCWRMQLAGYKAFCCPQSVVY
>A_aquaticus-Field-M-tissues|ORF248_GH3(56-294)
MSKATMNPGPITLDVVGQVLNAEDRRRILHPLTGGVILFGRNFANRKQLTKLTADIKKLRPDVLISIDHEGGRVQRARTDGFTHLPAMRKLGELWGAKHQSTHAAESAALAMAAATACGYVLAAELRACGVDFSFTPVLDLECGRSGVIGDRSFSRDPQIVFALAKSLNEGLRLGGMANCGKHFPGHGWAEADSHVAIPVDERSLQEILNDDAKPYEWLDLSLAAVMPAHVIYPKVDSNPAGFSKIWLHSILRQELGFEGVIFSDDLSMEGASVAGSVVKGAELALEAGCDAVLICNRPDLADELLSKLKVSKAKLAESKKRLNRLMPSTLAGPWDSLQNEPEYQHAKGLLKQFCLI*
>A_aquaticus-Field-M-tissues|ORF249_CBM48(29-114)
MNPVQPHSLFTDFDIDLFKAGKHFRLYEKLGAHITEVNGVKGVYFAVWAPSARSVSVVGDLNFWVQGEHQLNVRWDSSGIWEGFIPGVEKGSTYKYKIQSNNGGIITEKADPFALY
>A_aquaticus-Field-M-tissues|ORF25_GT2_Glyco_tranf_2_3(191-413)
SGTQQLLESLTGHTTIMFRPPYNADAEPQTISELLPIQLARKEGLITVGESIDPLDWEPNVSPDSIYNRIIAQKGLGNIILLHDAGGDRSATVEALPRIIHYFKSQGYEFITVAKLLGKKKEELMPSVGKSRVRSFDYWVLTAVYWGEHLLYSLFILTIILSILRTIWVAVLAYIQKKKEEKRTDFTNEQPPVSIIVPAYNEEITAIKTIENLLIADYPNLEILFIDDGSKDKTYEMVKIAFAGNPKVHVYTKPNGGKASALNFGIAKAKSEFVVCIDADTQLLSNAISELMRYFTSPKVSAVAGNVKVGNERNILTRWQAIEYITSQNFDRRAMDLLNCITVVPGAIGAFRTQAILDAGGFTTDTLAEDCDLTIRMLRNEGENRYCHKALAVTEAPETLTMFMKQRFRWTFGIMQCWWKHRDASFNPRYHWLGMFALPMMLIFQLIIPLLSPLADIYLLYSLISGNAFLHILIYWLIFTFVDLLGSVLAFTFEDENLTRLIWLIPQRLVYRQMLYFTLIKAYIAAIKGQLKSWGTLQRTGNVTLEEKK*
>A_aquaticus-Field-M-tissues|ORF250_GH25(89-222)
MSTMKSSLYSRSARLLGPFRLLGPILVACTLAACGGSMDPGYSSRARFATSTPTVSTKKDPGYLAYAVPQSELHQYPASRSAEFSVHGIDVSKYQGDIDWQAVRDAGVAFAFIKASEGGDNTDSKFARNWAAARAAGIPRGAYHFVYWCRPWHEEMAQFERVVPVEADSLPPVLDVEATPTSKSCKRTLYREEVLEDMRKMLEEMERHYGKKPIIYSSVDFY
>A_aquaticus-Field-M-tissues|ORF251_GH1(19-458)
MTQQLLHPDNAVNLADVQRSDFPANFRWGCSTSSYQIEGAAHEDGRGESIWDRFCATPGTIRDGSNGNVACDHYHRWPQDLALAQDLGVNAYRFSIAWPRIFPNGVGAAPNAKGLDFYSRLVDGMLERGLQPWATLYHWDLPQALQDKGGWVNRDTVAAFLEYTDAVTRHLGDRVKHWITHNEPFCSAFLGHHEGNHAPGIRDHAAALQVCHHLLLSHGLAIPVIKRNVADAKVGITLSLHPISPATQSAADQAAAVRHDGTRNRWFLDPLYGRGYPADVLQMLGGLAPKVHADDMSAIATPADFLGVNYYFPEVVADAPGQGATQCRVVESHDVERTAFGWEVSPEGMTTLLARVHRDYAPGDIYLTENGSTWDDVMLPDGSVNDAQRVSYLVRHLGAAKQALAQGVPLKGYFYWSLLDNFEWAEGYIRRFGLAWVDYATQTRTLKASGHWYRQFLKA*
>A_aquaticus-Field-M-tissues|ORF252_GT4(228-366)
AIACTRLYDSLQKEGLTVKMLVQEKKGNNPEIESYAQTSYEKKKAFLRFSLERLYFLFFEKAKEVRFAFSPAVMGVDISQHPLVQEADIIHLHWINFGFLSLQSLEKLIALNKPIVFTLHDMWTFTGGCHHSGLCENYQKQCGNCERYLKNASQNDLSNSIWNKKNTLFNTALTQEQRSKLAFVTCSEWLGKRAKKSSLLANKLVSTIPNPLDTSLFKPFHKSKNDVNYILFAAAKISVLWKGFSYFIEALKILETELLDNQRVELLILGEAEEALLQELPFKTNALGRITDVNKIIEIYNTAHVFVIPSLEENLPNTIMEAMACGTPVVGFETGGIPEMITHKETGFLAKYKSAEDLAKGIYWTLFESDYEKLSENARRKVLENYDEKIVAQQYIALYKSLLTN*
>A_aquaticus-Field-M-tissues|ORF253_GH109(31-156)
MNRRDFLAASLATSSIPLFAKSNDFNRDKKVRLGFIGVGLRGRNHVEQALLRSDIEIPAICDSDASAIAETQKLITASGRKEASVYKNGKEDFLNLVKRDDLDGIVIATPWEWHVPMAIATMKAGKYAAVEVSATVKLEESWELVDTFEQTGSHCMILENVCYRRDVMAVLNMVRKGMFGEMLYAHCGYQHDLRGVKMNDGKTPYGKGVEFGEKGLSEAHWRTQHSVDRNGDLYPTHGLGPVAHWLDINRGNRFVSLTSTATKTRGLHKYIVDNGGKNHPNANVNFKCGDIVTTTVQCYNGENIVIIHDTNNPRPYSLGFRAQGTEGIWMDDGKQIYLEKFSERPHKWESFTKYQEKYDHPLWIKLGNNVENAGHDGIDFFVLRAFIEAVKNNVAPPIDVYDAAAWSAISPLSEMSIARGSSSVEIPDFTRGKWKNNKPIFGLNDDY*
>A_aquaticus-Field-M-tissues|ORF254_GH1(24-264)
SSLRAPAHAFRHSGEQRPEIHRGVAAHIGDRVSTLTTHNEPWVMAVLGHESGIFAPGIKNRAVAMQVAHHLLLSHGLAVQALRAQGCPAELGIVLNLAPVQPETDSAQDTAAARLEDGKLVRWYMDALMLGQYPQDVLAHLGSDVPSVQPNDMRVISTPIDFLGINYYTRSVVRAAGAFDTGTSGLPLTDMGWEVYPQGLTELLLRLHRDYAVPPLYISENGAAFQDTLQDGAVHDADRLRYIAAHIDAVRQALHQGVPMRGYM
>A_aquaticus-Field-M-tissues|ORF255_GT83(17-459)
MRSNNSNNSNNTKNGRPVLVISLLVLAWLATTAWWRPLLLPDEGRYVGIAWEMLRSGDWLTPTLNGLPFLNKPPLFYWITAGAMGLAGPHDIAARVAPLLGGTLGAVAIGLLLRPWAGQRWSTLCMLALLVQPLYLVGAQFANMDMLVAGLITATIASLAHAALSIQAGQPWKRTLLIGYACAALGVLAKGPIGVLIPAAVVGLWLLWRGRWRMVLKLLWWPGPVLLVALTLPWFAAVQSRFPSYWSHYLVAQQAKRYAVSGALVEPSSVQPFWFFPLVLMLFSLPWVGWLYQHLRRYAVKVQADAVHGDLVLLMRIWVVVVMAVFSWPSSKLLGYILPAVPPLAALMTERLARPRSQQPLAASVDKPWLWRLSMALSLIASLVAVQWLGTHRERSTEGLAAALHRQRQPGEPVVMLKAYYYDLAYQAGLTFSALVVDDWAELQTTAQEGWRKDLLGAAKFAPAQAAPLLVEPAALPQRLCQARTTWVIGTRQAAGAYTVLDQLEPVAYAGDIKLWRVDRHAAPVAVALGCVGRASAEVLPHD*
>A_aquaticus-Field-M-tissues|ORF256_GH13_11(2-202)
MQEMHVDGFRFDLAPVLSRGDQGFETQEGFFTAVAQDPVLGRLLLDGKLIAEPWDIGPGGYQVGNFPSGWLEWNDNFRDAQRAFWLGAECNRGQFAQALAGSARWFQKPQRLASASVNFIVAHDGFTLQDLLSYNERHNQANGENNRDGSGHNLSWNCGAEGPSQCPQVLATRSQLQRAMLATLLLSQGTPMLASGDELGHSQYGNN
>A_aquaticus-Field-M-tissues|ORF257_GH3(2-211)
AAKEYRDIGIKTALSPQIDLATEPRWNRFIGTFGEDPKLATDMARAYVDGFQTSVNSVDSYNGWGNQSVNAMIKHWPSGGPEEAGRDAHFAYGKFAVYPGNNFEMHLKTFIDGAFKLNGKTKKASAVMPYYTISFNQDKKNGENVGNGFSKYIVTDLLRDKYSYDGVVCTDWLITADEGKTPDVFAGKSWGVEKLSVAERHYKVLMAGVDQFGGNNDAKPVIEAYQMGVKEYGEPFMRQRFEQSAVRLLMNIFRVGLFENPYLDAAETNATIGKPDFMKAGYEAQLKSIVMLKNKNQVLPIPLKKTVYIPKRTTPATINFFGMPVPEKTEYPVNLDLIKKFYTITDEPSKADFALIFIKSPVSPGYSAKDRSDGGNGYVPISLQLNDYKATTARANSLAAGDPVVDPTITNRSYLNKTSKSNSYPDLNTILETKKAMNGKPVIVSINVTNPMV
>A_aquaticus-Field-M-tissues|ORF258_GT2_Glycos_transf_2(12-176)
MTVNLVANPTLSIVIPVYNEEDGLQALFDRLYPALDALATKRKLAYEIVFVNDGSKDRSAGMLSKQVELRPDVTRAVLFHSNFGQHMAIMAGFEYAKGEHIITLDADLQNPPEEIDALTEQLLKGHDYVGTIRADRRDSFFRKFASRAMNRLRENITRITMTDQGCMLRGYSRRIVDLVRQCDESNTFIPALAYTFSANPVEITVKHEERFAGESKYSLYQLIRLNFDLVTGFSIMPLQIFSILGMLLSLAAGSLFAYLLVRRFVLGAEVEGVFTLFALTFFLIGVMLFGLGLLGEYIGRIYQQIRKRPRYVVQTVL
>A_aquaticus-Field-M-tissues|ORF259_GT51(1-81)
IESTLTKDQILELYMNQVYLGQRTYGFGAAARVYFGKPLKDLSIAQAAMLAGLPQAPSTLNPVVNLAGAKARQQLVLTRMKDLGYITEAQFKTAVDDDVHVQPEGISVNRHAQYVAEMVRLAMYARFKEETYTKGIAVTTTLVAADQD
>A_aquaticus-Field-M-tissues|ORF26_CE11(4-212)
MMKQRTIATPVKTVGIGLHSGRKVTISIKPAPVNSGVQFVRVDTPEQSVVPATALAVCDTRLASVMQKNGVRVSTVEHLLSACAGLGLDNLLIELDGEEVPIMDGSAASFLFLIESAGIAEQDAPRQFVVIKKPVEVREGDKLARLEPFFGFKLDFTIDFKHPAVDKTGQRFAVDFAEQAYRSEIGRARTFGFAHEVEALREMGLARGGSLD
>A_aquaticus-Field-M-tissues|ORF260_AA3_2(2-276)
MLLLEAGGPDWRLDWRTQMPAALAYPLQGTTYNWAYTTLPEPHMGNRIMTQGRGMGLGGSSLINGMVYIRGNALDFDGWAENSGLENWSYLDCLPYFRKAESYDKGANDYHGGEGPLHVTTPRPDNNPLYHAFIAAGEQAGYPRTDDLNGYRQEGFGPMDRTTTPSGRRCSTSLAYLDQARTRANLTVKTRALADQIQFAGNRAVGVSYLQGGSLQQAEARREVIVCNGAIASPQLLQRSGVGHADQLKQHGISSVVHLPGVGENLQDHLEMYLQYHCTKPVSIYPALQWWNKPPIGVEWYLN
>A_aquaticus-Field-M-tissues|ORF261_CE4(53-157)
GIDYLGEGEILDVLSVPKDGEINIELDSADILVSEQHFESLPTGFVVRKFGKADKKIVLTFDDGPDENYTPKILDILKDEKVPATFFVVGINAQNNIPLIERIYNQGCEIGNHSLTHTNMSLASNDRAKFETSSTRKLIETITGHSTILFRAPYNADSQPETQEEMLPIARCKSENYYAVAESIDPTDWLPGSTEDSIYIRVMNQLNEGNIILLHDFGGDRTATIKALPRIIHTLKNNGYTFTTVADLMGKTKDEIMPPVQSTSKKELWQLRLNYWFAKTIFYFTHTISYLFFLAIILAVSRTVIVAFFAIKRYYKKEKIATKLKLQPKVSVIVPAYNEEINIIRTIDTILKSNYTNFDILFVNDGSTDHTLKNVISKFEFNKKIKILN
>A_aquaticus-Field-M-tissues|ORF262_CE9(20-381)
MSRKEGKKGIEGMEDRCLQGHILTAHGFVHGQLQIAADGRIKSISGEPEKESVVRASTAPVILPGFIDLHVHGGGGRDVMEGGDAIAHVAQMHAQHGTTALLATTMTAPPEALQMALGALGPACTARASGSARVLGVHLEGPYINRAKLGAQPDAARDGSTDELLALHALAPIRLVTLAPELPGHLDWIPVLLAAGFRVQLGHSAGRYEDGVAALNQGATGFTHLFNAMSGLHHRAPGMVGAALAHARYAEIIPDLLHVHPGAIRAALRAIPCLYCVTDSTAAAGMPDGDYRLGSQPVTKCMGGVRLADGTLAGSTLTMDQALRNLLDIGLELDDASRRLSTHAADFLGLPDRGRLAEGVWADLVILNPQSMTLEQVFVEGERIELKHAP*
>A_aquaticus-Field-M-tissues|ORF263_GT51(29-195)
ILFKWIPIPFTPLMITRSIEQKLDGKEIKCQRDWISLDKISPNLQKAVISSEDGNFLKHYGFDFNAMNKAFKNNNKGRKIKGGSTISQQTAKNVFLWQGRSYIRKGFEAYFTVLIELIWGKQRIMEVYLNSIEMGDGIYGAQAASKYWYQKDCKDLTMQEAAGIAAILPNPRKYKASNSTNYINNRKNKIISVMKYIRKVNYK*
>A_aquaticus-Field-M-tissues|ORF264_GT28(186-344)
MSRHLMIMAAGTGGHVIPGLAVAREMQSRGWTVTWLGTAGGMENRLVPPTGIAMDTLAFSGLRGKGLLAGITGAFKLVGAFWDSLRFLRRRSADVVLGMGGYVCFPGGLMARLLSKPLMLVNADAGLLMSNKALLPMAQRVAFGFDGPAAASIKTSLVTGNPVRAEIEQMAAPAQRFEGRSGPLKVLVVGGSLGAKVLNETLPAALAHLPAEARPLVTHQTGMAHLDSVRACYATLGVQAEILPFIDNMAERLADCDVIVCRAGAITVSELCAAGVASVLVPLVISTTSHQRDNALWMAERGAAIHLAQTEMSPQTLANLLHSLGRERLLKMASAARLLAKPNAAAKVADELERLVKPL*
>A_aquaticus-Field-M-tissues|ORF265_CE11(4-283)
MLQQRTLQSLTRAVGVGLHSGQRVELTLRPAPPNTGIVFRRVDLPEPVDIPVRFDSVSDTRMASTISPGGNPDAPKVQTIEHLMSACAGLGLDNLFVDITADEVPILDGSSASFVFLLQSAGIALQDAPKRYLRVKKTVEVREGEGQRLMWAKLEPHHGYTLSFQIDYKHPALDATGQETRFDMGSGRYKQEIARARTFGFTKDLDAMRARGLTLGGSMDNAIVIDDTRVLNAGGLRYDDEFAKHKILDAIGDLYIAGHLLLAAYTSFKGGHALNNKLLRKLLADESAWELVSFDNAKQAPAGFAELAPAW*
>A_aquaticus-Field-M-tissues|ORF266_AA3_2(6-266)
MMVTPQYDYIIVGAGSAGCLLANRLSKDASKRVLLIEAGGKDNYHWVHIPVGYLYCIGNPRTDWLYQTEPEAGLNGRSLRYPRGKVLGGCSSINGMIYIRGQERDYNHWAQLLGDDEWNWAHCLADFIRHENHHLPTSLKHGHGGEWRVEQQRLSWQILDDFAKAAQEYGIPALTDFNQGCNHGVGYFEVNQRKGWRWNTTKAFLNPVKHRSNLTVWTNTQVTQLNFQINDGIKRCIGLSAVKGGQAVQVLANQEVILSAGSIGSTQ
>A_aquaticus-Field-M-tissues|ORF267_GT2_Glycos_transf_2(16-128)
MPETTAAASTAPPLVSVLIPTHNRPDYLVLALRSAQAQSYERLDIVISDNGDNDDARDAIAPLMASDPRVRYLRQSGGGYMDNWLNALGQAQGEYVNFLMDDDLFHPRKIERMVQCFQSQPALALVTSHRALIDGEGHPHPVIPGTEQLFPTDTVVTGDSLGEHMLRVGRNLVGEPTTVLVRRADLHATFGQFCGHQYAVLSDLATWMELMAGRSCVYLCDALSQFRIHPGQDQRRSTLALRANVEWLQLLVDAHVHGRYITDPPAFRALLANKLGVLTPYLTSQFEMLRDSDFDAEPLQRLYHQAFGLLLR*
>A_aquaticus-Field-M-tissues|ORF268_GH36(14-665)
MNAPLPNSPAQYAVLHGRATSLVLEVHAEEAPLWRYWGPRLPEGAAPFMPLRDTRSLPSFNLDFDQPLTVAPTFGVGWFGQSALLAHREGRDFAQAFTQCELERVTPQRALKIHLTDGVAALRLTVSLSLDAHDVLLVQSALTNTGTAPLDVQWLAAATLPLPGQASEVRSYAGQHMHEFMLQVDALSRSQWRRENRRGRTSHDCFPGAVVTTPGATEHMGLVYGAHLAWSGNHAQTIEWLHDGQYQWQLGEWLAPGEGLLAPGATLSTPEVVASCSSQGLNGLAANFHAELRARLNWPGGAMRARPVHLNTWEGFYFDVYPEKVKELATAAAKVGIERFVLDDGWFHGRHDDSSSLGDWWPDETKFPQGLGDLITHVNGLGMGFGLWFEPEMVNPNSELFRTRPDWALQVAGRPLLTARNQFVLDISRPEASDYLFEKISALLGAHPIEYIKWDHNRDLTAAGLADGTAGYRAQVLAAYALFARLRAAHPGVEIESCSGGGGRIDFAVLRHTHRVWTSDNIDALSRLAIQRGFLQFFPPEVMGAHVGTAPAHSTGRSQAMAFRATVALPGHLGVELDVRHLGKAETRELQGWIAVYKQLRERLHHGRVWQGQGGDGLLWQAHGDEAASDVLLLAYRPVPSSHRYAPALHLPMLDRSARYRLRQVLPEGTVRPTGRHNTAPFFDALNTPEGLVVEGAWLAQAGLPMARVQAETAFIVHLQKL*
>A_aquaticus-Field-M-tissues|ORF269_GT30(1-62)
LFLVNARLSERSARRVNRFGKAGRALFQAFAGILAQTEFDAGRYRSLGVKNVVITGNLKFDVPLDPKLLAEGKEWQRELHAGNRLMVCAASTRDGEEAIILKAWKDLLLSNAFATPPLLCLVPRHPERFAEVADQISNASFKFRRRSEWAGIPSECAGLDVVLGDSMGEMPMYYSASDLVLMGGSLLPFGGQNLIEACAAGCPVLLGEHTYNFQQAALDAINSGAAKRIHGELLLTEPIALMDALKELLLNTAELAKMSAAAESYSREHQGATNRILIALDQQNLH*
>A_aquaticus-Field-M-tissues|ORF27_GT4(89-197)
RHALHQGWQFTTAYHSQFPEYVHERTAIPPAWTYALLRRFHNAAHHTLAPTPAIVADLRRHGFARPRLWSRGVDHAIFRPEGDRLARGAGPVFLYAGRLAQEKQVDAFLSLDLPGEKWVAGDGPEAAQLRLRFPHATWLGMLSGEALACAYRSADVMVFPSITDTFGLVLAESMACGTPVAAFPVPGPIDVVGDSGGGVLDTDLRRACLAALQLPRQAVIARGRS
>A_aquaticus-Field-M-tissues|ORF270_GT30(55-143)
RADRTSQKVSVHLNSEYGARPRFWFAAYQLLWHLLLPLAFIRLAWRSRHSVAYLHHIPERLGFGYQKPTAQGSIWIHAVSVGETRAAQPLIDAYLARGESILLTHMTLNGRRTGKQLFGKAISAGQIQQVYLPYDLCWAVEHF
>A_aquaticus-Field-M-tissues|ORF271_AA6(13-201)
MAAIPLDIVVQDILVLYYSQHGATAELARLIGRGIESVPGCQARLRTVPKVSTVCEASAPAIPASGAPYVEKSDLAECIGLALGSPTRFGNMAAAMKYFIDGTSGEWMAGALAGKPGCVFTSSSSMHGGQESTLLSMMLPLLHHGMLLVGLPYSEPALAATQTGGTPYGVSHVAGVQNDRPLSADESKLAFAQGKRLAEAALRLQHPL*
>A_aquaticus-Field-M-tissues|ORF272_CBM48(9-95)
HHPRAYTVLGAHLIDQAGVSGVRFAVWAPNAHRVAVVGNFNNRDGRRHGMRLRHELGIWEIFVPHAGKGDLYKFEIINAQGELLPLKADPYARAAQLRPDTASIVAAMPPLQGLPRERAQSNQREAPVSVYEVHAASWRKSDGSFPTWFELAAQLPGYAADLGFTHIELMPISEYPFDGSWGYQTLGLFAPTSRFGPPEGFARFVAACHAQGLGLLLDWVPAH
>A_aquaticus-Field-M-tissues|ORF273_GH130(92-343)
MHVVRYEHNPIITPRSTRPSRPDFKVEGTFNAGVINCGDETIMLLRVAESVLSNDPNEVKVPVMAMQGDACVLTLRSFYRDDPSFDFSDPRTVVVRADRSQLFLTSMSHIRVARSRNGLDFEVSDQPFIAPSNRYELFGCEDARVVCVEGRYLINYSSVSDLGIATTLARTDDFKRVEKLGLMFAPDNRDVCLFPEQIGGFYWALHRPAPAHFGRPGIWIARSPDLIHWGEHASVLDASASGWDQRKVGGGAPLLKTDKGWLQIYHGVDEAQRYCLGAMLLDLNDPTRVIARMAEPLMQPLAAYEREGFFGNVVFTCGATLRDGLVHLYYGAADETMGVATIGLA
>A_aquaticus-Field-M-tissues|ORF274_AA3_2(2-238)
ANWKFDTVPQPGLNGRSGYQPRGRVLGGSSSVNAMIYTRGHRADYDHWAELGNPGWGFEDVLPYFKKAEHNVRGADAWHGTGGPLNVMDLRSPSRFGPLFAQAGAQAGFALNADFNGPEQEGLGMYQVTHKNGERYSAAKAYLTPNLQRPNLHVITDAHVMRILLERKRAVGVEYQQGGEVKQLRVAREVLLCAGALQSPQILMLSGIGAKEYLLHAGVGLQHELPGVGQNLHDHPDVVLGVNAPHLKDLFGISPTGLV
>A_aquaticus-Field-M-tissues|ORF275_AA5_2(1-290)
PVSVAHLPDGKILMWSSDTKFNFGALGLTYGLTLDPVSGTVSERTISETGHNMFCPGTTNLADGRLLVNGGVSDKNTSLFDAATGTWTAGASMNIPRGYNANTLLQDGSVLTLGGSWSGGVGGKHAERWTAATGWQRLTGIPVEPFIYPDPENATRYDNHMALIPAGNGKVFHVGPSKNMHWIDTRGTGNVIDAGLRGDDEDSQSEAVVMYDTGKILKAGGSRSYQGLEANSNSYLIDINAGATVRKIAPMAYHRAFQNTVVLPNGQVLIIGGQTFPVAFADSSSVLAPE
>A_aquaticus-Field-M-tissues|ORF276_GT19(1-259)
EIYGIGGPRMQAEGMRSDWPMETLSVRGYVEAIKQLPAILKLRKELIQNLLNEGRPDVYLGIDAPDFNLGVELELRKAGIQTLHLVSPSIWAWRAGRIKKISQAVERMLCIFPFETEIYDKAGVASTYVGHPLASEIPLEPNIQQAREKLSKPLKIPTTSLEGLVIAVLPGSRGSEIELIAPVFFETMQILSERLKGQKLHFLIPVATPRLREPLEQLLLKTKNSNPDIQIHLLDGMADEVLEASDVVLIASGTATLQA
>A_aquaticus-Field-M-tissues|ORF277_CE11(2-97)
TSYAREIGRARTFGFAHEVEMLREMGLARGGSLENAIVLDEHRILNNEELRYGDEFVRHKILDAVGDLYLVGSPLMAAYTAYKSGHALNNALLRALLADQTAWEYVTFEDAAAAPKSFVNQGQFAFA
>A_aquaticus-Field-M-tissues|ORF278_GH53(23-197)
SCSHTQVSNSPSTPVTPASNFSKGADIGWLAQMEATGYHFYDADGSEKDCLQLLKDRGINTIRLRVWVNPSNDKINGHCSKDETVAMAVRAHNMGMRIMIDFHYSDSWADPGKQTMPAAWAGQNITALQTSVYNHTQTVLNALKSNGVTATWVQIGNETNDGMLWEAGRASTNMTNFAALINSGYNAVKSVDSTIQV
>A_aquaticus-Field-M-tissues|ORF279_GH13_9(1-138)
RVDAVASMLYRDYSRQPGQWVPNRHGGRENLEAIEFLRRLNHVIGTERPGAITFAEESTAFPGVSRPPSADLQGGGLGFHYKWNMGWMHDLLSYAALDPVHRRHHQNKLTFGLMYAYSENFVLPLSHDEVVHGKRSLLG
>A_aquaticus-Field-M-tissues|ORF28_GT51(56-232)
MFKRLLAILAGLVIGGAVLAAGAAAIAIIITYPRLPSLDVLTDYRPKIPLRVYSADGQLLGEFGEERRSFARIHEVPQLMKQALLAAEDERFYQHSGVDYVGVMRAAVGNLVSGHARSGASTITMQVAKNFFLSSEKTFTRKFNEALLAFKIEHTLSKDQILELYFNQIYLGQRAYGFSAAAQAYFGKPITNLSVAEMAMLAGLPKAPSAYNPIVNPDRARLRQQYVLRRMRELNFITQDQYDAAVKEPLQLASATVDSNQPALYVAEMVRQAMYERYKDAAYTEGYKVYTTLDSHHQQWAYDALRAGLLDFDRKQGYRAPESYIDLASAEGEDQTEALDDALSEIRDSGDMQAAIVLSASPGEVRAYMRGGKVAVIKGAGLEFARRALNPKLAADKQIRRGAVIRVRAHDKGYWEIVQMPDVEGAFVSMDPRSGAIKSLVGGFDFNRRSFNHVTQAWRQPGSTFKPFIYSSGVERGITPSTLFNDAPLTVPGAPGSPSWEPKNDDGKFAGLISMRRALTQSKNLVSVRLLMAVGTDYAQQYIQRFGFSPKQHPAYLTMALGAGAATPLQMAEGYSVFSNGGYRIKAFFIDRIEDQSGHVLAKTQPAVAGQNATQAIDPRNAFIMTSMLKDVVRYGTAAKAMSLGRMDLAGKTGTTSDWKDAWFVGFNPNLVAATWVGYDQPRSLGRYGYGGTAALPVWMNYMANALKGVPEVELPVPAGIVVRPGAGQRGGDEYYYEEFQKTNPELKIDNHGTVPGSNASDAAVDDATAKDPNAPAAKDAVENVKELLF*
>A_aquaticus-Field-M-tissues|ORF280_CE4(262-363)
MHALMTFSRPSLFRAAAIAVPVALVFALGGWLASQSKVAEPPLSTSPSAAAALSQGSLLKDWREVLQAHRQVIVLLAEEASLSAPEREAVNRVGQQIFHDNRERVARIEAGMGLDGPNPAAHVAPLAERLMQWSVVLDYVESGEGMFDADRLAFRELVGSLRTALARESSLNAVKLHKRISEDLDALAEIERSYEKEMRQIFGRFDARAIELKRERWDDYLAHLKRLYSREQVLKDHGLILPYPVAPQAKDKHEAELFGQGFPAKTVLLTFDDGPHAVFSDEIAALLHQYNAPGVFFQVGRNLGVVAPDGKVVLGHGARVSRQLKEAGYALGNHSYSHAQLSKETGESLKRQIMDTDSLLKAVDAA
>A_aquaticus-Field-M-tissues|ORF281_GH16(54-285)
MKLSTLAPTGLLLALSALVVGCAQPPQATRQKPIPEPVPAGTRLELPVGYRLVWADEFSAIGLPDPKKWDYDKGRNKEGWHNHELQYYAGPRLENARVTEGKLILTARKEDLPQFADWGGQHYSSARLITRGKADWTYGYYEIRAKLPCGHGTWPAIWMVGSGGRWPEDGEIDILEHVGHRPTRVWSTLHTTAGSGAYGNGNDQHLDDVCTAFHNYQMLWTPDEMRFAVDGRVHHIYPNPRTQAGWPFDRPQFLILNIAIGGDLGGKVDDTIFPRTMEVDYVRVYQAVEKLTK*
>A_aquaticus-Field-M-tissues|ORF282_GH1(17-456)
MTHPQYNIPHPAPLDLHHAFPPSFTWGVATSSFQIEGAAREDGKGPSIWDTFCQQPGVIADASNGDVACDHYHRLDADLDLIASMGVDAYRFSIAWPRVQPLGHGAWNPAGLAFYDRLVDGLRARGIKPYLTLNHWDLPQALQDQGGWAARETVAHFVDYALGIHRHFGERIHSICTHNEPWVVAILGHEIGIFAPGIKNRATAIQAAHHLLLSHGQALKALRADGCKASLGIVLNMAPTYPATPSEADRAKAVLEDGRLIRWFTDPLLLGQYPADVLAHLGADAPQVLPGDMSDIAAPLDYLGINYYSRSMASAGEPFDVNTSGLPLTDMGWEIYPQGLTDLLLRLHRDYRLPPVYITENGGAFPDEVDHTPDGAVHVADADRTVYLHDHIAAVAKAMAHGVPMVGYMVWSLMDNFEWASGYAKRFGIVHVDYTTQQRTPKDSARWYQTFLQHQGEHRAALAAKAKANTTPAIPNGV*
>A_aquaticus-Field-M-tissues|ORF283_GH30(67-482)
MKKSFLVAQLSFISLFFALFSCKSTTVPQNSSTILPTDNALQANVWLTKLDKSVLFEKQNTSLIFSSTATSNPTILIDDSQTFQTMDGFGYTLTGGSAMLINGMEASKRDSLLNELFSSTNKSIGVSYLRISVGASDLDDRVFSYNDLATGETDIALNKFSLAPDKINLIPILKQILKINPGIKILGSPWSAPAWMKTNNSTKGGSLRPEYYDVYANYLVKYIQEMKNEGITIDALTLQNEPLNPDNNPSMVMYANEQANFIKQSIMPAFKNAKISTKILLYDHNADRPDYPLTILADSTIRNFVDGSAFHLYGGTVDALGKVHDAYPNKNVYFTEQWIGSPSNFHNDVSWHVKTLVIGATQNWAKTVLEWNLASDPNLNPHTVGGCTACLGAITIDTKSNITRNAAYYIIAHVSKFVPQNSVRIASNTVGSLANVAFKTPSGKIAIIILNDGATPQTFSIEYKGKRITDTLVANSLATYTW*
>A_aquaticus-Field-M-tissues|ORF284_GH23(231-326)
QSAMKLQPEANAWFQRAVDLVATLPPQRRLAALGDEALGWRVRAALRASDPARWQQILDAIDTMSPNEQRDPAWSYWKARALQQTAARAPDGDARRSTAANLLDRLSGQWHFYGTLAAEDLGRPQSTPTRPPPLSAQERGRADQHAGLTRALQLMGIGLRGEGVREWNYALRDFQSDREFLAAAQRACDRELWDRCINTSERTTQQIDLAQRFPMPYRNDVQAAAREVGLDPAYVYGLIRQESRFIVSARSNVGASGLMQVMPATAKWVARKLGMSYSGEQITDRATNLKLGTGYLKLILDDFGGSQAMAAAAYNAGPGRPRRWREGPTLEVAAWAE
>A_aquaticus-Field-M-tissues|ORF285_GH3(57-283)
MSNVEHAPVVLDVAGTELDADDRRRLQHPLTGGLILFARNWRDRAQLTSLVAEAKAIRPDVLVCVDHEGGRVQRFRSDGFTHLPPMRALGELWMDDAMAATDAATACGLVLGSELRACGVDLSFTPVLDLDHGESSVIGDRAFHRDARVATMLAKSLMHGLLLSGMANCGKHFPGHGYVKADSHVALPVDKRSLKAILADDAKPYEWLSTSLASVMPAHVIYPKVDAAPAGFSERWLRHILRGDLNFQGAIFSDDLSMEGAKVAGSTLQGAVAALHAGCDMVLLCNQSLNGGAPVDALLDGLLAARSQGQWQPDADSEARRLDLLPATPPLPWDELMHLPAYQHALERLP*
>A_aquaticus-Field-M-tissues|ORF286_GT9(51-224)
TGIIEKIHAVYPDALIDFLVRKGNEGLLKNHPFLHEVLVWNKQQNKLKNLWHMLQQVRSNRYNTIINVQRFAATGMLTAFSGAPEKIGFDKNPLSFLFTKRIKHVISSSKNPLHEIARNQALIAAFAAGEPARPKLYPSQADFNSVEKYKQQKYICIAPASVWFTKQYPADKWIAFINKLPDTYQIHLLGAPSDKEMCAGIVAACPGKTISNLSGQLNFLQSAA
>A_aquaticus-Field-M-tissues|ORF287_GH30(41-451)
PTPTPIINLSNDIDEWVTTANQNSLLQKQSTNISFGTANTIYPTLNIDTTITRQTIDGFGFTLTGGSASLINNLDANTKSNLLNELFGNTSNSIGVSYLRISLGASDLSASVFSYDDLPIGQTDLTLSHFSLSKDTVDLIPLLKQILAINPNIKILASPWSPPVWLKDNNNSIGGGLQTQYYDVYAKYFVKYINAMAAQGIKIDAVTIQNEPQNPNNNPSLLMSANEEMNFIKNNLGKQFLQNNISTKIIIWDHNCDNANYPISILNDATANAFIDGTAFHLYAGDVGALANVHNNFPTKNLYFTEQWTGSTGTFSGDFQWHLKNVIIGTMKNWSKNALEWNLANDANFEPHTVGGCTQCKGALTIVGNTFSRNVSYYIIAQASKFVPAGSICIGSSEIMSLYNVAFITPNGNKVIIVLNDTYSIQTFNIKCNDRIALATIPANAAATYIFK*
>A_aquaticus-Field-M-tissues|ORF288_GH30_1(71-489)
MKKIIIVPFMFLFFTKINAQSFPNKANDNAEKHRLENSKQITIYTTAQNTELKLSLTDKIKFTEKGQPFENEITIFIDPTKTFQTYEGIGGAITDASAETFYKLPKAKQQEVLDAYYNKSKGIGYTIARTNINSCDFSSDNYTYVKDNDKELSTFNIDHDKKFKIPFIKEAMAASGNSLKLFASPWSPPAFMKSNNDMLHGGKLSPAYYQAWANYFIKFIYAYNALSIPVWGITIQNEPMATQRWESCIYTAQEETNFLKNYLGPTMYKQGLRNQKIIVWDHNRDLMYQRAATYFNDPEAAKFVWGIGFHWYEDWSGGIPMYDNVQRVNEAFPDKKIFFTEGCAESFDATKYNSWALGERYAREMINDFNNGMVGFTDWNILLDETGGPNHVGNFCFAPIHGNTKTGALTFTNSYYYIGHFSKYIQVGAQRIIASSSRSNLQTTAFKNPNGTTVTIVLNQTDKSINYNFWINGKSAAAIALPHSIATIIYELK*
>A_aquaticus-Field-M-tissues|ORF289_GH65(68-291)
YHYSVAGSSITSAHHDDPLNEAERLTIYAKLEGRERLLHFHNKAWEDIWKSDIIIEGDPQSQQDVHSMLYHLNSFVREGTALSPSPMGLSGLGYNGHVFWDTELWMYPAILVLHPELGKSIVEYRFQRLEAAKRNAFAKGFKGAMFPWESAASGVEETPVWALSGPFEHHITACVGIAAWNYYCVTQDKTWLKERGWPILSATADFWASRVERNGPGKYDIKNVVASDEWAENIDNDAFTNAAAKANLQNAIAAAKILAVPADTDWINVATNIPVLKFDDGVTKEHGTYHGEGIKQADVNLLAY
>A_aquaticus-Field-M-tissues|ORF29_GH102(46-129)
QTAGISSQNNQAIRRYFENNFQAYEIRNSAGSDAGMITGYYEPVMNGALTRTSAYAVPLYAYPKAWRNAKPSPAPTRAELMSSGALKGQELAWVQDPVAAAFMQIQGSGKIRLEDGRVLRLGFAGTNDQ
>A_aquaticus-Field-M-tissues|ORF290_GT35(176-476)
TFTNYKIPFNVDEKYSKKAAYFSMEFAVHQPLKIYSGGLGFLAGSHMRSAYELKQNLIGIGILWKYGYYDQARNQDQTLNVTWTEKNNSFLEDTGIKFTIPIHEHPVWVKVMYLNPKTFNSAPIFLLSTDLPENDFVSQTITHRLYDGNASTKVAQFILLGIGGAKLLDELNYNADIYHLNEAHAISSAFYLLEKFKSKEEVKKRLVFTTHTPEEAGNEKHDIYLCHKMGYFYGKTIDEVRELTGTHEDLFNHSLCALRFAKIANGVSQLHGVVSREMWGKYENICEIKAITNAQNWTYWADKQLYKFMESDNDLNFDDRKQYLKKRAFEIVADQTGKVFDPKILTIVWARRFAGYKRADMLTWDEARFEKLLNNPQYPVQIIWAGKPYPLDHPAIDQFNSLVQISKKYKNMAVLTGYELSLSKRLKQASDVWLNNPRVPREASGTSGMTAAMNGSVNFSTNDGWIPEFINNGHNGFVVPPIDYGNVSTHDQDDYDLNQLFDIFENQIVPLYYTQFDTWRNIVQNGMHDVRFRFDSNRMADQYYTMMYNH*
>A_aquaticus-Field-M-tissues|ORF291_GT28(183-341)
MTKPSILVMAGGTGGHIFPGLAVAEYLRICGWNVSWLGNQSGMEYRLVKSCDFPFEAVEFGGLRGKGIKAKLMLPINLARACHQSWKIMRRLKPNVVLGMGGYITFPGGLISKLLKRPLVLHEANSVAGSANRALAKIAMRTLTGFPNTMEKAEWVGNPIREEFDHIAAPVLRYEQRQGPLSILVVGGSLGAAALNENIPAALALIPLEQRPKVIHQAGDKHLLDLQKRYADLGVVADIRPFIEDMPAAYAQADLVICRSGAMTVSELAACGVASCLIPFPHAIDDHQTANAQFLSDADAAVLLPQKNLNPQDLALMIQNFNRSDLKEMAVRAHALSKPHATQRVAEVCADCAGVGI*
>A_aquaticus-Field-M-tissues|ORF292_GH23(91-191)
MKKIQFFGVISLVVFASGLFMFALSGDAKKKLLHEGTSQYFPSVVDFAGEKAPLNIADVRERFDRELLVNANLHSSTILIIKRANRAFPIIEPILKQYGVPDDFKYLAVIESALTNAVSSSGAKGVWQFMPETAKEKGMEVNDIVDERYHLQKSTEAACKYLIKAKEKFGNWTLAAASYNGGMNGVNTKISEQKVSDYYDLLLT
>A_aquaticus-Field-M-tissues|ORF293_GT9(9-119)
LQADHGATTDRKLVLMYAGGGVLPIRAWPAAHYARVAQGLCAAGFAVGLIGLKDDAQLAKDLIKQIQSPACLDLTGYTRSIRELLMLFHASELLITNDGGPGHFATLTPIQTMVFFGPETGKL
>A_aquaticus-Field-M-tissues|ORF294_GH35(1-132)
PLFQCNPTNAVAKTHLPGMLTVANFGSDPAGGFKALAAVQQAPLMCGEYYSGWFDTWGNPHRRGDNTSAVVDIQAMLKANGSFSLYMAHGGTTFGLWGGCDRPFRPDTTSYDYDAPISEAGWVGAKFNAYREGMRPFLAAGEVLPEPPARNPVMRIDAFALSESAPVLANLPPRTIKARTPAPIEQYD
>A_aquaticus-Field-M-tissues|ORF295_GH125(48-266)
YATGTTIIKPSTFALKSFPTVRTPLEKRNFSSVVVEQVILSMKEKIKDKELAWMFENCFPNTLDTTITYSEKEGKPDTFVITGDIDAMWLRDSAAQVWPYLAYVNQDEKLKKLIAGLINRHTACILIDPYANAFYENPKKGEWAGDITEMKPEVHERKWELDSLCYTTRLAYNYWKITKDTSVFDERWLKASKSIYETCITQQRFKGLGPYRFGRVTSWSTDTVPGNGYGNMIKPNGMIVSTFRPSDDCTVFPFLVPSNIFAVKSFLQI
>A_aquaticus-Field-M-tissues|ORF296_GT9(57-214)
MQDMLKHLPGVQVDWVVEPGFAPLVRRCEGVRRVIECPLRRWRNQLLSGKTRQEWQAFKANLQATAYDAVIDLQGLTKSAFIASAARLSNRGRRYALGNRTEGSSYEAPTRWVADLAIELPARVHAVLRSRLLCARALGYEFRDDITSFGLSSAVVAVPGAADTADQNRPVVVVVHGTSREDKLWPEPWWLALMQRLLDDGCALALPHGNAEELARAQRL
>A_aquaticus-Field-M-tissues|ORF297_GT4(2-145)
PEDPVIILVGRLATEKNVNLVLSAYQAIKVRQPRAKLVFVGDGPLRRALQDACPDAHFAGVRQREELATYYASADLFLFPSLTETFGNVVPEALASGLAVLSYANAAAQELIIHNQNGVLVPSGDELAFVNAAVELALDPQRQQRLRELAPRSVAYLA
>A_aquaticus-Field-M-tissues|ORF298_GT2_Glyco_tranf_2_3(555-764)
MSEFVPASEPVFVPTAARALVQSPAHTFDPAEQVQAPLVSVLVRSMQRASLASVLQCLACQQFLDFEVVLVNAAGGHHPEPTASAHGLRWRLINQGGAALDRPVAANVALDAAQGRWLMFLDDDDQIDPDHLQRLVQALGERPSAVAAYTGVRMVRQDDQQAPVEKIDQDDNVEQVLDEPFDDIRLWFGNYLPIHAVLFSRQAVQGGPVRFDESFPVYEDWDFWRQLSLRGEFVHVPGVSATYRLVGNSGLSEVESGAVTAQGRQRFYAKWLPRLDGDLLCRLATAAELYRAAAVLLPPAQARAEGFRQSAQASADEASHLRCHLESLRQHHEQIHHALQLSQQALEQQRSEWHIRAQEQDERLGHQRKHSEALQAHIGHLSQHNDELQAHIGHLERQRSAELDALNAERQRLQQVQRLHEQVTQSFSWRITEPVRQFRRWMGEAPGTARALVRRATQAMPVSSASRQRLKVWLVMQDSAWSRAILRWVMLPSPMAQPAQLPVSGAQSGATDASVGAVAPLDKEAVRAQAEADLTAFLASGQRLNLRRGSGAPVVSVVVVLYNQAGLSWLCLQALSQSLGVGFETLIVDNASSDRMPQLLDRLDGATVLRQSDNLGFLRAVNLAAEHAKGEHLLLLNNDAVVEPHTLALAVQRLAREPSAGAVGGPILLWDGRLQEAGSLVWRDGACLGYGRGDSPDAQAYRYVRDVDYCSGALLMVRRALFEQLGRFDDAFAPAYYEESDFCVRLWEAGHRVVYDPLVRVKHFEFASDVGSGQAMALQAKHRELFVARHQAYLQTRPQASAAAVLRARQIVAPGKRRVLLIDDRVPVPALGRGYPRASELALAIAQAGHALTYYPLQFPHATADEVLLALGERTETMLDLGIAGLPAFLEQRAGLYDLILVSRPHNMEFVESLRALHPQWFAGALRVYDAEALFSQREIEKARVMGKPLSTEQGQALLSQELAMSRHADRIVAVSDDEAQHYREAGCLDVVTLGHVMAAQPSQAAFEARQGFLFVGAISLDDCPNGDSLRWFITQVWPLLQAALGEQAQLDVVGLCDSPAVNALASPSVRLHGRVDDLSAYFERSRVFIVPTRFAAGVPHKAHEAASRGLPMVTTGLIARQLGWADHLAVADTPQDFAQACLRLHGDAQQWRAAREAALAAVQRDCSAQAFARGVAELLR*
>A_aquaticus-Field-M-tissues|ORF299_GT30(26-168)
MTWLLQPLVRRKVLRRAASEPMYGERLEERFGRYGAFVQDTTRPLIWIHAVSLGETRTAAILLRELRLAIPHMRLLLTNGTATGRTEGVRLLQNDDVQVWQPWDTKQATAAFMEHFKPSIGLLMETEVWPNLLNSAKHAQLPLALVNARLSDQSLKKSQQWFVKNLAKQSYQSFA
>A_aquaticus-Field-M-tissues|ORF3_GT28(185-343)
MPHLVVMAAGTGGHVIPGIAVARELQRRGWTVSWLGTTTGMENKLVPPTGIAMDSLAFSGLRGKGLVHSLGGVAKLVKAFWDAARILRARRADAVLGMGGYVCFPGGLVARLLRKPLVLVNADAGLLLSNKSLLSVADTVAFGFDGPDAQSTRQGVVTGNPVRAEIESLAAPDQRYADRTGPLRLLVVGGSLGAKVLNEQLPAALALLPADQRPQVTHQTGVAQLEAVRAAYAQAGITAQVLPFIDHMAQQLADCDLIVCRAGAVTVSELCAAGVPAVLVPLVVSTTAHQRDNAQWMAARGAAIHLPQDRLTPQGLADQLSALSRPALLDMARKARGLARPQAAARVADELQKLVENMTKTLAGPKA*
>A_aquaticus-Field-M-tissues|ORF30_GH65(1-233)
FNLLQLLQSVGRDGQTNIAAKGVSGSGYDGHYFWDTEIYVFPLMLHTRPDIARKLLEFRARTLPAARARAREMSHATGALFPWRTIAGEECSSYFPAGTAQYHINADIAFAVKRYWESTGDDAFMREHGVELVIETARIWLGLGHFETLDAGTAQKRFVIHTVTGPDEYTAIVNNNLYTNAMAQMHLRLAVQVANWLTHSHAAQAQRLWHVLDLQADERAQWQQAADLMYLPY
>A_aquaticus-Field-M-tissues|ORF300_GT2_Glycos_transf_2(38-144)
GYTLFSIVVMLCRTDHRKAADAGERRLREQGSAVPAVDIFIATYNEGLDILEKTIIAAQAIDYPNFTIWVLDDTRRDWLRDYCAEVGVQYARRPDNSHAKAGNLNNGLRQSAAASNAPYILVLDADFAPQQPILLRTLGLFEDPK
>A_aquaticus-Field-M-tissues|ORF301_AA3_2(5-418)
MTQANTYDYIIIGAGSAGCMLAKRLTENPQKKVLLIEAGKNDNYIWIHIPVGYLYCIDNPRADWRFKTVAEPGLNGRSLLYPRGRVLGGCSSINGMIYMRGQAADYESWVQATGDESWSWENALKRYKQFEDYHGAANQWHGKGGEWTVSKQRLRWPIMDKFKEAAVQAGIPASEDFNRGDNFGVGYFDVSQRAGWRLNTSKAFLRDAAKRSNLTVLTQAVVSKLKIDPVSKNCLGVEYDKDGIASEALINSSGEVLLSAGAIGSVQILERSGVGASAHLNALGIPVIADLPGVGENLQDHLQLRMVYKVNGIKTLNTKANSLWGKMIIGLEYLLKRSGPMSMAPSQLGAFAFSSPEQKSANVEYHVQPLSLEKFGEDLHSFNAFTASVCNVRPTSRGSVHITSTDPEAPPAIHPNYL
>A_aquaticus-Field-M-tissues|ORF302_GH23(96-195)
MTGLRRRALVCGAPLAACGLGWHSESQAGAQAEEPLADAVRGALSAAIASAAPPKPQFDNSAARVAFLQWLSGTSERLKRKQSEHSTRVEFLETLWYESKRAGLEPELVLGLIQVESAFRKYAISRVGARGYMQVMPFWARLIGDGEPARLFHMQTNLRFGCVILRHYVDRERGDLFLALGRYNGSRGRPEYPNAVFAARQQWRLT*
>A_aquaticus-Field-M-tissues|ORF303_GT4(62-204)
SFDRQAVLMGRADSVVCVSEAVRDLMISRGISAEKMSIVRNGTVGSARRPMPCPPPAQIRHPAIATVCGLHERKGVQDLIRAFDIVAVKNAEVHLYIAGDGPTRELLMAQAATSPASDRIIFLGFRDDPRDVLNATDIFVLASHADPFPLVILEALEAGCPIVASQVDGIPEALDFGRAGTLVPPKQPVDLADALLSLLDHPERLAAARVVAVERAKVYSVSKMVAGYGEVYRRLRSA*
>A_aquaticus-Field-M-tissues|ORF304_GH23(38-118)
IQNQRAVADFFEKKYGLDRSKIEEYVSNTILIAKEVNIDPVLLLAVISVESNFNPNTKSQAGAEGLMQVMTSVHREKYALYGGTHQAVKPEVNIRVGAYILKYLIATAGSLRNGLKFYVGAANAEDDGGYA
>A_aquaticus-Field-M-tissues|ORF305_GH23(143-245)
MTQPLWWQRMAQATQQSASVFLRDVGHGLLEVSHNMLALLGLAVLAAVLFTAGRADLRDTFERQALGWLQERHAPSADDLSYASLAGDAEGASLTKALATDPALLSRQQAAVASWLSRRYHVAQEPIARLVQESWQVGQRAGLDPTLILAIMAIESSFNPFAQSPVGAQGLMQVMTRIHNDKYEPFGGKLAAFDPVTNVRVGVLVLKECIARAGGLEAGLKYYVGAANMEDDGGYAGKVLSEQQHLLRVASGQSVPVTIVNVVVATAPAASSTAVSPGLAASAADTARPADSPAPAPEHIGRDQVALAQ*
>A_aquaticus-Field-M-tissues|ORF306_GT9(87-246)
MRRRRADEPVLKVLIVKLSSLGDVVHAMPAVQDIRRALPRTQIDWVVERAFAPLVWRCQGVHRVIECEQRRWRKSWWTAATRAEWAAFRTELRREAYDAVIDLQGLTKSALVAWMANKTAQGKRFGLANRTEGSGYEAPARWVADVALTMPAHIHAVMRSRAVCAQALGYELPFKEHFGLLAHAEHGFVAIKNKESSPLGVVALVHGTSRADKEWPLDHWIGLGQHLNRSGFCVALAHGSDAERATSE
>A_aquaticus-Field-M-tissues|ORF307_GH9(396-877)
MWLRAVRTLGACVLGVVATGAHADSLTLLGSGESIDFYVNSSFSALSLSAEIWPGDTLRFKGLSTTTSVNSGSEDKSLKFNSAPALVLVPRAGFSFASGYSGQLTGEGSYALAAAGSTSGIQTMNSLYSGQFDGTTFAAADWLGDLLAEQEVTSNGSVATGSFSAASNYLTGTIAADQALAISDFYAWVSAAQSESQGYTSASVDALSFKFSASAVPGQLPEPGTTWLVLGGLGMGVAMRRRSTRRQRGYSQQVGLGAVALGLGLGSGVATAASMVPVDPTPVAAVTQNIKIDQFGYLPASKKVAIVANPVLGSNVGPSFSPGVGSNQYQVRRLSDDAVVWTGTLSVWNGGAVHGQSGDKGWWLDFSALTTPGTYYIYDAAKGVRSYKFSIGAAVYDEVLKQAGRVFFYQRLNQVKQAPYAQSPWLDGAAYGYANQDFAARDIKRPNDAASARNLSGGWMDAGDTNKYTTFAEGAVLKLLEAYRMNPAAFTASWNLPESGNGTPDLLNEVKWELDFLRRMQDATNTFGLLLKVGVTDYYDTNPLSTDLRPRYYVGECTSSTLAGAAMFAAAANVYKTVPAQSAYAADLLSRAQAAFARGKLTTKQFTSFQTECDNGTVKSGDADRDVDEQRASAVIAAAYLYEATLNPQYRSFVDANYLLIQPLTNGWWGPYTNDREVALLRYAATPGATAAVAANIRTRRANSQVTSLDDYLSGRDLYRSYIGDNEYQWGHNLSRSNTANLQLNNVQFGLNPGQANLYTELAQQHLHWLHGANPLGLVMLSSMEPYGASNSVHTIYHQWFANGTKWSDSRTSQFGPAPGYVVGGPNAKYSGITHPELRTSPPQKAYFEWNAGGSDEASYEITEPGIYYQAGYVQLLSRLMSKAPVSTDLVIYDDAVAPGWNPNWGWGVNLNFSNSTPHHDGAFALRADYSAWGGVSLYSAVDVDFSSANAALRFWAYSPVATTLSVSVQATGDGPATPVTVNLQANVWQDVNLPRTSLGNPGVVRRVTVQSASPSPQTVYLDSLRIAR*
>A_aquaticus-Field-M-tissues|ORF308_GT2_Glycos_transf_2(12-175)
MTANLVANPKLSIVIPVYNEEDGLQALFDRLYPALDALAAKRKIAYEIVFVNDGSKDRSAGILAKQVELRPDVTRAVIFHSNFGQHMAIMAGFEYAQGEYIITLDADLQNPPEEIDALTEQLLNGHDYVGTIRSARQDSFFRKFASRLMNRLREKITRITMTDQGCMLRGYSRRIVNLVRQCDESNTFIPALAYTFAANPTEISVKHEERFAGESKYSLYQLIRLNFDLVTGFSVMPLQIFSILGMLLALAAGSLFVYLLVRRFVLGAEVEGVFTLFALTFFLIGVMLFGLGLLGEYIGRIYQQVRERPRYVVQTVLEKK*
>A_aquaticus-Field-M-tissues|ORF309_GH43_28(48-314)+CBM32(361-483)
MKHLVILLSLSCCLVIKGQSQTYCNPINIDYGYAPIPNFSEWGRHRATADPVIVTYKGDYYLFSTNQWGYWWSSNMLQWNFVSKKFLKPWHHVYDELCAPAVCVKGDTMLVFGSTYSSNFPIWMSTNPKANEWKEAVDSFAIGGWDPDFFLDDDGRFYMYNGSSNRYPLYGIELNRKTLEPIGTRKEMYFLEDWRYGWQRFGENLDNTFLDPFIEGAWMTKHNGKYYLQYGAPGTEFSGYADGVVVGNSPLGPFTAQSDPFSYKPGGFARGAGHGSTFQDKWNNYWHVSTIAIGVKNNFERRLGIWPAGFDKDDIMYCNTAFGDYPHYLPSPNSANQNAADGDGGFTGWMLLNYKKPVQVSSTLASHYANNAVDESIKTYWSATSGNKGEWIQTDLGSTSTVRAIQINYADQDVDWTDKDKEAGVFIGKSLGVFHQYKIYESADGKKWNLVVDKSNNNTDVPHEYIELNKPIQTRFLKLENIHMPTGKFAISGFRVFGNGNGSKPDTVKNFVVLRTEKDKRSAWIKWRPVDNAYAYNIYTGTAPDKLYN
>A_aquaticus-Field-M-tissues|ORF31_GT4(175-290)
MKIMIITDAWDPQVNGVVRTLKQTRAELTAMGHQVEMITPTGFKSIPCLTYPDIALSLFPGKEVARRIKEFAPDAMHIATEGPLGLSARAYAVKNRLPFSTAYHTRFPEYVKARTGIPLAITYAFIRWFHGPSMAVMAPTIVVKDDLEKYGLKNVVLWSRGVDLDIFKMQDSKALNTAHPIFLYVGRVAVEKNINAFLEIDLPGSKWVVGDGPAMAGIKEKYPEVNYLGVLQQHELAKVYAAADVFVFPSKTDTFGLVLLEAMACGTPVAAYPVTGPIDVLGNSNSGAMNEDLREACMQALKIPREVARAHAEKFSWRAASEQFANHLKPVPTTEVHVTALA*
>A_aquaticus-Field-M-tissues|ORF310_GT51(11-131)
QKTQAGNKSKIALRGGSTITQQLAKNLFLSSEQHYLRKGQELIITGLLELILSKQRLFEIYLNSVEWGEGIFGIGAASQHYFATSPATLDREQAAALASALPAPKCFDKQQYCRRGSINYSTRQEFILENMDKVALAPYPKGVK*
>A_aquaticus-Field-M-tissues|ORF311_GT51(52-218)
MKKKGLMPRLWKKIKQIFFWLFIFQFVFILYCRWFNPPITFTQIGSLIAGYGLKRTYLKHSDISPNLRLAFIASEDQTFPDHEGIDWEEIEKAAEYNKTHTVKHGGSTISQQTAKNVFLWQGKSYIRKGLEIYFTKMIEWTWTKSRILDVYINVIEMGPGIFGAEAASQYYFKKSAKDLTMKESALIAACLPNPKKWTIDPMHPRILKRWPRILKQMNNIKDNDDIVELTN*
>A_aquaticus-Field-M-tissues|ORF312_CE14(25-137)
QQPVKPNAVEIYHQIEKLNFLGSVLYIAAHPDDENTKLISYLSNEKNARTGYLSLTRGDGGQNLIGPELRELLGVIRTQELIEARKIDGGEQFFSRANDFGFSKNPTETLQIWDKNQVLSDMIWVIRNFQPDVIINRFDHRSPGTTHGHHTSSAMLSVEAFDKVNDPNIFPDQLKLTTIWQPKRLFFNTSWWFYGSKEKFDAADKTNLSKLQTGVYYEQFGKSNQEIAALSRSRHQSQGFGSTGT
>A_aquaticus-Field-M-tissues|ORF313_GH55(23-339)
FVDATGQYKVYVPATQRNSVGTSWANGQQSGGNTLPMSRFYVATPADTAQSMNNALSRGLNLLLTPGVYHLKSSLKVKRPDTVVLGLGFPTLIPDNGDMAIQTANVPGVELSGLLIDAGPKVSPVLVKVGNSHDRDDDDRDMDEGWASASADNYTALHDVFVRIGGATAGKAKTAIVINSNNVILDDIWSWRADHGNANTVGWTLNTADTGLVVNGDNVTAYGLFVEHYQKYNVIWNGEHGKTIFFQNELPYDPPNQAAWTQANGTLGWAAYKVANHVNFHEAWGMGSYCFFNVDPTIHAARGFEVPDTPGVRLHDMLTVSLSNSGTIDHVVNNVGAAAQGAATVPVNVVSYP*
>A_aquaticus-Field-M-tissues|ORF314_GH32(39-177)
MSSYSSINNKLAFFICLYSFICFSQTKKIYSEPYRPQFHFTPPDKWMNDPNGLVYLNGNYHLFYQYYPDGIVWGPMHWGHAVSSDLLHWKNLPIALYPDKFGWIFSGSAVIDKNNTAGFGKDAMITIFTYHNDEIWKSGKKNTESQGIAYSLDEGKTWTKYKENPVLNNSGEQDFRD
>A_aquaticus-Field-M-tissues|ORF315_GH37(36-508)
MNPTEQAAAVARELARTPSRLYGELFADVQMQQVLDDGKTFVDATPKALTPAALRALYTAQRHAPGFSLAAFVAEHFDLPAPVATPVSNAPRGLRHHINALWPQLVRHTRSTAAVPGTDSLIELPQPYVVPGGRFREIYYWDSYFTMLGLIESGRRDLALGMLGNFSALIDTYGHVPNGNRSYFVSRSQPPFFFKMVELLGGPGGVSQAAHLPQLEREYAYWMDGAEGLAPGGAHRHVVRLADGSLLNRYWDDLDTPREESYREDRLTAEHARERSPQQVWRDLRAGAESGWDFSSRWCADPARLETIETTAIAPIDLNSLVHGLECAIAEGRLARGDPAGAADFDARAARRAAAIQRHLWSDALGHFVDLHWPSGQARTRLTAAALVPLWLGLAQPHQADATAQAVHQTLLGRNGLLTTPLHSEQQWDAPNGWAPLQWMAVMGLRRHGHDALAKQIAARWLTTVEGVFVRTGKLLEKYDVQSERAGGGGEYPTQDGFGWTNACYLALARGFQPDSSP*
>A_aquaticus-Field-M-tissues|ORF316_GH13_30(6-146)
NGDGIGDLKGITSRVPYLKELGVDAVWMSPFYPSELADGGYDVADYRNIDPRIGTLEEFDEMLETLHAAGIRVFVDVVPNHSSDQHEWFQAALKAPKGSPERDRYIFRDGKGENGEIRPSELVSHFGPTAWTRITEPDGTPGQWYM
>A_aquaticus-Field-M-tissues|ORF317_CE1(146-371)
[truncated: 2,658,700 more chars]
