# Supplementary material for: Isopod holobionts as promising models for lignocellulose degradation
Source: Biotechnol Biofuels. 2020 Mar 13;13:49. doi: 10.1186/s13068-020-01683-2 (PMC7071664; doi:10.1186/s13068-020-01683-2)
Supplement: Supplementary file 6 — Additional file 6. List of predicted enzymatic functions of CAZymes identified in metagenomes and host transcriptomes. [file 13068_2020_1683_MOESM6_ESM.xlsx]

## Sheet: Microbiota
EC number	hits	family distribution
2.4.1.x	30	30 GH94
3.2.1.x	91	37 GH3	11 GH5	4 GH10	5 GH16	8 GH43	2 GH48	24 GH95
3.2.1.4	91	34 GH5	2 GH6	37 GH8	17 GH9	1 GH44
3.2.1.8	36	1 GH5	8 GH8	20 GH10	4 GH11	2 GH30	1 GH43
2.4.1.20	3	3 GH94
3.2.1.20	40	24 GH31	16 GH97
3.2.1.21	157	73 GH1	84 GH3
3.2.1.22	33	15 GH4	3 GH27	4 GH36	11 GH97
3.2.1.23	49	1 GH0	4 GH1	34 GH2	3 GH35	7 GH42
3.2.1.25	2	2 GH2
3.2.1.31	3	3 GH2
3.2.1.35	3	3 GH16
3.2.1.37	143	38 GH3	2 GH30	2 GH39	101 GH43
3.2.1.38	1	1 GH30
3.2.1.39	42	42 GH16
3.2.1.51	10	10 GH29
3.2.1.52	90	90 GH3
3.2.1.55	57	31 GH43	26 GH51
3.2.1.63	4	3 GH29	1 GH95
3.2.1.73	7	7 GH16
3.2.1.75	4	4 GH30
3.2.1.78	17	7 GH5	10 GH26
3.2.1.86	95	75 GH1	20 GH4
3.2.1.88	2	2 GH27
3.2.1.91	1	1 GH6
3.2.1.99	22	22 GH43
2.4.1.161	10	10 GH31
2.4.1.207	2	2 GH16
3.2.1.111	18	18 GH29
3.2.1.122	10	10 GH4
3.2.1.131	1	1 GH67
3.2.1.132	4	4 GH8
3.2.1.139	8	8 GH67
3.2.1.145	1	1 GH43
3.2.1.151	6	1 GH5	5 GH74
3.2.1.165	19	19 GH9
3.2.1.177	27	27 GH31
1.x.x.x	5	5 AA10
1.1.3.7	25	25 AA3
1.11.1.13	16	16 AA2
1.1.99.18	64	63 AA3	1 AA8
1.1.99.29	1	1 AA3
2.4.1.x	1	1 CE4
3.1.1.x	15	15 CE12
3.5.1.x	2	2 CE4
3.1.1.72	28	9 CE1	1 CE2	1 CE3	5 CE4	5 CE6	7 CE7
3.1.1.73	17	17 CE1
TOTAL	1313

## Sheet: Hosts
EC number	hits	family distribution
3.2.1.4	30	30 GH9
3.2.1.20	100	100 GH31
3.2.1.21	14	14 GH30
3.2.1.22	26	26 GH27
3.2.1.23	57	57 GH35
3.2.1.24	95	95 GH38
3.2.1.25	31	31 GH2
3.2.1.31	22	22 GH2
3.2.1.37	4	4 GH30
3.2.1.39	13	13 GH16
3.2.1.45	42	37 GH30	5 GH116
3.2.1.51	69	69 GH29
3.2.1.113	27	27 GH47
3.2.1.114	12	12 GH38
1.10.3.2	1	1 AA1
1.1.99.18	24	21 AA3	3 AA8
TOTAL	567
