# Supplementary material for: Isopod holobionts as promising models for lignocellulose degradation
Source: Biotechnol Biofuels. 2020 Mar 13;13:49. doi: 10.1186/s13068-020-01683-2 (PMC7071664; doi:10.1186/s13068-020-01683-2)
Supplement: Supplementary file 7 — Additional file 7. List of PULs identified in the metagenomes. [file 13068_2020_1683_MOESM7_ESM.xlsx]

## Sheet: PUL
Sample	Tissues	Origin	Bacteria_assignation	Size_bp	CAZymes
A. aquaticus female	Hindgut	Field	Bacteroidetes	3292
A. aquaticus female	Hindgut	Field	Bacteria	7175
A. aquaticus female	Hindgut	Field	Bacteroidetes	5849
A. aquaticus female	Non digestive tissues	Field	Bacteria	7714
A. aquaticus female	Non digestive tissues	Field	Cytophagales	5029
A. aquaticus female	Non digestive tissues	Field	Bacteroidetes	8750	GH16+CBM4
A. aquaticus female	Non digestive tissues	Field	Bacteroidetes	3309
A. aquaticus female	Non digestive tissues	Field	Bacteroidetes	7351
A. aquaticus female	Non digestive tissues	Field	Cytophagaceae	5658
A. aquaticus female	Non digestive tissues	Field	Bacteroidetes	7079
A. aquaticus female	Non digestive tissues	Field	Bacteroidetes	5358
A. aquaticus female	Hindgut	Lab	Geofilum	2618
A. aquaticus male	Hindgut	Lab	Flavobacterium	17099	GH43+CBM32+GH3+GH144
A. aquaticus male	Hindgut	Lab	Bacteroidetes	15529	GH13
A. aquaticus male	Hindgut	Lab	Bacteroidetes	6636
A. aquaticus male	Hindgut	Lab	Bacteroidetes	19493	GT83+GH16+GH3
A. aquaticus male	Non digestive tissues	Field	Cytophagia	7590
A. aquaticus male	Non digestive tissues	Field	Bacteroidetes	6890
A. aquaticus male	Non digestive tissues	Field	Bacteroidetes	7234
A. aquaticus male	Non digestive tissues	Field	Bacteroidetes	3354
A. aquaticus male	Non digestive tissues	Field	Bacteroidetes	3401
A. aquaticus male	Non digestive tissues	Field	Cytophagia	9457
A. aquaticus male	Non digestive tissues	Field	Cytophagaceae	5539
P. dilatatus d. male	Hindgut	Lab	Algoriphagus	3423
P. dilatatus d. male	Hindgut	Lab	Alteromonadalees	4628
P. dilatatus d. male	Hindgut	Lab	Algoriphagus	4319
P. dilatatus d. male	Hindgut	Lab	Cyclobacteriaceae	1624
P. dilatatus d. male	Hindgut	Lab	Cyclobacteriaceae	8213
P. dilatatus p. female	Hindgut	Lab	Algoriphagus	5057
P. dilatatus p. female	Hindgut	Lab	Cytophagales	744
P. dilatatus p. female	Hindgut	Lab	Cyclobacteriaceae	4493
P. dilatatus p. female	Hindgut	Lab	Algoriphagus	3692
P. dilatatus p. female	Hindgut	Lab	Algoriphagus antarcticus	3332
P. dilatatus p. male	Hindgut	Lab	Algoriphagus locisalis	2298
P. pruinosus female	Hindgut	Field	Cyclobacteriaceae	4096
P. pruinosus female	Hindgut	Field	Cytophagales	4421
P. pruinosus female	Hindgut	Field	Cyclobacteriaceae	3111
