# Supplementary material for: Isopod holobionts as promising models for lignocellulose degradation
Source: Biotechnol Biofuels. 2020 Mar 13;13:49. doi: 10.1186/s13068-020-01683-2 (PMC7071664; doi:10.1186/s13068-020-01683-2)
Supplement: Supplementary file 8 — Additional file 8. List of cohesin, dockerin and SLH modules identified in metagenomes. [file 13068_2020_1683_MOESM8_ESM.xlsx]

## Sheet: Cohesins
# contig	size_bp	classification	superkingdom	phylum	class	order	family	genus	species
A_vulgare-Lab-Female-Hindgut|cohesin_1	340	classified	Bacteria	Proteobacteria	Betaproteobacteria	Neisseriales	Chromobacteriaceae	Chitinibacter
A_vulgare-Lab-Male-Hindgut|cohesin_2	592	unclassified (no hits to database)
A_vulgare-Field-Male-Hindgut|cohesin_3	365	unclassified (no hits to database)
A_aquaticus-Field-Female-Hindgut|cohesin_4	530	classified	Bacteria	Bacteroidetes
A_aquaticus-Field-Female-Hindgut|cohesin_5	527	classified	Bacteria
A_aquaticus-Field-Female-non_digestive_tissues|cohesin_6	345	classified	Bacteria	Bacteroidetes
A_aquaticus-Field-Female-non_digestive_tissues|cohesin_7	395	classified	Bacteria	Bacteroidetes	NA	NA	NA	NA	Bacteroidetes bacterium
A_aquaticus-Lab-Female-Hindgut|cohesin_8	363	classified	Bacteria	Candidatus Rokubacteria					Candidatus Rokubacteria bacterium
A_aquaticus-Lab-Male-Hindgut|cohesin_9	926	classified	Bacteria	Bacteroidetes	Flavobacteriia	Flavobacteriales	Crocinitomicaceae	Fluviicola	Fluviicola sp.
A_aquaticus-Lab-Male-Hindgut|cohesin_10	1563	classified	Bacteria	Verrucomicrobia					Verrucomicrobia bacterium
A_aquaticus-Lab-Male-Hindgut|cohesin_11	678	unclassified (no hits to database)
A_aquaticus-Lab-Male-Hindgut|cohesin_12	1041	classified	Bacteria	Acidobacteria	Acidobacteria subdivision 6	NA	Vicimibacteraceae*	Luteitalea*	Luteitalea pratensis*
A_aquaticus-Lab-Male-Hindgut|cohesin_13	428	classified	Bacteria	Bacteroidetes
A_aquaticus-Lab-Male-Hindgut|cohesin_14	673	classified	Bacteria	Proteobacteria	Betaproteobacteria
A_aquaticus-Lab-Male-Hindgut|cohesin_15	473	classified	Bacteria	Bacteroidetes
A_aquaticus-Lab-Male-Hindgut|cohesin_16	991	classified	Bacteria
A_aquaticus-Field-Male-Caeca|cohesin_17	381	unclassified (no hits to database)
A_aquaticus-Field-Male-Hindgut|cohesin_18	591	classified	Bacteria	Bacteroidetes	Cytophagia	Cytophagales	Cytophagaceae	Flectobacillus	Flectobacillus sp. BAB-3569
A_aquaticus-Field-Male-Hindgut|cohesin_19	369	classified	Bacteria	Proteobacteria	Alphaproteobacteria	Rhizobiales	Bradyrhizobiaceae	Bradyrhizobium	Bradyrhizobium sp. LTSP885
A_aquaticus-Field-Male-non_digestive_tissues|cohesin_20	3671	classified	Bacteria	Bacteroidetes	Cytophagia	Cytophagales	Cytophagaceae	Pseudarcicella	Pseudarcicella hirudinis
A_aquaticus-Field-Male-non_digestive_tissues|cohesin_21	326	classified	Bacteria	Proteobacteria	Gammaproteobacteria	Xanthomodales	Xanthomodaceae	Lysobacter	Lysobacter antibioticus
A_aquaticus-Field-Male-non_digestive_tissues|cohesin_22	383	classified	Bacteria	Proteobacteria	Gammaproteobacteria	Xanthomodales	Xanthomodaceae	Pseudoxanthomos	Pseudoxanthomos dokdonensis
A_aquaticus-Field-Male-non_digestive_tissues|cohesin_23	513	classified	Bacteria	Actinobacteria	Actinobacteria	Pseudonocardiales	Pseudonocardiaceae
P_dilatatus_d-Lab-Female-Caeca|cohesin_24	635	unclassified (no hits to database)
P_dilatatus_d-Lab-Female-Hindgut|cohesin_25	589	unclassified (no hits to database)
P_dilatatus_d-Lab-Female-non_digestive_tissues|cohesin_26	1139	unclassified (no hits to database)
P_dilatatus_d-Lab-Female-non_digestive_tissues|cohesin_27	644	unclassified (no hits to database)
P_dilatatus_d-Lab-Female-non_digestive_tissues|cohesin_28	416	unclassified (no hits to database)
P_dilatatus_d-Lab-Male-Caeca|cohesin_29	349	unclassified (no hits to database)
P_dilatatus_d-Lab-Male-Hindgut|cohesin_30	1043	unclassified (no hits to database)
P_dilatatus_d-Lab-Male-non_digestive_tissues|cohesin_31	306	unclassified (no hits to database)
P_dilatatus_d-Lab-Male-non_digestive_tissues|cohesin_32	609	unclassified (no hits to database)
P_dilatatus_p-Lab-Female-non_digestive_tissues|cohesin_33	2235	classified	Bacteria	Proteobacteria	Gammaproteobacteria	Cellvibrioles	Halieaceae
P_dilatatus_p-Lab-Male-Caeca|cohesin_34	1301	unclassified (no hits to database)
P_dilatatus_p-Lab-Male-Hindgut|cohesin_35	601	classified	Bacteria	Proteobacteria	Gammaproteobacteria	Vibrioles	Vibrioceae	Vibrio	Vibrio gangliei
P_dilatatus_p-Lab-Male-Hindgut|cohesin_36	420	classified	Bacteria	Planctomycetes					Planctomycetes bacterium
P_dilatatus_p-Lab-Male-Hindgut|cohesin_37	389	classified
P_dilatatus_p-Lab-Male-Hindgut|cohesin_38	317	classified	Bacteria	Proteobacteria	Gammaproteobacteria	Vibrioles	Vibrioceae	Vibrio
P_dilatatus_p-Lab-Male-Hindgut|cohesin_39	369	classified	Bacteria	Proteobacteria	Gammaproteobacteria	Vibrioles	Vibrioceae	Vibrio	Vibrio gangliei
P_dilatatus_p-Lab-Male-non_digestive_tissues|cohesin_40	2384	unclassified (no hits to database)
P_pruinosus-Field-Female-Caeca|cohesin_41	401	classified	Bacteria	Proteobacteria	Gammaproteobacteria	Vibrioles	Vibrioceae	Vibrio	Vibrio gangliei
P_pruinosus-Field-Female-Caeca|cohesin_42	211	classified	Bacteria	Proteobacteria	Gammaproteobacteria	Vibrioles	Vibrioceae	Vibrio
P_pruinosus-Field-Female-Caeca|cohesin_43	504	classified	Bacteria	Proteobacteria	Gammaproteobacteria	Vibrioles	Vibrioceae	Vibrio	Vibrio gangliei
P_pruinosus-Field-Female-Caeca|cohesin_44	679	unclassified (no hits to database)
P_pruinosus-Field-Female-Hindgut|cohesin_45	382	classified	Bacteria	Proteobacteria	Gammaproteobacteria	Vibrioles	Vibrioceae	Vibrio	Vibrio gangliei
P_pruinosus-Field-Female-Hindgut|cohesin_46	552	classified	Bacteria	Proteobacteria	Gammaproteobacteria	Vibrioles	Vibrioceae	Vibrio	Vibrio gangliei
P_pruinosus-Field-Female-Hindgut|cohesin_47	679	unclassified (no hits to database)
P_pruinosus-Field-Female-Hindgut|cohesin_48	379	unclassified (no hits to database)
P_pruinosus-Field-Female-Hindgut|cohesin_49	337	classified	Bacteria	Bacteroidetes	Flavobacteriia	Flavobacteriales	Flavobacteriaceae	Flavobacterium
P_pruinosus-Field-Female-Hindgut|cohesin_50	255	classified	Bacteria	Bacteroidetes	Flavobacteriia	Flavobacteriales	Flavobacteriaceae	Flavobacterium	Flavobacterium frigoris
P_pruinosus-Field-Female-Hindgut|cohesin_51	457	classified	Bacteria
P_pruinosus-Field-Female-Hindgut|cohesin_52	586	classified	Bacteria	Proteobacteria	Gammaproteobacteria	Vibrioles	Vibrioceae	Vibrio	Vibrio gangliei
P_pruinosus-Field-Female-Hindgut|cohesin_53	359	classified	Bacteria	Proteobacteria	Gammaproteobacteria
P_pruinosus-Field-Female-Hindgut|cohesin_54	313	classified	Bacteria	Proteobacteria	Gammaproteobacteria	Vibrioles	Vibrioceae	Vibrio	Vibrio gangliei
P_pruinosus-Field-Female-non_digestive_tissues|cohesin_55	268	unclassified (no hits to database)
P_pruinosus-Lab-Female-Hindgut|cohesin_56	634	unclassified (no hits to database)
P_pruinosus-Lab-Male-Hindgut|cohesin_57	714	classified	Bacteria	Proteobacteria	Gammaproteobacteria	Vibrioles	Vibrioceae	Vibrio	Vibrio gangliei
P_pruinosus-Lab-Male-Hindgut|cohesin_58	689	classified	Bacteria	Proteobacteria	Gammaproteobacteria	Vibrioles	Vibrioceae	Vibrio	Vibrio gangliei
P_pruinosus-Lab-Male-Hindgut|cohesin_59	804	classified	Bacteria	Proteobacteria	Gammaproteobacteria	Vibrioles	Vibrioceae	Vibrio	Vibrio gangliei
P_pruinosus-Field-Male-Caeca|cohesin_60	495	unclassified (no hits to database)
P_pruinosus-Field-Male-Hindgut|cohesin_61	587	unclassified (no hits to database)
P_pruinosus-Field-Male-Hindgut|cohesin_62	705	classified	Bacteria	Proteobacteria	Gammaproteobacteria	Vibrioles	Vibrioceae	Vibrio	Vibrio gangliei
P_pruinosus-Field-Male-non_digestive_tissues|cohesin_63	347	unclassified (no hits to database)
P_pruinosus-Field-Male-non_digestive_tissues|cohesin_64	1637	unclassified (no hits to database)

## Sheet: Dockerins
# contig	size_bp	classification	superkingdom	phylum	class	order	family	genus	species
A_vulgare-Field-Female-Hindgut|dockerin_1	354	unclassified (no hits to database)
A_vulgare-Field-Female-Hindgut|dockerin_2	217	classified	Bacteria	Proteobacteria	Betaproteobacteria	Neisseriales	Chromobacteriaceae	Aquitalea
A_vulgare-Field-Female-Hindgut|dockerin_3	498	unclassified (no hits to database)
A_vulgare-Field-Female-Hindgut|dockerin_4	1203	unclassified (no hits to database)
A_vulgare-Lab-Female-Hindgut|dockerin_5	301	unclassified (no hits to database)
A_vulgare-Lab-Female-inf-Hindgut|dockerin_6	511	classified	Bacteria	Bacteroidetes
A_vulgare-Lab-Female-inf-Hindgut|dockerin_7	1904	unclassified (no hits to database)
A_vulgare-Lab-Male-Hindgut|dockerin_8	1009	classified	Bacteria
A_vulgare-Lab-Male-Hindgut|dockerin_9	733	unclassified (no hits to database)
A_vulgare-Field-Male-Hindgut|dockerin_10	217	unclassified (no hits to database)
A_vulgare-Field-Male-Hindgut|dockerin_11	371	classified	Bacteria	Proteobacteria	Betaproteobacteria	Burkholderiales
A_vulgare-Field-Male-Hindgut|dockerin_12	345	unclassified (no hits to database)
A_vulgare-Field-Male-Hindgut|dockerin_13	337	classified	Bacteria	Bacteroidetes
A_vulgare-Field-Male-Hindgut|dockerin_14	407	classified	Bacteria	Bacteroidetes	Flavobacteriia	Flavobacteriales	Flavobacteriaceae	Flavobacterium
A_vulgare-Field-Male-Hindgut|dockerin_15	306	classified	Bacteria	Proteobacteria	Betaproteobacteria	Neisseriales	Chromobacteriaceae	Aquitalea
A_vulgare-Field-Male-Hindgut|dockerin_16	859	unclassified (no hits to database)
A_vulgare-Field-Male-non_digestive_tissues|dockerin_17	861	classified	Bacteria	Proteobacteria
A_vulgare-Field-Male-non_digestive_tissues|dockerin_18	311	unclassified (no hits to database)
A_aquaticus-Field-Female-Caeca|dockerin_19	440	classified	Bacteria	Proteobacteria
A_aquaticus-Field-Female-Caeca|dockerin_20	6103	classified	Bacteria	Proteobacteria	Betaproteobacteria	Neisseriales	Chromobacteriaceae	Aquitalea	Aquitalea magnusonii
A_aquaticus-Field-Female-Caeca|dockerin_21	480	classified	Bacteria	Proteobacteria
A_aquaticus-Field-Female-Hindgut|dockerin_22	3291	classified	Bacteria	Bacteroidetes	Cytophagia	Cytophagales	Cytophagaceae
A_aquaticus-Field-Female-Hindgut|dockerin_23	2278	classified	Bacteria	Bacteroidetes	Cytophagia	Cytophagales
A_aquaticus-Field-Female-Hindgut|dockerin_24	379	unclassified (no hits to database)
A_aquaticus-Field-Female-Hindgut|dockerin_25	775	unclassified (no hits to database)
A_aquaticus-Field-Female-Hindgut|dockerin_26	382	classified	Bacteria
A_aquaticus-Field-Female-Hindgut|dockerin_27	736	classified	Bacteria	Actinobacteria	Actinobacteria
A_aquaticus-Field-Female-Hindgut|dockerin_28	430	classified	Bacteria	Proteobacteria	Betaproteobacteria	Neisseriales	Chromobacteriaceae	Aquitalea
A_aquaticus-Field-Female-Hindgut|dockerin_29	433	classified	Bacteria	Proteobacteria	Alphaproteobacteria	Sphingomonadales	Sphingomonadaceae	Novosphingobium	Novosphingobium sp. GV010
A_aquaticus-Field-Female-Hindgut|dockerin_30	336	classified	Bacteria	Actinobacteria	Actinobacteria	Pseudonocardiales	Pseudonocardiaceae	Amycolatopsis	Amycolatopsis sp. GLM-1
A_aquaticus-Field-Female-Hindgut|dockerin_31	522	classified	Bacteria	Bacteroidetes
A_aquaticus-Field-Female-non_digestive_tissues|dockerin_32	322	classified	Bacteria	Bacteroidetes	Cytophagia	Cytophagales	Cytophagaceae
A_aquaticus-Field-Female-non_digestive_tissues|dockerin_33	217	classified	Bacteria	Bacteroidetes
A_aquaticus-Field-Female-non_digestive_tissues|dockerin_34	217	classified	Bacteria	Proteobacteria	Betaproteobacteria	Neisseriales	Chromobacteriaceae	Aquitalea	Aquitalea magnusonii
A_aquaticus-Field-Female-non_digestive_tissues|dockerin_35	15254	classified	Bacteria	Proteobacteria	Betaproteobacteria	Burkholderiales	Comamonadaceae	Limnohabitans	Limnohabitans sp. T6-20
A_aquaticus-Field-Female-non_digestive_tissues|dockerin_36	361	classified	Bacteria	Proteobacteria	Betaproteobacteria	Burkholderiales	Burkholderiaceae	Polynucleobacter
A_aquaticus-Field-Female-non_digestive_tissues|dockerin_37	1769	classified	Bacteria
A_aquaticus-Field-Female-non_digestive_tissues|dockerin_38	613	classified	Bacteria
A_aquaticus-Field-Female-non_digestive_tissues|dockerin_39	370	unclassified (no hits to database)
A_aquaticus-Field-Female-non_digestive_tissues|dockerin_40	2080	classified	Bacteria	Bacteroidetes
A_aquaticus-Field-Female-non_digestive_tissues|dockerin_41	678	classified	Bacteria	Proteobacteria	Gammaproteobacteria	Xanthomonadales	Xanthomonadaceae	Lysobacter	Lysobacter sp. ZS60
A_aquaticus-Field-Female-non_digestive_tissues|dockerin_42	2060	classified	Bacteria	Bacteroidetes
A_aquaticus-Field-Female-non_digestive_tissues|dockerin_43	1538	classified	Bacteria	Bacteroidetes	Flavobacteriia	Flavobacteriales	Flavobacteriaceae	Flavobacterium
A_aquaticus-Field-Female-non_digestive_tissues|dockerin_44	1028	unclassified (no hits to database)
A_aquaticus-Field-Female-non_digestive_tissues|dockerin_45	319	classified	Bacteria	Proteobacteria	Betaproteobacteria	Neisseriales	Chromobacteriaceae	Aquitalea	Aquitalea magnusonii
A_aquaticus-Field-Female-non_digestive_tissues|dockerin_46	3046	classified	Bacteria
A_aquaticus-Field-Female-non_digestive_tissues|dockerin_47	759	classified	Bacteria	Proteobacteria	Betaproteobacteria	Burkholderiales	Comamonadaceae
A_aquaticus-Field-Female-non_digestive_tissues|dockerin_48	1529	classified	Bacteria	Bacteroidetes	Sphingobacteriia	Sphingobacteriales	NA	NA	Sphingobacteriales bacterium 50-39
A_aquaticus-Field-Female-non_digestive_tissues|dockerin_49	5028	classified	Bacteria	Proteobacteria	Betaproteobacteria	Burkholderiales	Burkholderiaceae	Hydromonas	Hydromonas sp. F02*
A_aquaticus-Field-Female-non_digestive_tissues|dockerin_50	2850	classified	Bacteria	Proteobacteria	Betaproteobacteria
A_aquaticus-Field-Female-non_digestive_tissues|dockerin_51	1201	classified	Bacteria	Proteobacteria	Betaproteobacteria	Burkholderiales	Oxalobacteraceae	Undibacterium	Undibacterium parvum
A_aquaticus-Field-Female-non_digestive_tissues|dockerin_52	704	classified	Bacteria	Proteobacteria	Betaproteobacteria	Neisseriales	Chromobacteriaceae	Aquitalea
A_aquaticus-Field-Female-non_digestive_tissues|dockerin_53	402	unclassified (no hits to database)
A_aquaticus-Field-Female-non_digestive_tissues|dockerin_54	2301	classified	Bacteria	Proteobacteria	Betaproteobacteria
A_aquaticus-Field-Female-non_digestive_tissues|dockerin_55	3251	classified	Bacteria
A_aquaticus-Field-Female-non_digestive_tissues|dockerin_56	6206	unclassified (no hits to database)
A_aquaticus-Field-Female-non_digestive_tissues|dockerin_57	703	classified	Bacteria
A_aquaticus-Field-Female-non_digestive_tissues|dockerin_58	3816	classified	Bacteria	Proteobacteria	Gammaproteobacteria	Aeromonadales	Aeromonadaceae	Tolumonas
A_aquaticus-Field-Female-non_digestive_tissues|dockerin_59	2178	unclassified (no hits to database)
A_aquaticus-Field-Female-non_digestive_tissues|dockerin_60	2273	classified	Bacteria	Bacteroidetes	Cytophagia	Cytophagales	Cytophagaceae	Runella
A_aquaticus-Field-Female-non_digestive_tissues|dockerin_61	684	unclassified (no hits to database)
A_aquaticus-Field-Female-non_digestive_tissues|dockerin_62	367	unclassified (no hits to database)
A_aquaticus-Field-Female-non_digestive_tissues|dockerin_63	7350	unclassified (no hits to database)
A_aquaticus-Field-Female-non_digestive_tissues|dockerin_64	358	classified	Bacteria	Planctomycetes	NA	NA	NA	NA	Planctomycetes bacterium
A_aquaticus-Field-Female-non_digestive_tissues|dockerin_65	623	unclassified (no hits to database)
A_aquaticus-Field-Female-non_digestive_tissues|dockerin_66	4163	unclassified (no hits to database)
A_aquaticus-Field-Female-non_digestive_tissues|dockerin_67	600	unclassified (no hits to database)
A_aquaticus-Field-Female-non_digestive_tissues|dockerin_68	1119	unclassified (no hits to database)
A_aquaticus-Field-Female-non_digestive_tissues|dockerin_69	862	classified	Bacteria	Bacteroidetes	Bacteroidia	Marinilabiliales	Marinilabiliaceae	Geofilum
A_aquaticus-Field-Female-non_digestive_tissues|dockerin_70	329	unclassified (no hits to database)
A_aquaticus-Field-Female-non_digestive_tissues|dockerin_71	453	classified	Bacteria	Bacteroidetes
A_aquaticus-Field-Female-non_digestive_tissues|dockerin_72	534	classified	Bacteria
A_aquaticus-Field-Female-non_digestive_tissues|dockerin_73	551	classified	Bacteria	Planctomycetes	NA	NA	NA	NA	Planctomycetes bacterium
A_aquaticus-Field-Female-non_digestive_tissues|dockerin_74	1323	unclassified (no hits to database)
A_aquaticus-Field-Female-non_digestive_tissues|dockerin_75	714	unclassified (no hits to database)
A_aquaticus-Field-Female-non_digestive_tissues|dockerin_76	796	classified	Bacteria
A_aquaticus-Field-Female-non_digestive_tissues|dockerin_77	1246	classified	Bacteria	Planctomycetes	NA	NA	NA	NA	Planctomycetes bacterium
A_aquaticus-Field-Female-non_digestive_tissues|dockerin_78	433	unclassified (no hits to database)
A_aquaticus-Lab-Female-Caeca|dockerin_79	348	classified	Bacteria	Bacteroidetes
A_aquaticus-Lab-Female-Caeca|dockerin_80	208	classified	Bacteria	Proteobacteria
A_aquaticus-Lab-Female-Hindgut|dockerin_81	389	unclassified (no hits to database)
A_aquaticus-Lab-Female-Hindgut|dockerin_82	430	classified	Bacteria
A_aquaticus-Lab-Female-Hindgut|dockerin_83	715	unclassified (no hits to database)
A_aquaticus-Lab-Female-Hindgut|dockerin_84	829	classified	Bacteria	Planctomycetes	NA	NA	NA	NA	Planctomycetes bacterium
A_aquaticus-Lab-Female-Hindgut|dockerin_85	439	classified	Bacteria	Planctomycetes	NA	NA	NA	NA	Planctomycetes bacterium
A_aquaticus-Lab-Female-Hindgut|dockerin_86	443	unclassified (no hits to database)
A_aquaticus-Lab-Female-Hindgut|dockerin_87	400	unclassified (no hits to database)
A_aquaticus-Lab-Female-Hindgut|dockerin_88	1223	unclassified (no hits to database)
A_aquaticus-Lab-Female-Hindgut|dockerin_89	303	classified	Bacteria	Proteobacteria	Gammaproteobacteria
A_aquaticus-Lab-Female-Hindgut|dockerin_90	305	unclassified (no hits to database)
A_aquaticus-Lab-Female-Hindgut|dockerin_91	449	unclassified (no hits to database)
A_aquaticus-Lab-Female-Hindgut|dockerin_92	1402	classified	Bacteria	Planctomycetes	NA	NA	NA	NA	Planctomycetes bacterium
A_aquaticus-Lab-Female-Hindgut|dockerin_93	645	classified	Bacteria	Bacteroidetes	Flavobacteriia	Flavobacteriales	Flavobacteriaceae	Leeuwenhoekiella	Leeuwenhoekiella sp.
A_aquaticus-Lab-Female-Hindgut|dockerin_94	2617	unclassified (no hits to database)
A_aquaticus-Lab-Female-Hindgut|dockerin_95	325	unclassified (no hits to database)
A_aquaticus-Lab-Female-Hindgut|dockerin_96	821	unclassified (no hits to database)
A_aquaticus-Lab-Female-Hindgut|dockerin_97	368	classified	Bacteria	Planctomycetes	NA	NA	NA	NA	Planctomycetes bacterium
A_aquaticus-Lab-Female-Hindgut|dockerin_98	461	classified	Bacteria	Planctomycetes	NA	NA	NA	NA	Planctomycetes bacterium
A_aquaticus-Lab-Female-Hindgut|dockerin_99	413	classified	Bacteria	Planctomycetes	NA	NA	NA	NA	Planctomycetes bacterium
A_aquaticus-Lab-Female-Hindgut|dockerin_100	385	unclassified (no hits to database)
A_aquaticus-Lab-Female-Hindgut|dockerin_101	375	unclassified (no hits to database)
A_aquaticus-Lab-Female-Hindgut|dockerin_102	322	classified	Bacteria	Planctomycetes	NA	NA	NA	NA	Planctomycetes bacterium
A_aquaticus-Lab-Female-Hindgut|dockerin_103	365	classified	Bacteria
A_aquaticus-Lab-Female-Hindgut|dockerin_104	365	unclassified (no hits to database)
A_aquaticus-Lab-Female-Hindgut|dockerin_105	968	classified	Bacteria	Planctomycetes	NA	NA	NA	NA	Planctomycetes bacterium GWF2_41_51
A_aquaticus-Lab-Female-Hindgut|dockerin_106	367	classified	Bacteria
A_aquaticus-Lab-Female-Hindgut|dockerin_107	301	unclassified (no hits to database)
A_aquaticus-Lab-Female-Hindgut|dockerin_108	622	unclassified (no hits to database)
A_aquaticus-Lab-Female-Hindgut|dockerin_109	339	classified	Bacteria	Planctomycetes	NA	NA	NA	NA	Planctomycetes bacterium
A_aquaticus-Lab-Female-Hindgut|dockerin_110	436	classified	Bacteria	Proteobacteria	Gammaproteobacteria	NA	NA	NA	Gammaproteobacteria bacterium
A_aquaticus-Lab-Female-Hindgut|dockerin_111	315	unclassified (no hits to database)
A_aquaticus-Lab-Female-Hindgut|dockerin_112	335	unclassified (no hits to database)
A_aquaticus-Lab-Female-Hindgut|dockerin_113	442	unclassified (no hits to database)
A_aquaticus-Lab-Female-Hindgut|dockerin_114	345	classified	Bacteria	Planctomycetes	NA	NA	NA	NA	Planctomycetes bacterium
A_aquaticus-Lab-Female-Hindgut|dockerin_115	362	unclassified (no hits to database)
A_aquaticus-Lab-Female-Hindgut|dockerin_116	627	classified	Bacteria	Armatimonadetes
A_aquaticus-Lab-Female-Hindgut|dockerin_117	310	unclassified (no hits to database)
A_aquaticus-Lab-Female-Hindgut|dockerin_118	394	classified	Bacteria	Bacteroidetes
A_aquaticus-Lab-Female-Hindgut|dockerin_119	387	classified	Bacteria	NA	NA	NA	NA	NA	candidate division KSB1 bacterium
A_aquaticus-Lab-Female-Hindgut|dockerin_120	702	classified	Bacteria
A_aquaticus-Lab-Female-Hindgut|dockerin_121	1098	unclassified (no hits to database)
A_aquaticus-Lab-Female-Hindgut|dockerin_122	687	unclassified (no hits to database)
A_aquaticus-Lab-Female-Hindgut|dockerin_123	492	unclassified (no hits to database)
A_aquaticus-Lab-Female-Hindgut|dockerin_124	409	unclassified (no hits to database)
A_aquaticus-Lab-Female-Hindgut|dockerin_125	484	unclassified (no hits to database)
A_aquaticus-Lab-Female-Hindgut|dockerin_126	332	unclassified (no hits to database)
A_aquaticus-Lab-Female-Hindgut|dockerin_127	334	unclassified (no hits to database)
A_aquaticus-Lab-Female-Hindgut|dockerin_128	465	classified	Bacteria
A_aquaticus-Lab-Female-Hindgut|dockerin_129	750	classified	Bacteria	Planctomycetes	NA	NA	NA	NA	Planctomycetes bacterium
A_aquaticus-Lab-Female-Hindgut|dockerin_130	329	classified	Bacteria	Verrucomicrobia	Verrucomicrobiae	Verrucomicrobiales	Verrucomicrobiaceae	NA	Verrucomicrobiaceae bacterium TMED86
A_aquaticus-Lab-Female-Hindgut|dockerin_131	424	classified	Bacteria	Planctomycetes
A_aquaticus-Lab-Female-Hindgut|dockerin_132	762	classified	Bacteria
A_aquaticus-Lab-Female-Hindgut|dockerin_133	542	classified	Bacteria	Calditrichaeota	NA	NA	NA	NA	Calditrichaeota bacterium*
A_aquaticus-Lab-Female-Hindgut|dockerin_134	355	classified	Bacteria	Planctomycetes	Planctomycetia	Planctomycetales	Isosphaeraceae	Singulisphaera
A_aquaticus-Lab-Female-Hindgut|dockerin_135	300	classified	Bacteria
A_aquaticus-Lab-Female-Hindgut|dockerin_136	494	classified	Bacteria
A_aquaticus-Lab-Female-Hindgut|dockerin_137	443	unclassified (no hits to database)
A_aquaticus-Lab-Female-Hindgut|dockerin_138	379	unclassified (no hits to database)
A_aquaticus-Lab-Female-Hindgut|dockerin_139	353	unclassified (no hits to database)
A_aquaticus-Lab-Female-non_digestive_tissues|dockerin_140	1264	classified	Bacteria
A_aquaticus-Lab-Female-non_digestive_tissues|dockerin_141	1157	classified	Bacteria	Bacteroidetes	Flavobacteriia	Flavobacteriales
A_aquaticus-Lab-Female-non_digestive_tissues|dockerin_142	208	classified	Bacteria
A_aquaticus-Lab-Male-Caeca|dockerin_143	2487	classified	Bacteria	Planctomycetes	NA	NA	NA	NA	Planctomycetes bacterium
A_aquaticus-Lab-Male-Caeca|dockerin_144	387	classified	Bacteria
A_aquaticus-Lab-Male-Caeca|dockerin_145	610	classified	Bacteria	NA	NA	NA	NA	NA	uncultured bacterium
A_aquaticus-Lab-Male-Hindgut|dockerin_146	519	unclassified (no hits to database)
A_aquaticus-Lab-Male-Hindgut|dockerin_147	1028	classified	Bacteria
A_aquaticus-Lab-Male-Hindgut|dockerin_148	1767	classified	Bacteria	Planctomycetes	NA	NA	NA	NA	Planctomycetes bacterium
A_aquaticus-Lab-Male-Hindgut|dockerin_149	957	classified	Bacteria
A_aquaticus-Lab-Male-Hindgut|dockerin_150	624	unclassified (no hits to database)
A_aquaticus-Lab-Male-Hindgut|dockerin_151	330	classified
A_aquaticus-Lab-Male-Hindgut|dockerin_152	1724	classified	Bacteria
A_aquaticus-Lab-Male-Hindgut|dockerin_153	370	classified	Bacteria	Planctomycetes	NA	NA	NA	NA	Planctomycetes bacterium
A_aquaticus-Lab-Male-Hindgut|dockerin_154	483	unclassified (no hits to database)
A_aquaticus-Lab-Male-Hindgut|dockerin_155	1066	unclassified (no hits to database)
A_aquaticus-Lab-Male-Hindgut|dockerin_156	1901	classified	Bacteria	Planctomycetes	NA	NA	NA	NA	Planctomycetes bacterium
A_aquaticus-Lab-Male-Hindgut|dockerin_157	895	classified	Bacteria	Planctomycetes	NA	NA	NA	NA	Planctomycetes bacterium
A_aquaticus-Lab-Male-Hindgut|dockerin_158	485	classified	Bacteria	Planctomycetes	NA	NA	NA	NA	Planctomycetes bacterium
A_aquaticus-Lab-Male-Hindgut|dockerin_159	654	classified	Bacteria
A_aquaticus-Lab-Male-Hindgut|dockerin_160	330	unclassified (no hits to database)
A_aquaticus-Lab-Male-Hindgut|dockerin_161	3920	classified	Bacteria
A_aquaticus-Lab-Male-Hindgut|dockerin_162	391	classified	Bacteria	Planctomycetes
A_aquaticus-Lab-Male-Hindgut|dockerin_163	540	classified	Bacteria
A_aquaticus-Lab-Male-Hindgut|dockerin_164	444	unclassified (no hits to database)
A_aquaticus-Lab-Male-Hindgut|dockerin_165	357	classified	Bacteria	Planctomycetes	NA	NA	NA	NA	Planctomycetes bacterium
A_aquaticus-Lab-Male-Hindgut|dockerin_166	1275	classified	Bacteria	Planctomycetes	NA	NA	NA	NA	Planctomycetes bacterium
A_aquaticus-Lab-Male-Hindgut|dockerin_167	2177	unclassified (no hits to database)
A_aquaticus-Lab-Male-Hindgut|dockerin_168	1565	unclassified (no hits to database)
A_aquaticus-Lab-Male-Hindgut|dockerin_169	714	classified	Bacteria
A_aquaticus-Lab-Male-Hindgut|dockerin_170	409	classified	Bacteria	Planctomycetes	NA	NA	NA	NA	Planctomycetes bacterium
A_aquaticus-Lab-Male-Hindgut|dockerin_171	1192	classified	Bacteria	Proteobacteria	Deltaproteobacteria	Desulfovibrionales	Desulfovibrionaceae	Desulfovibrio	Desulfovibrio putealis
A_aquaticus-Lab-Male-Hindgut|dockerin_172	366	unclassified (no hits to database)
A_aquaticus-Lab-Male-Hindgut|dockerin_173	406	classified	Bacteria	Planctomycetes	NA	NA	NA	NA	Planctomycetes bacterium
A_aquaticus-Lab-Male-Hindgut|dockerin_174	557	classified	Bacteria	Planctomycetes
A_aquaticus-Lab-Male-Hindgut|dockerin_175	646	classified	Bacteria
A_aquaticus-Lab-Male-Hindgut|dockerin_176	736	classified	Bacteria	Planctomycetes	NA	NA	NA	NA	Planctomycetes bacterium
A_aquaticus-Lab-Male-Hindgut|dockerin_177	317	classified	Bacteria	Planctomycetes	NA	NA	NA	NA	Planctomycetes bacterium
A_aquaticus-Lab-Male-Hindgut|dockerin_178	769	classified	Bacteria	Planctomycetes	NA	NA	NA	NA	Planctomycetes bacterium
A_aquaticus-Lab-Male-Hindgut|dockerin_179	3040	classified	Bacteria
A_aquaticus-Lab-Male-Hindgut|dockerin_180	804	unclassified (no hits to database)
A_aquaticus-Lab-Male-Hindgut|dockerin_181	368	classified	Bacteria	Planctomycetes	NA	NA	NA	NA	Planctomycetes bacterium
A_aquaticus-Lab-Male-Hindgut|dockerin_182	324	classified	Bacteria	Planctomycetes	NA	NA	NA	NA	Planctomycetes bacterium
A_aquaticus-Lab-Male-Hindgut|dockerin_183	1378	classified	Bacteria	Planctomycetes
A_aquaticus-Lab-Male-Hindgut|dockerin_184	2903	unclassified (no hits to database)
A_aquaticus-Lab-Male-Hindgut|dockerin_185	1033	unclassified (no hits to database)
A_aquaticus-Lab-Male-Hindgut|dockerin_186	358	classified	Bacteria	Planctomycetes	NA	NA	NA	NA	Planctomycetes bacterium
A_aquaticus-Lab-Male-Hindgut|dockerin_187	424	classified	Bacteria
A_aquaticus-Lab-Male-Hindgut|dockerin_188	786	classified	Bacteria	Planctomycetes	NA	NA	NA	NA	Planctomycetes bacterium
A_aquaticus-Lab-Male-Hindgut|dockerin_189	2151	classified	Bacteria
A_aquaticus-Lab-Male-Hindgut|dockerin_190	2151	classified	Bacteria	Planctomycetes	NA	NA	NA	NA	Planctomycetes bacterium
A_aquaticus-Lab-Male-Hindgut|dockerin_191	2062	classified	Bacteria
A_aquaticus-Lab-Male-Hindgut|dockerin_192	6026	unclassified (no hits to database)
A_aquaticus-Lab-Male-Hindgut|dockerin_193	2497	classified	Bacteria	Acidobacteria	NA	NA	NA	NA	Acidobacteria bacterium
A_aquaticus-Lab-Male-Hindgut|dockerin_194	4697	classified	Bacteria
A_aquaticus-Lab-Male-Hindgut|dockerin_195	501	unclassified (no hits to database)
A_aquaticus-Lab-Male-Hindgut|dockerin_196	3655	unclassified (no hits to database)
A_aquaticus-Lab-Male-Hindgut|dockerin_197	430	classified	Bacteria	Bacteroidetes
A_aquaticus-Lab-Male-Hindgut|dockerin_198	331	classified	Bacteria
A_aquaticus-Lab-Male-Hindgut|dockerin_199	1170	classified	Bacteria
A_aquaticus-Lab-Male-Hindgut|dockerin_200	491	classified	Bacteria
A_aquaticus-Lab-Male-Hindgut|dockerin_201	405	unclassified (no hits to database)
A_aquaticus-Lab-Male-Hindgut|dockerin_202	510	classified	Bacteria
A_aquaticus-Lab-Male-Hindgut|dockerin_203	658	unclassified (no hits to database)
A_aquaticus-Lab-Male-Hindgut|dockerin_204	2296	classified	Bacteria	Bacteroidetes	NA	NA	NA	NA	Bacteroidetes bacterium
A_aquaticus-Lab-Male-Hindgut|dockerin_205	1287	unclassified (no hits to database)
A_aquaticus-Lab-Male-Hindgut|dockerin_206	871	classified	Bacteria	Acidobacteria
A_aquaticus-Lab-Male-Hindgut|dockerin_207	1106	classified	Bacteria	Verrucomicrobia
A_aquaticus-Lab-Male-Hindgut|dockerin_208	1168	classified	Bacteria	Proteobacteria	Alphaproteobacteria	Rhodobacterales	Rhodobacteraceae	Rhodobacter	Rhodobacter sp. BO-81
A_aquaticus-Lab-Male-Hindgut|dockerin_209	427	classified	Bacteria	Proteobacteria
A_aquaticus-Lab-Male-Hindgut|dockerin_210	1866	classified	Bacteria	Proteobacteria	Alphaproteobacteria	Rhodospirillales
A_aquaticus-Lab-Male-Hindgut|dockerin_211	2922	classified	Bacteria
A_aquaticus-Lab-Male-Hindgut|dockerin_212	815	classified	Bacteria
A_aquaticus-Lab-Male-Hindgut|dockerin_213	2012	classified	Bacteria	Planctomycetes	Planctomycetia	Planctomycetales	Planctomycetaceae	NA	Planctomycetaceae bacterium
A_aquaticus-Lab-Male-Hindgut|dockerin_214	1063	classified	Bacteria
A_aquaticus-Lab-Male-Hindgut|dockerin_215	1380	unclassified (no hits to database)
A_aquaticus-Lab-Male-Hindgut|dockerin_216	820	classified	Bacteria	Actinobacteria	Actinobacteria	Micrococcales	Microbacteriaceae	Leifsonia	Leifsonia xyli
A_aquaticus-Lab-Male-Hindgut|dockerin_217	627	unclassified (no hits to database)
A_aquaticus-Lab-Male-Hindgut|dockerin_218	489	classified	Bacteria
A_aquaticus-Lab-Male-Hindgut|dockerin_219	1252	classified	Bacteria	Cyanobacteria
A_aquaticus-Lab-Male-Hindgut|dockerin_220	1606	classified	Bacteria	Rhodothermaeota	Rhodothermia	Rhodothermales	Rubricoccaceae	Rubrivirga	Rubrivirga sp. SAORIC476
A_aquaticus-Lab-Male-Hindgut|dockerin_221	789	classified	Bacteria	Planctomycetes	NA	NA	NA	NA	Planctomycetes bacterium
A_aquaticus-Lab-Male-Hindgut|dockerin_222	785	classified	Bacteria
A_aquaticus-Lab-Male-Hindgut|dockerin_223	532	classified	Bacteria	Bacteroidetes
A_aquaticus-Lab-Male-Hindgut|dockerin_224	7040	classified	Bacteria	Planctomycetes	NA	NA	NA	NA	Planctomycetes bacterium
A_aquaticus-Lab-Male-Hindgut|dockerin_225	467	unclassified (no hits to database)
A_aquaticus-Lab-Male-Hindgut|dockerin_226	2733	classified	Bacteria	Planctomycetes	NA	NA	NA	NA	Planctomycetes bacterium
A_aquaticus-Lab-Male-Hindgut|dockerin_227	392	classified	Bacteria	Armatimonadetes
A_aquaticus-Lab-Male-Hindgut|dockerin_228	409	classified	Bacteria	Planctomycetes	Planctomycetia	Planctomycetales	Planctomycetaceae
A_aquaticus-Lab-Male-Hindgut|dockerin_229	2718	classified	Bacteria	Bacteroidetes	Flavobacteriia	Flavobacteriales	Flavobacteriaceae
A_aquaticus-Lab-Male-Hindgut|dockerin_230	419	classified	Bacteria	Candidatus Tectomicrobia	NA	NA	NA	Candidatus Entotheonella	Candidatus Entotheonella palauensis
A_aquaticus-Lab-Male-Hindgut|dockerin_231	15694	unclassified (no hits to database)
A_aquaticus-Lab-Male-Hindgut|dockerin_232	1661	classified	Bacteria	Planctomycetes
A_aquaticus-Lab-Male-Hindgut|dockerin_233	3334	unclassified (no hits to database)
A_aquaticus-Lab-Male-Hindgut|dockerin_234	1361	classified	Bacteria	Proteobacteria	Gammaproteobacteria
A_aquaticus-Lab-Male-Hindgut|dockerin_235	3774	unclassified (no hits to database)
A_aquaticus-Lab-Male-Hindgut|dockerin_236	2559	classified	Bacteria	Planctomycetes	NA	NA	NA	NA	Planctomycetes bacterium
A_aquaticus-Lab-Male-Hindgut|dockerin_237	715	classified	Bacteria	Planctomycetes	NA	NA	NA	NA	Planctomycetes bacterium
A_aquaticus-Lab-Male-Hindgut|dockerin_238	413	classified	Bacteria	Acidobacteria	Acidobacteria subdivision 6	NA	Vicinamibacteraceae*	Luteitalea*	Luteitalea pratensis*
A_aquaticus-Lab-Male-Hindgut|dockerin_239	1632	classified	Bacteria	Bacteroidetes	NA	NA	NA	NA	Bacteroidetes bacterium OLB9
A_aquaticus-Lab-Male-Hindgut|dockerin_240	409	classified	Bacteria	Planctomycetes	NA	NA	NA	NA	Planctomycetes bacterium
A_aquaticus-Lab-Male-Hindgut|dockerin_241	368	unclassified (no hits to database)
A_aquaticus-Lab-Male-Hindgut|dockerin_242	396	classified	Bacteria	Planctomycetes	Planctomycetia	Planctomycetales	Planctomycetaceae
A_aquaticus-Lab-Male-Hindgut|dockerin_243	1511	unclassified (no hits to database)
A_aquaticus-Lab-Male-Hindgut|dockerin_244	1969	classified	Bacteria	Planctomycetes	NA	NA	NA	NA	Planctomycetes bacterium
A_aquaticus-Lab-Male-Hindgut|dockerin_245	800	classified	Bacteria
A_aquaticus-Lab-Male-Hindgut|dockerin_246	959	classified	Bacteria
A_aquaticus-Lab-Male-Hindgut|dockerin_247	359	classified	Bacteria	Planctomycetes
A_aquaticus-Lab-Male-Hindgut|dockerin_248	391	unclassified (no hits to database)
A_aquaticus-Lab-Male-Hindgut|dockerin_249	2909	unclassified (no hits to database)
A_aquaticus-Lab-Male-Hindgut|dockerin_250	5449	classified	Bacteria	Planctomycetes	NA	NA	NA	NA	Planctomycetes bacterium
A_aquaticus-Lab-Male-Hindgut|dockerin_251	366	classified	Bacteria	Verrucomicrobia	Verrucomicrobiae
A_aquaticus-Lab-Male-Hindgut|dockerin_252	494	unclassified (no hits to database)
A_aquaticus-Lab-Male-Hindgut|dockerin_253	693	classified	Bacteria	Verrucomicrobia	Verrucomicrobiae	Verrucomicrobiales	Verrucomicrobiaceae	Haloferula	Haloferula sp. BvORR071*
A_aquaticus-Lab-Male-Hindgut|dockerin_254	309	classified	Bacteria	Planctomycetes
A_aquaticus-Lab-Male-Hindgut|dockerin_255	641	classified	Bacteria	Planctomycetes	NA	NA	NA	NA	Planctomycetes bacterium
A_aquaticus-Lab-Male-Hindgut|dockerin_256	1916	classified	Bacteria
A_aquaticus-Lab-Male-Hindgut|dockerin_257	1840	classified	Bacteria
A_aquaticus-Lab-Male-Hindgut|dockerin_258	1481	unclassified (no hits to database)
A_aquaticus-Lab-Male-Hindgut|dockerin_259	1592	classified	Bacteria
A_aquaticus-Lab-Male-Hindgut|dockerin_260	817	classified	Bacteria
A_aquaticus-Lab-Male-Hindgut|dockerin_261	1080	classified	Bacteria	Candidatus Tectomicrobia	NA	NA	NA	Candidatus Entotheonella
A_aquaticus-Lab-Male-Hindgut|dockerin_262	321	classified	Bacteria
A_aquaticus-Lab-Male-Hindgut|dockerin_263	2636	unclassified (no hits to database)
A_aquaticus-Lab-Male-Hindgut|dockerin_264	564	classified	Bacteria
A_aquaticus-Lab-Male-Hindgut|dockerin_265	427	classified	Bacteria	Planctomycetes	NA	NA	NA	NA	Planctomycetes bacterium RBG_16_55_9
A_aquaticus-Lab-Male-Hindgut|dockerin_266	353	classified	Bacteria
A_aquaticus-Lab-Male-Hindgut|dockerin_267	1041	classified	Bacteria
A_aquaticus-Lab-Male-Hindgut|dockerin_268	850	unclassified (no hits to database)
A_aquaticus-Lab-Male-Hindgut|dockerin_269	343	classified	Bacteria
A_aquaticus-Lab-Male-Hindgut|dockerin_270	925	unclassified (no hits to database)
A_aquaticus-Lab-Male-Hindgut|dockerin_271	922	classified	Bacteria	Armatimonadetes	NA	NA	NA	NA	Armatimonadetes bacterium CG_4_10_14_3_um_filter_66_18
A_aquaticus-Lab-Male-Hindgut|dockerin_272	852	classified	Bacteria
A_aquaticus-Lab-Male-Hindgut|dockerin_273	358	classified	Bacteria	Verrucomicrobia	Verrucomicrobiae	Verrucomicrobiales	Verrucomicrobiaceae
A_aquaticus-Lab-Male-Hindgut|dockerin_274	2767	classified	Bacteria
A_aquaticus-Lab-Male-Hindgut|dockerin_275	406	classified	Bacteria	Bacteroidetes
A_aquaticus-Lab-Male-Hindgut|dockerin_276	2111	classified	Bacteria
A_aquaticus-Lab-Male-Hindgut|dockerin_277	358	unclassified (no hits to database)
A_aquaticus-Lab-Male-Hindgut|dockerin_278	661	classified	Bacteria	Proteobacteria	Betaproteobacteria
A_aquaticus-Lab-Male-Hindgut|dockerin_279	1689	unclassified (no hits to database)
A_aquaticus-Lab-Male-Hindgut|dockerin_280	3197	classified	Bacteria	Planctomycetes	NA	NA	NA	NA	Planctomycetes bacterium
A_aquaticus-Lab-Male-Hindgut|dockerin_281	809	classified	Bacteria
A_aquaticus-Lab-Male-Hindgut|dockerin_282	447	classified	Bacteria
A_aquaticus-Lab-Male-Hindgut|dockerin_283	574	classified	Bacteria
A_aquaticus-Lab-Male-Hindgut|dockerin_284	1027	unclassified (no hits to database)
A_aquaticus-Lab-Male-Hindgut|dockerin_285	743	classified	Bacteria	Planctomycetes	NA	NA	NA	NA	Planctomycetes bacterium
A_aquaticus-Lab-Male-Hindgut|dockerin_286	2475	classified	Bacteria	Proteobacteria	Betaproteobacteria
A_aquaticus-Lab-Male-Hindgut|dockerin_287	370	classified	Bacteria
A_aquaticus-Lab-Male-Hindgut|dockerin_288	1323	classified	Bacteria	Planctomycetes	NA	NA	NA	NA	Planctomycetes bacterium
A_aquaticus-Lab-Male-Hindgut|dockerin_289	991	classified	Bacteria
A_aquaticus-Lab-Male-Hindgut|dockerin_290	415	classified	Bacteria	Planctomycetes	NA	NA	NA	NA	Planctomycetes bacterium
A_aquaticus-Lab-Male-Hindgut|dockerin_291	442	classified	Bacteria
A_aquaticus-Lab-Male-Hindgut|dockerin_292	1893	classified	Bacteria	Planctomycetes	NA	NA	NA	NA	Planctomycetes bacterium
A_aquaticus-Lab-Male-Hindgut|dockerin_293	382	classified	Bacteria
A_aquaticus-Lab-Male-Hindgut|dockerin_294	479	classified	Bacteria	Planctomycetes	NA	NA	NA	NA	Planctomycetes bacterium
A_aquaticus-Lab-Male-Hindgut|dockerin_295	314	classified	Bacteria	Verrucomicrobia
A_aquaticus-Lab-Male-Hindgut|dockerin_296	335	classified	Bacteria	Planctomycetes	NA	NA	NA	NA	Planctomycetes bacterium
A_aquaticus-Lab-Male-Hindgut|dockerin_297	385	classified	Bacteria
A_aquaticus-Lab-Male-Hindgut|dockerin_298	508	classified	Bacteria	Planctomycetes	NA	NA	NA	NA	Planctomycetes bacterium
A_aquaticus-Lab-Male-Hindgut|dockerin_299	829	classified	Bacteria
A_aquaticus-Lab-Male-Hindgut|dockerin_300	776	classified	Bacteria	Planctomycetes	NA	NA	NA	NA	Planctomycetes bacterium
A_aquaticus-Lab-Male-Hindgut|dockerin_301	788	classified	Bacteria
A_aquaticus-Lab-Male-Hindgut|dockerin_302	921	classified	Bacteria	Proteobacteria	Gammaproteobacteria
A_aquaticus-Lab-Male-Hindgut|dockerin_303	436	unclassified (no hits to database)
A_aquaticus-Lab-Male-Hindgut|dockerin_304	1808	classified	Bacteria	Planctomycetes	NA	NA	NA	NA	Planctomycetes bacterium
A_aquaticus-Lab-Male-Hindgut|dockerin_305	1182	unclassified (no hits to database)
A_aquaticus-Lab-Male-Hindgut|dockerin_306	541	classified	Bacteria	Planctomycetes	NA	NA	NA	NA	Planctomycetes bacterium
A_aquaticus-Lab-Male-Hindgut|dockerin_307	211	classified	Bacteria
A_aquaticus-Lab-Male-Hindgut|dockerin_308	443	classified	Bacteria	Bacteroidetes	Cytophagia	Cytophagales	Flammeovirgaceae	Reichenbachiella	Reichenbachiella faecimaris
A_aquaticus-Lab-Male-Hindgut|dockerin_309	833	classified	Bacteria	Planctomycetes	NA	NA	NA	NA	Planctomycetes bacterium
A_aquaticus-Lab-Male-Hindgut|dockerin_310	2098	classified	Bacteria	Planctomycetes	NA	NA	NA	NA	Planctomycetes bacterium
A_aquaticus-Lab-Male-Hindgut|dockerin_311	693	classified	Bacteria	Planctomycetes	NA	NA	NA	NA	Planctomycetes bacterium
A_aquaticus-Lab-Male-Hindgut|dockerin_312	5088	unclassified (no hits to database)
A_aquaticus-Lab-Male-Hindgut|dockerin_313	208	classified	Bacteria	Planctomycetes	NA	NA	NA	NA	Planctomycetes bacterium SM23_25
A_aquaticus-Lab-Male-Hindgut|dockerin_314	820	classified	Bacteria	Planctomycetes	NA	NA	NA	NA	Planctomycetes bacterium
A_aquaticus-Lab-Male-Hindgut|dockerin_315	2435	classified	Bacteria	Proteobacteria	Gammaproteobacteria	Vibrionales	Vibrionaceae	Vibrio
A_aquaticus-Lab-Male-Hindgut|dockerin_316	377	classified	Bacteria
A_aquaticus-Lab-Male-Hindgut|dockerin_317	1415	unclassified (no hits to database)
A_aquaticus-Lab-Male-Hindgut|dockerin_318	1196	classified	Bacteria	Planctomycetes	NA	NA	NA	NA	Planctomycetes bacterium
A_aquaticus-Lab-Male-Hindgut|dockerin_319	640	classified	Bacteria	Verrucomicrobia	NA	NA	NA	NA	Verrucomicrobia bacterium
A_aquaticus-Lab-Male-Hindgut|dockerin_320	535	classified	Bacteria	Planctomycetes	NA	NA	NA	NA	Planctomycetes bacterium
A_aquaticus-Lab-Male-Hindgut|dockerin_321	902	classified	Bacteria	Bacteroidetes
A_aquaticus-Lab-Male-Hindgut|dockerin_322	466	unclassified (no hits to database)
A_aquaticus-Lab-Male-Hindgut|dockerin_323	3244	classified	Bacteria	Chloroflexi	Anaerolineae	Anaerolineales	Anaerolineaceae	Pelolinea	Pelolinea submarina*
A_aquaticus-Lab-Male-Hindgut|dockerin_324	773	classified	Bacteria
A_aquaticus-Lab-Male-Hindgut|dockerin_325	530	classified	Bacteria	Bacteroidetes
A_aquaticus-Lab-Male-Hindgut|dockerin_326	1389	classified	Bacteria	Planctomycetes	NA	NA	NA	NA	Planctomycetes bacterium
A_aquaticus-Lab-Male-Hindgut|dockerin_327	314	classified	Bacteria	Proteobacteria	Betaproteobacteria
A_aquaticus-Lab-Male-Hindgut|dockerin_328	10694	classified	Bacteria
A_aquaticus-Lab-Male-Hindgut|dockerin_329	554	classified	Bacteria	Bacteroidetes	NA	NA	NA	NA	Bacteroidetes bacterium
A_aquaticus-Lab-Male-Hindgut|dockerin_330	2508	classified	Bacteria	Planctomycetes	NA	NA	NA	NA	Planctomycetes bacterium
A_aquaticus-Lab-Male-Hindgut|dockerin_331	578	classified	Bacteria	Bacteroidetes
A_aquaticus-Lab-Male-Hindgut|dockerin_332	2096	classified	Bacteria	Planctomycetes	NA	NA	NA	NA	Planctomycetes bacterium RIFCSPHIGHO2_02_FULL_40_12
A_aquaticus-Lab-Male-Hindgut|dockerin_333	1033	classified	Bacteria
A_aquaticus-Lab-Male-Hindgut|dockerin_334	445	classified	Bacteria	Bacteroidetes	Flavobacteriia	Flavobacteriales	Flavobacteriaceae
A_aquaticus-Lab-Male-Hindgut|dockerin_335	1795	classified	Bacteria	Planctomycetes	NA	NA	NA	NA	Planctomycetes bacterium
A_aquaticus-Lab-Male-Hindgut|dockerin_336	321	classified	Bacteria	Planctomycetes	Planctomycetia	Planctomycetales	Planctomycetaceae	Rhodopirellula	Rhodopirellula sp. SM50
A_aquaticus-Lab-Male-Hindgut|dockerin_337	1336	classified	Bacteria	Planctomycetes
A_aquaticus-Lab-Male-Hindgut|dockerin_338	333	classified	Bacteria	Planctomycetes	NA	NA	NA	NA	Planctomycetes bacterium
A_aquaticus-Lab-Male-Hindgut|dockerin_339	451	classified	Bacteria	Proteobacteria	Deltaproteobacteria	Desulfobacterales	Desulfobulbaceae	Desulfobulbus	Desulfobulbus propionicus
A_aquaticus-Lab-Male-Hindgut|dockerin_340	810	classified	Bacteria	Verrucomicrobia	Verrucomicrobiae	Verrucomicrobiales	Verrucomicrobiaceae	Haloferula	Haloferula sp. BvORR071*
A_aquaticus-Lab-Male-Hindgut|dockerin_341	2904	classified	Bacteria
A_aquaticus-Lab-Male-Hindgut|dockerin_342	1428	classified	Bacteria	Planctomycetes
A_aquaticus-Lab-Male-Hindgut|dockerin_343	972	classified	Bacteria
A_aquaticus-Lab-Male-Hindgut|dockerin_344	4658	classified	Bacteria
A_aquaticus-Lab-Male-Hindgut|dockerin_345	1492	unclassified (no hits to database)
A_aquaticus-Lab-Male-Hindgut|dockerin_346	3561	classified	Bacteria	Planctomycetes
A_aquaticus-Lab-Male-Hindgut|dockerin_347	2045	classified	Bacteria	Planctomycetes
A_aquaticus-Lab-Male-Hindgut|dockerin_348	689	unclassified (no hits to database)
A_aquaticus-Lab-Male-Hindgut|dockerin_349	1767	classified
A_aquaticus-Lab-Male-Hindgut|dockerin_350	505	unclassified (no hits to database)
A_aquaticus-Lab-Male-Hindgut|dockerin_351	1930	classified	Bacteria	Planctomycetes	NA	NA	NA	NA	Planctomycetes bacterium
A_aquaticus-Lab-Male-Hindgut|dockerin_352	2874	classified	Bacteria
A_aquaticus-Lab-Male-Hindgut|dockerin_353	2701	classified	Bacteria	Planctomycetes	NA	NA	NA	NA	Planctomycetes bacterium
A_aquaticus-Lab-Male-Hindgut|dockerin_354	719	classified	Bacteria	Planctomycetes	NA	NA	NA	NA	Planctomycetes bacterium
A_aquaticus-Lab-Male-Hindgut|dockerin_355	418	classified	Bacteria	Planctomycetes	NA	NA	NA	NA	Planctomycetes bacterium
A_aquaticus-Lab-Male-Hindgut|dockerin_356	1777	classified	Bacteria	Planctomycetes	NA	NA	NA	NA	Planctomycetes bacterium
A_aquaticus-Lab-Male-Hindgut|dockerin_357	1470	classified	Bacteria	Planctomycetes	NA	NA	NA	NA	Planctomycetes bacterium
A_aquaticus-Lab-Male-Hindgut|dockerin_358	704	unclassified (no hits to database)
A_aquaticus-Lab-Male-Hindgut|dockerin_359	817	classified	Bacteria	Planctomycetes	NA	NA	NA	NA	Planctomycetes bacterium
A_aquaticus-Lab-Male-Hindgut|dockerin_360	538	classified	Bacteria	Planctomycetes
A_aquaticus-Lab-Male-Hindgut|dockerin_361	749	unclassified (no hits to database)
A_aquaticus-Lab-Male-Hindgut|dockerin_362	2531	classified	Bacteria	Verrucomicrobia
A_aquaticus-Lab-Male-Hindgut|dockerin_363	738	classified	Bacteria
A_aquaticus-Lab-Male-Hindgut|dockerin_364	683	classified	Bacteria	Planctomycetes
A_aquaticus-Lab-Male-Hindgut|dockerin_365	1049	classified	Bacteria	Planctomycetes	NA	NA	NA	NA	Planctomycetes bacterium
A_aquaticus-Lab-Male-Hindgut|dockerin_366	1362	classified	Bacteria	NA	NA	NA	NA	NA	candidate division KSB1 bacterium
A_aquaticus-Lab-Male-Hindgut|dockerin_367	381	classified	Bacteria	Bacteroidetes
A_aquaticus-Lab-Male-Hindgut|dockerin_368	993	classified	Bacteria	Planctomycetes	NA	NA	NA	NA	Planctomycetes bacterium
A_aquaticus-Lab-Male-Hindgut|dockerin_369	614	classified	Bacteria	Planctomycetes
A_aquaticus-Lab-Male-Hindgut|dockerin_370	1216	classified	Bacteria	Planctomycetes
A_aquaticus-Lab-Male-Hindgut|dockerin_371	2625	classified	Bacteria	Planctomycetes	NA	NA	NA	NA	Planctomycetes bacterium
A_aquaticus-Lab-Male-Hindgut|dockerin_372	1883	unclassified (no hits to database)
A_aquaticus-Lab-Male-Hindgut|dockerin_373	442	unclassified (no hits to database)
A_aquaticus-Lab-Male-Hindgut|dockerin_374	2072	classified	Bacteria	Planctomycetes	NA	NA	NA	NA	Planctomycetes bacterium
A_aquaticus-Lab-Male-Hindgut|dockerin_375	1972	classified	Bacteria	Planctomycetes	NA	NA	NA	NA	Planctomycetes bacterium
A_aquaticus-Lab-Male-Hindgut|dockerin_376	1035	classified	Bacteria
A_aquaticus-Lab-Male-Hindgut|dockerin_377	685	unclassified (no hits to database)
A_aquaticus-Lab-Male-Hindgut|dockerin_378	1104	unclassified (no hits to database)
A_aquaticus-Lab-Male-Hindgut|dockerin_379	710	classified	Bacteria
A_aquaticus-Lab-Male-Hindgut|dockerin_380	934	classified	Bacteria	Planctomycetes	NA	NA	NA	NA	Planctomycetes bacterium
A_aquaticus-Lab-Male-Hindgut|dockerin_381	4352	classified	Bacteria	Planctomycetes	NA	NA	NA	NA	Planctomycetes bacterium
A_aquaticus-Lab-Male-Hindgut|dockerin_382	386	classified	Bacteria	Planctomycetes	Phycisphaerae
A_aquaticus-Lab-Male-Hindgut|dockerin_383	2575	classified	Bacteria
A_aquaticus-Lab-Male-Hindgut|dockerin_384	925	classified	Bacteria	Verrucomicrobia	NA	NA	NA	NA	Verrucomicrobia bacterium
A_aquaticus-Lab-Male-Hindgut|dockerin_385	659	unclassified (no hits to database)
A_aquaticus-Lab-Male-Hindgut|dockerin_386	829	classified	Bacteria	Planctomycetes
A_aquaticus-Lab-Male-Hindgut|dockerin_387	687	classified	Bacteria	Planctomycetes
A_aquaticus-Lab-Male-Hindgut|dockerin_388	312	classified	Bacteria	Bacteroidetes
A_aquaticus-Lab-Male-Hindgut|dockerin_389	5506	unclassified (no hits to database)
A_aquaticus-Lab-Male-Hindgut|dockerin_390	1918	classified	Bacteria	Verrucomicrobia	Verrucomicrobiae	Verrucomicrobiales
A_aquaticus-Lab-Male-Hindgut|dockerin_391	448	unclassified (no hits to database)
A_aquaticus-Lab-Male-Hindgut|dockerin_392	952	classified	Bacteria
A_aquaticus-Lab-Male-Hindgut|dockerin_393	1588	unclassified (no hits to database)
A_aquaticus-Lab-Male-Hindgut|dockerin_394	480	unclassified (no hits to database)
A_aquaticus-Lab-Male-Hindgut|dockerin_395	307	classified	Bacteria	Chloroflexi	Anaerolineae	Anaerolineales	Anaerolineaceae	Pelolinea	Pelolinea submarina*
A_aquaticus-Lab-Male-Hindgut|dockerin_396	948	unclassified (no hits to database)
A_aquaticus-Lab-Male-Hindgut|dockerin_397	308	classified	Bacteria	Planctomycetes	NA	NA	NA	NA	Planctomycetes bacterium
A_aquaticus-Lab-Male-Hindgut|dockerin_398	303	classified	Bacteria	Planctomycetes	NA	NA	NA	NA	Planctomycetes bacterium
A_aquaticus-Lab-Male-Hindgut|dockerin_399	324	classified	Bacteria	Proteobacteria	Gammaproteobacteria
A_aquaticus-Lab-Male-Hindgut|dockerin_400	501	unclassified (no hits to database)
A_aquaticus-Lab-Male-Hindgut|dockerin_401	846	unclassified (no hits to database)
A_aquaticus-Lab-Male-Hindgut|dockerin_402	7962	classified	Bacteria
A_aquaticus-Lab-Male-Hindgut|dockerin_403	596	classified	Bacteria
A_aquaticus-Lab-Male-Hindgut|dockerin_404	1132	classified	Bacteria	Planctomycetes	NA	NA	NA	NA	Planctomycetes bacterium
A_aquaticus-Lab-Male-Hindgut|dockerin_405	798	classified	Bacteria	Planctomycetes	NA	NA	NA	NA	Planctomycetes bacterium
A_aquaticus-Lab-Male-Hindgut|dockerin_406	649	classified	Bacteria	Planctomycetes	NA	NA	NA	NA	Planctomycetes bacterium
A_aquaticus-Lab-Male-Hindgut|dockerin_407	339	classified	Bacteria
A_aquaticus-Lab-Male-Hindgut|dockerin_408	693	classified	Bacteria	Bacteroidetes	NA	NA	NA	NA	Bacteroidetes bacterium
A_aquaticus-Lab-Male-Hindgut|dockerin_409	1112	classified	Bacteria
A_aquaticus-Lab-Male-Hindgut|dockerin_410	1514	classified	Bacteria	Planctomycetes	NA	NA	NA	NA	Planctomycetes bacterium
A_aquaticus-Lab-Male-Hindgut|dockerin_411	2940	unclassified (no hits to database)
A_aquaticus-Lab-Male-Hindgut|dockerin_412	786	classified	Bacteria	Planctomycetes	NA	NA	NA	NA	Planctomycetes bacterium
A_aquaticus-Lab-Male-Hindgut|dockerin_413	798	classified	Bacteria	Planctomycetes
A_aquaticus-Lab-Male-Hindgut|dockerin_414	1567	classified	Bacteria	Bacteroidetes
A_aquaticus-Lab-Male-Hindgut|dockerin_415	1020	classified	Bacteria	Planctomycetes	NA	NA	NA	NA	Planctomycetes bacterium
A_aquaticus-Lab-Male-Hindgut|dockerin_416	691	unclassified (no hits to database)
A_aquaticus-Lab-Male-Hindgut|dockerin_417	300	classified	Bacteria	Planctomycetes	NA	NA	NA	NA	Planctomycetes bacterium
A_aquaticus-Lab-Male-Hindgut|dockerin_418	656	unclassified (no hits to database)
A_aquaticus-Lab-Male-Hindgut|dockerin_419	456	classified	Bacteria	Planctomycetes
A_aquaticus-Lab-Male-Hindgut|dockerin_420	727	unclassified (no hits to database)
A_aquaticus-Lab-Male-Hindgut|dockerin_421	996	unclassified (no hits to database)
A_aquaticus-Lab-Male-Hindgut|dockerin_422	1863	unclassified (no hits to database)
A_aquaticus-Lab-Male-Hindgut|dockerin_423	3617	classified	Bacteria
A_aquaticus-Lab-Male-Hindgut|dockerin_424	1136	classified	Bacteria	Bacteroidetes	NA	NA	NA	NA	Bacteroidetes bacterium
A_aquaticus-Lab-Male-Hindgut|dockerin_425	441	classified	Bacteria	Planctomycetes	NA	NA	NA	NA	Planctomycetes bacterium
A_aquaticus-Lab-Male-Hindgut|dockerin_426	394	classified	Bacteria	Planctomycetes	NA	NA	NA	NA	Planctomycetes bacterium
A_aquaticus-Lab-Male-Hindgut|dockerin_427	1913	unclassified (no hits to database)
A_aquaticus-Lab-Male-Hindgut|dockerin_428	3422	classified	Bacteria
A_aquaticus-Lab-Male-Hindgut|dockerin_429	1030	classified	Bacteria	Planctomycetes	NA	NA	NA	NA	Planctomycetes bacterium
A_aquaticus-Lab-Male-Hindgut|dockerin_430	306	classified	Bacteria	Planctomycetes	NA	NA	NA	NA	Planctomycetes bacterium
A_aquaticus-Lab-Male-Hindgut|dockerin_431	836	classified	Bacteria
A_aquaticus-Lab-Male-Hindgut|dockerin_432	347	classified	Bacteria	Planctomycetes	NA	NA	NA	NA	Planctomycetes bacterium
A_aquaticus-Lab-Male-Hindgut|dockerin_433	1448	classified	Bacteria	Planctomycetes	NA	NA	NA	NA	Planctomycetes bacterium
A_aquaticus-Lab-Male-Hindgut|dockerin_434	541	classified	Bacteria	Bacteroidetes
A_aquaticus-Lab-Male-Hindgut|dockerin_435	488	classified	Bacteria	Planctomycetes
A_aquaticus-Lab-Male-Hindgut|dockerin_436	941	classified	Bacteria	Planctomycetes	Planctomycetia	Planctomycetales	Planctomycetaceae	Roseimaritima	Roseimaritima ulvae*
A_aquaticus-Lab-Male-Hindgut|dockerin_437	567	classified	Bacteria	Planctomycetes	NA	NA	NA	NA	Planctomycetes bacterium
A_aquaticus-Lab-Male-Hindgut|dockerin_438	398	unclassified (no hits to database)
A_aquaticus-Lab-Male-Hindgut|dockerin_439	614	classified	Bacteria
A_aquaticus-Lab-Male-Hindgut|dockerin_440	903	classified	Bacteria
A_aquaticus-Lab-Male-Hindgut|dockerin_441	1695	unclassified (no hits to database)
A_aquaticus-Lab-Male-Hindgut|dockerin_442	2351	unclassified (no hits to database)
A_aquaticus-Lab-Male-Hindgut|dockerin_443	325	classified	Bacteria	Cyanobacteria	NA	Synechococcales	Acaryochloridaceae	Acaryochloris	Acaryochloris sp. RCC1774
A_aquaticus-Lab-Male-Hindgut|dockerin_444	428	classified	Bacteria	Planctomycetes
A_aquaticus-Lab-Male-Hindgut|dockerin_445	842	classified	Bacteria
A_aquaticus-Lab-Male-Hindgut|dockerin_446	2066	unclassified (no hits to database)
A_aquaticus-Lab-Male-Hindgut|dockerin_447	1414	classified	Bacteria	Bacteroidetes	Bacteroidia	Marinilabiliales	Marinilabiliaceae	Marinilabilia	Marinilabilia sp. WTE
A_aquaticus-Lab-Male-Hindgut|dockerin_448	489	classified	Bacteria
A_aquaticus-Lab-Male-Hindgut|dockerin_449	924	classified	Bacteria	Planctomycetes
A_aquaticus-Lab-Male-Hindgut|dockerin_450	669	unclassified (no hits to database)
A_aquaticus-Lab-Male-Hindgut|dockerin_451	963	classified	Bacteria	Bacteroidetes	Chitinophagia	Chitinophagales*	Chitinophagaceae*
A_aquaticus-Lab-Male-Hindgut|dockerin_452	1175	classified	Bacteria	Proteobacteria	Betaproteobacteria
A_aquaticus-Lab-Male-Hindgut|dockerin_453	925	classified	Bacteria	Bacteroidetes
A_aquaticus-Lab-Male-Hindgut|dockerin_454	1268	classified	Bacteria	Bacteroidetes
A_aquaticus-Lab-Male-Hindgut|dockerin_455	3898	classified	Bacteria	Bacteroidetes
A_aquaticus-Lab-Male-Hindgut|dockerin_456	439	unclassified (no hits to database)
A_aquaticus-Lab-Male-Hindgut|dockerin_457	694	classified	Bacteria	Bacteroidetes
A_aquaticus-Lab-Male-Hindgut|dockerin_458	552	classified	Bacteria	Actinobacteria	Actinobacteria
A_aquaticus-Lab-Male-Hindgut|dockerin_459	1965	classified	Bacteria	Proteobacteria	Betaproteobacteria	Burkholderiales	Burkholderiaceae	Hydromonas	Hydromonas sp. F02*
A_aquaticus-Lab-Male-Hindgut|dockerin_460	711	classified	Bacteria	Proteobacteria	Betaproteobacteria	Neisseriales	Chromobacteriaceae	Aquitalea
A_aquaticus-Lab-Male-Hindgut|dockerin_461	708	classified	Eukaryota	Arthropoda	Insecta	Lepidoptera	Nymphalidae	Vanessa	Vanessa tameamea
A_aquaticus-Lab-Male-Hindgut|dockerin_462	572	classified	Bacteria	Proteobacteria	Betaproteobacteria	Neisseriales	Chromobacteriaceae	Aquitalea
A_aquaticus-Lab-Male-Hindgut|dockerin_463	309	classified	Bacteria	Proteobacteria	Betaproteobacteria	Neisseriales	Chromobacteriaceae	Aquitalea
A_aquaticus-Lab-Male-Hindgut|dockerin_464	4839	unclassified (no hits to database)
A_aquaticus-Lab-Male-Hindgut|dockerin_465	2147	unclassified (no hits to database)
A_aquaticus-Lab-Male-Hindgut|dockerin_466	2924	unclassified (no hits to database)
A_aquaticus-Lab-Male-Hindgut|dockerin_467	487	classified	Bacteria	Proteobacteria	Betaproteobacteria	Neisseriales	Chromobacteriaceae	Aquitalea	Aquitalea magnusonii
A_aquaticus-Lab-Male-non_digestive_tissues|dockerin_468	208	classified	Bacteria	Bacteroidetes	Flavobacteriia	Flavobacteriales	Flavobacteriaceae
A_aquaticus-Field-Male-Caeca|dockerin_469	477	classified	Bacteria
A_aquaticus-Field-Male-Caeca|dockerin_470	350	unclassified (no hits to database)
A_aquaticus-Field-Male-Caeca|dockerin_471	354	classified	Bacteria	Proteobacteria
A_aquaticus-Field-Male-Caeca|dockerin_472	2029	classified	Bacteria	Bacteroidetes	Flavobacteriia	Flavobacteriales	Flavobacteriaceae	Flavobacterium
A_aquaticus-Field-Male-Caeca|dockerin_473	584	classified	Bacteria	Proteobacteria	Betaproteobacteria	Burkholderiales	Comamonadaceae	Pelomonas
A_aquaticus-Field-Male-Caeca|dockerin_474	838	classified	Bacteria	Proteobacteria	Betaproteobacteria	Burkholderiales	Burkholderiaceae	Polynucleobacter
A_aquaticus-Field-Male-Caeca|dockerin_475	569	unclassified (no hits to database)
A_aquaticus-Field-Male-Caeca|dockerin_476	3403	classified	Bacteria	Proteobacteria	Betaproteobacteria
A_aquaticus-Field-Male-Caeca|dockerin_477	1201	classified	Bacteria
A_aquaticus-Field-Male-Hindgut|dockerin_478	8692	classified	Bacteria	Bacteroidetes
A_aquaticus-Field-Male-Hindgut|dockerin_479	808	classified	Bacteria	Proteobacteria	Betaproteobacteria	Burkholderiales	Oxalobacteraceae
A_aquaticus-Field-Male-Hindgut|dockerin_480	485	unclassified (no hits to database)
A_aquaticus-Field-Male-Hindgut|dockerin_481	274	classified	Bacteria	Proteobacteria	Betaproteobacteria	Neisseriales	Chromobacteriaceae	Aquitalea
A_aquaticus-Field-Male-Hindgut|dockerin_482	433	classified	Bacteria	Proteobacteria	Betaproteobacteria	Burkholderiales
A_aquaticus-Field-Male-Hindgut|dockerin_483	417	classified	Bacteria	Proteobacteria	Betaproteobacteria	Burkholderiales	Oxalobacteraceae	Solimicrobium	Solimicrobium silvestre*
A_aquaticus-Field-Male-Hindgut|dockerin_484	3765	classified	Bacteria	Proteobacteria
A_aquaticus-Field-Male-Hindgut|dockerin_485	338	classified	Bacteria	Bacteroidetes	Flavobacteriia	Flavobacteriales	Flavobacteriaceae	Flavobacterium	Flavobacterium sp. RB1R5
A_aquaticus-Field-Male-Hindgut|dockerin_486	531	unclassified (no hits to database)
A_aquaticus-Field-Male-Hindgut|dockerin_487	866	unclassified (no hits to database)
A_aquaticus-Field-Male-Hindgut|dockerin_488	347	classified	Bacteria	Bacteroidetes	Chitinophagia	Chitinophagales*	Chitinophagaceae*
A_aquaticus-Field-Male-non_digestive_tissues|dockerin_489	25767	classified	Bacteria	Bacteroidetes	Flavobacteriia	Flavobacteriales	Flavobacteriaceae
A_aquaticus-Field-Male-non_digestive_tissues|dockerin_490	615	unclassified (no hits to database)
A_aquaticus-Field-Male-non_digestive_tissues|dockerin_491	1742	classified	Bacteria	Proteobacteria
A_aquaticus-Field-Male-non_digestive_tissues|dockerin_492	7233	unclassified (no hits to database)
A_aquaticus-Field-Male-non_digestive_tissues|dockerin_493	436	classified	Bacteria	Bacteroidetes	Cytophagia	Cytophagales
A_aquaticus-Field-Male-non_digestive_tissues|dockerin_494	3791	classified	Bacteria	Bacteroidetes
A_aquaticus-Field-Male-non_digestive_tissues|dockerin_495	576	classified	Bacteria	Bacteroidetes
A_aquaticus-Field-Male-non_digestive_tissues|dockerin_496	3025	unclassified (no hits to database)
A_aquaticus-Field-Male-non_digestive_tissues|dockerin_497	899	unclassified (no hits to database)
A_aquaticus-Field-Male-non_digestive_tissues|dockerin_498	5538	classified	Bacteria	Proteobacteria	Betaproteobacteria	Burkholderiales
A_aquaticus-Field-Male-non_digestive_tissues|dockerin_499	553	classified	Bacteria	Proteobacteria	Betaproteobacteria	Neisseriales	Chromobacteriaceae	Aquitalea	Aquitalea magnusonii
A_aquaticus-Field-Male-non_digestive_tissues|dockerin_500	925	unclassified (no hits to database)
A_aquaticus-Field-Male-non_digestive_tissues|dockerin_501	523	classified	Bacteria	Bacteroidetes
A_aquaticus-Field-Male-non_digestive_tissues|dockerin_502	323	classified	Bacteria	Bacteroidetes
A_aquaticus-Field-Male-non_digestive_tissues|dockerin_503	5030	classified	Bacteria	Bacteroidetes
A_aquaticus-Field-Male-non_digestive_tissues|dockerin_504	2266	unclassified (no hits to database)
A_aquaticus-Field-Male-non_digestive_tissues|dockerin_505	2221	classified	Bacteria	Bacteroidetes
A_aquaticus-Field-Male-non_digestive_tissues|dockerin_506	295	classified	Bacteria
A_aquaticus-Field-Male-non_digestive_tissues|dockerin_507	569	classified	Bacteria	Bacteroidetes	Flavobacteriia	Flavobacteriales	Flavobacteriaceae
A_aquaticus-Field-Male-non_digestive_tissues|dockerin_508	2033	classified	Bacteria	Bacteroidetes
A_aquaticus-Field-Male-non_digestive_tissues|dockerin_509	214	classified	Bacteria	Proteobacteria
A_aquaticus-Field-Male-non_digestive_tissues|dockerin_510	908	classified	Bacteria	Proteobacteria	Betaproteobacteria
A_aquaticus-Field-Male-non_digestive_tissues|dockerin_511	396	classified	Bacteria	Proteobacteria	Betaproteobacteria	Neisseriales	Chromobacteriaceae	Aquitalea	Aquitalea magnusonii
A_aquaticus-Field-Male-non_digestive_tissues|dockerin_512	1955	classified	Bacteria	Bacteroidetes	Chitinophagia	Chitinophagales*	Chitinophagaceae*
A_aquaticus-Field-Male-non_digestive_tissues|dockerin_513	2327	classified	Bacteria	Proteobacteria	Betaproteobacteria	Neisseriales	Chromobacteriaceae	Aquitalea	Aquitalea sp. MWU14-2217
A_aquaticus-Field-Male-non_digestive_tissues|dockerin_514	478	unclassified (no hits to database)
A_aquaticus-Field-Male-non_digestive_tissues|dockerin_515	339	unclassified (no hits to database)
A_aquaticus-Field-Male-non_digestive_tissues|dockerin_516	755	classified	Bacteria
A_aquaticus-Field-Male-non_digestive_tissues|dockerin_517	1309	classified	Bacteria	Bacteroidetes
A_aquaticus-Field-Male-non_digestive_tissues|dockerin_518	557	classified	Bacteria	Bacteroidetes
A_aquaticus-Field-Male-non_digestive_tissues|dockerin_519	7589	classified	Bacteria	Proteobacteria
A_aquaticus-Field-Male-non_digestive_tissues|dockerin_520	702	classified	Bacteria	Bacteroidetes
A_aquaticus-Field-Male-non_digestive_tissues|dockerin_521	318	unclassified (no hits to database)
A_aquaticus-Field-Male-non_digestive_tissues|dockerin_522	433	classified	Bacteria	Bacteroidetes
A_aquaticus-Field-Male-non_digestive_tissues|dockerin_523	652	classified	Bacteria	Bacteroidetes
A_aquaticus-Field-Male-non_digestive_tissues|dockerin_524	4935	classified	Bacteria	Bacteroidetes	Sphingobacteriia	Sphingobacteriales	Sphingobacteriaceae	Pedobacter	Pedobacter psychrophilus
A_aquaticus-Field-Male-non_digestive_tissues|dockerin_525	1106	unclassified (no hits to database)
A_aquaticus-Field-Male-non_digestive_tissues|dockerin_526	302	classified	Bacteria	Bacteroidetes
A_aquaticus-Field-Male-non_digestive_tissues|dockerin_527	314	unclassified (no hits to database)
A_aquaticus-Field-Male-non_digestive_tissues|dockerin_528	450	classified	Bacteria	Proteobacteria	Betaproteobacteria	Burkholderiales
A_aquaticus-Field-Male-non_digestive_tissues|dockerin_529	662	classified	Bacteria
A_aquaticus-Field-Male-non_digestive_tissues|dockerin_530	1956	classified	Bacteria	Proteobacteria	Betaproteobacteria	Neisseriales	Chromobacteriaceae	Aquitalea
A_aquaticus-Field-Male-non_digestive_tissues|dockerin_531	1694	classified	Bacteria	Bacteroidetes	Flavobacteriia	Flavobacteriales	Flavobacteriaceae	Flavobacterium
A_aquaticus-Field-Male-non_digestive_tissues|dockerin_532	305	classified	Bacteria	Proteobacteria	Betaproteobacteria	Burkholderiales
A_aquaticus-Field-Male-non_digestive_tissues|dockerin_533	1717	classified	Bacteria	Proteobacteria	Betaproteobacteria	Burkholderiales
A_aquaticus-Field-Male-non_digestive_tissues|dockerin_534	418	classified	Bacteria	Actinobacteria	Actinobacteria
A_aquaticus-Field-Male-non_digestive_tissues|dockerin_535	14920	classified	Bacteria	Actinobacteria	Actinobacteria
A_aquaticus-Field-Male-non_digestive_tissues|dockerin_536	1254	classified	Bacteria
A_aquaticus-Field-Male-non_digestive_tissues|dockerin_537	315	unclassified (no hits to database)
A_aquaticus-Field-Male-non_digestive_tissues|dockerin_538	320	classified	Bacteria	Proteobacteria	Betaproteobacteria	Burkholderiales	NA	Sphaerotilus	Sphaerotilus hippei
A_aquaticus-Field-Male-non_digestive_tissues|dockerin_539	1204	classified	Bacteria	Proteobacteria	Betaproteobacteria	Neisseriales	Chromobacteriaceae	Aquitalea
A_aquaticus-Field-Male-non_digestive_tissues|dockerin_540	419	unclassified (no hits to database)
A_aquaticus-Field-Male-non_digestive_tissues|dockerin_541	1258	classified	Bacteria	Proteobacteria	Gammaproteobacteria	Aeromonadales	Aeromonadaceae	Tolumonas
A_aquaticus-Field-Male-non_digestive_tissues|dockerin_542	319	unclassified (no hits to database)
A_aquaticus-Field-Male-non_digestive_tissues|dockerin_543	3863	classified	Bacteria	Bacteroidetes
A_aquaticus-Field-Male-non_digestive_tissues|dockerin_544	1181	classified	Bacteria
A_aquaticus-Field-Male-non_digestive_tissues|dockerin_545	5984	unclassified (no hits to database)
A_aquaticus-Field-Male-non_digestive_tissues|dockerin_546	635	classified	Bacteria	Bacteroidetes	Flavobacteriia	Flavobacteriales	Flavobacteriaceae
A_aquaticus-Field-Male-non_digestive_tissues|dockerin_547	308	classified	Bacteria	Proteobacteria	Betaproteobacteria	Neisseriales	Chromobacteriaceae	Aquitalea	Aquitalea magnusonii
A_aquaticus-Field-Male-non_digestive_tissues|dockerin_548	1132	unclassified (no hits to database)
A_aquaticus-Field-Male-non_digestive_tissues|dockerin_549	3951	classified	Bacteria	Bacteroidetes	Cytophagia	Cytophagales	Cytophagaceae
A_aquaticus-Field-Male-non_digestive_tissues|dockerin_550	631	classified	Bacteria	Bacteroidetes	Bacteroidia	Bacteroidales
A_aquaticus-Field-Male-non_digestive_tissues|dockerin_551	6914	classified	Bacteria	Proteobacteria	Gammaproteobacteria	Alteromonadales	Pseudoalteromonadaceae	Pseudoalteromonas
A_aquaticus-Field-Male-non_digestive_tissues|dockerin_552	642	unclassified (no hits to database)
A_aquaticus-Field-Male-non_digestive_tissues|dockerin_553	530	unclassified (no hits to database)
A_aquaticus-Field-Male-non_digestive_tissues|dockerin_554	2720	unclassified (no hits to database)
A_aquaticus-Field-Male-non_digestive_tissues|dockerin_555	1413	classified	Bacteria	Proteobacteria	Alphaproteobacteria	Rhodobacterales
A_aquaticus-Field-Male-non_digestive_tissues|dockerin_556	27507	classified	Bacteria	Proteobacteria	Gammaproteobacteria	Enterobacterales	Enterobacteriaceae	Enterobacter
A_aquaticus-Field-Male-non_digestive_tissues|dockerin_557	693	unclassified (no hits to database)
A_aquaticus-Field-Male-non_digestive_tissues|dockerin_558	695	unclassified (no hits to database)
A_aquaticus-Field-Male-non_digestive_tissues|dockerin_559	327	unclassified (no hits to database)
A_aquaticus-Field-Male-non_digestive_tissues|dockerin_560	334	classified
A_aquaticus-Field-Male-non_digestive_tissues|dockerin_561	3079	classified	Bacteria
A_aquaticus-Field-Male-non_digestive_tissues|dockerin_562	793	unclassified (no hits to database)
A_aquaticus-Field-Male-non_digestive_tissues|dockerin_563	1053	unclassified (no hits to database)
A_aquaticus-Field-Male-non_digestive_tissues|dockerin_564	591	classified	Bacteria
A_aquaticus-Field-Male-non_digestive_tissues|dockerin_565	532	classified	Bacteria	Proteobacteria	Alphaproteobacteria	Rhodospirillales	NA	NA	Rhodospirillales bacterium URHD0017
A_aquaticus-Field-Male-non_digestive_tissues|dockerin_566	1506	unclassified (no hits to database)
A_aquaticus-Field-Male-non_digestive_tissues|dockerin_567	214	unclassified (no hits to database)
A_aquaticus-Field-Male-non_digestive_tissues|dockerin_568	342	unclassified (no hits to database)
P_dilatatus_d-Lab-Female-Caeca|dockerin_569	625	unclassified (no hits to database)
P_dilatatus_d-Lab-Female-Hindgut|dockerin_570	611	classified	Bacteria	Planctomycetes	NA	NA	NA	NA	Planctomycetes bacterium
P_dilatatus_d-Lab-Female-Hindgut|dockerin_571	457	classified	Bacteria
P_dilatatus_d-Lab-Female-Hindgut|dockerin_572	399	unclassified (no hits to database)
P_dilatatus_d-Lab-Female-non_digestive_tissues|dockerin_573	411	unclassified (no hits to database)
P_dilatatus_d-Lab-Female-non_digestive_tissues|dockerin_574	362	classified	Bacteria	Bacteroidetes	Cytophagia	Cytophagales	Cyclobacteriaceae	Algoriphagus
P_dilatatus_d-Lab-Female-non_digestive_tissues|dockerin_575	304	unclassified (no hits to database)
P_dilatatus_d-Lab-Female-non_digestive_tissues|dockerin_576	1092	unclassified (no hits to database)
P_dilatatus_d-Lab-Female-non_digestive_tissues|dockerin_577	355	classified	Bacteria	Bacteroidetes	Cytophagia	Cytophagales	Cyclobacteriaceae	Algoriphagus
P_dilatatus_d-Lab-Female-non_digestive_tissues|dockerin_578	483	unclassified (no hits to database)
P_dilatatus_d-Lab-Male-Caeca|dockerin_579	727	unclassified (no hits to database)
P_dilatatus_d-Lab-Male-Caeca|dockerin_580	844	unclassified (no hits to database)
P_dilatatus_d-Lab-Male-Hindgut|dockerin_581	376	classified	Bacteria
P_dilatatus_d-Lab-Male-Hindgut|dockerin_582	474	classified	Bacteria	Planctomycetes
P_dilatatus_d-Lab-Male-Hindgut|dockerin_583	769	classified	Bacteria	Bacteroidetes	Cytophagia	Cytophagales	Cyclobacteriaceae	Algoriphagus
P_dilatatus_d-Lab-Male-Hindgut|dockerin_584	462	classified	Bacteria	Bacteroidetes	Cytophagia	Cytophagales	Cyclobacteriaceae	Algoriphagus
P_dilatatus_d-Lab-Male-Hindgut|dockerin_585	1147	classified	Bacteria	Bacteroidetes	Cytophagia	Cytophagales	Cyclobacteriaceae	Algoriphagus
P_dilatatus_d-Lab-Male-Hindgut|dockerin_586	460	unclassified (no hits to database)
P_dilatatus_d-Lab-Male-Hindgut|dockerin_587	399	unclassified (no hits to database)
P_dilatatus_d-Lab-Male-Hindgut|dockerin_588	703	unclassified (no hits to database)
P_dilatatus_d-Lab-Male-Hindgut|dockerin_589	1296	classified	Bacteria
P_dilatatus_d-Lab-Male-Hindgut|dockerin_590	1527	classified	Bacteria	Bacteroidetes	Cytophagia	Cytophagales	Cyclobacteriaceae	Echinicola	Echinicola strongylocentroti
P_dilatatus_d-Lab-Male-Hindgut|dockerin_591	479	classified	Bacteria	Bacteroidetes	Cytophagia	Cytophagales	Cyclobacteriaceae	Algoriphagus
P_dilatatus_d-Lab-Male-Hindgut|dockerin_592	309	unclassified (no hits to database)
P_dilatatus_d-Lab-Male-Hindgut|dockerin_593	315	classified	Bacteria	Planctomycetes	NA	NA	NA	NA	Planctomycetes bacterium
P_dilatatus_d-Lab-Male-Hindgut|dockerin_594	426	classified	Bacteria	Bacteroidetes
P_dilatatus_d-Lab-Male-Hindgut|dockerin_595	568	classified	Bacteria	Bacteroidetes	Flavobacteriia	Flavobacteriales	Flavobacteriaceae
P_dilatatus_d-Lab-Male-Hindgut|dockerin_596	597	unclassified (no hits to database)
P_dilatatus_d-Lab-Male-Hindgut|dockerin_597	425	classified	Bacteria	Bacteroidetes	Cytophagia	Cytophagales	Cyclobacteriaceae	Algoriphagus
P_dilatatus_d-Lab-Male-Hindgut|dockerin_598	640	classified	Bacteria	Planctomycetes	NA	NA	NA	NA	Planctomycetes bacterium
P_dilatatus_d-Lab-Male-Hindgut|dockerin_599	1129	classified	Bacteria	Bacteroidetes
P_dilatatus_d-Lab-Male-Hindgut|dockerin_600	821	classified	Bacteria	Planctomycetes	NA	NA	NA	NA	Planctomycetes bacterium
P_dilatatus_d-Lab-Male-Hindgut|dockerin_601	390	classified	Bacteria	Bacteroidetes
P_dilatatus_d-Lab-Male-Hindgut|dockerin_602	455	unclassified (no hits to database)
P_dilatatus_d-Lab-Male-Hindgut|dockerin_603	440	unclassified (no hits to database)
P_dilatatus_d-Lab-Male-Hindgut|dockerin_604	250	classified	Eukaryota	Arthropoda	Malacostraca	Decapoda	Penaeidae	Penaeus	Penaeus vannamei
P_dilatatus_d-Lab-Male-Hindgut|dockerin_605	473	classified	Bacteria
P_dilatatus_d-Lab-Male-Hindgut|dockerin_606	465	classified	Bacteria	Bacteroidetes	Cytophagia	Cytophagales	Cyclobacteriaceae	Algoriphagus
P_dilatatus_d-Lab-Male-Hindgut|dockerin_607	716	classified	Bacteria
P_dilatatus_d-Lab-Male-Hindgut|dockerin_608	873	classified	Bacteria	Bacteroidetes	Cytophagia	Cytophagales	Cyclobacteriaceae
P_dilatatus_d-Lab-Male-Hindgut|dockerin_609	1036	classified	Bacteria	Bacteroidetes	Flavobacteriia
P_dilatatus_d-Lab-Male-Hindgut|dockerin_610	334	classified	Bacteria	Bacteroidetes
P_dilatatus_d-Lab-Male-Hindgut|dockerin_611	988	classified	Bacteria	Bacteroidetes	Cytophagia	Cytophagales	Cyclobacteriaceae	Cyclobacterium	Cyclobacterium qasimii
P_dilatatus_d-Lab-Male-Hindgut|dockerin_612	865	classified	Bacteria	Proteobacteria	Gammaproteobacteria	Alteromonadales	Shewanellaceae	Shewanella
P_dilatatus_d-Lab-Male-Hindgut|dockerin_613	611	unclassified (no hits to database)
P_dilatatus_d-Lab-Male-Hindgut|dockerin_614	776	classified	Bacteria
P_dilatatus_d-Lab-Male-Hindgut|dockerin_615	991	classified	Bacteria	Bacteroidetes	Flavobacteriia	Flavobacteriales	Flavobacteriaceae
P_dilatatus_d-Lab-Male-Hindgut|dockerin_616	303	classified	Bacteria	Planctomycetes	NA	NA	NA	NA	Planctomycetes bacterium
P_dilatatus_d-Lab-Male-Hindgut|dockerin_617	391	classified	Bacteria	Planctomycetes	Planctomycetia	Planctomycetales	Planctomycetaceae	Rhodopirellula
P_dilatatus_d-Lab-Male-Hindgut|dockerin_618	492	unclassified (no hits to database)
P_dilatatus_d-Lab-Male-Hindgut|dockerin_619	310	classified	Bacteria	Bacteroidetes	Flavobacteriia	Flavobacteriales	Flavobacteriaceae	Flavobacterium
P_dilatatus_d-Lab-Male-Hindgut|dockerin_620	410	classified	Bacteria	Bacteroidetes	Cytophagia	Cytophagales	Cyclobacteriaceae	Echinicola
P_dilatatus_d-Lab-Male-Hindgut|dockerin_621	371	classified	Bacteria	Bacteroidetes	Cytophagia	Cytophagales	Cyclobacteriaceae	Algoriphagus
P_dilatatus_d-Lab-Male-non_digestive_tissues|dockerin_622	339	unclassified (no hits to database)
P_dilatatus_d-Lab-Male-non_digestive_tissues|dockerin_623	2054	classified	Bacteria	Bacteroidetes	Cytophagia	Cytophagales	Cyclobacteriaceae
P_dilatatus_p-Lab-Female-Caeca|dockerin_624	742	unclassified (no hits to database)
P_dilatatus_p-Lab-Female-Hindgut|dockerin_625	546	classified	Bacteria	Bacteroidetes	Cytophagia	Cytophagales	Cyclobacteriaceae	Algoriphagus
P_dilatatus_p-Lab-Female-Hindgut|dockerin_626	742	classified	Bacteria	Bacteroidetes	Cytophagia	Cytophagales	Cyclobacteriaceae	Algoriphagus
P_dilatatus_p-Lab-Female-Hindgut|dockerin_627	313	classified	Bacteria	Bacteroidetes	Cytophagia	Cytophagales	Cyclobacteriaceae	Algoriphagus
P_dilatatus_p-Lab-Female-Hindgut|dockerin_628	482	classified	Bacteria
P_dilatatus_p-Lab-Female-Hindgut|dockerin_629	5056	classified	Bacteria	Bacteroidetes	Cytophagia	Cytophagales	Cyclobacteriaceae	Algoriphagus
P_dilatatus_p-Lab-Female-Hindgut|dockerin_630	729	classified	Bacteria	Bacteroidetes	Cytophagia	Cytophagales	Cyclobacteriaceae	Algoriphagus
P_dilatatus_p-Lab-Female-Hindgut|dockerin_631	3502	classified	Bacteria	Bacteroidetes	Cytophagia	Cytophagales	Cyclobacteriaceae	Algoriphagus
P_dilatatus_p-Lab-Female-Hindgut|dockerin_632	1295	classified	Bacteria	Bacteroidetes	Cytophagia	Cytophagales	Cyclobacteriaceae	Algoriphagus
P_dilatatus_p-Lab-Female-Hindgut|dockerin_633	631	classified	Bacteria	Bacteroidetes	Cytophagia	Cytophagales	Cyclobacteriaceae	Algoriphagus
P_dilatatus_p-Lab-Female-Hindgut|dockerin_634	940	unclassified (no hits to database)
P_dilatatus_p-Lab-Female-Hindgut|dockerin_635	1709	classified	Bacteria	Proteobacteria
P_dilatatus_p-Lab-Female-Hindgut|dockerin_636	328	classified	Bacteria	Planctomycetes	NA	NA	NA	NA	Planctomycetes bacterium
P_dilatatus_p-Lab-Female-Hindgut|dockerin_637	465	unclassified (no hits to database)
P_dilatatus_p-Lab-Female-Hindgut|dockerin_638	308	unclassified (no hits to database)
P_dilatatus_p-Lab-Female-non_digestive_tissues|dockerin_639	369	classified	Bacteria	Bacteroidetes	Cytophagia	Cytophagales	Cyclobacteriaceae	Algoriphagus
P_dilatatus_p-Lab-Female-non_digestive_tissues|dockerin_640	630	classified	Bacteria	Proteobacteria	Gammaproteobacteria	Cellvibrionales	Halieaceae
P_dilatatus_p-Lab-Female-non_digestive_tissues|dockerin_641	355	classified	Bacteria	Bacteroidetes
P_dilatatus_p-Lab-Female-non_digestive_tissues|dockerin_642	704	unclassified (no hits to database)
P_dilatatus_p-Lab-Male-Caeca|dockerin_643	990	unclassified (no hits to database)
P_dilatatus_p-Lab-Male-Caeca|dockerin_644	398	unclassified (no hits to database)
P_dilatatus_p-Lab-Male-Caeca|dockerin_645	1389	unclassified (no hits to database)
P_dilatatus_p-Lab-Male-Hindgut|dockerin_646	601	unclassified (no hits to database)
P_dilatatus_p-Lab-Male-Hindgut|dockerin_647	440	classified	Bacteria	Verrucomicrobia	Verrucomicrobiae	Verrucomicrobiales	Verrucomicrobiaceae	Haloferula	Haloferula sp. BvORR071*
P_dilatatus_p-Lab-Male-Hindgut|dockerin_648	616	unclassified (no hits to database)
P_dilatatus_p-Lab-Male-Hindgut|dockerin_649	532	classified	Bacteria	Bacteroidetes	Cytophagia	Cytophagales	Cyclobacteriaceae	Algoriphagus
P_dilatatus_p-Lab-Male-Hindgut|dockerin_650	377	classified	Bacteria	Proteobacteria	Gammaproteobacteria	Xanthomonadales
P_dilatatus_p-Lab-Male-Hindgut|dockerin_651	704	classified	Bacteria	Bacteroidetes	Cytophagia	Cytophagales	Cyclobacteriaceae	Algoriphagus
P_dilatatus_p-Lab-Male-Hindgut|dockerin_652	300	unclassified (no hits to database)
P_dilatatus_p-Lab-Male-Hindgut|dockerin_653	767	classified	Bacteria	Bacteroidetes	Flavobacteriia	Flavobacteriales	Flavobacteriaceae
P_dilatatus_p-Lab-Male-Hindgut|dockerin_654	220	unclassified (no hits to database)
P_dilatatus_p-Lab-Male-Hindgut|dockerin_655	353	classified	Bacteria
P_dilatatus_p-Lab-Male-Hindgut|dockerin_656	364	classified	Bacteria	Bacteroidetes	Cytophagia	Cytophagales	Cyclobacteriaceae	Algoriphagus
P_dilatatus_p-Lab-Male-Hindgut|dockerin_657	771	classified	Bacteria	Planctomycetes	Planctomycetia	Planctomycetales	Isosphaeraceae	Paludisphaera	Paludisphaera borealis*
P_dilatatus_p-Lab-Male-Hindgut|dockerin_658	986	classified	Bacteria	Proteobacteria	Gammaproteobacteria	Xanthomonadales	Xanthomonadaceae
P_dilatatus_p-Lab-Male-Hindgut|dockerin_659	599	classified	Bacteria	Proteobacteria	Gammaproteobacteria	Xanthomonadales	Xanthomonadaceae
P_dilatatus_p-Lab-Male-Hindgut|dockerin_660	518	classified	Eukaryota	Arthropoda	Insecta	Blattodea	Termopsidae	Zootermopsis	Zootermopsis nevadensis
P_dilatatus_p-Lab-Male-Hindgut|dockerin_661	319	classified	Bacteria	Planctomycetes
P_dilatatus_p-Lab-Male-Hindgut|dockerin_662	352	unclassified (no hits to database)
P_dilatatus_p-Lab-Male-Hindgut|dockerin_663	830	classified	Bacteria	Verrucomicrobia	NA	NA	NA	NA	Verrucomicrobia bacterium
P_dilatatus_p-Lab-Male-Hindgut|dockerin_664	355	classified	Bacteria	Bacteroidetes	Cytophagia	Cytophagales	Cyclobacteriaceae	Algoriphagus
P_dilatatus_p-Lab-Male-Hindgut|dockerin_665	405	classified	Bacteria	Bacteroidetes	Cytophagia	Cytophagales	Cyclobacteriaceae	Algoriphagus
P_dilatatus_p-Lab-Male-Hindgut|dockerin_666	678	unclassified (no hits to database)
P_dilatatus_p-Lab-Male-Hindgut|dockerin_667	862	classified	Bacteria	Bacteroidetes	Cytophagia	Cytophagales	Cyclobacteriaceae	Algoriphagus
P_dilatatus_p-Lab-Male-Hindgut|dockerin_668	496	classified	Bacteria	Planctomycetes	NA	NA	NA	NA	Planctomycetes bacterium
P_dilatatus_p-Lab-Male-Hindgut|dockerin_669	494	classified	Bacteria	Bacteroidetes	Cytophagia	Cytophagales	Cyclobacteriaceae	Algoriphagus
P_dilatatus_p-Lab-Male-non_digestive_tissues|dockerin_670	377	unclassified (no hits to database)
P_dilatatus_p-Lab-Male-non_digestive_tissues|dockerin_671	438	unclassified (no hits to database)
P_pruinosus-Field-Female-Caeca|dockerin_672	833	unclassified (no hits to database)
P_pruinosus-Field-Female-Caeca|dockerin_673	1135	unclassified (no hits to database)
P_pruinosus-Field-Female-Caeca|dockerin_674	339	unclassified (no hits to database)
P_pruinosus-Field-Female-Caeca|dockerin_675	622	unclassified (no hits to database)
P_pruinosus-Field-Female-Caeca|dockerin_676	307	classified	Bacteria	Bacteroidetes	Flavobacteriia	Flavobacteriales	Flavobacteriaceae
P_pruinosus-Field-Female-Hindgut|dockerin_677	1052	classified	Bacteria	Proteobacteria	Gammaproteobacteria
P_pruinosus-Field-Female-Hindgut|dockerin_678	835	classified	Bacteria	Firmicutes	Clostridia	Clostridiales	Clostridiaceae	Clostridium	Clostridium sp. NCR
P_pruinosus-Field-Female-Hindgut|dockerin_679	1229	classified	Bacteria	Bacteroidetes	Cytophagia	Cytophagales	Cyclobacteriaceae
P_pruinosus-Field-Female-Hindgut|dockerin_680	347	classified	Bacteria
P_pruinosus-Field-Female-Hindgut|dockerin_681	385	classified	Bacteria	Bacteroidetes	Cytophagia	Cytophagales	Cyclobacteriaceae	Algoriphagus
P_pruinosus-Field-Female-Hindgut|dockerin_682	1048	classified	Bacteria	Proteobacteria	Alphaproteobacteria	Rhizobiales
P_pruinosus-Field-Female-Hindgut|dockerin_683	433	unclassified (no hits to database)
P_pruinosus-Field-Female-Hindgut|dockerin_684	692	classified	Bacteria	Bacteroidetes	Cytophagia	Cytophagales	Cyclobacteriaceae
P_pruinosus-Field-Female-Hindgut|dockerin_685	386	classified	Bacteria	Bacteroidetes	Cytophagia	Cytophagales	Cyclobacteriaceae	Algoriphagus
P_pruinosus-Field-Female-Hindgut|dockerin_686	555	classified	Bacteria	Bacteroidetes	Flavobacteriia	Flavobacteriales	Flavobacteriaceae
P_pruinosus-Field-Female-Hindgut|dockerin_687	1611	classified	Bacteria	Proteobacteria	Gammaproteobacteria
P_pruinosus-Field-Female-Hindgut|dockerin_688	2274	classified	Bacteria	Bacteroidetes	Cytophagia	Cytophagales	Cyclobacteriaceae	Algoriphagus
P_pruinosus-Field-Female-Hindgut|dockerin_689	985	classified	Bacteria	Proteobacteria	Gammaproteobacteria	Xanthomonadales
P_pruinosus-Field-Female-Hindgut|dockerin_690	1857	classified	Bacteria	Bacteroidetes	Cytophagia	Cytophagales	Cyclobacteriaceae
P_pruinosus-Field-Female-Hindgut|dockerin_691	317	classified	Bacteria	Bacteroidetes	Cytophagia	Cytophagales	Cyclobacteriaceae
P_pruinosus-Field-Female-Hindgut|dockerin_692	549	classified	Bacteria	Bacteroidetes
P_pruinosus-Field-Female-Hindgut|dockerin_693	1030	classified	Bacteria	Proteobacteria	Gammaproteobacteria	Xanthomonadales	Xanthomonadaceae
P_pruinosus-Field-Female-Hindgut|dockerin_694	786	classified	Bacteria	Bacteroidetes	Flavobacteriia	Flavobacteriales
P_pruinosus-Field-Female-Hindgut|dockerin_695	916	classified	Bacteria	Bacteroidetes	Flavobacteriia	Flavobacteriales	Flavobacteriaceae
P_pruinosus-Field-Female-Hindgut|dockerin_696	846	unclassified (no hits to database)
P_pruinosus-Field-Female-Hindgut|dockerin_697	1311	classified	Bacteria	Bacteroidetes	Flavobacteriia	Flavobacteriales	Flavobacteriaceae	Flavobacterium	Flavobacterium aquatile
P_pruinosus-Field-Female-Hindgut|dockerin_698	350	classified	Bacteria	Bacteroidetes	Flavobacteriia	Flavobacteriales	Flavobacteriaceae	Flavobacterium
P_pruinosus-Field-Female-Hindgut|dockerin_699	334	classified	Bacteria	Bacteroidetes	Cytophagia	Cytophagales	Cyclobacteriaceae	Echinicola	Echinicola strongylocentroti
P_pruinosus-Field-Female-Hindgut|dockerin_700	406	classified	Bacteria	Bacteroidetes	Cytophagia	Cytophagales	Cyclobacteriaceae
P_pruinosus-Field-Female-Hindgut|dockerin_701	1033	classified	Bacteria	Bacteroidetes
P_pruinosus-Field-Female-Hindgut|dockerin_702	1981	classified	Bacteria	Bacteroidetes
P_pruinosus-Field-Female-Hindgut|dockerin_703	420	unclassified (no hits to database)
P_pruinosus-Field-Female-Hindgut|dockerin_704	384	classified	Bacteria	Proteobacteria	Gammaproteobacteria	Xanthomonadales
P_pruinosus-Field-Female-Hindgut|dockerin_705	1791	classified	Bacteria	Bacteroidetes	Cytophagia	Cytophagales	Cyclobacteriaceae	Algoriphagus
P_pruinosus-Field-Female-Hindgut|dockerin_706	490	classified	Bacteria	Proteobacteria	Gammaproteobacteria
P_pruinosus-Field-Female-Hindgut|dockerin_707	549	classified	Bacteria	Bacteroidetes	Cytophagia	Cytophagales	Cyclobacteriaceae	Algoriphagus
P_pruinosus-Field-Female-Hindgut|dockerin_708	529	classified	Bacteria	Bacteroidetes	Cytophagia	Cytophagales	Cyclobacteriaceae	Algoriphagus
P_pruinosus-Field-Female-Hindgut|dockerin_709	1063	classified	Bacteria	Bacteroidetes	Cytophagia	Cytophagales	Cyclobacteriaceae	Algoriphagus
P_pruinosus-Field-Female-Hindgut|dockerin_710	1412	classified	Bacteria	Proteobacteria	Gammaproteobacteria	Aeromonadales	Aeromonadaceae	Aeromonas
P_pruinosus-Field-Female-Hindgut|dockerin_711	439	classified	Bacteria	Bacteroidetes
P_pruinosus-Field-Female-Hindgut|dockerin_712	1213	classified	Bacteria	Firmicutes	Clostridia	Clostridiales
P_pruinosus-Field-Female-non_digestive_tissues|dockerin_713	314	unclassified (no hits to database)
P_pruinosus-Field-Female-non_digestive_tissues|dockerin_714	1162	classified	Bacteria	Cyanobacteria	NA	Pleurocapsales	Xenococcaceae	Xenococcus	Xenococcus sp. PCC 7305
P_pruinosus-Field-Female-non_digestive_tissues|dockerin_715	554	unclassified (no hits to database)
P_pruinosus-Field-Female-non_digestive_tissues|dockerin_716	508	unclassified (no hits to database)
P_pruinosus-Field-Female-non_digestive_tissues|dockerin_717	220	unclassified (no hits to database)
P_pruinosus-Field-Female-non_digestive_tissues|dockerin_718	691	unclassified (no hits to database)
P_pruinosus-Field-Female-non_digestive_tissues|dockerin_719	320	unclassified (no hits to database)
P_pruinosus-Field-Female-non_digestive_tissues|dockerin_720	395	unclassified (no hits to database)
P_pruinosus-Lab-Female-Caeca|dockerin_721	70141	classified	Bacteria	Proteobacteria	Alphaproteobacteria	Rhizobiales
P_pruinosus-Lab-Female-Caeca|dockerin_722	1183	classified	Bacteria	Proteobacteria	Alphaproteobacteria	Rhizobiales
P_pruinosus-Lab-Female-Caeca|dockerin_723	65435	unclassified (no hits to database)
P_pruinosus-Lab-Female-Caeca|dockerin_724	343	unclassified (no hits to database)
P_pruinosus-Lab-Female-Caeca|dockerin_725	2031	unclassified (no hits to database)
P_pruinosus-Lab-Female-Hindgut|dockerin_726	627	unclassified (no hits to database)
P_pruinosus-Lab-Female-Hindgut|dockerin_727	472	classified	Bacteria	Verrucomicrobia	Opitutae	NA	NA	NA	Opitutae bacterium Tous-C1TDCM
P_pruinosus-Lab-Female-Hindgut|dockerin_728	725	unclassified (no hits to database)
P_pruinosus-Lab-Female-Hindgut|dockerin_729	640	classified	Bacteria	Planctomycetes	NA	NA	NA	NA	Planctomycetes bacterium
P_pruinosus-Lab-Female-Hindgut|dockerin_730	443	classified	Bacteria	Planctomycetes	NA	NA	NA	NA	Planctomycetes bacterium
P_pruinosus-Lab-Female-Hindgut|dockerin_731	411	unclassified (no hits to database)
P_pruinosus-Lab-Female-Hindgut|dockerin_732	220	unclassified (no hits to database)
P_pruinosus-Lab-Female-Hindgut|dockerin_733	308	classified	Bacteria	Planctomycetes	NA	NA	NA	NA	Planctomycetes bacterium
P_pruinosus-Lab-Female-Hindgut|dockerin_734	332	unclassified (no hits to database)
P_pruinosus-Lab-Female-Hindgut|dockerin_735	366	unclassified (no hits to database)
P_pruinosus-Lab-Female-Hindgut|dockerin_736	435	classified	Bacteria	Verrucomicrobia
P_pruinosus-Lab-Female-Hindgut|dockerin_737	365	classified	Bacteria	Planctomycetes	NA	NA	NA	NA	Planctomycetes bacterium
P_pruinosus-Lab-Female-Hindgut|dockerin_738	335	classified	Bacteria	Planctomycetes	NA	NA	NA	NA	Planctomycetes bacterium
P_pruinosus-Lab-Female-Hindgut|dockerin_739	433	unclassified (no hits to database)
P_pruinosus-Lab-Female-Hindgut|dockerin_740	350	unclassified (no hits to database)
P_pruinosus-Lab-Female-Hindgut|dockerin_741	406	classified	Bacteria	Planctomycetes	NA	NA	NA	NA	Planctomycetes bacterium
P_pruinosus-Lab-Female-Hindgut|dockerin_742	330	classified	Bacteria	Bacteroidetes	Flavobacteriia	Flavobacteriales	Flavobacteriaceae	Joostella	Joostella marina*
P_pruinosus-Lab-Female-Hindgut|dockerin_743	693	unclassified (no hits to database)
P_pruinosus-Lab-Female-Hindgut|dockerin_744	342	unclassified (no hits to database)
P_pruinosus-Lab-Female-Hindgut|dockerin_745	395	unclassified (no hits to database)
P_pruinosus-Lab-Female-Hindgut|dockerin_746	790	classified	Bacteria	Planctomycetes
P_pruinosus-Lab-Female-Hindgut|dockerin_747	316	classified	Bacteria
P_pruinosus-Lab-Female-Hindgut|dockerin_748	366	classified	Bacteria	Planctomycetes	NA	NA	NA	NA	Planctomycetes bacterium
P_pruinosus-Lab-Female-Hindgut|dockerin_749	344	unclassified (no hits to database)
P_pruinosus-Lab-Female-Hindgut|dockerin_750	861	unclassified (no hits to database)
P_pruinosus-Lab-Female-Hindgut|dockerin_751	334	unclassified (no hits to database)
P_pruinosus-Lab-Female-Hindgut|dockerin_752	389	unclassified (no hits to database)
P_pruinosus-Lab-Female-Hindgut|dockerin_753	352	classified	Bacteria	Verrucomicrobia	NA	NA	NA	NA	Verrucomicrobia bacterium
P_pruinosus-Lab-Female-Hindgut|dockerin_754	713	unclassified (no hits to database)
P_pruinosus-Lab-Female-Hindgut|dockerin_755	1239	classified	Bacteria	Planctomycetes	NA	NA	NA	NA	Planctomycetes bacterium
P_pruinosus-Lab-Female-Hindgut|dockerin_756	392	unclassified (no hits to database)
P_pruinosus-Lab-Female-non_digestive_tissues|dockerin_757	265	unclassified (no hits to database)
P_pruinosus-Lab-Female-non_digestive_tissues|dockerin_758	307	unclassified (no hits to database)
P_pruinosus-Lab-Female-non_digestive_tissues|dockerin_759	1446	unclassified (no hits to database)
P_pruinosus-Lab-Female-non_digestive_tissues|dockerin_760	826	classified
P_pruinosus-Lab-Female-non_digestive_tissues|dockerin_761	736	unclassified (no hits to database)
P_pruinosus-Lab-Male-Caeca|dockerin_762	1418	unclassified (no hits to database)
P_pruinosus-Lab-Male-Caeca|dockerin_763	288	unclassified (no hits to database)
P_pruinosus-Lab-Male-Caeca|dockerin_764	385	unclassified (no hits to database)
P_pruinosus-Lab-Male-Caeca|dockerin_765	694	unclassified (no hits to database)
P_pruinosus-Lab-Male-Caeca|dockerin_766	615	unclassified (no hits to database)
P_pruinosus-Lab-Male-Hindgut|dockerin_767	385	unclassified (no hits to database)
P_pruinosus-Lab-Male-Hindgut|dockerin_768	411	unclassified (no hits to database)
P_pruinosus-Lab-Male-Hindgut|dockerin_769	351	unclassified (no hits to database)
P_pruinosus-Lab-Male-Hindgut|dockerin_770	738	classified	Bacteria	Proteobacteria	Gammaproteobacteria
P_pruinosus-Lab-Male-Hindgut|dockerin_771	452	unclassified (no hits to database)
P_pruinosus-Lab-Male-Hindgut|dockerin_772	1395	unclassified (no hits to database)
P_pruinosus-Lab-Male-Hindgut|dockerin_773	417	unclassified (no hits to database)
P_pruinosus-Lab-Male-Hindgut|dockerin_774	311	classified	Bacteria	Actinobacteria	Actinobacteria
P_pruinosus-Lab-Male-non_digestive_tissues|dockerin_775	1429	unclassified (no hits to database)
P_pruinosus-Lab-Male-non_digestive_tissues|dockerin_776	1436	classified	Bacteria
P_pruinosus-Lab-Male-non_digestive_tissues|dockerin_777	1392	unclassified (no hits to database)
P_pruinosus-Field-Male-Caeca|dockerin_778	1000	unclassified (no hits to database)
P_pruinosus-Field-Male-Caeca|dockerin_779	472	unclassified (no hits to database)
P_pruinosus-Field-Male-Hindgut|dockerin_780	920	unclassified (no hits to database)
P_pruinosus-Field-Male-Hindgut|dockerin_781	1341	classified	Bacteria	Planctomycetes	NA	NA	NA	NA	Planctomycetes bacterium
P_pruinosus-Field-Male-Hindgut|dockerin_782	432	classified
P_pruinosus-Field-Male-Hindgut|dockerin_783	352	unclassified (no hits to database)
P_pruinosus-Field-Male-Hindgut|dockerin_784	520	classified	Bacteria	Proteobacteria	Gammaproteobacteria	Xanthomonadales	Xanthomonadaceae
P_pruinosus-Field-Male-Hindgut|dockerin_785	404	classified	Bacteria	Proteobacteria	Gammaproteobacteria	Xanthomonadales	Xanthomonadaceae
P_pruinosus-Field-Male-Hindgut|dockerin_786	322	classified	Bacteria	Planctomycetes	NA	NA	NA	NA	Planctomycetes bacterium
P_pruinosus-Field-Male-Hindgut|dockerin_787	333	classified	Bacteria	Planctomycetes	NA	NA	NA	NA	Planctomycetes bacterium
P_pruinosus-Field-Male-Hindgut|dockerin_788	1166	unclassified (no hits to database)
P_pruinosus-Field-Male-Hindgut|dockerin_789	308	classified
P_pruinosus-Field-Male-Hindgut|dockerin_790	388	classified	Bacteria	Bacteroidetes	Cytophagia	Cytophagales	Cyclobacteriaceae	Algoriphagus
P_pruinosus-Field-Male-Hindgut|dockerin_791	426	classified	Bacteria	Planctomycetes	NA	NA	NA	NA	Planctomycetes bacterium
P_pruinosus-Field-Male-Hindgut|dockerin_792	890	classified	Bacteria	Proteobacteria	Gammaproteobacteria	Xanthomonadales	Xanthomonadaceae
P_pruinosus-Field-Male-Hindgut|dockerin_793	330	unclassified (no hits to database)
P_pruinosus-Field-Male-Hindgut|dockerin_794	767	classified	Bacteria	Bacteroidetes	NA	NA	NA	NA	Bacteroidetes bacterium OLB12
P_pruinosus-Field-Male-Hindgut|dockerin_795	574	classified	Bacteria	Proteobacteria	Gammaproteobacteria	Enterobacterales	Erwiniaceae	Pantoea	Pantoea agglomerans*
P_pruinosus-Field-Male-Hindgut|dockerin_796	613	unclassified (no hits to database)
P_pruinosus-Field-Male-Hindgut|dockerin_797	719	classified	Bacteria	Proteobacteria	Gammaproteobacteria	Xanthomonadales	Xanthomonadaceae	Luteimonas	Luteimonas sp. J29
P_pruinosus-Field-Male-Hindgut|dockerin_798	438	unclassified (no hits to database)
P_pruinosus-Field-Male-Hindgut|dockerin_799	375	classified	Bacteria	Proteobacteria	Gammaproteobacteria	Xanthomonadales	Xanthomonadaceae	Lysobacter	Lysobacter antibioticus
P_pruinosus-Field-Male-Hindgut|dockerin_800	656	unclassified (no hits to database)
P_pruinosus-Field-Male-Hindgut|dockerin_801	453	classified	Bacteria	Bacteroidetes	Cytophagia	Cytophagales	Cyclobacteriaceae	Algoriphagus
P_pruinosus-Field-Male-Hindgut|dockerin_802	515	classified	Bacteria	Bacteroidetes
P_pruinosus-Field-Male-Hindgut|dockerin_803	323	unclassified (no hits to database)
P_pruinosus-Field-Male-Hindgut|dockerin_804	431	unclassified (no hits to database)
P_pruinosus-Field-Male-non_digestive_tissues|dockerin_805	722	unclassified (no hits to database)
P_pruinosus-Field-Male-non_digestive_tissues|dockerin_806	366	unclassified (no hits to database)
P_pruinosus-Field-Male-non_digestive_tissues|dockerin_807	741	classified	Bacteria
P_pruinosus-Field-Male-non_digestive_tissues|dockerin_808	326	unclassified (no hits to database)
P_pruinosus-Field-Male-non_digestive_tissues|dockerin_809	307	unclassified (no hits to database)
P_pruinosus-Field-Male-non_digestive_tissues|dockerin_810	226	unclassified (no hits to database)

## Sheet: SLH
# contig	size_bp	classification	superkingdom	phylum	class	order	family	genus	species
A_vulgare-Field-Female-Hindgut|SLH_1	343	unclassified (no hits to database)
A_vulgare-Field-Female-Hindgut|SLH_2	2590	unclassified (no hits to database)
A_vulgare-Field-Female-non_digestive_tissues|SLH_3	211	unclassified (no hits to database)
A_vulgare-Lab-Female-Hindgut|SLH_4	1594	unclassified (no hits to database)
A_vulgare-Lab-Female-Hindgut|SLH_5	375	unclassified (no hits to database)
A_vulgare-Lab-Female-Hindgut|SLH_6	1528	unclassified (no hits to database)
A_vulgare-Lab-Female-Hindgut|SLH_7	211	unclassified (no hits to database)
A_vulgare-Lab-Female-inf-Hindgut|SLH_8	211	classified	Bacteria
A_vulgare-Lab-Female-inf-Hindgut|SLH_9	11215	classified	Bacteria	Proteobacteria	Betaproteobacteria
A_vulgare-Lab-Female-inf-Hindgut|SLH_10	1192	unclassified (no hits to database)
A_vulgare-Lab-Female-inf-non_digestive_tissues|SLH_11	1711	unclassified (no hits to database)
A_vulgare-Lab-Male-Hindgut|SLH_12	312439	classified	Bacteria	Bacteroidetes	Flavobacteriia	Flavobacteriales	Flavobacteriaceae	Flavobacterium
A_vulgare-Lab-Male-non_digestive_tissues|SLH_13	211	unclassified (no hits to database)
A_vulgare-Field-Male-Hindgut|SLH_14	363	unclassified (no hits to database)
A_vulgare-Field-Male-non_digestive_tissues|SLH_15	411	unclassified (no hits to database)
A_vulgare-Field-Male-non_digestive_tissues|SLH_16	377	unclassified (no hits to database)
A_vulgare-Field-Male-non_digestive_tissues|SLH_17	1173	unclassified (no hits to database)
A_aquaticus-Field-Female-Caeca|SLH_18	401	unclassified (no hits to database)
A_aquaticus-Field-Female-Caeca|SLH_19	420	unclassified (no hits to database)
A_aquaticus-Field-Female-Caeca|SLH_20	1426	unclassified (no hits to database)
A_aquaticus-Field-Female-Caeca|SLH_21	502	unclassified (no hits to database)
A_aquaticus-Field-Female-Hindgut|SLH_22	688	unclassified (no hits to database)
A_aquaticus-Field-Female-Hindgut|SLH_23	461	classified	Bacteria	Proteobacteria	Deltaproteobacteria	NA	NA	NA	Deltaproteobacteria bacterium RBG_16_49_23
A_aquaticus-Field-Female-Hindgut|SLH_24	340	classified	Bacteria
A_aquaticus-Field-Female-non_digestive_tissues|SLH_25	819	classified	Bacteria	Actinobacteria	Actinobacteria	Micrococcales	Demequinaceae	Demequina
A_aquaticus-Field-Female-non_digestive_tissues|SLH_26	327	classified	Bacteria	Proteobacteria	Deltaproteobacteria	NA	NA	NA	Deltaproteobacteria bacterium RBG_16_49_23
A_aquaticus-Field-Female-non_digestive_tissues|SLH_27	2134	classified	Bacteria
A_aquaticus-Field-Female-non_digestive_tissues|SLH_28	582	classified	Bacteria	Proteobacteria	Alphaproteobacteria	Rhizobiales	NA	NA	Rhizobiales bacterium KCTC 52945
A_aquaticus-Field-Female-non_digestive_tissues|SLH_29	588	unclassified (no hits to database)
A_aquaticus-Field-Female-non_digestive_tissues|SLH_30	342	classified	Bacteria	Actinobacteria	Actinobacteria
A_aquaticus-Lab-Female-Caeca|SLH_31	412	unclassified (no hits to database)
A_aquaticus-Lab-Female-Caeca|SLH_32	494	classified	Bacteria	Bacteroidetes	Bacteroidia	Bacteroidales	Prevotellaceae	Prevotella	Prevotella nanceiensis
A_aquaticus-Lab-Female-Caeca|SLH_33	1738	unclassified (no hits to database)
A_aquaticus-Lab-Female-Hindgut|SLH_34	274	unclassified (no hits to database)
A_aquaticus-Lab-Female-Hindgut|SLH_35	488	unclassified (no hits to database)
A_aquaticus-Lab-Female-non_digestive_tissues|SLH_36	361	unclassified (no hits to database)
A_aquaticus-Lab-Male-Caeca|SLH_37	334	classified	Bacteria	Bacteroidetes	Chitinophagia	Chitinophagales*	Chitinophagaceae*
A_aquaticus-Lab-Male-Caeca|SLH_38	517	unclassified (no hits to database)
A_aquaticus-Lab-Male-Caeca|SLH_39	769	unclassified (no hits to database)
A_aquaticus-Lab-Male-Hindgut|SLH_40	342	unclassified (no hits to database)
A_aquaticus-Lab-Male-Hindgut|SLH_41	741	unclassified (no hits to database)
A_aquaticus-Lab-Male-Hindgut|SLH_42	646	unclassified (no hits to database)
A_aquaticus-Lab-Male-Hindgut|SLH_43	564	unclassified (no hits to database)
A_aquaticus-Lab-Male-Hindgut|SLH_44	357	unclassified (no hits to database)
A_aquaticus-Lab-Male-Hindgut|SLH_45	327	classified	Bacteria	Bacteroidetes	Flavobacteriia	Flavobacteriales	Flavobacteriaceae
A_aquaticus-Lab-Male-Hindgut|SLH_46	803	unclassified (no hits to database)
A_aquaticus-Lab-Male-Hindgut|SLH_47	433	classified	Bacteria	Proteobacteria	Gammaproteobacteria	Pseudomonadales	Pseudomonadaceae	Pseudomonas
A_aquaticus-Lab-Male-Hindgut|SLH_48	2273	unclassified (no hits to database)
A_aquaticus-Lab-Male-Hindgut|SLH_49	1764	unclassified (no hits to database)
A_aquaticus-Lab-Male-non_digestive_tissues|SLH_50	1596	classified	Bacteria	Bacteroidetes	Flavobacteriia	Flavobacteriales	Flavobacteriaceae	Flavobacterium
A_aquaticus-Lab-Male-non_digestive_tissues|SLH_51	3080	classified	Bacteria	Bacteroidetes
A_aquaticus-Field-Male-Hindgut|SLH_52	463	unclassified (no hits to database)
A_aquaticus-Field-Male-Hindgut|SLH_53	4320	unclassified (no hits to database)
A_aquaticus-Field-Male-Hindgut|SLH_54	449	unclassified (no hits to database)
A_aquaticus-Field-Male-Hindgut|SLH_55	237	unclassified (no hits to database)
A_aquaticus-Field-Male-Hindgut|SLH_56	215	classified
A_aquaticus-Field-Male-Hindgut|SLH_57	993	unclassified (no hits to database)
A_aquaticus-Field-Male-Hindgut|SLH_58	3180	unclassified (no hits to database)
A_aquaticus-Field-Male-Hindgut|SLH_59	1314	classified	Bacteria	Proteobacteria	Gammaproteobacteria
A_aquaticus-Field-Male-Hindgut|SLH_60	402	unclassified (no hits to database)
A_aquaticus-Field-Male-non_digestive_tissues|SLH_61	3029	classified	Bacteria	Proteobacteria	Alphaproteobacteria	Rhodobacterales	Rhodobacteraceae	Paracoccus	Paracoccus isoporae
A_aquaticus-Field-Male-non_digestive_tissues|SLH_62	2987	unclassified (no hits to database)
A_aquaticus-Field-Male-non_digestive_tissues|SLH_63	793	unclassified (no hits to database)
A_aquaticus-Field-Male-non_digestive_tissues|SLH_64	349	classified	Bacteria	Proteobacteria	Gammaproteobacteria	Vibrionales	Vibrionaceae	Vibrio
A_aquaticus-Field-Male-non_digestive_tissues|SLH_65	384	unclassified (no hits to database)
A_aquaticus-Field-Male-non_digestive_tissues|SLH_66	237	classified	Bacteria	Proteobacteria	Gammaproteobacteria	Enterobacterales	Enterobacteriaceae	Kluyvera
A_aquaticus-Field-Male-non_digestive_tissues|SLH_67	4533	classified	Bacteria	Proteobacteria	Gammaproteobacteria	Vibrionales	Vibrionaceae	Vibrio
A_aquaticus-Field-Male-non_digestive_tissues|SLH_68	511	unclassified (no hits to database)
A_aquaticus-Field-Male-non_digestive_tissues|SLH_69	558	classified	Bacteria	Actinobacteria	Actinobacteria	Micrococcales
A_aquaticus-Field-Male-non_digestive_tissues|SLH_70	711	unclassified (no hits to database)
A_aquaticus-Field-Male-non_digestive_tissues|SLH_71	915	unclassified (no hits to database)
A_aquaticus-Field-Male-non_digestive_tissues|SLH_72	5515	classified	Bacteria	Bacteroidetes
P_dilatatus_d-Lab-Female-Caeca|SLH_73	624	unclassified (no hits to database)
P_dilatatus_d-Lab-Female-Caeca|SLH_74	1580	unclassified (no hits to database)
P_dilatatus_d-Lab-Female-Hindgut|SLH_75	362	classified	Bacteria	Proteobacteria	Gammaproteobacteria	Vibrionales	Vibrionaceae	Vibrio
P_dilatatus_d-Lab-Female-Hindgut|SLH_76	224	classified	Bacteria	Proteobacteria	Gammaproteobacteria	Pseudomonadales	Pseudomonadaceae	Pseudomonas
P_dilatatus_d-Lab-Female-Hindgut|SLH_77	6376	unclassified (no hits to database)
P_dilatatus_d-Lab-Female-Hindgut|SLH_78	388	unclassified (no hits to database)
P_dilatatus_d-Lab-Female-Hindgut|SLH_79	414	unclassified (no hits to database)
P_dilatatus_d-Lab-Female-Hindgut|SLH_80	316	unclassified (no hits to database)
P_dilatatus_d-Lab-Female-non_digestive_tissues|SLH_81	333	unclassified (no hits to database)
P_dilatatus_d-Lab-Female-non_digestive_tissues|SLH_82	211	unclassified (no hits to database)
P_dilatatus_d-Lab-Male-Hindgut|SLH_83	349	unclassified (no hits to database)
P_dilatatus_d-Lab-Male-Hindgut|SLH_84	407	classified	Bacteria	Bacteroidetes	Flavobacteriia	Flavobacteriales	Flavobacteriaceae
P_dilatatus_d-Lab-Male-Hindgut|SLH_85	982	classified	Bacteria	Proteobacteria	Gammaproteobacteria	Vibrionales	Vibrionaceae	Vibrio
P_dilatatus_d-Lab-Male-Hindgut|SLH_86	422	classified	Bacteria
P_dilatatus_d-Lab-Male-Hindgut|SLH_87	8773	classified	Bacteria
P_dilatatus_d-Lab-Male-Hindgut|SLH_88	371	classified	Bacteria	Bacteroidetes	Cytophagia	Cytophagales	Cyclobacteriaceae	Algoriphagus
P_dilatatus_d-Lab-Male-Hindgut|SLH_89	2660	classified	Bacteria	Proteobacteria	Gammaproteobacteria	Pseudomonadales	Pseudomonadaceae	Pseudomonas
P_dilatatus_d-Lab-Male-Hindgut|SLH_90	27358	unclassified (no hits to database)
P_dilatatus_d-Lab-Male-Hindgut|SLH_91	543	classified	Bacteria	NA	NA	NA	NA	NA	bacterium (Candidatus Blackallbacteria) CG18_big_fil_WC_8_21_14_2_50_49_26
P_dilatatus_d-Lab-Male-non_digestive_tissues|SLH_92	478	unclassified (no hits to database)
P_dilatatus_d-Lab-Male-non_digestive_tissues|SLH_93	434	unclassified (no hits to database)
P_dilatatus_d-Lab-Male-non_digestive_tissues|SLH_94	373	unclassified (no hits to database)
P_dilatatus_p-Lab-Female-Hindgut|SLH_95	398	unclassified (no hits to database)
P_dilatatus_p-Lab-Female-Hindgut|SLH_96	346	unclassified (no hits to database)
P_dilatatus_p-Lab-Female-Hindgut|SLH_97	699	classified	Bacteria	Proteobacteria	Gammaproteobacteria	Pseudomonadales	Pseudomonadaceae	Pseudomonas
P_dilatatus_p-Lab-Female-Hindgut|SLH_98	6841	classified	Bacteria	Firmicutes
P_dilatatus_p-Lab-Female-Hindgut|SLH_99	390	classified	Bacteria	Proteobacteria	Gammaproteobacteria	Vibrionales	Vibrionaceae	Vibrio
P_dilatatus_p-Lab-Female-Hindgut|SLH_100	3673	classified	Bacteria	Firmicutes	Bacilli	Bacillales	Paenibacillaceae	Paenibacillus	Paenibacillus odorifer
P_dilatatus_p-Lab-Female-Hindgut|SLH_101	621	unclassified (no hits to database)
P_dilatatus_p-Lab-Female-non_digestive_tissues|SLH_102	700	unclassified (no hits to database)
P_dilatatus_p-Lab-Female-non_digestive_tissues|SLH_103	212	unclassified (no hits to database)
P_dilatatus_p-Lab-Female-non_digestive_tissues|SLH_104	538	unclassified (no hits to database)
P_dilatatus_p-Lab-Male-Caeca|SLH_105	581	unclassified (no hits to database)
P_dilatatus_p-Lab-Male-Caeca|SLH_106	464	unclassified (no hits to database)
P_dilatatus_p-Lab-Male-Hindgut|SLH_107	365	classified	Bacteria	Proteobacteria	Alphaproteobacteria	Rhodobacterales	Rhodobacteraceae
P_dilatatus_p-Lab-Male-Hindgut|SLH_108	401	unclassified (no hits to database)
P_dilatatus_p-Lab-Male-Hindgut|SLH_109	1454	classified	Bacteria
P_dilatatus_p-Lab-Male-Hindgut|SLH_110	304	classified	Bacteria	Firmicutes
P_dilatatus_p-Lab-Male-Hindgut|SLH_111	591	classified	Bacteria
P_dilatatus_p-Lab-Male-non_digestive_tissues|SLH_112	767	unclassified (no hits to database)
P_pruinosus-Field-Female-Caeca|SLH_113	546	classified	Bacteria	Proteobacteria	Gammaproteobacteria	Vibrionales	Vibrionaceae	Vibrio
P_pruinosus-Field-Female-Caeca|SLH_114	705	classified	Bacteria	Proteobacteria	Gammaproteobacteria	Vibrionales	Vibrionaceae	Vibrio
P_pruinosus-Field-Female-Caeca|SLH_115	66355	unclassified (no hits to database)
P_pruinosus-Field-Female-Caeca|SLH_116	211213	unclassified (no hits to database)
P_pruinosus-Field-Female-Hindgut|SLH_117	152285	classified	Bacteria	Proteobacteria	Gammaproteobacteria	Vibrionales	Vibrionaceae	Vibrio
P_pruinosus-Field-Female-Hindgut|SLH_118	358	classified	Bacteria	Proteobacteria	Gammaproteobacteria	Vibrionales	Vibrionaceae	Vibrio
P_pruinosus-Field-Female-Hindgut|SLH_119	354	classified	Bacteria	Bacteroidetes	Cytophagia	Cytophagales	Cyclobacteriaceae
P_pruinosus-Field-Female-Hindgut|SLH_120	678	classified	Bacteria
P_pruinosus-Field-Female-Hindgut|SLH_121	318	classified	Bacteria	Proteobacteria	Gammaproteobacteria	Vibrionales	Vibrionaceae	Vibrio
P_pruinosus-Field-Female-Hindgut|SLH_122	548	classified	Bacteria	Proteobacteria	Gammaproteobacteria	Xanthomonadales	Xanthomonadaceae
P_pruinosus-Field-Female-Hindgut|SLH_123	5092	classified	Bacteria	Bacteroidetes	Flavobacteriia	Flavobacteriales	Flavobacteriaceae
P_pruinosus-Field-Female-non_digestive_tissues|SLH_124	826	unclassified (no hits to database)
P_pruinosus-Field-Female-non_digestive_tissues|SLH_125	327	unclassified (no hits to database)
P_pruinosus-Field-Female-non_digestive_tissues|SLH_126	342	unclassified (no hits to database)
P_pruinosus-Field-Female-non_digestive_tissues|SLH_127	406	unclassified (no hits to database)
P_pruinosus-Field-Female-non_digestive_tissues|SLH_128	1142	unclassified (no hits to database)
P_pruinosus-Lab-Female-Caeca|SLH_129	607	unclassified (no hits to database)
P_pruinosus-Lab-Female-non_digestive_tissues|SLH_130	587	unclassified (no hits to database)
P_pruinosus-Lab-Female-non_digestive_tissues|SLH_131	874	unclassified (no hits to database)
P_pruinosus-Lab-Female-non_digestive_tissues|SLH_132	532	unclassified (no hits to database)
P_pruinosus-Lab-Male-Caeca|SLH_133	546	unclassified (no hits to database)
P_pruinosus-Lab-Male-Caeca|SLH_134	849	unclassified (no hits to database)
P_pruinosus-Lab-Male-Caeca|SLH_135	1362	unclassified (no hits to database)
P_pruinosus-Lab-Male-Hindgut|SLH_136	1346	classified	Bacteria	Proteobacteria	Alphaproteobacteria	Rickettsiales	Anaplasmataceae	Wolbachia	Wolbachia endosymbiont of Armadillidium vulgare
P_pruinosus-Lab-Male-Hindgut|SLH_137	68443	classified	Bacteria	Proteobacteria	Gammaproteobacteria	Vibrionales	Vibrionaceae	Vibrio
P_pruinosus-Lab-Male-non_digestive_tissues|SLH_138	503	unclassified (no hits to database)
P_pruinosus-Lab-Male-non_digestive_tissues|SLH_139	741	unclassified (no hits to database)
P_pruinosus-Lab-Male-non_digestive_tissues|SLH_140	685	unclassified (no hits to database)
P_pruinosus-Field-Male-Caeca|SLH_141	743	unclassified (no hits to database)
P_pruinosus-Field-Male-Caeca|SLH_142	1254	unclassified (no hits to database)
P_pruinosus-Field-Male-Caeca|SLH_143	697	unclassified (no hits to database)
P_pruinosus-Field-Male-Caeca|SLH_144	686	unclassified (no hits to database)
P_pruinosus-Field-Male-Caeca|SLH_145	1186	unclassified (no hits to database)
P_pruinosus-Field-Male-Caeca|SLH_146	730	unclassified (no hits to database)
P_pruinosus-Field-Male-Hindgut|SLH_147	313	unclassified (no hits to database)
P_pruinosus-Field-Male-Hindgut|SLH_148	211	classified	Bacteria	Proteobacteria
P_pruinosus-Field-Male-Hindgut|SLH_149	359	classified	Bacteria	Bacteroidetes	NA	NA	NA	NA	Bacteroidetes bacterium
P_pruinosus-Field-Male-Hindgut|SLH_150	857	classified	Bacteria	Proteobacteria	Gammaproteobacteria	Vibrionales	Vibrionaceae	Vibrio
P_pruinosus-Field-Male-Hindgut|SLH_151	367	classified	Bacteria	Proteobacteria
P_pruinosus-Field-Male-Hindgut|SLH_152	402	classified	Bacteria
P_pruinosus-Field-Male-Hindgut|SLH_153	14955	unclassified (no hits to database)
P_pruinosus-Field-Male-Hindgut|SLH_154	386	unclassified (no hits to database)
P_pruinosus-Field-Male-Hindgut|SLH_155	313	classified	Bacteria	Actinobacteria	Actinobacteria
P_pruinosus-Field-Male-Hindgut|SLH_156	493	classified	Bacteria
P_pruinosus-Field-Male-Hindgut|SLH_157	934	unclassified (no hits to database)
P_pruinosus-Field-Male-Hindgut|SLH_158	364	unclassified (no hits to database)
P_pruinosus-Field-Male-non_digestive_tissues|SLH_159	917	unclassified (no hits to database)
P_pruinosus-Field-Male-non_digestive_tissues|SLH_160	438	unclassified (no hits to database)
P_pruinosus-Field-Male-non_digestive_tissues|SLH_161	552	unclassified (no hits to database)
P_pruinosus-Field-Male-non_digestive_tissues|SLH_162	702	unclassified (no hits to database)
P_pruinosus-Field-Male-non_digestive_tissues|SLH_163	338	unclassified (no hits to database)
