# Supplementary material for: Isopod holobionts as promising models for lignocellulose degradation
Source: Biotechnol Biofuels. 2020 Mar 13;13:49. doi: 10.1186/s13068-020-01683-2 (PMC7071664; doi:10.1186/s13068-020-01683-2)
Supplement: Supplementary file 9 — Additional file 9. Contig sequences that contain dockerin, cohesin and SLH modules. [file 13068_2020_1683_MOESM9_ESM.fa]

>A_vulgare-Lab-Female-Hindgut|cohesin_1
AGGTCTTGCGACCGGCATCGCCCACGGCGCAGTCACTGCTGCTGGCACCGCTCAACGAGGCCAGCGTGGTGTAGGCCGGGATGGACTCGTAGAACGCATGGTTGGCCGCGGCCACATTGCCGGCGTTGCTCAGGGTGATGGTGTAGGTCAGCGTCTCGCCCGGCTCGGCGGTCGGACCACCGGCGGTCAATGCCTTGCTCACCGTCACGCTGTTGGTCGGGGTGACCACGCAGCGGTCCGGGTCGGTGGCCGGGTCACAGCCCACCGGCGGGGTGGTGCACTGGTTCGGGTCGGTGGCCGGGTCGCACGGCGGCGGCGGCGTACAGGTGGTATCGCCTTC
>A_vulgare-Lab-Male-Hindgut|cohesin_2
GCTGATGCCACTGGGCAGGGCCGCATCGGCGGTCACCGTCAGGCTCACCGTGGCCGTGCCGTTGGCCGGCACCGTGGCCACCGTCAGGGTGCAGGTCTTGCGACCGGCATCGCCGACGGCGCAGTCACTGCTGCTGGCACCGTTCAACGCAGCCAGCGTGGTGTAGGCCGGGATGGACTCGTAGAACGCATGGTTGGCCGCGGCCACATTGCCGGCGTTGCTCAGGGTGATGGTGTAGGTCAGCGTCTCGCCCGGCTCGGCGGTCGGACCGCCAGCGGTCAATGCCTTGCTCACCGTCACGCTGTTGGTCGGGGTGACCACGCAGCGGTCCGGGTCGGTGGCCGGGTCACAGCCCACCGGCGGGGTGGTGCACCGGTTCGGGTCGGTGGCCGGGTCGCACGGCGGCGGCGGCGTACAAGTGGTATCGCCTTCCTGGCAGACCTCATCGGTGACCAGGTTGTACAGGCTGATGCCACTGGGCAGGGCCGCATCGGCGGTCACCGTCAGGCTCACCGTGGCCGTGCCGTTGGCCGGCACCGTGGCCACCGTCAGGGTGCAGGTCTTGCGACCGGCATCGCCGACGGCGCAGTCA
>A_vulgare-Field-Male-Hindgut|cohesin_3
CACGATCGGCGCCGCGACAGCCAGCTGGGGCGACGTCGTCGACGTGCCCGTCCGCATCACGTCGATCCGCTCGGGGATCGCGCTCGTCGGCGGCATGGCCGGGTCGATCTCGACGACATTCGTCCTCGACGTCGATGCCGGACTCGTCACGGTCGTCGAAGGCACGCTGCCCGACGAGGCCACTCGCGCGGAGTCGGCGTTCACGCGCGTGCAGCGCGGTGACGAGGCGACCGGCGTCGGTGCCACGATCCGGCACGGCCGCATCGGCGACTCCACGGCGCCCCTCCACGCTCCCACCGACGAGCTCGTCGGCCTGCGCAACCGATACGACTACTCACCCAGCGAGGTCTACGAGCACATCTACC
>A_aquaticus-Field-Female-Hindgut|cohesin_4
CATTGGCAGCCTGCATAGCTCCGAGCAGTGAGTCGCGATCACAGGGGTGAACCACGGCGGTCTGAACTGGCGGCAGCCGATCAGCTTGCTCGCGCAATTTGGCGAAAACATGATGCGTGCGCAACGTAAATTGTGGCGCTTCGGCGTATTCGCTGCCCTGTTTTTCGATGGGCGCGGTAATGAACAGCGGCCCTTCACAGAGGGTTTCGCCGCGATCGTTGCTGCATTGGGCTTGCAAGGTGATTAGATGGTCGGTCGCTGTTTTGGCGGTAACGGTCAGCGTGAGCGTCAGAATATCGCCGGTCTGGATCCAGCCATGTGCTTTGAGCTGGTGATCACGCACCAGCGTGCCGGGTCCGGGGAAAGAATTGACCGCTGCTGATGCCAGAAACAGGAATATGCCCGTAGCAGGCACGCGCTCACACGGGCCGTTTTGCTCGTGCCCCGCCACCATGCCCAGCATTGCAACGTCGGTTTCACGGATGACGTGTTTACGTTGGTATTGCTGGCCAATTGCCATATCATCAAAC
>A_aquaticus-Field-Female-Hindgut|cohesin_5
AAATCGATTTTTTTTGTTGCTTTCCTCAGTCTACATTTTGCCAGCCAAGCCCGCTTGTCCTATGTAATTATCACTTATTGTCCACCTTTCTCTGTCATTTTAATTATCACTTACACGTGTCTCTCCCTCCACTTTTTTATTAACATTAATCTCTACTCTTTCACTGCATGACTCTCTCACCTTAATCCATTATACTCTCTCACTGACTCTAGCTCACCTTAATTCCTAACTCTCTCATCTGACTTTCTCTCTCTCTCTCTCGGAAGTATAGAAACTATTTATTACCTATCGTTTAAGTGCAACTAACTGTGGAATGCCATCGTGATGCTTAACGGGCTAAGCGTACGCAATAAAATTGACGGACAGATGCAACTGAATAATAGAGATCGAATGAACGCTATACTTACGGTTTCTTTTGATAGCGATCGGGTTTCACTGATAAATATAACAAAAGGGAAAATAATAACAAACCAAAAAAAAAAGAGGTTCCGATACAATGAAGGACAGTACTTGAAACTGCTCAGTCC
>A_aquaticus-Field-Female-non_digestive_tissues|cohesin_6
CGATAACTGACTTATCGAAAGTGACTTTACCAACGGTGACGACTCCAACGAAAGGAACGGCAACGGTTAATCCAGATGGAACCATTACGTACACGCCAAATCCGGGAACAAGTGGAACGGATACGTTTATTTATACGATTTGTGACAAAACCAATCCAAGTGTTTGTGATACAGCGAAGGTAACGGTGACGATAACGCCATCACCGGCGGCTAATCCAGATGCCCCAATAGCAACGGCAGGTTTACCGACAACGATTCCCGTATTAAGTAACGATAAAAACCCAGACGGAACGCCAGTAACAGACTTATCGAAAGTGACTTTGCCAACGGTGAGCACTCCAACGA
>A_aquaticus-Field-Female-non_digestive_tissues|cohesin_7
CAGTAAGCACAGCAATATCTTTTCCATCTGCTTTAATCATTTTTTTATCTCCTGCTATATTTACTGCAACAGCATTTTGTGTAGTTTGTATTGTATCCCTTGCCACTTTTTTTCCATTCTTATACCCTACTGCTTCCAAAATACCCGGTGCATATTTTACCTGCCATTCTAAATGACCATTGACTTCCATTATTTTTTTACCTAAGCTTTTTTTGTTTAAAGATAATTCCACCGCATCGCAGTTGCTATATACCCATACATCAACAGTTGTTCCTTCCTTGCCCTTCCAGTTCCAATGAGGCAAAATATGCAGTATGGTATCTTTTGTCCACCAAGAGCGTAAATACCAGGTATTGTCTTTTGGAAAACCACAAAGGTCCACCATACCAAAATAA
>A_aquaticus-Lab-Female-Hindgut|cohesin_8
AACTTTTCCGGCGTTTGTAACTTTCACTTTTACAGTTACATTGTCTCCAACCCTTGCCTTTTTGTCGAGGATTAAATCGTCATATTTGAATGTTGTATAACTCAATCCGTAACCAAACGGGAAAAGTGGCTGCCCGGTAAGGTTGTTGTAATCGTCGCCACGTCCGGTGGGCTTGTGATTGTAAACCAGTGGAAGTTGTCCTTCGAAAACAGGAAATGTTATTGGCAGGCGTCCAGCCGGATTGTAATCGCCAAATAAAACATCGGCAACTGCATTTCCCCCTTCCTCGCCCGGATACCAGACATCAATAATTGCCGGAACATTTTTCAGCCAGTTATTCATAGTAATTGCGCTACCACCTAC
>A_aquaticus-Lab-Male-Hindgut|cohesin_9
CCTTGACACCATTGAGGGTCTGGTTGAACAATTGTTTTCCTGTAAGGTCAAACATACTCAGGATCACTTCGCCACTTGACGGTATCACGTAACCAATTTGTGTAGTACCGGTAAATGGGTTAGGCTCATTCTGCAGCAGTTCAAAATCAAACCGCTCTTCCGCACCGCGGAATGAAAGTGCCAGATCCATGATTTCACTATTGGTAGTATAAGCTTCAGCCACTGTCGGATTTGAGATCAAGGAAATAACCTCGCTCAAAGTGACAGGGGAACCTGCCTTCAGTACCAGCGTAAACAATGGTGAGCTATCATCCACATCCAGTCCTTCAGCCTTATTCCAGCTTGAGGTCAGGGTGCGGTTTTGTAACCATCCAAAGTTATCTTCTGTTACATCCATGGCACCTGCATTGACAGAAACCAATTGTAGTTGCGTACCTAAGTCAAAGGTAAACTGCATGCCTTCGAGTGATTTGCGATCCGCAGCATAAACCGGAAGTTCAAACGTTTCACCGGCTGATACTGTGCGATCATCGATCACCAGGTCAAGCACCTGACCAGATCCCCTTGGCAGGATACTCTGTGCATTTGCCTTTACTGTATTATTCACGTCACCAATCTTGATACCAAAGAAGTCAGCGTGATTGAGACCAAGTGCCAGTGGGCTGAGGACATGGTTTTCAGGCCAATCCTGCATCCATGGATTGTATGGATCAGGGAATGAGTAGGTCTTGTCCACAAAACGCCAGCTAGCATTGTTTGGCAATTCACTATAGATACCAAGGATAAGCTTCCTGAGTTCAATAAGGTCAATGGCTGTAATGGATTCTGAATTGTTAGCATCCGCAGCAAGCATCTTATAAGGAGTTGGTAAATCCTTGATACCTAACAGGTGCTTCTGAATCTCAACAAGGTCAAGGGTAGATACC
>A_aquaticus-Lab-Male-Hindgut|cohesin_10
GTGGAAAATATTTCACGTCCTGATACATCAAATAAGGTAAAGGACACCTGATCAGATTCTGGCAAATAGAAACTAATTGTTGTTTCATCTTTCCATGGATTCGGAAAACATGAAAGAAAGTCAAATTCATTTTGACCATGTAATTGATTTATTCTGAGTTGAGGCTCATAGGTCTGCTCGCCATCCACATAAAGCTCCGCATCAGTGATGGATGAATTGATAACGAGGGAATGTGCCAAATCTCCAGGTTTATTTGCACGCAATTGTATAGTATACAGGATATCGCCCGAGGAGAGGTCTACATCGTTTACATCAAACCAACTCACAGTTATATGGTCATGGAAGAGTGCGTAGTTATCTTCTCCAATTAAAATGGCACCGGGTAAGAGCCCTATAATCTCCAACCCTTTCGCCTGGAGTGTAAATTGAAAGCCGGTCAGCTTTTGATCTGATGAAATTTGAATGGGCACATTGATGATATCTCCGGGAAGATAAAATTGCTGATCTGTGATGAGGTTAAATAGAGGCAATGATTCTCTTGGAAGGATTTGATTTAAATCAGGTTGTGCGGTACCATTTACATCACCGATCTTGATTCCAACAAAATCCAGATTGCCCGGGTTTTCAAGATCCGTAATTGTAATCGTCTCATGAAAAGTATAGGGGTCAATCATATTTAACCATGGGTTATACGGATCTGGAAAAATATAGTCTGCCGGTACAAATCTCCAGCTCTGGTTTGATGGAAATTCGCTGTATAGCCCTAAGATCATCTTCCTGATCTCGATTAAATCAATAGCACTTATGTTCTGGCTATTGTTTGCATCTGCAGCTATGATCTGGTATGGAGAACCTAAAGGGGCTATGCCGAGAAGTTGTTTCTGTATTTTGACAAGGTCCAGGGTTGAGATTCCGTTTTTATGGAAATCATTTCTTTCTGCACGGATGGTTGCTTCACCATTTATACTTTCAACATAAAAGGAATAGTTACCGTTTTCCACAGTTACATAAGTAGGATAAAACTGGCCTGGTGAAGAAAGTGTAACACCAACATTTTTAATCCCCTGCCCTAATTCAGTCCTGATGTTTCCGGAAAGGAAATATCCAACAACCGGATCACAACCAAAAAATCCATCTACATATACTACGTGAAAAGAATGCTGGAATATGGTCCTCTCTTGCCATTCAATTGCACCATTGCAATCAGTATCATATCCCTGATCAGCTACCCAGATCGACTTTAAAATTTCAACACCGTAGGCCGGCACTGCATCACAGAACATAGTGCTGTCCGGTACATATTCATTCGGTTTTAAACTAAAAAGAAGACTATCCACGGGACTACAATCATCAACAACAGTATGTATCAAATCCCTTGCTGAAACCTGTGCCTGACCCGACAAGTTGATTTCTATAATGAATAGTTCATCAGGATCATCAAAATCTTGCGGCTTCATGCAATCATATAATTTAACATGTTGCTCACATACATCCAATGCTCCGCAAGAATCTGTTAATATCCATTTAATAAGAAATTCATTCCCGCATCCTGCTGTATACGGA
>A_aquaticus-Lab-Male-Hindgut|cohesin_11
AGATCGAGCGTCGTCTCGGTATCCGCCGCCACACTTCGGGCCCGGAATCGGATGTCCGCCACCTTGATCCGACCTGTGGGCAGCGTGGTCCCTGATGGACGGGCCAGCGTGGCCACGACTTCGCCGGCAGTGTTGGTGTTCACGGTGGTCAACGACCCGCCGGCGGCGCCCGACCAGGTCAACTCCGGTTCGCGCAACTGGGCGGGGTCGTACTCCAATTTGAAAGCCAGCCCGCTCACGTCCCCCGCGCTCTCGATCCAGACGGGAACCACGGATTTTCGCCCTTCCTGCACCTCGACGATGTCACCCACGGACAGGGTGCGAACCGGCGTCCAAGTCAACTGGACTTCGGCCGTTCCTTCGTTGCCCGCCGCGTCCCGGGCCGTCACCCGGATCGTGTTGAGCCCGGGTCGAAGGCGGAGACCGCTCTCGCTAAAGGCCGCCGTCAGGTCGCCTTGAAGGACGCCGTTCCAGTGCCACCAGGTCGCGGTGACGCCTTCGTTGTCGGTCGCACTGCCGGCCAGCAAGAAGCGTTCGTCGCCTACGTTGCCGGCCAGTGGGGAGGTCAAGGCGATCCGCGGGACTTCCACATCCTCGAACACGGCCACCACCCGGGCCGCCCGTTGCACGGTCAACGTCACTTCGGGTTCGCTCCCGGTCACGTCGCCTTCCCAGCCC
>A_aquaticus-Lab-Male-Hindgut|cohesin_12
GCTGCCCTTGTTGGACCAGTTTCTACTACAAATGCACTTGGTGAATTTACATATGACCTCACCAATGGTTTGAAGATCACCATCAGCAAAGACATCGCTGCTACGACTGACGTTCAGGAAGTAGTCAATGGTTTTGATGCTTTATTGACCAGGAGATTGATCATTGATGATATTTCCTTTACACCAAGTGTTTACCAGGCGATTGCCATGGACGTCAACAGGGACGGTGTTGTATCTGCGGGTGACGTATCCCAGATCAACCAGAGAGCTGTATTGATCCTTGATGAATTCAGACAAGAGTGGAACTACAATAGCAATGGTACACCAAAGCCTACGTATTCCGTTTCTAAAGACTGGCAGTTTATCGACAACAGCACCGTAGCTTTTGATCCGGCTTACCTGATCTCCAGCTCTTTCCCAGCAGATAATGGTATCGGATATTCTAAGCGTAGAGTACCACAAGTACCTTTCTGTCTGAATGCACCAGTGAGCAGCTTTTCTACTTGCCCGGTCATCAGCGACGAAGAGTATGTAGGTATCATGTACGGTGATGTTAATGGTAACTACAAGAACAGTGTTAATGTCCTGATCAGATCTTCAGATGCAGTGAATGTTGGCGTTGGCGAAGCTCAGTACACTGAGAACTTTGTTGATGTACCAGTATCCTTCACCTCTATCGAAGATATCAATGCTATCGACCTTAACCTGGATTACAACGGTGCTAAACTCCAGTATCATTCCCTCATCGCTAACGGAATCCAGGCGGTAGGACATTACAATGAAAATGATGGTAAGCTTCGTATTACCTCCAACAGCCTTGACGTATTGAAAGAAGGTCAGGTAGCTTTCATGATCAGGTTTACCACCCAATCAGGTAGTGCTATCGAAGCTTCTGATATCAATGCAGCTGTTGGTTACCTCAATGGTGATAAGGTTAATGTAGAAATTTCTACAGCAGGAACCGTTACTAACAATGATGTTCGCTTTGATGTCTATCCAAATCCAACGAATGATTTCTTGTTCATTGGTATTTCTAAAGAC
>A_aquaticus-Lab-Male-Hindgut|cohesin_13
CTGCAGGCGGATCGGCCCGGATCCTGGCGCGCCGCTTCACCGGGGACATCAACGCCAACCAACGGTTGGACGTGGGCGATGCGGCGGTGATGCAGCAGTTGCTCACCGGACTCGAGGAGAAACGAGCCTGGGACGACCCGCTCAACGATCTCAACACCAGCGGCGCCCTGGATCCCGGCGACGTGGTCAAGGTGTTGACCGCGGTGGTGGGGCTCGAACTGCAACCCCAACGGGCCGCCGCGTCGGGGCCGGTTGACGGCATCCCCGTGCAGGCGATGGCGGACAATGTTCCCGAAGCGCTCCTGGTCGCGGATCGCACCGCGTTGAAGGCCGGGGAAACGGTCCGACTTCAGGTGCTGTTGACCAACCTGCCGGCGGCGGTGTTGGGCAGTTCCTTCGTGCTGGAGTATCCGGCGGCAGCCCTGGTC
>A_aquaticus-Lab-Male-Hindgut|cohesin_14
ATTAAAGGTTGACTTTGTCGAAACGACCGCTACAGAGAAAGTCTACAACTTTATCTCAGAGAATTTTGTCGGTGTGATCGGCTGGCAATTTACCATGGAGTTTGATGGCACAAAAATGAAGTTTAAAGAAATCCGGAATGCGGTAAACCCGACGCATACTTCAGGCAATTTCAATGAACCGAATCCTGGTGAATTAAGATCAGTCTGGATCGATACCGATCTGCAATCGAATGACTATCCTGATAGTACGGTTTTATTTCAACTCGTATTCGAGATACTTGAACCGGAAGGAGCTCCGCTGTGCTTCCTGGAATCACAGGAGTTTTTTGAATTTATCCTTGACGATGACTTTGTCAACTTTGAATTTGCAGAATTGCTCATCAGCGATGATTGCTACCAGGGGTTTTCTATCCTACTTGAAACAACTGCTACCGAAAATCCAACTACTCCTACTGTTGAACTGGTGCAGGATGTATTCCTGTCCACGAATGGTACGCTAGCATTTACATCTAATCGTGATCAATCACTAGGCATTTCCCTAACGGATATGTCTGGCAAAATCATTTCTTCTTTTGCTAAAAAGGAATATGCAGAAGGCAGGCATATGTTGAATTGCAAAGCGATGGCTCCGGGAGTTTATGTGCTACGGTCTGTTACAGAAAACGGCTTAGAG
>A_aquaticus-Lab-Male-Hindgut|cohesin_15
CCGTCGCCAGCACCAGCACGATGGCGGCCACCATCAGGAGCTCGACGAACGAGTAGCCGCCTTCGCGCGGTGAGGCCCGGCGGATCCCGCGGAGCGCACCGCCCGTGATGGTCATCGCACCGTGACGGATGCCGGCACCAGCTGCAGGCCGATACTCCCCTGCTCCGGATTGGATGCGACGCCGGCGGGGGTGATCGCCGACTGCCCGGGCGCCACGGCCTCGAACACCAGCGTGGCGATGAGGCCCGTGCCGGTGGCGCCGACCTGGTCACCCGGGCGCAGCGCGGTGATATCCACTCGGCCTACCCCCGGATCGGCCTGCTGCGTGAACGTGGGCGTCACGCCGCCTTGTGCCAGGAACGTGCCTGGTTGCACCGATCGCACCCGCAGGACCGACGGGTTGTAGGTGATCGACAGGCTCACCGTGGACACGCGCTGCGCGCCGGCGATGGTGATGGGGACCGTGTATGGAC
>A_aquaticus-Lab-Male-Hindgut|cohesin_16
CACAAATAAGTTGGTGCCTCAGGACAATTTTCTGTCACAGTGAGATTAAGCACACCATTGCAGTCCCTTGGACATTGAGGATCGATCGTTACCAAGGTATATGATAAATTATCACATCCTGGGCCCGGGTCGCAGTTTGTACTGATTTGACCAAATCCGTGTAGCAGACTAGGTACGAGTGTACTATCTATTGTTGCAGCTTCTATTTCGAGGGGAGTCTGTGAAAAGGTGATTGGTGAAGATGTTCCGGCTGCACCTATAGACTTTAAGCAAAGTCTGAAAATGACCGCAAAATCAGGAAGGGTAACGCCTTCAAGACTTAAATCAATCCAGCTCATTGTCAATTCGCCTTCATCTACATCAGGGAATCCTGGGGTTGGTGTGCCAAACGCTTCCAGTCCAAGTCCTGGAATTCCGAAAGCTTCGAGGTGATCATATTCATATACGGTCGAGTCCCAATTGATACTCAATCCTAATGCGATAATATCATCAAAGTCATTGATCTGAATATCAAAACATGCAATTTCACCAGGCATTGTGCATACCGTATCGTTCGCTACTCCATTGATCAATAGGGCGAAGCCTTCCAGTGCACACTGCGCAGTAATAGTCGCAGGTGTAATGTTTACAACATGCGGATTTCCATCAATGTCAGAGATTGCAGGTGGTGGATCGTTTCCAAATGTTATATCACTGGATTGTCCACCGGTACCGATGACATCAAAGCAGATTTCAAACAGTACTGTACCATCAGGAAGTGTATCGTTTTCGACATTGCTATCAAACCACAATACACGCAAAGTACCTGGAGCTAATAGATTTGTATTACCTACTCCAAAACCTGGTAGTGGAGCAAAATTTCTAAACTCTTCGAATTGCAGTACAGCCGGGTTATAACTTAAGGAAAATTCCATAGCCCCAACTTTAACAAAATTTTCAACTGTAAATTGAATACAGGATGTCGTCCCACATGCACCGGTCACTGCATTAC
>A_aquaticus-Field-Male-Caeca|cohesin_17
TCACCTCAGTCCCGACCTGAAGGCCGGTGACACCGTCGAGTTCAAGTACGGCACAAGCAACGTCCCCTCCCCCAACGTCTATAGCTTCGCGTTCTACGTCTGGCAGCAGCTCAACCGCTGGCAGACCGACGGCGCCAAGGACTACGGCACGCAGATCTACAACTTCCAGCCCTATGTGACGCCTTCGTGCCTGGCGCAACTCCAAGGCGATCTGGAAAACCGTGCCCACGGCGGCGAGCTGCGCCTGCGCACCCGCCAAGTCGGCGAAATCCCCGGCTACGGCTACCAGGATGCCCGCGTCATTGCCGAGAGCAACAGCGCCTGGACGGTGCTGCTGGACATGCAGGTGACCGAAGCCCAACGTGGCCAGCCGATCAAGGA
>A_aquaticus-Field-Male-Hindgut|cohesin_18
AAGGCATTACCACTGCATATGGTTGCTACCTGAGCGCCAACAGCTGGTGTCGGGTTAACGGTTACTGTTACCGTGAAGGTTGATCCTGCACATGCTCCGCTGGTTGGAGTCACTGTATAGGTAGCACTCTGAGTAAGAAGAGTCGGGTTGGTAAGAGTCTGGCTTATCGATGCCTGGCCTACGGCCTGTGCACTGCCGCCTGTGATACCTCCTGTGACTACAGGTGCTGCCCATGTGTATAATGTTCCTACCGGTACGCCGGCTGGTGTGACTGTGAAGGCATTACCACTGCATATGGTTGCTACCTGAGCGCCTACTGCTGGTGTCGGGTTGACAGTTACCGTTACTGTGAAGGTTGACCCTGCACATGCTCCTGATGTCGGAGTAACTGTATAAGTTGCACTCTGGACAATGAGTGTCGGGTTGGTAAGAGTCTGGCTGATAGATGCCTGGCCTGCTGCCTGTGCACTGCCGCCTGTGATACCACCTGTGACTACCGGTGCTGCCCATGTATATAATGTTCCTACCGGTACTCCTGCCGGGGTGACCGTAAAGGCATTACCACTGCATATGGTTGCTACCTGAGCGCCT
>A_aquaticus-Field-Male-Hindgut|cohesin_19
GTGCCACCTGCGTTGTAGCTTCTGCCGTTCCAAACGTAAGGTAGACTTGTATTACAAATTGAAATAGCTGTGGTGGAAGTGCTAACTGATTTAATCGTCAATTGCAAGGTAGCAATGCTGTCACAACCCTGAGAGTTGACTAAAGTATCTTTGTAAGTTCCTGTTGCAGTGTAAGTCCTGCCATTCCAATTATATGGAAGACTACCTGGACAAACAGCTATGTTCGTGGTGGAAGTGCTAGCTGATTTGATCGTCAATTGCAACGTGGCAATACTGTCACAACCTTGAGAGTTGGTTAGTGTGTCCTGGTAAGTACCGCCTGCGTTGTAAGTCTTACCGTTCCAATTATAAGGAAGACTTGTATTACAA
>A_aquaticus-Field-Male-non_digestive_tissues|cohesin_20
CTGGAGAAGGGAGCAAAGCACAAGCTGGACAGTTTAAGGCTTGGAAAATACGAGTATAAGGTTCGGGCAGACTCTGTGGAGGATGAGTCGATGGGAGTGGTGGGACTGCAGGACTCCAATATATTCTTGTAGATCCTCAGAAAGACCTTGCATTCGTCTGATATCAAGTTGGAGGTGAGGCGGAAGGAAGGAGCCATCAATATCATTGATGAGCCTTGCAAATATCCTCTCTTTGCGCCGCTCCCATTAACCCTCTCAGAAGTCTCCACGCATACTTTTAATATCAATGCCTTCTCCACAAACTTCAACCCCGATTCTTCCTTCCTTAAACTAATCGGCAAGGACAAGAATCCATTCGAAATGACATCAGCAGAGATGAATGAGGAGATCACAATATCGATTCGCGATCGAATCATCTCAGTGGCCTTCAAAGATATTGTTGCCTGCGGGAAGTACCAAAACTCAGATTCCTATGAATGCCAACTAAAGATAAAAGATCATGCAGATATTGGAGGGTTACTTCTATTCTTCGACCCGATATTTTGCAATAGCGGAGTGGAGCTGCATCGATCAATGGACGATTCTTGGGGGTTTCACTCCAGCCACATCATCTTGCTGGTCCTTCAATTTTTACTGTTGATCCTGCTTGTGAGGGACGAAATGGTGCTGGGAGTGTTAAGGAGAATCCTTCGCGGAAAGAAAAATCACTGATTGCTATTTGTTTCATATCATATAACTTATCGAGTTATTTTGCTTGCAATTTTTTTGAGCTAAGACATCAATTTTCCCAAAATATGCAGTTGCTGATGAATTCAAGTAATTATATTTGTGAATCGTTCCTAAGAAATGGCGCCTTTCAGCTTTTGCTTGGCATAAGTATTCAATGGCAGAGCAAGAACAGGTTCAGTACTACTCCCATTTCCTCTTGAAGGCCCAGCAGGAGGCCCAAATCAGGAAGAAGGAAAGACAGAGGCAGGAAAAGTTAAATTGTAAAAAAAAGAAAAGTAATGTGATCTGCTCAAATTAGGACTTCTCATATTTGAAGAAGATTACTAATGACGAGCTTGTTGAGAAGGGAAATATTACCCGAGTGAAAAGCAAGACTCTCGTTGATGAAGACTTTAGAGTGGAGGTCGAGCTCGATGGCATTAAGACAGACGCAATCGCATCCAAATAAGAAATCATTTAAAAGAACATTGCCGCCCTTCTAGATTTCTATGAAAAATAACTGAAGCTCAAAGATTACAACCATGAGCCTTGATTCATGAACTTAGTTATTTGCTGGAGTTGCTAATTCTTTACTTTGAAAATGAGGTGGCATAGCTAGATAGTTATAATTAGCAGTGGTAAATACTTTAATAAAGTAAGCTGATCAGTCTGAGCATAATTTTTCAAGGGCCGAGTCAACATTACCCTTCACTTATCTCAAGATCTCCAAGTTCCGAGCCCTGTCCTTGAACCCCATTGATTCCAGCTCTCTGAGTTGATCTTTGTAGAGGTTTTCATCCATAACTCTCTGGATCTCTGCCTGTGCTTGGGGGCTTGCAAAGCCGAAGCCTCCCATTGGATTGTAAAGGTTCGGGAAGACGGGATAGTTTGGAAAAGCTTGGTTGGCATTGGGTTGATTGCTAAGACCCGGGTACTGCATGGCCTGTCCAATGCCCGTTCCATTATTGCCATTAAGAGAGGGTCCCCTGATTCCAGAAACGAACTGGTTTTGCTGTAGATCAGGTATAGTGCCTCCATTTTTGAGATATTCCTTGGTCTTCTTGATTGTGTCCTTGTCTAGGTAATTGGAAAAGTACTGAAGATCATCTTGAGCATGGCTGGATTTGAGAGCATGTTCTTCATCATGGGATTGCTATTCATCATGTTTTTCATCATTGGGTTGTCCTCCATCAGCTGCCTCAAGGTATCAGGATCTTCCATCATTTGCTCAATCATCCCTTGGTACTGCGGGTCGTCTAACATCTACTACATTTTGTCAGGATCCACTGCACTCGAAATTGCACTCATGTATTGCGGATGATTCACCATTTCGTATCCACCCACTCCGAAGGGAGAAGAACTTCCCAACCCTGTTGTCATTCCAGCTCCAGGAACAACTTGCTCTTTTGAAGTCAAAACCTATGTAATTTTAGCTGTTACTTTCTTTTGCTATTTTTTGGGAGGATTGATTACGACCATAACAGTTGATGCTTCAAGTTTGTTTGACTCTGCATTAGACTTCCAGCTCAATATCTTACCCTTGTGTACCAATTTGATATCAGTGGGGTCTGCATCAAAGAGGTCTGCAAGGTCAGTTATGTACTCTTCGACAGTTTTACCACTTTCGTAAGCGAGTTATATGGCATCCTGCTTGCCCTGAGTTCGTCGAAATTTAATCATTGGGATTTACTTGCCTGACATTATCTAAAAATTATATTTTCCAATATCAAAGCTATGACTTTAGTTCACCGCTACTTTCATAAAACTGGGAAGCCATAGTTTTATTAACAGTTTCCAAATACAACAATCGAAAAACCCACTTCTATATGATTGTCTAAAATTGTGGGCTCGAATAATTGTTTCTAACTTCTTCATGATTTTCATTATCCTGTATCATCATTCAAAAGTAGATTTGTTATCATCGATAATCTTGATGGCTGCCTTGACGAAACATCAAGATTTACACTAAGAATGCTTTTATATGTTCCATAATATAGAGTTAGTTTAAACTATCGAAAATGATAGCAAAGAAAAAGCCGGCACTTCCCTCATCAAAAAATCAGCAATCAAACAGCAAGCTAGTGAACGATAACAAGCTCAGCATTCGAAAAAGCTTTCAAAAGCATTCCAGAAAAGGGACCAAGGATTATGAAGCCATCAATTTACAAAGCCTTGTCAATGCAAGACTCTACGCCTCAGCAAGATAACTGATCAATCGCAATCATATTGAAAGTATTAACAGCATCGTCTTTGGTATGCTCGCATTAATATAGGTTACACATCCATCTTTTCCCTACAGCTCAAAGAAGCACTCGCCCTTTCCAACTCAAGCGAGCACCTTAATAATTATTACATTCTCAACAAACATAAAAATTAGTACCTCAGTGGCAAGATTACCATCGAAGCAGCCTTAGTAGAAACCATACAGGGCAAGCCACACTTATAATTTATATCCAAGCCAAATATGCACTTCGAAGCTTATATTTACCCCATCATGGGACACCATATGGCCAGAAGGAAACAATACTTGAAAAAAATCACACTTTTTCAAAATCATTCGTCAGTGCATCGCTAGCCAACGCCTTGGACTAAATAATTACCAACTTTAGTCTCAGATAGGGACAATGAAGAAAGCTAAGTCTCCAATAAAAAAAGATTCAGCAATTTATAGGATAAACACGGCCTAAACACATCCTAAAGCTTTGAGCTGAAGAAACTAACCGAATGCATAAAAGATATGTTCAACAAGCAAATATTTGATAATCCTAAAGAAAAAATAACTATTTGGACAGGTGGCCAAAACAGTTGGCTCATGTAGGGAAAATCACTATAGAAAAAACCTTTACTTTAGTGTGACTTTAGTAGTATTCAGTCCTGCTCAAAGTACGAACTCCAAATGGATTCAAAGGTCAATGATAAATGGCTCAGTGATGTGGAGGAAAACTATGGGCTTGGATCCCTAC
>A_aquaticus-Field-Male-non_digestive_tissues|cohesin_21
CCTGAAGTTGGCGCCGTTAATGGCAACGTAAAATCAACTGTTTGGGTTTGATCCTTATCTTTCAATTTAATCGCTGTTGCAGCACCAGCAAAAACTGCAATCCCCCTATCCGTTGAATTGGTTGCTGCGTATAAATTCAACCATTTTATTTTTTTACTGCTTGTATTTTTGGAAATATTCAACGTTACTGTGATATTTTCCCCTGGCATGGCCGAAACCACTGGATTTGCCTCCAAGTTTGGATCTGCAAATTTAACATTCAGTGTTCCCGTTGCAACGGGCAACGCTTCCGTTGGGGCGGTTGGCTCTGGTGCTACCGATGTACA
>A_aquaticus-Field-Male-non_digestive_tissues|cohesin_22
CCGATACGGCCACGAATGTGTTGACCTTCCTCGACCAGCTGAGCGCCGACCCGCAATTGAAGTCGATCGTTCTGACGGATGGCGCGATCACACCGCTGACGCTGACTGCGGCGCAAGTGCTTGCCGACCGTCTCGCTCTATCGAAAATTTCCGGGGCCTATTCGATCATTGTGTCGGATACCGCCGCACATGTGACGAATGTCCTTGACCAGCTGAGCGCCGGCCTGCAATTGAGGTCGATCACTCTGACGGACGGCGCAATCGCCCCGCTGACCCTTACGGCGGCGCAGGTTCTTGCCGACGGCTCCGCTCTATCGAAAATTTCCGGGGCCTATTCGATCATTGTGTCGGATACCGCTGCACATGTGTCGAACGCTCTCGAC
>A_aquaticus-Field-Male-non_digestive_tissues|cohesin_23
TACCAAACTTGCACTTAAATTTGGCAAATTAGAACTAACTGTCATAGTACTAGTAGAACTTGTACTTTGGCAATTTGAGTTTGCATGATCGTACCAAGCAGTTCCAAAGTTAGAATTTGCATTACATTTTAAAACGGTTACAGATTCTGTAAGTACTAACTGCTCGCCATTGCAAAGTAATTTATCGGCCGATAAGGTTGTGCCTGCAATTTTAAAATATGCACTATCTGCTGTTTGGTAACTTGCCGTAAGTGTTGTTGCTCCTACTTTTAAACTATTTAATGTTAATGAGCTTGCATCGTATTTTATCCAAAATGCAAGTGTATCTATACAGCCCGAACCTCCGTTGGCTACTGTAATATTCCTAGTGTATGTACTACCAACATTAGTATTTGACAATGTTGCTGGTGGTGTTACTGTTAAAGCTGGCGAATTTATTGTATATGTATTTACATTGGGGTCTATTTCTGAAAAAGTACAACCACCACTAACTTTTACAAAGTCTTTTGAAGA
>P_dilatatus_d-Lab-Female-Caeca|cohesin_24
ACAGACAGACAGACAGACAGACAGACAGACAGACAGACAGACAGAGATATTGCCACAATCACTTTCAGAGTAAAACCTAAAACAGCAGAAGAAAAATCACCATCCAAGTTGAAGAAGCATAATGTATATCTCACAGATGTGCACAAACGCTGGCTTTAAAGTGTGAAAAATTACACACAGCAGGAAAAAATGGTGGCAAAGAATTCCAAAGAACATAGGTTGCTTTAAAAAAGAAGATGCCACAGTGAGCAAGCCTGGAATTACTAATCTCCACAAATTTCGTGTAAACAAGAGGAATTCTTTGCTCTTCAAGGGCGACGCAAAGACAACGGAAAGTGAATTATCATCTTCCACAAGCACCTGCTACTCTAATGCTTATTGAAATAAGATAGAACTCCAACTCCACTTCTCAGAGACAACAGGTTAAGGGAGCTGGGGAGTATCCTTTCAACCTTTTCTTCAATCCTTTTCAAAAGTGGGGTGTTACTGGAGCCCAGACCTAATGAGAAAGAGTACTTTACACAAAAAAACATATAACAAAATTCTCACCACCTGAAAAGAACGCCCTGAACTTGAAAAGAATCTGTGATAAGAGATTCCTAAAACAATTTATTGTTAATGACCAGATTATATAT
>P_dilatatus_d-Lab-Female-Hindgut|cohesin_25
ACAATAAATTGTTTTAGGAATCTCTTATCACAGATTCTTTTCAAGTTCAGGGCGTTCTTTTCAGGTGGTGAGAATTTTGTTATATGTTTTTTTGTGTAAAGTACTCTTTCTCATTAGGTCTGGGCTCCAGTAACACCCCACTTTTGAAAAGGATTGAAGAAAAGGTTGAAAGGATACTCCCCAGCTCCCTTAACCTGTTGTCTCTGAGAAGTGGAGTTGGAGTTCTATCTTATTTCAATAAGCATTAGAGTAGCAGGTGCTTGTGGAAGATGATAATTCACTTTCCGTTGTCTTTGCGTCGCCCTTGAAGAGCAAAGAATTCCTCTTGTTTACACGAAATTTGTGGAGATTAGTAATTCCAGGCTTGCTCACTGTGGCATCTTCTTTTTTAAAGCAACCTATGTTCTTTGGAATTCTTTGCCACCATTTTTTCCTGCTGTGTGTAATTTTTCACACTTTAAAGCCAGCGTTTGTGCACATCTGTGAGATATACATTATGCTTCTTCAACTTGGATGGTGATTTTTCTTCTGCTGTTTTAGGTTTTACTCTGAAAGTGATTGTGGCAATATCTCTGTCTGTCTGTCTGTC
>P_dilatatus_d-Lab-Female-non_digestive_tissues|cohesin_26
TATATATATATTTATATAAAATTAGATTTTTTGTTTTATGTAGATTATAAAAGTAAAATCTAATAATATTGTTATATGTATAATTTTTTTTGTGTACGTATATTTCTAAATAATATTAGATTTTACTTTTAAAATCTACATAAAACCAAAACAAACAAAAAATGAGCAAACCTAAAAAATAAAGTCGTACATAAGCGGTCATGTGTATGCATATTATGTGTGCAAATAAAAATGTAAAACGTATGCATGCATGCACAGTTACTTTGTTTCATCAAGTCTACGCGGATATTTAGAAGCCTTGTTTTTCCCATGCATATCAAGAGCCGCATCAAAGTGAGCGTGGTTGGCGTGACGTCACAATAAAGTAGTCCGTTCGTCAACTGAATCAAGATCAAAGGCGGGAAACGTCGCGGCTTTTCATTGGTCGAGCGTCAATGAAGCTTTTCCGAAGACTTTCTCGTAGACAACCGACTTTGCTACACTATAACTCTTCTTGTTTCCAGGATTCTTCTTCATCTTCTTCTCCTTCTTCTTCTTCTTTTTCTTCTTCTTTTCTCTTTTTAAATTAATTTTGAGTAATACAAATCCAGCGATGTCTGAGCAATTAAAATTCGTTTTCTTATTCTTCTAACGTCTTTTTTTTTAAATTAATTAGACATAGTTATTCTAAAGTATCGAGGCTTTATTAGTCATATTTCAAAAACACTTTTTAGACTCTCATTTTAGTGTAAGATAGAACTCCCGAAATAACAGCTTATAAAAAAAAAAGAAAGAAAGAAAGAAAGAAAAGAAGTATGCGAGTACGCTTTTAAACCCTCCTCAGCTTATTGGTTGCTGTGTGTAATGAGGCGTAACAAAATGGCGGTTTTGAACGAAAATTGATCAGTTGTTGTTTCTCCTCTTGAAGAATATCGAGCACTATTTCCTTTGTGTCGAAAACAGTAATTATTTCTATTCACTTCCCAATAATAGACACTTAATATTGTATCACAAGATCGTTATTTATCATTTTTATTCTCGATTCTTTGTCAAAATATTGATAGAATCATTAATACAACGCCTTTCTTTTTTTTCTTTTTTGCTTTCATGTGAATGTGCACCAACTCAGCATCCTCATTTATTATATACGTACACATACA
>P_dilatatus_d-Lab-Female-non_digestive_tissues|cohesin_27
ATATATATATATATATAATCTGGTCATTAACAATAAATTGTTTTAGGAATCTCTTATCACAGATTCTTTTCAAGTTCAGGGCGTTCTTTTCAGGTGGTGAGAATTTTGTTATATGTTTTTTTGTGTAAAGTACTCTTTCTCATTAGGTCTGGGCTCCAGTAACACCCCACTTTTGAAAAGGATTGAAGAAAAGGTTGAAAGGATACTCCCCAGCTCCCTTAACCTGTTGTCTCTGAGAAGTGGAGTTGGAGTTCTATCTTATTTCAATAAGCATTAGAGTAGCAGGTGCTTGTGGAAGATGATAATTCACTTTCCGTTGTCTTTGCGTCGCCCTTGAAGAGCAAAGAATTCCTCTTGTTTACACGAAATTTGTGGAGATTAGTAATTCCAGGCTTGCTCACTGTGGCATCTTCTTTTTTAAAGCAACCTATGTTCTTTGGAATTCTTTGCCACCATTTTTTCCTGCTGTGTGTAATTTTTCACACTTTAAAGCCAGCGTTTGTGCACATCTGTGAGATATACATTATGCTTCTTCAACTTGGATGGTGATTTTTCTTCTGCTGTTTTAGGTTTTACTCTGAAAGTGATTGTGGCAATATCTCTGTCTGTCTGTCTGTCTGTCTGTCTGTCTGTCTGTCTGTCTG
>P_dilatatus_d-Lab-Female-non_digestive_tissues|cohesin_28
ATATATATCTTTCTTTTTAGTTATATCCTCTTTATCTTTTTGCATACTTTCTTCTCCAGCTTCTTTTCATTTTATTTTTCATTCTTATTTTTGTTTTCAAAAAAAAAAAAAAAAAAAAATTTCCGTATATTTTTTCGAGTTGATTCGAAGTTGAAATTTTCGAGTTTTCTTATCTCGATTTGACCTCGTTAATTAATAAAGATTGACCGATGAAACCGACTACAATTCGGTGTGGAGCGCGGTGCGGAGCGCGGTGCGTAGCGCTGTGTGGAGTGCTGTGCGGAGCGCGGAACGGAGCGCCGGAGCGGACTGAAACATACGTGGTGCAGGATGGATCGAAATGAAAGGTAATTTGTGCTGCGAGATTTGCACTCACCTTGGTGCGGTGTGGTGCATATATGATGTCGATAATAATA
>P_dilatatus_d-Lab-Male-Caeca|cohesin_29
CAATAACATAAAATAAGGACTGTTCTTCGTACATTTTTTGACATCATAAAATATGTAGGCAAAAGGTTTTTCGTATCTCTGGTACCAATATTTTGGTCACATTTACCGAGGTACGAATGTTCATTAGTTCCCAGAAGTGACTGATGCTCGTATTATTTGCGTTGTCACTGACACAAATAGGAATCAAAGCATGAACCTCTAGCTGACTAGGTGGTTAAAACAAACAATGATACATGTTCATCTAATAAAAAGCAAAAGCACATATCGGGGCTTTATTTCAAAAACACTATCTACAAAAAAACTAAGCTTTCAGAGGAGCAAAATAACTTCTTTGAAATTACATTAAAGC
>P_dilatatus_d-Lab-Male-Hindgut|cohesin_30
ATATATATATATATATATATATATATATTAAACTTGCATGTATGTGTACGTATATAATAAATGAGGATGCTGAGTTGGTGCACATTCACATGAAAGCAAAAAAGAAAAAAAAGAAAGGCGTTGTATTAATGATTCTATCAATATTTTGACAAAGAATCGAGAATAAAAATGATAAATAACGATCTTGTGATACAATATTAAGTGTCTATTATTGGGAAGTGAATAGAAATAATTACTGTTTTCGACACAAAGGAAATAGTGCTCGATATTCTTCAAGAGGAGAAACAACAACTGATCAATTTTCGTTCAAAACCGCCATTTTGTTACGCCTCATTACACACAGCAACCAATAAGCTGAGGAGGGTTTAAAAGCGTACTCGCATACTTCTTTTCTTTCTTTCTTTCTTTCTTTTTTTTTATAAGCTGTTATTTCGGGAATTCTATCTTACACTAAAATGAGAGTCTAAAAAGTGTTTTTGAAATATGACTAATAAAGCCTCGATACTTTAGAATAACTATGTCTAATTAATTTAAAAAAAAAGACGTTAGAAGAATAAGAAAACGAATTTTAATTGCTCAGACATCGCTGGATTTGTATTACTCAAAATTAATTTAAAAAGAGAAAAGAAGAAGAAAAAGAAGAAGAAGAAGGAGAAGAAGATGAAGAAGAATCCTGGAAACAAGAAGAGTTATAGTGTAGCAAAGTCGGTTGTCTACGAGAAAGTCTTCGGAAAAGCTTCATTGACGCTCGACCAATGAAAAGCCGCGACGTTTCCCGCCTTTGATCTTGATTCAGTTGACGAACGGACTACTTTATTGTGACGTCACGCCAACCACGCTCACTTTGATGCGGCTCTTGATATGCATGGGAAAAACAAGGCTTCTAAATATCCGCGTAGACTTGATGAAACAAAGTAACTGTGCATGCATGCATACGTTTTACATTTTTATTTGCACACATAATATGCATACACATGACCGCTTATGTACGACTTTATTTTTTAGGTTTGCTCATTTTTTGTTTGTTTTGGTTTTATGTAGAT
>P_dilatatus_d-Lab-Male-non_digestive_tissues|cohesin_31
TGGTTTGAACAACAAAATAAAATAGAGACAGCTATAAATCACAAGGGCTTATTAACGACTGTTCCAGTCAAAATATAAGTAGGGTTACCATTTGCTTTAAATGGCTTGTCCTAACATTTAATTAGCCTGAAAATTCTAATGTACTGTACCTGACTAATAGAATTGATCATAAGAGGTGCACCTACTGCATCATTCAAAAATACTGCTGTGGTTTTATTATCTTTAGTCAGTATGTTCCTAATAAAATTTTTATTTGGTATTATTCTACTGTAGTTTCGCAGAAGCATCTGAAAGATAACATTAACA
>P_dilatatus_d-Lab-Male-non_digestive_tissues|cohesin_32
CAGACAGACAGACAGACAGAGATATTGCCACAATCACTTTCAGAGTAAAACCTAAAACAGCAGAAGAAAAATCACCATCCAAGTTGAAGAAGCATAATGTATATCTCACAGATGTGCACAAACGCTGGCTTTAAAGTGTGAAAAATTACACACAGCAGGAAAAAATGGTGGCAAAGAATTCCAAAGAACATAGGTTGCTTTAAAAAAGAAGATGCCACAGTGAGCAAGCCTGGAATTACTAATCTCCACAAATTTCGTGTAAACAAGAGGAATTCTTTGCTCTTCAAGGGCGACGCAAAGACAACGGAAAGTGAATTATCATCTTCCACAAGCACCTGCTACTCTAATGCTTATTGAAATAAGATAGAACTCCAACTCCACTTCTCAGAGACAACAGGTTAAGGGAGCTGGGGAGTATCCTTTCAACCTTTTCTTCAATCCTTTTCAAAAGTGGGGTGTTACTGGAGCCCAGACCTAATGAGAAAGAGTACTTTACACAAAAAAACATATAACAAAATTCTCACCACCTGAAAAGAACGCCCTGAACTTGAAAAGAATCTGTGATAAGAGATTCCTAAAACAATTTATTGTTAATGACCAGATTATATA
>P_dilatatus_p-Lab-Female-non_digestive_tissues|cohesin_33
AACCGGAGCTGCGCAACGCATTCGTGCCGGTATTCGACCGGCACGGTGTTGACCTGATGCTGCAGGGCCACACCCACGGCTATCTGCGCACCCATGCCATGAAGAACGGCGCCATTGTGCCGGATGGCGAGGGCACCGTTTATCTGGTGGCTAACGCGGGTGAAAAGCACTACGACATCGGCGGATTCCGGGAAAAATATGGCGTTGAACCGGCGGTTATGATGGCCAATCTGTCCTCATACCAGGTAATCGATATCGACGGAGATACCTTGAAGTATTACGCCTACGACCTCGCGGGCACGGTGGTCGATGAGTTTGTGCTGGAAAAGGAAGACGCCGCGGAACCCCCGATCCCTGGGGACGCAGATGGCAATGGTGCCGTTGATCGCGATGATATCTCTGCCCTCCGCGGCTACCTGCGCAAGGAGGCCTCTGAATGTCCCGCCTGTGATCTGAACGAGGACGGCGTGATTTCGATGGCCGACGCCCGGCTACTGGCCCTGAAACTTCGCTGAGTGATTGATACAAATACCCGGTGTGCTCCGTCACGCCCCCAATTTCCTAACGACATGCTAAACACACAGGAGTATAAGTCGTGAAATCTCTTCAGATGTCCATTGCCTCCCTGGCATTCACATTATTGTTCGTTACCGGTTCGATGGTTACCCAGGCGGGTGTTATCGGATTCTCGGGGCCTGATACGGCTGTGGTCGGGCAATCCCTGGAAATCGACCTGATAGTGTCCGGTCTCGATGCAACCGGCCTGGCGGGCTTCGATATCGACGTGAAGTTCGACCCGAACCTGCTGTCGTTCTCTTCCTACAGACTCGGCGCCGAACTGACAGACCCGGTTTTCGGCCAGGACGACTGGAGCCTGGGGGCGGTCGACTCGGGCGTTGTCAACTTGAGCGAGCTGTCCTATCTGCTGGATTTCTCCAGCCAGCCAAATACCTTTTCCATCGCAACGATAACCTTCGATACCCTTGCTGCCGGTGCGGCCCTGTTTAATTTCGATCACTTCGATTTCACCGATGGTATGGGTTCGCCTTTACAACTCAATGCCTTGAACGGGGGTGTGCGGATCAACCCCGTCCCGTTGCCGGGAGTGTGGTCGCTACTGCTGGCCGGGCTGGCCGGTTTGTATTTCTCCCGGAAACGGCCGGGGACTGACATCCCCTGGTAAAGGCTACCGTCGGCGAGTCCGTCGTTTCCTCTTCTCCCCATCTCTCGCTTGCAATTGGGGGATACGCCGTCTTGATGCTACTGTGATCCTGCCCACCAAAAGTGGACACGCTATTAACAGGGCACGGCAAACGTAACTCGACTCAGCCCGACTCAACTGCCGGCGACCTATCCGCCTATCCAGCACCACTCGCGGGGCGACACATCAGGAGCGCATCAATCATCGCCACCTTTGGACTGCTCCCCGCCATCCGGCAAGCCAAAAGCCAGCAGCACATTTCCGGGCATATGAAAGTAGATACCGTAACCGGAAAGCGCGTAGAGCATGCCATCGTACAACACTGGGCCGGCCGCGCCGCCGAAGGAGCCGCCCCGGGCCGGCACACCGCCGAGTGCCTCGAAGCTGCGCGCCGACTCCAGGGTCCAGGTCACCTCCCCATCTGACTGCCGATACAGGCGCAGCCGGCCGTCCATGGCGCCCCCGATGACCCCGCCCTCAATGGCCGTCGCCGCGGCCGACAGGCCGGGCTGGCAGTATTCCCGGTCACCGCATTGATCCTGGGCGCGCTGGTACCAGAGCACCTCGCCACTGGGAATATCCACGGCGAACATGCCCGGGTAGGGCTTGCCGGGCCAACGCGCACCCCCGTCGAAGTCGGACATCGGCACGTAGAGTGTGTCCCCGTCCACGGCCATGCCGAAATGTACGCCACCCTGGATGCCGCCACGCCCGAGTTTCCGGCGCCACACCACTTCCCCGTTCTTCTCGGGGTCCAGCGCGAGCACCTGCCCGGATTTCTGGCCCGCCAGGATCAGGTCCCGACCCGAGGCCGTGGTCACCAGGATGGTTGCGGCGCCAAAGTCGTAGTCGGGCCCATCTTCTGGCGGACAGTTGATGCGCTCCTCTGTCTCGCAGCCCATGTTCCAGGCGTCTCCAGCCGTCATCTGTCGGCGCCAGGCGATCTCGCCGCCATCCAGGCTCAGGGCCAGAATGGCGTCGCTGGTATCATTGGCGGGCGATGAATAGTTCTCGCCCGTGCCAACATACATGAC
>P_dilatatus_p-Lab-Male-Caeca|cohesin_34
ATATATATATATATATATATATATATATATATATATATCACTCAACCATTGTCCCTTCTTAAATTAAATCCTGTTTATGCCCTGGTGGGTGGGTAAAATTATTCATGTTAGTTTTGGTTAAAATTACCACATCAACTGCCATGATGAAACAGTATGTTATTCTGGAGTTCAGGGCCACGTATTTAATCATTTTTACGCAGTCCACGAAAAATGCCACATCCGTTGATGGAATTTACTCTCTGGTAAATTGGTATGAATTATTTGTGCGCAATTTCCCTAACTTCAAAAATATGGTTTTGCATGTGCCTCATAATATTCTTGACTTCCCTCACCTTTTTTGGTTTTGGTGAGGTTCAATGATTCTATTGGAAGGATTTTAGCTTTGTCTCCTGGTCATATCCATACACTCAGTTTCATCACCTGTAATAAATCTTGACAAGAATATTGAATTGTTGGTAGGTGACATAAGGAGACTGTCCAATTTTTTCGGCTTTTCAGATTTTTCGCCATTTTTTTTTACTATAAATCCGATTTTTATGAAATTTTCAGTGTTTCTCATTGGGCGAGATACACCTTTCATATTTAAAACATTTTTCTCTTTATACATACAGCAGCTTTGTCTGAAAAAAATTTCACTTTGACCTCAAATATCTCAAAAAATATTTTTTTAAATTTCTTGAAAATTTGCCCGAACCTTCCCCTACCCTATTACATTCAAACCAATGCTCAGAGGAAAAGGTAGCAGCTATCAAAAAAGATCAGTGGTTCCCATTTTTTTGAGATCAAAAATGGAGAAAACCTCTGGACCGATTTTTCTTCTTGCTCCAATCTTGAAGCAGTGCAAATTTAAAGTTTTTATGACCAAAACGTTTTGCCCTGATTAAAATTGGAAAACAGGTCTTTTACAGGTAATAGTACCTGTTTCTCAATTTTAAACAGGGCAAAAAGTTTTGGTCAAAACGACTTCAAATTTTGACTGCTTCAAGATTGGTCCAAAACAAAAAATCGGATCGGATGTTTTCTCCATTTTTGATCTAAAAAATAATAAAAATAAAAATGGGAACGACTTTCGCGAAGTGACTGAAATTTTCAGAGAAATTTTTTTTTTACTTTTTTTCTTTAGGAAGGCAAAAACCGTTTTTAGAAAGCTGCTATAGGTTGCTCAGTGGATAGCTTTGAAGGTAATAGGGTAAGGAAGGTTCGGGCCAATTTTCAAAAAATTTTGAAAAAAACTTTTTTCGATATACAAAACTATTGTATATAGAGAAAAATGTTTTAAATAAGAAAGGTGTATCTCGCCC
>P_dilatatus_p-Lab-Male-Hindgut|cohesin_35
AGTGATGACACCCAAACCGCCAGCGGCTCGATTGCGTTTGATAACGGCAGTGATCAGGTTGACCAGATCGTATTTGACGCCAATCAACCGTCACTTGATGGCATCACCAGCAATGGTGAAGCGACTTCTGTAGTGGTGGATGGCAGTAATTTAAGCCTAGTGGACGCCGATGGCAATCCAGTGATGGATGTGACTATTGATGCTGAGGGTAACTACGAAGTCACTCAATATCAGCCAATCGATCAAAATGATGGTGATATCACCAACATCGAATTGAACGTATCAGGCACCGATGCCGATGGCGATACCGCTAACGGTACCATCCATATTGATATCACCGATGGTGAAAACGCTGCCAACGTTACCGATGAAGTGACGGTAACGGAAGGGGATTTAGAAGATCCAGAGGCTGGCAACGACTATCCTGTACACGGCTCAAGCTCGGTGACCATTGCATCGCCCGATGACAATCTTAACCCAAGCTCGTTGCGTTTAAGCGACGAAGGGAAAACCCAATTAAGCTCTGAACTGTCTGAAATCACCACTCATAATGGTCAGCCAGTAGAATTTAGCATGACCACCGATGAAAACGGTGTCGTGA
>P_dilatatus_p-Lab-Male-Hindgut|cohesin_36
GTATCTTCCACTATAATTTCAGCTGCTAGCTCTAATGAATCATTAGTATTGTTTGAAAAATCTAACGAGATTTCACCAGTAATTGAGGCTTCTTGGCTGACATCGCCTTCGTTGTTATCACCTTGGTCAACCACTTTTGCCGTCACTTTGATATCCACAGTTTCGGTAAAACCTGCTGGTGCTTGAATCTGAATATTGCTTAAGTTGCCGTCTTTAACCGTCCAACTACCATCGCCATTATTCACCGCACCGATAACCACAAATCCTTGACCTTCAGGTAAGCTGATACCTGAAAAATCGATGATTAGATCAGTAATTATCTCATCGCTAGAAAGATCATTCTCAGCGAACATAATGGTTCCAACACCATTCGAGCTTAAGTTAACCACACCATTTACATCACAAGGCACGGTCCCTAAA
>P_dilatatus_p-Lab-Male-Hindgut|cohesin_37
ACCGCCAGCGGTTCGATTGCGTTTGATAACGGCAGTGATCAGGTTGACCAAATTGTGTTTGACGCCAACCAACCGTCACTTGATGGGATCACCAGCAATGGCGAAGCGACCTCAATCGTGGTGGATGGCAGCAACTTAAGTCTAGTGGACGCCGAGGGCAATCCAGTCATGGATGTGACCATTGACGCGGACGGCAACTATGAAGTCACTCAATACCAGCCAATTGACCAAAACGATGGTGATATTACCAACATCGAGCTGAATGTGTCGGGCACTGACGCCGATGGCGACACCGCCAATGGCACCATTCACATCAACATCGAAGATGGCGCAAACGCCGCCGATGTTGCGGACAGCGTCACGGTGCAAGAGGGCGATCTGGACAACCC
>P_dilatatus_p-Lab-Male-Hindgut|cohesin_38
ACCCAGGAAGGAGGCCTTCTGCAGAGCGAAGTCGGCCTTGGCGTTGATCGCCCCTTCGTTGACGGCTAGATTCTCCAGACGAATTATCTGACTGTTGCCATAGGGAGCATTGGCGGGAACTTGCGCCGTCAGGCGAATTAGATCAAGATCAGAGCCTGTGAGTGGTGTAGAACCGGAGATCGTGAGTTTCAACAAGCCGGGTGACGCGTCGTTCTGGGTAATCGTCCAATCACCTAGTGCCAGCGGGCCACTGCCGAGACTTGCACCGCTGATCGCGAGCAGCGCGGGGTCATAAACTACATCGACATCCACCGCAG
>P_dilatatus_p-Lab-Male-Hindgut|cohesin_39
GAGGACATCGGGATTGCCGGTGTCCGAAGATGTCTCGGCGATATAGAAATCGAAACTGACGGTGATCGTGCCGGACGCCTCGTCCAATTCGATCACCAGTTGGTCATTGCTGCTATCCACCGCAGCCCCGTCGTCGGGCGCCCGCACCACCGTCGCGGCGCCATCGTCGCCCGTGATGATCAAGTTCCCGAGATAGACGATTTCATGCGGCAAGAGATCGATGGTTTGGCCACTCGTAACCGTCTGGCCCTCGGCGATCTTGATCTGGGCCTGGACGATGTCGATGCCGGTCACTTCTTCGGTGACGGTATGTTCGACCTGAACGCGGGGGTTCACCTCGATGAAATAGAACTTCTGGCTGTCCATATC
>P_dilatatus_p-Lab-Male-non_digestive_tissues|cohesin_40
CTAGTTGACTTATTATAGTAAATGCTAAATTTCATCTAATATTTGATGGAATATATTTCAACCTTTAATTTTCTAACGCCTTATTCTAACATACTTAATCAAACTTAAAGTATTAACCTTTCCCTATCCTATCGCTACCGCGGTCGTTCCTTGTAACTTAACATTCTTACTGAAAAAAATCTTGGTTTACAGCGCCTGAAAGAATCAGAATAATTTCTCGCAACTGTTTGCATCTGTTGGAAATTTATTGTATACTCTATATATTTTAACATTAATTACACTATGGTACATTGAAATCGCCAAAACTAGAAACTTTTGTGACAGTTGGAAAAATGTAGGTTCAACGGTTTTTTGAACATGGCATTCTATTATTTATCAGAGCTCATTTAAAGATGTAGCGATTACGTGAGAATCACTTTAAGTTTATTTTATATTATATTAATTAATGTTGAAGAAGATTAAAATACGTAAATTATATGGCTTATAATTGTATTTAGGTCTTTTTGTGTGTTTTTACTATAATTAAGATTCTTATAGATTTAGTGAATTCCTAACTCTTACTTGCTTTGGGTCAACTTCCAGACAAGGCTAGACCAGGACTGATTTCTATTTACTATTAGCTGGTCTAGTTGTTAGGTCTGTTCTTCTTTGCCTGTTTGACTTACTATTTGACATATTGACTTGCTTTAGGGCCTTAAGTTTAGTTGTATGAGTTATGAACGACCTGATTCTTGAGAGTTCTTTTGAGTAGGAAAACTCAAGCACAACTTTGGGCTCCTTTGCGTTTAAATTTATTATACTTTTAAACTATTATTAATATTTAATGGAAACTTGTCATAAAAAAAGAGTCCCTCCAAGTTAAAGTCTTGGAAACAAGGTCCCTTAAATTACAGATATAACAAAGTCTTGTTCATGGTGAGTAATATCGCTTTTGCTTTGTTTTCATTTTACCTTGGAATTAACTTTTAGCTATATTAGGAATTTTACTGTATATTAGAACTGTCTTAGGTTTTTGATGTAATTTTTTGGAGGTAGCAGTCACTATACTGTTACATTTTGTACATTAGGAGATCCAGTAACGCTGAATTTCCAATAATATATGTTCGAATTCTGGCAAAGTATAGGACAACTTTGTAAGGCATGGATGTGGTTTTTATTTCTGACATATTTCTATCGGCTATCTTCTGAAACTTAATTTTCCTCATTTAACAAAGAATTACCGTGCATTTTAAGGAACTCGGATTCGTGTTTCAAAGTAACTTCCCATAATTTATAATTTGGATGTAAAAGAGATCCTCTAGAAATAACTTGTATTCAGTCAGGGGCTTTATTCATATCCATACTTGATGTCGGGTTTATCTGTGAGTATTTATTAATGAATTTGAATGCTACAAAGCAGGCTATATATTTTAGTGATTACTGGCTCACTTTTTCTCTTTTTCTTTTACCTCAAAAATTTTCATCAGCTGCATTGCATCTTCGTCGATAGCTTCCTCTTCCAAATAAGATGGTTCTGCGAAAGAAATTTTCATCATTTCATTTTCTACTTCCTCTTTTTCTTGAAACGACTCTCCGGGTTTTGATAGGTTGGACAACATTTTCTGCGTTAAGCAAACTTCCTCAGCTTCTACTTCAGGTGTTAGGCTGCTAGAGTCTTTTAAAATATCCAACAAGCACTCCTTATTGGATTATTTTGTGTTTTGGTTTTCCGTAAAAATTGCTGCTGAAAATTTTCTGAGAATATACCAGCGAAATCTTTAACTAAATTTCAGTGGGGAAGGATTGTCATTACTTCCACCCATTCCTCTAAAATATGTGAAGAGATTCTCAAGAACATCTTGGCTTAGTCTGGATGTTAATATATATTCCAAATCATATTTTCCTTTAGATAACCGTACAAGTACGAGAGTGATCTATTTGTAAGGAGAATTCCTTTTTGAAATGGAATTATTCTTAAATTATTCTTAATACCTATATGAGTTCCAGATTCCAGAATTGATTCCTAACTTACCATTTTTCGAGTTTATTTTGTTTTTTCTCCGGCAACCGAATTTTCATTGTTTTATTAAATTTTTCTTCTTTGGGGATCTAAAGTATTTTATATCAGTACTCTTTGTACTTTGGTTGCAGTTTTTACACGTAGCTATTTCACAATTTGGCATTGTAAATTGAATGGTACAACCACAAAAACCTAAGCAATAAAGATTGAGACGGGAGAATTATTGATAGTTTCACCAGAGATTAGTAAGAGAGGCGAGGAATATTTCAATCTGTTGCTGAATATACTAAGCGACAGAGAAGAAGATAGAAACGAGGAGGAGGTACCTGAGGGGTTGGGTGAGGAGGGAGAAGTGTGGCCAATTGTACCTGAGGAGGTGAAATAC
>P_pruinosus-Field-Female-Caeca|cohesin_41
CGCAAGGTAACTACGACGTTACTCAATACCAGCCAATCGATCAAAATGATGGTGATATCACCAACATCGAACTGAACGTATCAGGCACCGATGCCGATGGTGATACCGCCAATGGCACCATTCACATCAACATCGAAGATGGTGAAAACGCTGCCGATGTTGCCGATGACGTTACGGTAACCGAAGGCGATCTGGAAAATCCAGACGCAGGCAACGCATACCCAGTGCACGGCTCAAGCTCGGTAACCATTACTTCACCTGATGACAACTTAAATCCAAGTACTCTACGCTTAAGCGACGAAGGCAAAGCTCAGCTGGCCTCAGAAATGGGCGAAATTACCACCCATAACGGTCAACCGGTTGAATTTAGCATGACCACCGATGAAAACGGGGTGGTGACG
>P_pruinosus-Field-Female-Caeca|cohesin_42
TTTAAAGGTCTCTGAAACAACCTCACCACCAGATGTCATCAAATCCGAAGTGGTGATTGGACAAGGAGTCATTATGGAGATAATTTTAAAGGTCTCTGAAACAACCTCACCACCAGATGTCATCAAATCCGAAGTGGTGATTGGACAAGGAGTCATTATGGAGATAATTTTAAAGGTCTCTGAAACAACCTCACCACCAGATGTCATCAAA
>P_pruinosus-Field-Female-Caeca|cohesin_43
TGATTTCCGACATCTCGGACATTAACTGAGCTTTACCTTCATCGCTTAGACGCAGCGTGCTTGGGTTGATGTTGTCATCAGGCGACGCAATAGTGACAGAGCTTTCGCCGTGCACTGGGTAGCCGTTGCCTTCGGCAGGGTTTTCTAAATCCCCTTCAGTCACGGTCACTTCATCGGCCACATCCGCAGCGTTTTCGCCGTCAGTGATGTTAATGTGGATAGTACCATTGGCGGTATCGCCATCCGCATCTGTGCCCGAAACATTCAGTTCGATGTTAGTGATATCACCATCATTTTGGTCAATCGCTTGGTATTGAGTGACATCGTAGTTGCCGTCGGCATCAATGGTGACATCCAGTACTGGATTACCGTCAGCGTCCACTAGGCTTAAAGTATTGCCATCTACGCTGTAGCTAGTCGCTTCACCATTGCTGGTGATGCCATCTAGTGACGCTTGGTTAGCATCAAACACGATTTGATCGACTTGGTCACTACCGTTATCAA
>P_pruinosus-Field-Female-Caeca|cohesin_44
CAGCCAATCGATCAAAATGATGGTGATATCACCAACATCGAACTGAACGTATCAGGCACCGATGCCGATGGTGATACCGCCAATGGCACCATTCACATTAATATCGAAGATGGCGAAAACGCTGCCGATGTTGCCGATGACGTTACGGTAACCGAAGGCGATCTGGAAAACCCAGACGCAGGCAACGCATACCCAGTGCACGGCTCAAGTTCGATAACCATTGCTTCACCTGATGACAACTTAAATCCAAGTACTCTACGCTTAAGCGACGAAGGCAAAGCCCAGTTAGCCTCTGAAATGGGCGAGATCACGACTCATAATGGTCAGCCAGTAGAATTTAGCATGACTACTGATGAAAACGGAGTGGTGACCATTTCTGCTGTTGATGGCGAAGGCAATCCAGTTCTTGATATCACCATGACCCCAACGATGTCGGACAATGGAGATGTCACGGTCGTAACCGATGTGAATCAATACCAACCGCTCGATGAAATGAACGGTGAAGGTAACACTGATGGCCTTATTTCTAATAATGGCGATGTGATCTCGATTGACCTGCCGCTTGAAATTGATGATACCGATGGCGATACTTCAAACGTCGACATCACTGTCAACTTCGAAGATGGCCAAGATCCAAGCTTTGGTGATGACACCGGCGTGACCATCACAGAAAGCGATG
>P_pruinosus-Field-Female-Hindgut|cohesin_45
TACTGAAGGAGTTTCTTATTTATGGACTGGCGGAACTATTGTAAGTGGTGCCAATACTTTAACTCCGATTGTAAGTGCTGCTGGTACTTATACTTTAACTGTTACTTACGACGCTACAGGTTGTAAAGCTTCTGACATTGTAGAAGTAACGAAAGATATTGCAACTCCTGTTGCTGAGGCTGGTCAAAACGTACAAATTAACTGTAATACCAACAGTGGTAACGGAACTGTAACCTTAAACGGGGCTGGTTCAACTACTGAAGGAGTTTCTTATTTATGGACTGGCGGAACTATTGTAAGTGGTGCCAATACTTTAACTCCGATTGTAAGTGCTGCTGGTACTTATACTTTAACTGTTACTTACGACGCTACAGGTTGTAAA
>P_pruinosus-Field-Female-Hindgut|cohesin_46
GCAACGGTGAAGCCACGTCGGTTGTGGTAGACGGCAGCACACTGACTTTAGTTGATGTGAATGGCGATCCGGTAATGGATGTGACCATTGACGCGCAAGGTAACTACGACGTTACTCAATACCAGCCCATCGATCAAAATGATGGTGATATCACCAACATCGAACTGAACGTATCAGGCACCGATGCCGATGGTGATACCGCCAATGGCACCATTCACATTAATATCGAAGATGGCGAAAACGCTGCCGGTGTTGCCGATGACGTTACGGTAACCGAAGGCGATCTGGAAAATCCAGACGCAGGCAACGCATACCCAGTACACGGGTCAAGCTCGGTAACCATTGCTTCACCTGATGACAACTTAAATCCAAGTACTCTACGCTTAAGCGACGAAGGCAAAGCCCAGCTGGCCTCAGAAATGGGTGAAATTACCACCCATAACGGTCAACCGGTTGAATTTAGCATGACCACCGATGAAAACGGGGTGGTGACGGTTTCAGGTGTTGATGCCGAAGGCAATGCGGTTCTTGATATCACCATGACGCCGACCA
>P_pruinosus-Field-Female-Hindgut|cohesin_47
AAATCGTCAGCACTGCCACCGGTACGGTTATGCAGCATATGCTCTGTGCCTTCCGGCGAGCGTAGTTTAACGATCAGATCGCCGCGCCAGGTATGGGTAATATTTACGCCAACATCAGTACCAAACACCACGCCGGTTTGTGGCACATTAATCACACTTTCTATACCGGCAGCATTGTTGTCTGGAATAGCCACGGCAGTGTTATTGCTAAAAGAGTAATCCTGTAAGCCTTGCGGCAATATGCTCAGGCTGGCATTGACCGATTTCACCAGCTCACCGGTGGCGCTGTCAACGCCGGTAACAGTAAACTGATAGCTACCCCAATCAGTTTCTGCTGACGTTGCAACATTCAGCGTTACCGTATCACCCGGTTGTGCTGTGCTGGCAGACAAGCTGACGCCGTCCAAAGCGGGTTGCACATCAACACTTAGCGCAACTTCACCTGTCCAGTCGGCAATATTGCCAACATCCAGCGTATACTGTGCGGCATCACCAGCGGTAATCTCTTGAGCACGTGGGCTGATAGACAATTTAAATGATGGGGTAGGATCGGCTTCAACCATGGCACTGGACAGATTCAGCCGTTTGCCTGATACCGTTTTACCATCTAATGCAGGCAGGCTGTCGCCTGAATCCATCAGAATGGCCTTCATTTCAAGCGCTGTAATATCAGGATTAA
>P_pruinosus-Field-Female-Hindgut|cohesin_48
CCAATGGCAACTATGAAGTCACTCAATATCAGCCCATCGATCAAAATGATGGTGATATCACCAACATAGAATTGAACGTATCAGGCACCGATGCCGATGGTGATACCGCCAATGGCACCATTCACATTAATATCGAAGATGGCGAAAACGCTGCCGATGTTGCCGATGACGTTACGGTAACCGAAGGTGATCTGGAAAATCCAGACGCAGGCAACGCATACCCAGTGCACGGCTCAAGCTCGGTAACCATTGCTTCACCTGATGACAACTTAAATCCAAGTACTCTACGCTTAAGCGACGAAGGCAAAGCTCAGCTGGCCTCAGAAATGGGCGAAATTACCACCCATAACGGTCAACCGGTTGAATTTAGCATGACCAC
>P_pruinosus-Field-Female-Hindgut|cohesin_49
ACCGTAACGTCATCGGCAACATCAGCCGCGTTTTCGCCGTCGGTGATATCAATGTGGATCGTGCCGTTCGCGGTATCGCCATCAGCGTCAGTACCGGATACGTTCAGTTCGATGTTGGTGATATCACCATCATTTTGATCGATTGGCTGATATTGAGTGACTTCATAGTTGCCATTGGCGTCAATCGTCACCGCCATCACTGGGTTACCATCAGCGTCCACTAGGCTTAAGTTGCTACCCTCCACCACAACCGACGTGGCTTCACCGTTGCTGGTGATGCCATCAAGCGAGGGTTGGTTGGCGTCAAACACGATTTGGTCAACCTGATCACTGCCGT
>P_pruinosus-Field-Female-Hindgut|cohesin_50
CATCGGCAGCGTTTTCGCCATCTTCGATATTAATGTGAATGGTGCCATTGGCGGTATCACCATCGGCATCGGTGCCTGATACGTTCAATTCGATGTTGGTGATATCACCATCATTTTGATCGATGGGTTGATATTGAGTGACTTCATAGTTGCCATTGGCGTCAATCGTCACCGCCATCACTGGGTTACCATCGGCGTCCACTAGGCTTAAGTTGCTACCCTCCACCACAACCGACGTGGCTTCACCGTTGCTGG
>P_pruinosus-Field-Female-Hindgut|cohesin_51
CCTTCAACCATTGCATTTTGCTCGTTAAAGTTAGCGTCTGCAACGGATGCATTTTCCAGTGTTACAGCAGTATCGCCGTCTGGAGCACCTACGAGAACTTCAAAAGCAACCTCAAATAAAACTACATCACTTTTTTGTGCGAGTGACGGTGGAGTATCATCGTAACCAACAAAACGCAATGTACCTGCTGAAGGTGTGCTTGAAAACGCCCAACCTTTAATGCTATTCTTCGATTCAACATACGATAATACGGATGGATCATATTTTAGTGTTCCAGAGTAGCCATCAACACCGCTTTTGAGTAATTCCGTATGATTGACTTGAATCTCAACTGTAATCTGCTGACCCCGACTTACCTTCTGTGTCGAAGGTAAGACAGTCAACTTAGGACTATTAGCAGATAATGGCATGACCAAATGCATGGTTATCATGGTCACTACCATGAACAGAACGGCAA
>P_pruinosus-Field-Female-Hindgut|cohesin_52
ATATCAATCTTCCAACCAACAGAATACAGTCAAAATGTCAATAAAATTACTGAGTGAGGTCGTATCCATCAATTCAATGGAACAAGCTCACTATTGATTTGTGCACGTTCTTAACATTCACTAATTCTGGTTAAGATTGTGTAAATATCTAACGTTTTCCATCAGTGGTAAAGTTATAAAAACACACAGTTAGACTTGAGTTCCCTCCTAGATCTTCCAATTACAACCATAGAGCTCTAGACCCTAGAGACATAGAATCCAAGAGCCCAATTGATATTACAGCTCTAGACCCTAGAGACCTAGAATTGAAGAACACAGTCGATATTACAGCTCTAGACCCTAAAGACCTAGAATTCAAGAACACAGTCGATATTACAGCTCTAGATCCTAGAGACCTAGAATCCATGAACCCAATTGATATTACAGCTCTAGACCCTAGAGACCTAGAATTCAAGAACACAGTCGATATTACAGTTCTAGACCCTAGAGACCTAGAATCCAAGAACCCAATTGATATTACAGCTCTAGACTCTAGAGACCTAGAATTCAAGAACACAGTCGATATTACAGTTCTAGACCCTAGAGA
>P_pruinosus-Field-Female-Hindgut|cohesin_53
ATGTGAACACTGATTGGCAAGATTTATTTTATAGAACTGGTATTGTGACTAATCATGATATTGCAGTGACTGGAGGTACAGCAAATGGAAATTATAATGTTGGAGTAAATTATTACAAAGATCAGGCAGTTATTCCGGGATCAGAATACGATCGTTATTCTTTCCGTGGAGCTATAGATCAAGAAATAGGAATATTAAAAATAGGATTTTCTAGTAATAATAATTATAGTATAACCAATGGTGCTGGATTAGGAATGTATGGAGTATTGAGTATGTCACCAATTGCTAATCCTTATAATGAAGATGGTTCTTTGAAAAGAACTGTACGTATGCCTCAAGATGAAAACTGGGTTTATACG
>P_pruinosus-Field-Female-Hindgut|cohesin_54
ATATCATATCATCCAGATAGAAATGCCGCTGTTCCGGGTTGAGTGTTTGCCAGGTAATTTCCGGTTTCGACTCCTCAAACATATTCAGCCCCCGTGTCAGTTTACGCTTGCCGGTCAGGTAGTTAACGCTGGTCTCATATTGTTCGCCTGAACTACGCGAAAAACTGCTGATGTCCAAGCCTATCAGCCGGAACCGCTCGTTGTCATACCTGAACTTAAACTGGTAATTAGAGACACTGTAGCTGCCACAACTTAACCAATAGGTCAGATTTACCGCCAGTAAACCACGGCTGATATCAACCCCGCCACCTTC
>P_pruinosus-Field-Female-non_digestive_tissues|cohesin_55
AGATTTATAGAAAAGATGAGAGTGTGTTCAACGTTAACTTTCATATTTTAAAAGTTCAAGTGTGGAAAGTTTCGTGAAACTTATGACACAGTCAGTACAACAAGATTTATAGAAAAGATGAGAGTGTGTTCAACGTTAACTTTCAAATTTTAAAAGTTCAAGTGTCTAAAGTTTCGTGAAACTTATGACACAGTCAGTACAACGAGATTTATAGAAAAGATGAGAGTGTGTTCAACGTTAACTTTCATATTTTAAAAGTTCAAGTGTG
>P_pruinosus-Lab-Female-Hindgut|cohesin_56
CTACCCCTACTTTTCACAAATCTTCTGTCAAACGCCATAACATTTACCTCATTCCTGCTTCCTCTTACTAAACTGCTTGAAACTATTGTTTTCGAACAGCCACTATCAATGATACCTTTCGCCTTTTTTTCATTAATTTTTACATCAATATAAATCAGTTGGTCGTCTGATCTTCGGGGGCTATTTCCGACGCAAAAGCACCCAATTCTGAGTTTCCCGGCCTGATTTCTTCCAAATCTACTGACGGGCCCCAGTCTCACACACGAAAAACATTTTATATTTCTTCTACAATCTTTTCAAATGAGTTCCTCCGCATAGAAAACAACGACGAGTCTCCACTTCAACTCACGGGCAAAGACATGCAAAATTGCTAGCTTCCTCAATGCCTAACATTCTCTCTGTTGCGACGGAGTAATTTTCCCTAGTACTTAAAAGCTTTTGCTCTACTTACTCTTAAATCCAAATCACACTCTTCAACCCACTCCATTATACTCAGCTTGCTAATCTGCTCTGGGAAACCCGAAACAAATACCCTTTTCAAGAGGACTTCCACGCAGGATCCGGCTGCTCTCGCAGTTCTTCTAATACTAGACAGAAAAGCTTCTGGGGACTCCTTTCCAACTCATGGCGCACA
>P_pruinosus-Lab-Male-Hindgut|cohesin_57
CCAGCAACGGTGAAGCCACGTCGGTTGTGGTGGAGGGTAGCAACTTAAGCCTAGTGGACGCCGATGGTAACCCAGTGATGGCGGTGACGATTGACGCCAATGGCAACTATGAAGTCACTCAATATCAGCCCATCGATCAAAATGATGGTGATATCACCAACATCGAATTGAACGTATCAGGCACCGATGCCGATGGTGATACCGCCAATGGCACCATTCACATCAATATCGAAGATGGCGAAAACGCTGCCGATGTTGCCGATGACGTTACGGTAACCGAAGGCGATCTGGAAAACCCAGACGCAGGCAACGCGTACCCAGTACACGGGTCAAGCTCGGTAACCATTGACTCGCCAAGCGATAACCTAGATCCAAGCACGTTGCGTTTAAGCGACGAAGGCAAATCTCAATTAAGCTCTGAGTTATCCGAAATTACCACCCATAACGGTCAACCGGTTGAATTTAGCATGACCACCGATGAAAACGGGGTGGTGACGATTTCAGGTGTTGATGCCGAAGGTAATGCGGTTCTTGATATCACCATGACGCCGACCATGTCGGATAATGGCGATGTGACGGTGACCACTGAGGTTAACCAGTACCAACCGCTCGATGAAATGAACGGTGAAGGTAACATTGATGGGCTCATCACCAACAATGGTGATGTAATTTCCATCGACCTGCCGCTTGAAATTGATGATACCGATGGCGATA
>P_pruinosus-Lab-Male-Hindgut|cohesin_58
CCCAGTGATGGCGGTGACGATTGACGCCAATGGCAACTATGAAGTCACTCAATATCAGCCCATCGATCAAAATGATGGTGATATCACCAACATCGAATTGAACGTATCAGGCACCGATGCCGATGGCGATACCGCGAACGGTACCATCCATATCAACATCGAAGATGGCGAGAACGCTGCCGATGTTTCCGATGAAGTGACGATCCACGAAGGTGATCTGGAAAACCCAGACGCTGGCAATGGATACCCAGTACACGGCTCAAGCTCCGTGACCATTGACTCGCCAAGCGATAACTTGAACCCAAGTACGTTACGTTTAAGCGACGAGGGTAAAACCCAATTAAGCTCTGAGCTCTCTGAAGTGACCACCCACAACGGTCAACCGGTTGAATTCTCGATGACCACCGATGAAAACGGTGTGGTGACGATTTCAGGTGTCGACTCAGAAGGCAACCCTGTACTTAACATCACCATGACGCCGACCATGTCGGACAATGGCGATGTGACGGTGACCACCGACGTTAACCAATACCAACCGCTGGACGAATTAAATGGGTCTGGCGAAACCGACGGACTTATCACCAACAATGGTGATGTAATCTCGATTGACCTGCCGCTTGAAATTGATGATACCGATGGCGATACCTCGAACGTCGACATCACTGTCAACTTCGAAGATGGTCAAGATC
>P_pruinosus-Lab-Male-Hindgut|cohesin_59
CATCGCTTTCAGTGATGGTCACGCCGGTGTCATCACCAAAGCTTGGATCTTGGCCATCTTCGAAGTTGACAGTGATGTCGACGTTCGAGGTATCGCCATCGGTATCATCAATTTCAAGCGGCAGGTCAATGGAAATTACATCACCATTGTTGGTGATGAGTCCATCAATGTTGCCTTCTCCGTTCATTTCATCGAGCGGTTGGTACTGGTTAACCTCCGTGGTCACCGTCACATCGCCATTATCCGACAGGGTCGGCGTCATGGTGATATCAAGAACCGCATTGCCTTCGGCATCAACACCTGAAATCGTCACCACCCCGTTTTCATCGGTGGTCATGCTAAATTCAACCGGTTGACCGTTATGGGTGGTAATTTCGCCCATTTCTGAGGCCAGCTGGGCTTTGCCTTCATCGCTTAAGCGTAGAGTACTTGGATTTAAGTTGTCATCAGGTGAAGCAATGGTTACCGAGCTTGAGCCGTGCACTGGGTACGCGTTACCTGCGTCTGGGTTTTCCAGATCGCCTTCGGTTACCGTAACGTCATCGGCAACATCGGCAGCGTTTTCGCCATCTTCGATGTTGATGTGAATGGTGCCATTGGCGGTATCACCATCGGCATCGGTGCCTGATACGTTCAATTCGATGTTGGTGATATCACCATCATTTTGATCGATGGGTTGATATTGAGTGACTTCATAGTTGCCATTGGCGTCAATCGTCACCGCCATCACTGGGTTACCATCGGCGTCCACTAGGCTTAAGTTGCTACCCTCCACCACAACCGACGTGGCTTCACCGTTGCTGG
>P_pruinosus-Field-Male-Caeca|cohesin_60
GCCACTATCAATGATACCTTTCGCCTTTTTTTCATTAATTTTTACATCAATATAAATCAGTTGGTCGTCTGATCTTCGGGGGCTATTTCCGACGCAAAAGCACCCAATTCTGAGTTTCCCGGCCTGATTTCTTCCAAATCTACTGACGGGCCCCAGTCTCACACACGAAAAACATTTTATATTTCTTCTACAATCTTTTCAAATGAGTTCCTCCGCATAGAAAACAACGACGAGTCTCCACTTCAACTCACGGGCAAAGACATGCAAAATTGCTAGCTTCCTCAATGCCTAACATTCTCTCTGTTGCGACGGAGTAATTTTCCCTAGTACTTAAAAGCTTTTGCTCTACTTACTCTTAAATCCAAATCACACTCTTCAACCCACTCCATTATACTCAGCTTGCTAATCTGCTCTGGGAAACCCGAAACAAATACCCTTTTCAAGAGGACTTCCACGCAGGATCCGGCTGCTCTCGCAGTTCTTCTAATACTAGAC
>P_pruinosus-Field-Male-Hindgut|cohesin_61
GAGTTGGAAAGGAGTCCCCAGAAGCTTTTCTGTCTAGTATTAGAAGAACTGCGAGAGCAGCCGGATCCTGCGTGGAAGTCCTCTTGAAAAGGGTATTTGTTTCGGGTTTCCCAGAGCAGATTAGCAAGCTGAGTATAATGGAGTGGGTTGAAGAGTGTGATTTGGATTTAAGAGTAAGTAGAGCAAAAGCTTTTAAGTACTAGGGAAAATTACTCCGTCGCAACAGAGAGAATGTTAGGCATTGAGGAAGCTAGCAATTTTGCATGTCTTTGCCCGTGAGTTGAAGTGGAGACTCGTCGTTGTTTTCTATGCGGAGGAACTCATTTGAAAAGATTGTAGAAGAAATATAAAATGTTTTTCGTGTGTGAGACTGGGGCCCGTCAGTAGATTTGGAAGAAATCAGGCCGGGAAACTCAGAATTGGGTGCTTTTGCGTCGGAAATAGCCCCCGAAGATCAGACGACCAACTGATTTATATTGATGTAAAAATTAATGAAAAAAAGGCGAAAGGTATCATTGATAGTGGCTGTTCGAAAACAATAGTTTCAAGCAGTTTAGTAAGAGGAAGCAGGAATGAGGTAAATGTTA
>P_pruinosus-Field-Male-Hindgut|cohesin_62
AAGATCCAAGCTTTGGTGATGACACCGGCGTGACCATCACTGAAAGCGATGACACCCAAACCGTGAGCGGCTCAATTGAGTTTGATAACGGTAGTGATCAGGTTGACCAAATCGTGTTTGATGCCAACCAACCCTCGCTTGATGGCATCACCAGCAACGGTGAAGCCACGTCGGTTGTGGTGGAGGGTAGCAACTTAAGCCTAGTGGACGCCGATGGTAACCCAGTGATGGCGGTGACCATTGACGCCAATGGCAACTATGAAGTCACTCAATATCAGCCCATCGATCAAAATGATGGTGATATCACCAACATCGAATTGAACGTATCAGGCACCGATGCCGATGGTGATACCGCCAATGGCACCATTCACATTAATATCGAAGATGGCGAAAACGCTGCCGATGTTGCCGATGACGTTACGGTAACCGAAGGCGATCTGGAAAACCCAGACGCAGGCAACGCATACCCAGTGCACGGCTCAAGCTCGGTAACCATTGACTCGCCAAGCGATAACCTAGATCCAAGCACGTTGCGCTTAAGCGACGAAGGCAAAGCCCAGCTGGCCTCAGAAATGGGTGAAATTACCACCCATAACGGTCAACCGGTTGAATTTAGCATGACCACCGATGAAAACGGGGTGGTGACGATTTCAGGTGTTGATGCCGAAGGCAATGCGGTTCTTGATATCACCATGACGCCGACCA
>P_pruinosus-Field-Male-non_digestive_tissues|cohesin_63
ATTTTATCCATTCCTGAAGATTGTGAACATGCTCTTACAGACAAGATTATCTTTGACACTACTTTATCCATTTCTGAAGATTGTGAACATGCCCTTACAGACAAGATTATCTTTGAAACTACTTTATCAATTTCTGAAAATTGTGAACATGCCCTTACAGACAAGATTATCTCTGAAACTGTTTTATCCATTCCTGAAGATTGTGAACATACTCTCACAGGCAAGATTTTCTTTGAAACTACTTTATCCATTTCTGAAGGTTATGAACATATCATTACAGACAAGATTATCTTTGAAATGATCTTGTCCTAACACGAATATAGGTGGATTAGTCCGTTGGACAACAA
>P_pruinosus-Field-Male-non_digestive_tissues|cohesin_64
AAGTAATATTTAAAAAAAAGAACATTTTTAAAAAATTTCATTAAAAAACCTAAACTGAAACCTAAAACCTTCCTTCTAGCATCCTTTCAATGTGAATAATAAGACATATAATCGAATCAGTTCAGTGAGACTTGCGACAAGTATTTTGTTATGCTTTCAGTGATATAAATGTCACTCACGGTTAAACACTTTATGTGTATCTTATGACACTTACACATACAGTGGCTTGATTTTTAAATAAAGCTATAGCCTTTGTCACTTGGGACAAGTATTTTGTCATGCTTTCAGTGATATAAATGTCACTCACGGTTAAACACATTTTGTGTATCTTATGACACTTGCACATACAGTGGCTTGATTTTTAAATAAAGCTATAGCATTTGTCACTTGCGACAAGCATTTTGACATGCTTTCAGTGATATAAATGTCACTCGCGATTTAACACTTTCTGTGTATCTTATGACACTTACACATACAGTGACAGGAATTTTAAATTATGACTCTTGTCTCAAACAACTTTCAGCATAACCTAAGGCGTCCGTATTAACTCTCATTAAGGACTGCCTATGACACTCACCTTAACGAATTTTTTATGTTACTTATGACAAGAACATTTCAAGGTATCAACGTAAACTATGCCACGTAACCTTGCCATTTGTTTTGGGGTTCTTCTCACACGCATCTTGAAATACGATTGGTGTACCGTATAATTCAAACCTTTTCAAATTTAGGTGTGATCTGTGACTCGCACCTTGTCATACTTGCAGCATAGTATAGACAACTATGCCTTCAGTGTTACAGTGTACAGTGTTACTTAGTGTTACCTATGCTTACAGTGTTACTTACAATATACACTATTCACGTGACACAAAGTGAGGCATAGAGCCTGGGTTAAATCCTTTTTCAGGATTCTAGGTAACAATTAAATAGAGAAGTTTGAACTATTAAAATTAGTATTGAACTTTTAAGATTAGTATTGAACACTATAAATCTTGTTGAACTGACTGTGTCATAAGTTTCACGAAACTTTCCACACTTGAACTTTTAAAATTTGAAAGTTAATGTTGAACACACTCATCTTTTCTATAAATCTTGTTGTACTGACTGTGTCATAAGTTTCACGAAACTTTACACACTTGAACTTTTAAAATATGAAAGTTAACGTTGAACACACTCTCATCTTTTCTATAAATCTCGTTGTACTGACTGTGTCATAAGTTTCACGAAACTTTAGACACTTGAACTTTTAAAATTTGAAAGTTAACGTTGAACACACTCTCATCTTTTCTATAAATCTTGTTGTACTGACTGTGTACATGAAACTTTCCACATTTTTCGATTTCATAGTATTGTTTTCAATTGTTTATTAATAGTTTCTCTAAAGTTATTTTTAGGTGAATTAAAACACATTGGTTAAAAAATCTATAATAAAAAATTAAATTTATTATAATCTTTATAATCAGAGTTTTAGTAAACTGGTAATTGAGCTGCCACTCGTGCAGGACCACCAAAACCTCCTCGAATCTTCATGGGCATTGTCATTATTTTTGCCCCTATAGGTGGAACCCTCTGCAAAAATAAATCAAAAATGAGTTAATAAGTAAGTAATTGAATAAATAAATAAATAAGTAAATAGG

>A_vulgare-Field-Female-Hindgut|dockerin_1
CGCACATTCAAGTTTTGACACTGACGCCGGCTGGGAAGTTGAAAAGCATGAACGAAAACTGGCTGATGTGAGTGGGGATGTGAACGGCGACGGCCGTGCCGATATTATTGGTTTCGGAACTTCGACTGTTTATACAGCATTTGGCAGAAGCGACGGGACATTCTCAGCAGCAATATCAGGCAGCGATCAGCTCACATCAACAAATGGCGGTTGGAACGCAACCAATCATGAACGTGACGTCGCTGATGTAAACGGTGATGGATTTGCTGATCTGGTCGGTTTCGGAAGCCATAACACTTACGTGGCGCTTGGTGGTGTCGCAGATATGCTGTCAGGCGGTCATGGGAATGATAC
>A_vulgare-Field-Female-Hindgut|dockerin_2
ACAAAATCGAGATAATCAACACAAAAATAATCAACACGATCGAGATAATCAACACAAAATCGTAAGTTTATTAAATATTCTATAATCAACACAAAATCGAGATAATCAACACAAAAATAATCAACACGATCGAGATAATCAACACAAAATCGTAAGTTTATTAAATATTCTATAATCAACACAAAATCGAGATAATCAACACAAAAATAATCAACAC
>A_vulgare-Field-Female-Hindgut|dockerin_3
ATATATATGTGTGTGTGATGGCATACGCATTCACATCCCCATTAAAATTAACATCCGCATCCGCATCTGCATCCCCATCAAAATTAACATCCGCATCCGCACTTTTCGAAAATTCAACATGCGCACTTTCGAAAATTCAACATCCACATCCGCACTTTCGAAAATATGACATCCGCATCCACATTCGAACTTCTCCAAAATTCGACATCCGCATCCGCAAATTAAAAATATGACATCCGATCCATCACACACACACACACACACACACACACACACATACACACACACACACACACAAACACATATTTGACTAGTTTATTGACTAACTGACCAATTTTGATATATAAAAAGAATTTCCATCACACACACACACACACACACACACACACACTGCAGATTTAATTCTCAATCGTTTATTTTATTATTTAAATGAAATAAAATAAAAAGTTTGTATTTTTTAAGAAGACACTCTATTCAAATAATAGCATGAGAGAAATG
>A_vulgare-Field-Female-Hindgut|dockerin_4
ATATCCGTATTATAAAACATGTTTCCAATTTAAAATTTAAAGTACATAGAAAACCTATAAATTCAAACCAACAAATTTCATTCGCGGATATCCGTATTATAAAACATGTTTCCAATTTAAAATTTAAAGTACATAGAAAACCTATAAATTCAAACCAACAAATTTCATTCATGGATATCCGTATTATAAAACATGTTTCCAATTTAAAATTTAAAGTTCATAGAAAACCTATAAATTCAAACCAACAAATTTCATTCATGGATATCCGTATCATAAAACATATTTCCAATTATATATATATAATATATTATATATCTATAAATATATTATAAATATATAATATATTATTTTTCTCTAAATTGCAAACAATTGCTGCATGCCTTCATATTGCATCCCTGATACATTAACCATAATATTGGTTTTAATACCATTTTAAGGAACCTTGTGTTTCTTTTCTCTTAACAAGGATAATTACTCTCATCAATTTATAACTAATGTTCCATAGAACCAAAATATATTATTCTCAGTCTACCTCCCATATAATTATTGATATGAACTCTACAGTACATTCGTCGCACCATGTTAAGAGCAGTCATTGAAAATCAGATATTCTTTAAAACAGTTATGCAATTTTAATTTAGTTTTTATTTCTTCTGAAACTTTACCTCTCATCCTGCTTCACAATCATTCATCTGATCTCCAAGAATTAGAAAGGAATGTACAAATCCCTTGTAAAATGTGTGAAAATTCTAGTTTTGGAGAGACTCAAATCATTAATATTTAGAATAGATCAGTATAAACGAAACATTCGTTGACCCAAGTCTGGCAACAGAATATTTAAAAACGGGCGGTAAGAAAAGGAGGGAAACCCCAATAGCATGCTAGTGGGACTACTTTAAACTAATAATTTCCATCGTTTGATAGAATCTTAATAAATTATTACTGAGGAAAATTTTAACATATCAGATGGATTTTTAGCTTATACTTCTAAAAAAAAATGTATTATACAGTCCACCCTTCGAAAATTGGAAAATAATTCTAGGTCTTGCAGGGTCCCTAAGTCCACTATTATAAAAGAAATTTAATTCTTAAATATATTACTTTTTACTCCATTTATTTTAATTAAAAACAATTTATTCTCCTGGCACTCTTGTCATTAAAGCTCAGAAGAAAATATGCAGATATATATCGTAACATACGCCC
>A_vulgare-Lab-Female-Hindgut|dockerin_5
GCCGCGTTAACTGCTGCAATAGTCACAGGTCCAATAATGCCATCATCATCTGTGGGAAAGCCCATCCGGCTGGCCAAGCGCTGGATAAGCTTTACACTGTTTCTTCCGGAGTTCACATACATGTCGAAAATGGTTGCATGCAGGATTTGAGGAAGTTGTGCGATTCCAGGTGCTTCGAAGTAGTGTCTGACAAATATTTTTGTGGCTTGAGCTTTACTCAGTGCTTTGACGTCCATAGCATCAACCTTGCCATCATGAGTCAGATCCATGCCCAGTCGACGCATTGTGCCGATTGTAATAC
>A_vulgare-Lab-Female-inf-Hindgut|dockerin_6
GATGGATACCCTACTTAAGGACAATCAAACACTGAGTTCTTTAGATAGCCCGGAGCAACAAGTCAGAGCGTTTCTTCCCGTCGCGCATGATATGGCAGAGCTCCGTCAATATCTGTCTGCGGAGTATGACTGGCAGCAGCATGCTGGGAAATTGCGGGAAATTAAGATGGAATATTGTGATGCATTTAATGACGGCATGGCAGGACAACGTGCAGCACAGGTAATAATCAATACCATCACCCAGTAACCAAACTGATGACCCGGAGTTCTGGCCTTCACCATTTATCCGGGTTATCACCGCATCTTGTTCAGATAGTCTTGATGACCTCAATCACCGAAGTCGTCGAGACAGACGGCGTACGTTCAAGATAGACAACATTCGCCAACGAAGAAAGGCTATCAAAGCGGCCTTTCCAGTCATCCCCCATGACCAAAACATCCGCTGAATATCTCTTAATATATTCTGCTTTTTGCTCCAGTGATTCTTCAAGAAAAACATCATCCACGTAGC
>A_vulgare-Lab-Female-inf-Hindgut|dockerin_7
CTTTTATCATATTTATATCTCATTCTGTCATTCTTTTTATTCCAATTTATATCTCATTCAGTCATTCTTTTATTTAAATTTAATTCTCATTTCGTCATTCTTTTATCACATTTACATCTCATTCTGTCATTCTTTTATCACATTTACATCTCATTCTGTCATTCCTTTATCGCATTTACATCTCATTCAGTCCTTCTTTAATTTAAATTTAATTCTCATTTCGTCATTCTTTTATCATATTCTGTCATTCTTTTATTCACATTTACATCTCATTCCATCATTCCTTTATCGCATTTACATCTCATTCTGTCATTCTTTTATTCCAATTTAATTCTCATTTCGTCATTCTTTAATCACATCTCATTCATTTATCACATTTACATCTCATTCTGTCATTCTTTTATCACATTTACATCTAATTTTGTCATTCTTTTATTCCCATTTATATCTCATTCCATCATTCTTTTATTCCCATTTATATGTGATTCTGTCATACGTTCTTTGACTCACTGAGAAATGTGAGACTCTTCCTTTGCACGAGACACGTCAAAATTTAATGACAAGTCCTTTTCGTGTTTGTATTTAATTAATCTGGGAGAGTAGAAGGCAAAGAGCAGTTTGAGCAACACAAAAGAAACTTTAAGATGAATTTTCATTTTTCATCATTCACTCATTTCAATGCTCTATTATAATATAAACAAAGGTAACTCTTGTTCCTACAGAAGTAGGGGGAGAGACAGGAGAAGGAAGAGAGAGAGAGAGATAAAGAGAGAGGTAGAGATGAAAAGACAGAAAAGGAGAAGAAGTAGGAGAGAGGGAGAGAAGCAGAGAAGAAGAGAGAAAGGTTGAAAGAGAACTAAGAGAGAGAGAGGTAGGATGTAAAGTAGGGAGAGAGAGAAAGAGAGAGAGAGAAAGAGAGAGAGAAAGAGGGAGAGAAAGAGGGAGAGAAAGAGGGAGAAAAAGAGGGAGAAAAAGAGGGAGAGAGAGAGAGAGAGAGAAAGAGAGAGAAAGAGAGCGAGAGCTCACTTTGTTAGAAAACTCTTCCTAATTTAAGTTTGTTTGTTTGTTTGTTTAACATGCGTGTGCCCGATCCTATTATTATTGTTCGACATGACAGGCAAGTGCAAATTGCAAAGGAACGAAATTGAATATGTCAGAAAAGGCGAACAGAGAGTTTGATATTCGATTCCATGAAGCAGGTTCGAGAGCCAATAATTCATTCCAAGACTCAACGATTTATGCCAATAAATATTAAGTGTACGGAACTATTTATATAATTGGTTTCATATTCTTAAAGAGGATACTTTATTTGGCCTCTGTTTTTTGCGTTTGTTTAGAGAGAGAGAGAGAGAGAGAGAGAGAGAGAGAGAGAGAGAGAGAGAGAGAGATAAGAGATAGATAGAGAGAGAGGAAAAAAAGAGAAAGAGAAAAGAGAGAGAGAGAGAGAGAGAAAGAGAGAGAGAGAGAGAAAGAGAGAGAAAGAGAGAGAGTGAGAGAGAGTGAGAGAGAAAAGAGACAGAGATCGAGAGAGAGAGAGAGAAAGAAATTAGAGGTAGTTTGATAATTTTTAAGTATTTTTAAACAGAATTGTTTTATTTTAATTACCTTTTGCATTAATACAGGTTCTTGGAAAATAAAAATATAACTTCGTATTTCCTAACGAGATAAAAATATCAGTTACCGAATTTAAATTTGCACAAGTTAAAATAATGTATTTATTAGATTAGTAAATACGCATTTTTTTCATTGAGTTTTAAATTTGATGATTCTTATGAAAACAAATATTTTAGCTATCATTAAATATTTTATTTTGTAATAATAAATTAGTAAAAAACGGCAACTTTGACACACACACAAACACACACACACACACATATATATATATATATATATATATATATATA
>A_vulgare-Lab-Male-Hindgut|dockerin_8
AAATTGTAGTAAGAGCAAATGATACAATGCAGTTTAGGCATTTAAAATAATAGATCGAAGTCCCAAAAGTGTTTCAGATAAAAGTCTTATATTTAAAGCTATGCTATCTCTTCTAATTTTTGTATTAGAAATTCTGTATTATCGTTATCACAATTGTTAAAAGGAAGTATCGATACTGCTAACTGGACAGAACATATTATTTATTTAACAAGAAACTCTAATTAATAACTATTTTCAAATAGCTTCATTTAGAGTTGGATCTTCGTTAACATCTTCGTTAGGAGTTAGTTCCATTGGATTTAAGGTTGGCATAGCCTTTTCAGTTGTTGGAGACATGCTCGAATCTATTTCGCTTGCAGGTTGTAGAGCGTCGATCACATCCAATTGATCCATAGGTTCTACTTGGGTGTCGTTGTTGACTGTTGACGAACCACCATCATCAGTGTCAGTTATGTTTAAAACAAGAGACAAGTCAGTTGCAGATGGAAGAATCTCTTCTGTCGTTTGTTCAGACTCGGAGATGGTTTTCGAAGCATCAGCCATAAATCCTGCCATCTGAATTGACTCCTGGGAAAAAGATTTAAATATTAGTGAAATTGGTATATATGTATATATGTATATATATAAATATATATTTATATTGATGTTTATCTTATTCGTGGAGAAAATAGATTTAAGAATTACACAGTCAAGATGAAGGCATTGTTTATTTTGATGGGTCTATTGATGTATCAACATTTACATAGTCATATTCATTGAAGTGATGAGTACCCCTTAAATATATGCAAACTCATATTCATTAAGGACAATTATGTCTTAAAAACAAATGCATAATAGTATTCATAAGAGTACACTACAGGTTAGGCAATTATTCATACTCATCTTCATTATATATAGAACATAGTATACTTTAAAAACCTGAATATTCATTAAATTCAGTAACTAGCATGCGAGAATCATCATCATTATTATTATTATTATTATTATTATTATTATTATTATTATTATT
>A_vulgare-Lab-Male-Hindgut|dockerin_9
TATATATATATATATATATTATATTAGTGATATCATACGCATTCGCATATTCATCAAAATTAACATCCGCATCCGCATCCGCATCCTCATCAAAATTAACATCCGCATCCACATCCGCATCCGCACTTTCGAAAATTCAACATCCGCATCCGCATCCGAATCCGAACTTTCGAAAATTCAACATCCGCATCCGCATCCGCATCCGCACTTCTCCAAAATTCGACATCCGCATCCGTATCCGCATCCGAAAATTGGAAAATATGACATCCGATCCATCACTAATATATATAAAAGAAAAGTGCTTATCAAATCTTAGTTTTATGTTGCACAATATAAATATATATACTTTTTTTACTATGTATATAATTTGCAAAGAAATAAAAGTATAATTCGTTACATTGCGAGAGAAGAGCTGCAACTTTAAATCAAAGTCAGAAGGGAGGAGGAGGAGATGAACCACACTTGCGACAGATACATTTCTCCCCCGACCTCCTTCTTGCTTTCCCTCAAAATAACGCCACTTTTATGAAACGAATTTTTTTTTTCTTCTATTCTATGGGGGAAAATAGATTTGAGAGTGGGATAGTTCCCTCATTACCCTTACCCACCCCTCTTTCAAGGCAATACGGGCATGAGGCTTGGTAAATTTGGGATAAAGATCATTAGTTTTGGTTATATGGTTCAACTTGATCAAATATAATATTCTGTGCTGTGGTGACATTTAATATATATA
>A_vulgare-Field-Male-Hindgut|dockerin_10
AGCCGGCCGTCGGTATCGACCCCTTCGACTTCGACGGCAGTGGCGTCGTGGACATCGCCGACTTCAACGCCCTGCGGGCGAGGTTCAACCAGCCGGCCGTCGGTATCGACCCCTTCGACTTCGACGGCAGTGGCGTCGTGGACATCGCCGACTTCAACGCCCTGCGGGCGAGGTTCAACCAGCCGGCCGTCGGTATCGACCCCTTCGACTTCGACGG
>A_vulgare-Field-Male-Hindgut|dockerin_11
AAAGAGGCCTCGGTGCTGCTGGGCCTGGGCGACGGCACCTTCGGCCCCGCGGCCTCCTTCGCCTTCGGGAGCAGCCCCGTCTCCGTGGTAACTGCGGACGTCAACGGCGATGGCCGACTCGACCTCGTCATCGCCAATTCGAGCTCCAAAGACGTGTCGGTGCTGCTGGGCTTGGGCGACGGCACCTTCAGCCCCGAGGCCCGCTTCGCGCTCGGGAGCAGCCCCGAATCCGTGGCAGCGGCGGACGTCAACGGCGATGGCCGCCCCGACCTCGTCGGGCTGGGAGGGGGCGTTTGCGCCTGGTACCAGAACCCTTCGTGGACGAAGCGGGTCGTGACGTCGCCGGACCAGACGCCGGGCATCATCAGCAC
>A_vulgare-Field-Male-Hindgut|dockerin_12
ATCTCGTGCTGGCCGGGCCGTCGGCCGGCCCGGCCAGCACGAGATACTCCTGCTGATTGACCTTGCCGTCGTTGTTCTTGTCGAGCTTGTCGGCCTCGCGCAGCTGCATGTCGATGAAGTCGTTGATCGCCGCCATGCCCTGGCGACGCCGCTGGTCCATCTCCTGGCGGGCCTGGGCCTCGCGGGCCATCGAGCGCTGCACGATCAGGCGGACCTCGGGCTCGGTCACCTTGTTGTCGCGGTCCGTGTCGTACTGGTTGAATTCGGAGTGGACCAGCGCCTCGGCCTCGGCGCGCTCGATGAAGCCGCTGCTGTTGGTGTCGAGGTTCTGGAAAGCGGCCCGGA
>A_vulgare-Field-Male-Hindgut|dockerin_13
CGCGGCGGAGCTGATCCAGTGGGGCAAGCAGGACATTGTGTTCGCCGGCGGGCATGAGGATCTCGACTGGACGATGTCGAACCTGTTCGACGCGATGGGCGCTATGTCGTCCAAATTCAACGACCGTGCGCCGACTGCCTCACGCGCCTACGACGTCAACCGCGACGGCTTCGTGATTGCCGGGGGCGCCGGTGTGCTTGTCCTCGAAGAACTGGAGCACGCTAAGGCGCGCGGCGCAAAGATCTACGCCGAAATCGTCGGCTACGGCGCGACTTCGGACGGTTACGACATGGTCGCCCCGTCCGGTGAGGGTGCGGTGCGCTGCATGCGCCAGGCA
>A_vulgare-Field-Male-Hindgut|dockerin_14
CCCCAGAACTGCTCGATGTCGCGCTGGACGGCGCAGAGCAGACGGCACCGTTCGCGCGAGCTGCGGCGTTGATGCGCTGAATCCAGAGGCGACGGAATTCGCCCTTCTTCGCGCGACGATCGCGGTAGGCGTAGACGAGGGAGTGGGTGACCTGCTCCTTCGCCTTGCGGTAGAGGCGCGACCGCTGACCGCGGTAGCCCTCCGCGCGCTCGAGGATGACCCGACGCTTCTTGTGGGCGTTGACTGCCCGCTTGACACGTGCCATTGCTGTTCTCCTACGTTCCTACGCTCAGCGACCGAGCAGCTTCTTGATGACCTTGGCGTCGGGGGCCGACACGACCTTGTCCTGGTTCAGACGGGCCTTGCGCTTCGAGGACTTGACCTCGAGGTTGTGGCGCATACCGGCC
>A_vulgare-Field-Male-Hindgut|dockerin_15
GAGGGGGATGTCCGAGCGGCCGAGGCGTCCCGCGACCTGCAACCGCGTCGGCAACACGAAGTAGCCCGCCTGCACGTAGCCACCCCAGTAGTTGCGCACGACGCCGGCGACGCCGGGATCCTCGACGCGCCCAAACGCCTCGGCCTGCAGCGAGGCCCCGCGCCACAGCGCGCGCAGCTCGAACCCACCCTGCCAGATGGCGACGTTGTCGACGCGCCCGTCGCCGTTCACGTCGCCGGCGTAGACATCTTGCCAAGCCCCTGGCAAGGATTGGAATGTATGGAAGACGAACGACGCCCCGTCGGA
>A_vulgare-Field-Male-Hindgut|dockerin_16
CACACACACATCTCCCCCCAATCTCCACGATTAAGAAAAGAAAAATAACAAACGAGATAAAAAAATACAAATAATAAAATGTTATTTATTATTATTCGCTTTCGGACCTTTAAAAAGCATTGCATGACCTGTCATTCTCTTAACCAAATAAATACATAAAAACATGACGTCTTCCAAGATGAATTCTATGTTTTTCTTGTTCTTCCTTTTCAATTTCTTATTCTTCTTTTTCTATTACTTTTTCTTCCCTTTCTGTTTCTTGTTCTTCCTTTTTCTATTTATTTTTCTTCCTTTCCTACTTCTGGTTCTTTTGTTGTTGTTGTTGTTGTTGTTGTTGATGTTGTTGTTGATCTCTTCTTCGTCTTCTTCTTCTTCTTCTTCTTCTTCTTCTTCTTCTTCCATGAAGGTCTTTGGGATATCTCCCTCATGGTCCAACACTAAAAGTAATTGAACATTCTCGTTGATTTCCTCGTCCTAAGGCTCATTAACTCCTCATTCCCTATCTATATCTATATATATATATATATATACGAGTATATTGTGGTTGTGAACATAAAATGTCCAATTAGAATTATTAGAAACATTTACGTTAATTTATTTTAATTTCGATGAAATTGACATTGTAAATCATATTTAAGATTAATAAAGAGCAGAAGTCATATCTATAAATGTTCTTAATCGTACATTTCAGGATTACTATTCTACATGAGTGCAACTGTAATTGAAATTATTATTAAACAGACTTCACCATCTTAAATCTTTATTTACGTCGTATTTTCTTCTTCTTTTTTCTTCTTCTTCTTCTTCTTCTTCTTCTTCTTCTTTCTTCTTTCTTCTTCTTCTTTCTTCTTTCTTCTTC
>A_vulgare-Field-Male-non_digestive_tissues|dockerin_17
CGCAAATTGAACGACCAAGAATAGGAAAGTCAGAATTCGAATCTGAAAATGAAGTTCATTCTACTGCGTTAGATGGAAAATCTGTTGTTGAAAAGGACAGCGAAGAATCTAAACATGATATGCATATAGTGAAGCATAGAGATCGCTCTCTATGTAACGAGAAGAAAGCTGTTAAAAGGTCATGGTTGGATTGTGAGAAAGCCTCCCAATTATCTTTACCTCAGAATAAGCGAAACTCTGAAAATCTTGATAAGAAACATGTGAAAATTCAGAGAATTAATATTTCAAATCAACAAGAAATTTGGAACGAGATGGAACTTGATGTAAATGTCGACTCTAAATTCGACGATACATCTCAAAGCGAAGATGCGAAAGTAGAGTCAGATAGTCATCTATTTTTCTCTAGTTTATTTCTGTCTTCATCAAGCTTAAGTTCTTTTAGAGGCGATAAAGAGGGAGAGGTTAAGAGGAAAAAGAAAAAGAAAAAGAAGTATCATAAAAATAAGAGAAAGAGATATAACGATATAAATGGTGATGAAAGACTTAACTCAAATTATAAATGCGGTAGAGAAACGCCAAATAAAAGATTTATCATTCAAGCGGAAAAATTAAAACAATACAAATATAGAAGAAAAGGAAAAATTATAATAAAATGATACCAAATAATCCGGAAAAGAACGAGTCTGAGAATATCAGAATTATGAAATGGACGATGGTTCCGAAAATGTGCAATCTACCGAATATTAATACAATAGATAACTAATTTAAGAAATTCTCCGAAATTTCTTCTTAAGGGGGGACGTATGTCACAATGGAAGATAAGCCATTGTTACGTTTTTAAACTTCGCACCTATTTAATAA
>A_vulgare-Field-Male-non_digestive_tissues|dockerin_18
CGCATTACAGCTGGCACACTTAAATAAATAAATTAATGAGGATCTGAGAACCATTGGGTGAGGTTAATTGTGTCTGAAGAAGGATGAATTGAGAGGGAGTTATAATTTACACGAATATAGTGATGGATCGCATGTCATATTTTCTCATTTGCCAATGCGGATGCGGATGCAGATGCGGATGTCGAATTTTCGAAAGTGCAGATTTGGATGCGGATGTTGAATTTTCGAAAAGTGCAGATGTGAATGCGGATGCGAATGTTAATTTTGATGATATGCGAATGTTAATTTTGATGATATGCGAATGCGTATGC
>A_aquaticus-Field-Female-Caeca|dockerin_19
AAATATATTAAAAACAAAATAAGCCGACTGTAACTAGAAGTTTGCTTGAGACTAACAAAAGATCTAAAAGGAGATAAAAATGAAATTAATTAAATGCTTGCTGATATGTGCCGCACTAATGCCATTGGCTGTCTTTGCTCAAAGCCCTGCATCGAAAATCGCATCTATTTCCAATCTAGATGGCAATAATGATCAGGTTATTAGCAAAGACGAAGCGCTAAAAGCAGGAATGCCAGACGCCACTTTCAAAAAAATTGATAAAGACAATAGCGGCCAAATTAGCAAAGCCGAGCTCAATGCCTATAGGCTACAAAACAATTCGATTGGCGCTATTGATGCTGACAAAGACGGAAAAATTAGCAAAGCTGAAGCTATGAAAATGGGTATGTCAGACCAAGAATTTCGAATTTTAGACAAAGACAACAGCGGATACATTACAC
>A_aquaticus-Field-Female-Caeca|dockerin_20
AAATTAAAGTGGATGAACCTATATCTTAAAATGCCATTTTGACAATCAAAAGAATACAATATCTATGGAATGACTTACTGCAGGCATTCGCTTATTAATATTTACATTTAAGAATACTTTTTTTTACAAATAAAAGACCAAAGAAATAATCACAATGTATTTGTTTCAATTTCCTTCATACCAACAAATAAATTAATGGTTTTAACTAATGTAAAGTTCACTTCCATTAAATGGAAATTTGGTGTCCATCATTTCCGAATCCAAAAAGTGAAACAAAGAAAAGGTTATTAAGATATCCACACAATAATACGAGTTGCTAGTCTCAGTAGGCTGACGAGTGATTGTTGGGGGAATTATTTACTATAAGCGCTGATTTTGTCATATATTTAGTGTCATATCTTATAAAGTCTAAACAATATAAACTAATCCAATTCCACCAATCAAAAACGAAGTGTGAAACTTGTGGATGGACTTTAGTTTATTTTGTTTACGAGAAATTGCCCTTGAAATTTTTGTCTACGATTTTGTGAAACCGTTACAATCTGCTGGCATTCACATTGTAGACGTACTGAATTAACATATAGGTGGTGTCGGTAAATTCACCATTGAGAATAGCTTCATGGCTTAAAATGGTGAAGCAGATACGTGTTGGGATCACAAACCCAAAGAAAAGCTTTTCTTTGAAAAAATGTTTTGGTCGGAAAAATGTAATCGGTGAAATATTAAGTCGGGAATTTGGGCACATCTCCTTTTTCAGTATCCAAAATGTTTTTGTATTATTTTATAATAAGGGGGGGGGAGGTGCTATGATTATATATTTTTTTAAGGGTGGCGTAGTAGCATAAAGCCAGAGAGATATTTTATAAACTGAATGCATAAAAAAGTTTCTATACTTACAATAAATGAATTTCCATAACTAATTAAAAACGAGAGGCATAAGGAATTTAAATAACTGAACAATGCAACATAATAAACTTTCCTAGCAATCGATCTTGCCATGGTAATACTGACTTTCAAATCGTGGTTCAAACTTGCATATTGCATTGAGAGACAATGCTCAGAGCCTAATATAACATATATCAGTTTCAGTTCGTAATCCAGAATTACGTTGTAATTTTAGGAACAGGAAAATCGTTAACTATTCTACATATAATGAACATTTTCATTTGTCAAATAGCTGCCTTCAGCACGAAAAAGACGTAAATGTGCTGGGTACGTTAAAATCGCTCTTTCACCTCAAGAATATTCGTGGTGAAAAATATTCACTCCTTTTTTAAATAGCAATGAGTTTAATATGTTTTTTTTAAGTTATAGCTAGATATTTTTTAAATCTTAAGCAAATGAGGGGCTCTAATATAAAAATACGTTTCAGGACAAGCTAAAGTAGCCATTATCAACTTCGCAATAAACGACGATTAAGTTAATATCAGCTCTGGCACGTTTTCTATATGTATGAAGAGTATATATTCTGTAAAAGTCAAAGAGTGTAGACTTTACGCCAGCGGTCAGAATGGGGCCCAGCCAGACTAAGCCACTAAGGATGAGTGGTGAAAGTGATAATGCGGCCTAGGTCTCATATTGTTATAATTTGTTCTCCTTAAGGAGGCACCGTAGCCAACTTGTGGTTTTGCATTATTCTACTTTGTTTTTCTATGTGAGTTTTAGAGAATGAATCACAGTTTTTTTTAGTAGGATTAAATACCGATTAATAACCAATTACGAAAATATTTTAAATTATTAACCACTAATCCAGAATGTCTGCAAATTTGTCTTATTATTTCTACTACTTCAAAAGCAATTATTTAACACTGTAGAGCGAACGTTTAAAAGTTTATATAAATAAATAACATAACTAAGAATAGATGTATATTTCGTTGTCTTTCGAATGAATGCGTAAAACGCATAGTGGAAACTCGATGGGGTGCACGGGGAGATGCTGTGAGGGTTGTAAAAAAATTTACTTGAAAATCTTGAGTACTGTAGAACATTTAACTGGCAAAGAAGAAAATAGTGTTACCAGATCAGATGCTGGCGTCCTGCTTGTCATGTTACAATCTTTTTCCTTTTTGTGCTTTCTATGTCTGTGGGAGTCCGTCTTTTTGGAAATTAACGGCACATGCACAGTTCCATCTCCAAACCAAAGTATTGAAAATACAATAGTGTGATACAAAACTCGAGGCTTTAAAAGTAGAAAAAACTAAAAATAGGGACGAATTAGTTTACAATTCATTAACTTAAGCCAAAAAAGTTTGTAATGATTTGGGTTAGAAATTAGAAACGAATGGCATGGGATGGATCACGAGACTCTAAACTGTCATCGATTCTTGTTGAAAAATATGCCTTCCTTTTTCCAACCAATCTTTTGAATAATAAATACGAATGTCGAATAAATCATGATCACGATAACATTAAAGTCATTAATAAGGAAGATTTACTGCATGGTTGAGAGAAAACGACTTCAGAGTTTTATTTTTGTTGCCCCTAGTATGCATATACCCCTAATTGGACTATAACAGTTTATTCTCAAATACCACCTCGAAAACTCAGTTCCACTATTGCGAATTTTTCTCACAATTTCAGTATAGTATTGCTAGTTATGACTTTATGAGAGAAGCTTTTCTAAATTAAAACTGATTAAGAATTATCTTAGATCTACAATTAGTACCTTGCGTTTAAGAAATGTTGCCATATTGTCTATTGAACAGAAACTGCAGATGAGCGATGAAATACATTTTTACAAGGTTATCTACGAATTTGCTCACAGAAAAAAATAAAAAATAACATTTTAGAATGTTAGAATAAAAGTTTTATTTATTTTTTCCCTATACGTCTTGTTGGATATTAGCAGTATTTTTGGAGTGTTGTGAGAGGGGTGGCAAACACATGGACCACCCTGGGTGGCAAAAGCTCTAACTATGCCACTGGATGGCATGGATCATTTCTGTTGTATCTGGTGATAAAGGAACACTTCTGATATTTGGGAAATGGGGGAACACTTCTGATGGTTCTGGAGATGGGGGGAGCACTTCGGATGTATCTGGAAATGGGGAACACTTTGAATGTTCTGGAGATCGTGGAACACTTCGGGTGTATCAGGAGATGGGAGAACACTTCTAATGTGTCTGGAAAAGGGAGAACACTTCGGATGTTCTGGATATCGTGGAACACTTCGGATGTGTTGTGTGGAGATGGGTGAATACTTTTGATGCTTTTGGAGTTGGGGGAACACTTCGGATGTTTTGGAGATCGTGGAACACTTCAGTTGTACTGTACCTGGAAATGGGGGAAAACTTTTGATGCCTCTGGAAACGGTAGAGTGGATCAGTTCTGCTGTATCTGGAGATAATAGAGCACGTTGATGTGTCTGGAGGTGGTAGAACACTTCTGATGTGTCTGGAAATGGTAGAACACTTCTGATGTGTCTGGAGTTGGTAGAACACTTCTGATGTGTCTGGAGATGGGGGAACACTTACGATGTTCTGAATAGCTTGGAGCACTTCGAATGTGTCTGCAGAAGGGTGAACACTTCAGATGTGTCTGGAGATCGTGGAACACTTCGGATGTGTCTGGAGATGGTGGAGTGAATTCTTTCTTTTTATATCTGGAGATAAGGGAACACAATGATGTGTCTAGAGATGGCGAAACACTTCTGAAGTGTCTGGAGATGGGGGACACTTCTGATGTTTCTGGAGATGGGGGAACACTTCTGATGTGTCTGAAGATGGGGGAACACTTCAGATGTTCTAGAGATGGTGGAACACTTCGCATGTGTCTGGAGATGTGGGGAACACTTCAGATGTGTATGGAGATGAGAAACACTAATGATGTATCTAGAAATGAGTGAACGCTTTTGATGCACCTGGAGATTAGAAAACACTCCGGATGCACTGGAAATGGTGAAACACTTTTGATGCGTCTGGAGTTGAGGAAACACTTCGGATGTTCAAGAGATCATGGAATATTTCAGTTGTACTGGAAATGAATTCAAATGATAGAACACTTCTGACGTGTTTGTAGATGGTAGAACACTTAAGATGTATCTGGAGATGAGGAAACACTTCTGATGTGTTTGGAGATAGGGGAACACTTACGATGTTCTGAATAGCGTGGAGCACTTCGAATGTTTCTGCAGAAGGTTGAACACTTCGGATGTGTCTAGAGATGGGGGAACACCTTTTTGATGCATCTGGAAAGGGGGGAACACTTCGGAAGTCTGGAGACCGTGGAACACTTCTGATGTGTCTGGAGATGGGGGAATACTTCTGATGTGTCTCGAAATGGGGGAACACATTTGATGAGTCTGGAGATGGGGGAGTGAATCCCTTCTTTTATATCTGGAGATAAGGGAACAAAATGATGGGTCTGGAGATGGCGAAACATTTCTGAAGTGTCTGGAGATGGGGGACACTTATGATGTGTCTGGAGATGGGTTAACACTTCTGATGTGTCTGGAGATGGGGGAACACTTTTTATGCGTCTTGAGATGGGGGAACACTTCAAATATTCTGGAGATGGTGGAACACTTTGAATGTGTCTGGTGATGTGGGGAACACTTCAGATGTGTCTGGAGATGAGAAACACTAATGATGTATCTAGAAATGAGTGAACACTTTTGATGCACCTGGAGATATAAAAACACTTCGGATGTACTGGAAATGGTGGAACACTTTTGATGCTTCTGGAGTTGGGGAAACACTTCAGATGTTCTAGAGATCATGGAACATTTCGAATGTGTCTGGAGATGGTGAAACACTTATGATGTGTCTGGAAATAGGGGAACATTTTTTATGTGCCTGGAGATCGGAAAACACATCAGATGTTCTTGAAATGGTGGAACAATTTGGAGTTGTCTGGTGATGGGGTAACAATTCGGATGTGTATGGAGATGGGTGAACTCTTTTGATGCTTTAGGAGAAGAGGGAACATTTCGGATGTTACGGAGATCCTGGAACACTTTAGATGTGCCGGGTAATGGGGGAAACACTTTGATGCGTCTGGAGATGGTGGAGTGGATCCATTCTGTTGTATTTGGAGATAATAGAACACATTGATGTGTTTGGAGATGGTAGAACACTTCTGATGTGTCTGGAGATGGGGGGAACATTTCTCATATATGCGTCTGAGGATGGCGAAACACTTCGGATGTTCTGGAAATGGTGGCTCACTACTGATATGTGTTGATAATGATGCTTCTGGGGAAAATATGATGAGCCTGAAGATGGGGTCGAAAGTGACTAAAAAAAAGAAAACCATAAGGAAAACCATTGCGTGGGTTCTGTATGAATATCTTAATAAAAATTTCTTAAGAGGAGAGGTTCTACCATAGAGTTTTATTTATACCTGGAGTCATAAATAACCCAGTCTCTTGTCCAGATTTGAAGAAAGTAAACATGTACGGAAGTATACTAATCAGAAGACTGAACGTTTGGCGAGCTAAGTCAAAAGAGAATTTGGTATTAGAATTGCCAACCTAAACCAAAATAATATCTTACTGTATTTATCATATGGGATTATTAGTATTAGAATTGCCTACCTAACATTTTGGCATCGTCAAATTTGGACACTCTAAAAGTCAAGAACATATGAGGCTTTATGATTCCTAATGCATATAAAACTCTATATATGGGTTCTACGGAGAGCTAAATCCAAAGCATCCCTATACTTTGACAGTATGACTCTCTTCAGAGAGGAGAGATTTATCCATTTCTAGAAAAGTATGACAAATAAAAAAATAATATTTTTTTTTACATTTCATAGACAAATTCGAACGTGAGCTTGTTTTATTTAGGCCAACTAAAGTTATATTCAATTCACACTTTCATAAATCTCCCTGCAGTTTATAAATCGTATTATTCTCATTCGCCATTTTGAATCGGCTTTTCTGGTACGTTTATGTTACGTTATGAACTTATAAAGTGTCAAATGAGCCAATAGGTATTTTATCATTAAATTTCTAAAACTATTATTAATTAATACGTACTTATATATTAATTAGTATATATGTATTTCAATAATTTAGATTTGGAGTATTTTTGAAAGTCACCAAAATAAAAATAAAATATTAACGTTTTTACAGTTTGCAATGTTAATCAGAGTATATATG
>A_aquaticus-Field-Female-Caeca|dockerin_21
CGCCCCGACTGTGGTCATCGCCACCGACGCCAACAACGACGGCTACATTAACAAGGCTGAACAAGGCAGTGCGACGACGGATACCGTCAACATCGGCCTGCCGGCAGATGCCAAGGCGGGCGACACGCTGAACGTCACCATTAACGGTACTGCTCAGCCGGGTCATGTACTGACTGCTGCTGAAATCACTGCGGGCCAGGTGGTATTGACGCCGGCTGCACCGGCCGAAGGCGGCACGCTGACGGTGGCTGCCACCATCACCGACGTGGCTGGTAACACCTCGGCGCAAGGTAGCGATAGCGCCAAGCTGGACACCACTGCTCCGTCCGCGCCGACTGTAGTCATCGCCACCGACGCCAACAACGACGGCTTCATCAACAAAGCCGAACAGGGCAGCGCCACCACCGATACGGTGAACATCGGCCTGCCGGCAGATGCCAAGGCGGGCGACACGCTGAACGTCACCATCAATGGCGTGGC
>A_aquaticus-Field-Female-Hindgut|dockerin_22
ATATAAATCAAAACAGGAGATTGTTTAAAATCTCCTGTTTGTTAAAGAATATTAATATCCAGGATTTTGACTTAATAGCCCAGCCGAAGCATCTATTTCTGATTGAGGAATTGGATATAAATTATTTCTGTCCATATAATTTTTCCCATGAGCTTTCAAAACTTCTTTTGCAATTCCCCAACGTTTCAAGTCAATAAAACGTTGATTTTCTCCGCCAAGTTCAGCTCTTCTTTCTGACATTAGCCAATTTTTTACAGTTGTTTTATCTGAAGAAACAGGTCTATCAGCCAAAGTTCCAGCAGGAACAACAGATCCGTCTGCGGTTGGGCTAGTTCTTGCTCTTGTTCTGATTTGATTTATGATAGAAATCGCAGAATTGTAATCTCCAGTTTCGATAAAAGCTTCGGCTTTGCAAAGCAATAAATCAGCTAATCTAAAGTAAACTTTATTTGTAGGAGCATCATCGTTTCCTTTGTTTTTTCCATCAACGCTTCCGTAAAGTTTATTGAAATTTTCGTATCTCTCTTTATTTGGATTAGGTTCTGGCATTATTCGATTATCTACAGTGTATAGTAATCTAGGATCGTTTGGTTCAAATGAATTCATAAAATCATGACTTGGTGCAAAAAAGCCCCAAGAAGCTACAGCACATAATCCATTTCCTCTTCTTGGCAAAGCTTCTGTTTGATGATCATAAACAAAAATATTTTCATTTTCTGCAAATTCTTTTTTCTGATTAAAAGCATCAAAATAATTATTATTTAAACCATAAAATCCCGTTGCTTGTAATTCACTTACCAAAGTAATAACTTCTGTCCATTTTTGGCTATACAATGCACTTTTTGTTTGCAAAGCAATCACGGCTCCTTTAGAAACTCTCCATTTTTCTGTTGTAGATGAAAATTTATTGTTTGGCAATAATGATTTTGAAATAGCTAAATCTGAATTTATTTGCTCCCAAACTATAGATTTATCAACTTTAACAGCTACTTCAAATGCTTCTTGATATGTTTTTACAGGTTTTAAAATTAAAGGAACATCTCCAAAATTTGTTATTAGTGAAAAATAATAGTAAGAACGTAAAAAATATGCTTCTCCCATTAATTGATTCTTTCTTGCAGTTGTAATTCCTGTAATTGTTTCAATATTAGGGTTTGCAAGTAAATCCAAAGCAATGTTTGTACGTTTTATGCCTTCATAATTATATTTCCATAATCCATTTGGACCTCCATTAGTAGATGTAAAAGTAAAATTATTTATATCATCTATCCATGGTTGATCTCCGTCTGGTCTCCATTTCTTTTCAAAATCATCTGATGCAATATCTTGCATTATATAATCATTTTGAAAAACCAAACCTCCATTCCAATCCCATTGAGCCAATATGTTTAATCTATTTGATAATAAATCATAAGATGAAAAAACTGCTGATTCTAAAGTATTTATTGTTGGAGTTTCGTTTATACTTTCTAATGTTTCTTTTCCAATAGGATCTGTTGTCAAATCGTTTGTACATCCAACAAATATAAAGATGCCGATTAATAAACTTAGTGTTATATTTATTTTTTTCATGATAATTAAATTATAATTTTATTTTTAATCCAACCAAAAATGACTTTGATTGAGGATAAGTTCCTTGGTCCAACAAATCTGTAGATTCGGGATCTAATCCGTTATATTTTGTAAATGTTAGTAAATTTTGTGTTGAAGCATAAACTCTTAAATAACTTAGTTTCATCTTTTCTGCATTAAAAGTATATCCAATTTCAAGATTTTTAAGACGCAAATAAGAACCATCTTCTACAAATGCACTAGAAACTTTACTTCCTCCGTTGTCATTAAATGTAAGCCTTGGTTGTGAATTACTTGAGCCTTCTCCGTCCCAGCTACTCAAAACATCAGTTGTAGAATTGAATGGTCTGCTATCAAAATCTGTTATTTTTTTCAAATCATTGTATCTATCAACTCCACTAACTCCTTGAAAAAGTAATGACATATCCCATCTTTTGTAACCAGCATTTAAGTTTACTCCATAAGTTATTTTTGGAATAGAGCTTCCTATATAAGTTCTATCGCTTGCATCAATTTGTCCGTCACCATTCAAATCTCTAAATTTCATATCTCCAGGAACAGCTCCATTTGAATTAGCATAAAGTGATGTATTTATTTCTGATTGATTTTGATAAATTCCATCAAACACATAACCGTAGTAAGAACTTATAGGTTGACCTACAACAGTTTTTGTGTGAGTTCTTTCGTCGTTTAGTTCAGAAACATATTTTTGTAATTTCTTAACTTCGTTTGTCAAAGTTGCAAGGTTTGCATTTATTCCATATTTAAATTCTTTGCTATCTTCTTGATAACCTATTCCAAATTCAAAACCTTTGTTCTGAACTTCTCCTGCATTTACATAAGTTCTATCTATGACTCCAACAGCAACAGCTGGCAATTGTACTTCTAATAAAATATCGCTTGTGTTTTTTACAAAATAATCGGTCGTAAAAGTTAATTTGTTTTTCAATAATCCTAAGTCAAAACCAACATTTGTTTGAGCTGTTGTTTCCCATTTTATATCTGGATTTCCATAGCGAGTTATATTCACTTGTTCATCTTGTGTAGAAACCAGAGTTTCATAAGTATTATTTGGAATTTCTTGATTTCCCGATTGTCCCCAACTTGCTCTTAATTTAAGATTAGAAACAAAGTCTGCTTTTTGCATAAAATTTTCTTTAGAAATTAACCAACCAGCAGAAGCAGAAGGAAAATATCCCCATCTGTTATTTGGTCCAAATCTTGATGAAGCATCTGCTCTTAATGTTCCTGTGAAAAAATATTTGTTTTCATATCCATAAGTTCCAGATGTAAAGTAAGATAATAGATTCCAATTTTCTGCAGAACCAGAGCTGTGCATATTTACCAACCCGCCATAGTCTAAATATTGGAAATTATCTGAATCATTATCATAATTTTGGCGGCTTCCTCCAATTGCTGCTTGCTTGCTAGAAATACTTTCGTGTCCAAGAAGTAAGTTTAGAGAATGCTTTTCTGCAAATGTTTTATTGTATGTCAATGTATTGCTAAAGGTAAAAGCCATTGTTTGACCTCTGTTTTCACTCAAATAGTTAGGCCTATTTTGTCGCCCTAATCCATAATATTGATTTGTTACATCTGAAATATCAGAATCTCCAAAGTTTTTTCCAAAGTTTTTATTGTGATCAAATGTTATGTCAACACCCAAATTTGTTTTGAATTTCAACGATTTGTCGCTTAAAAATGAGTATTCTCCAAAAA
>A_aquaticus-Field-Female-Hindgut|dockerin_23
CAGCAAAACAAAGTTGGTTTTGCACCAAACTCATTTTCAGTTTATAAACAAATTAGAGATGTAAACGGAAATCCAATAGAAGGAGCTTTTCAAGATTTAAATAGTGACGGAAAAATAGATGATTCAGATAGATACATTTACAAACAACCAAATGCAAATATAATTACAGGAATTATAACAAACGTCTCTTATAAAAATTTTGACTTGAGTATGGCTTGGAGAGCAAGTTTTGGCAATTATTTATACAACAACAGAGCTGCGGTAAAATCTTACTTAAATGCTATTAATGTATCTGGGGATTTTATATCAAATATTAATGAATCTTATTACGATTATAAATTTGAGAATTTAGATGCAACCAGAAAAGCTCAGTCTGATATATTTATAGAAAACGGATCTTTTCTAAAAATGGACAATTTGACATTGGCATACAATTTCTTGAAATATAGAGATATATTTAGATTAAAACTTTATAGTTCTGTTCAAAATGTATTTACAATTACAAAATATTCTGAAGGGGATCCTGAAATTGATGGAGGAATTGGCTGGAATTTATATCCAAGACCAAGAACATATACATTGGGTTTAAATCTTGATTTTTAATCTACTAACAACGAAAAAAATGAAAAAAACAACGAAAAAGATTGCTCTGTTTGCCATTTTGTTTATTGGGATAATTTCCTGTACCAATGATCTTAATATAACACCACCAGATAGCACCGTAATAACAAGTGATTATTTTAATAACCCAGCTTCATACAAACAATTTTTAGCAAAATTATATGCTGGATTATCTGTAAGCGGGCCAAATGATTCCGGATCTTCTGATATTCAAGGTCTAGATGCTGGTTTTGGACAATATATAAGAGCATATTGGTTTATGCAAGAAACATCTACCGATGAGGCAATTATAGGCTGGAATGATGCTGGTGTTGCAGATATGTGTGCACAAACTTGGACAAGCGATAATCAATTTATAAATGCAATGTATCTTCGTATCATATATCAAGCAAAGGTTTGTAGTCAGTTTTTGGTAGAAACTACAGACGATAAGCTGAATTCTCGTGGAGTAGATGCAGCATTAAAAGAAGAGATAAAAAAGTATAGAGCAGAAGCAAGATTCTTGAGAGCACTGTCTTATTATCACGGAATAGATATGTTTGGAAATTTAGCTTTTGTTACAGAAAATGACAAAACAGGAATTTATAACCCACCGCAAAAATCAAGACAAGAAATTTTTGAATACATAGAGTCTGAATTAAAATCTTTAATTCCAGATTTAGCTGCTCCAAGAACAAATGAATATGGCAGAATTGACCAAGCTGCGGGCTATATGCTTTTGTCAAAACTTTACTTAAATGCTCAGATATACACAGGAACTCAAAGGTATGCCGATGCATTGGCAAACACCGAAAAAGTAATATCTTCTGGATACGCACTAGTTTCTGCAGATAAATACAAAAATTTATTTATGGCAGATAATGATAAAAACGGAGCTCAAAGCGAAATTATTATGTATGTCCCTTCAGATGGCATTCATCTTCAATCTTATGGAAACACAACATTTATTATAAATGCGTCTATTGGTGGAGACATGAATGCTAGCGATTATGGAACTTCTCAACGATGGGGAGGAACAAGAACTAGACCTGAATTTGTAGCCAAATTTCCAGATGAAACAGCAACAGGTGATAAAAGAGGAACTTTTTTTACTCAAGGTCAAAACCTAAACATTGCAGCAATCGGAACAGATTTTAGAGAAGGATACGCTGTAACAAAATTCACGAATAAAACATCAACAGGTTCTGACGGATCAAATAACACTTTTGCAGATACAGATTTTCCAATGTTTCGTTTGGCAGATGCATATTTGATGTACGCAGAATGTGCCGTAAGAGGTTATGGTGCGGTATCAACAGCTATGAATTATGTTAACCAACTGAGATCTAGAGCAGGTGCAACTCAAATAAGTTCGTTAAGTTTAGATTTTATAATAGATGAGAGAGCAAGAGAGTTGTTTTGGGAAGGACATAGAAGAACAGATTTAATAAGATTTGGTAAATTTACAGGAAACAGCTATGTTTGGCAATGGAAAGGAAATTCACAGTCGGGAACTAGTACACCAGATTATAGAAGACTTTTTTCCGTTCCAATTCAACAAATAAATTCAAACTCTAATTTGACTCAAAATCCAGGTTATTAAAATAATTAAAAAATAAAACAATGAAAAAATATATCTTAAAGTCAATTACTGTACTTTTTACATTAGGTGCAATAA
>A_aquaticus-Field-Female-Hindgut|dockerin_24
AAACAACTTCCTCAAAGAATGGCTCTTGGAGTAGCGAAACTTCTTCGTAATGAATGAGAAAATCGTTATCATTGAGGTACTCCCGGACCAATTGATCAATGCCGATCTCACTCGGCAAGGGAGGCTTCCTGTGATCAGAGTGCTGCAGAAAGAAGCCACTTTTGTCAAGTTTATCAGATGGGGCGATCATCAAATATTATCCAAATAACTATCTGTTTCTTCTTTATTGAAGTAACTGAAAATATGGCCAAAGGGAATGCTTAAAACGAAGAAATCACAATTATCGGATTATTTTGCAAAATTATTCAAAATCCACCTTGCCATCTTTGTTCTTGTCAGCGTAAATGATCATCTTCGATACCTCAGCATCGTTAATATG
>A_aquaticus-Field-Female-Hindgut|dockerin_25
ATGGAACTCCCTTACAGCATACCCACGTGTTCCCACTTATTTTTGATTTGCAATCCTTTAAATCTTTTCTTTCTGCTTTCTGATAGCCACACCGCGGGCCCTTAAACGATTTTGGATTTCATATTGAGTCTTTCGCTGATGGTACATAACTTTAAAAAAAACTAAAAAAAGCAATTATGCTGAATCATAGCAAAATCATTTCCTTGTTTGCAACAGCGTTAACACAGCAAGTGATAACCAATACAGTCCAGACATTTTTCTTCCGTTAATATTTACTGCCTTAAACACTTTTTAAATACTGCTTATGAAATGAGTTTGATTTCTTTTTTGTCCGCAGATATGAACGAAGATGGAGTCTTGGATGAATCCGATTTGAATTTAGTCCTGGATCGATTGACACTTTCGAAATTGGAAACAGAAAGTAAAGCAGAATTGACCAAAATGGTATATAAGTAAAATTTGCATAATAAATAAATACTGTTAACGCCATCAATATTGTCCATGAAATAAATTTTGTATGCATTACTATAAAATAGCATTACGATTATTAACACTCCGGTAGTCGCGTCACTTAAAGTTGCATTAGTGGTCGCCTCGTATCTAAGAGATACACGATTAAATATTGGACTTATACCCTAAACGCCGAAAATGGCAGACACCGACGTTTGGATCACCGAAAAAAACTATCGAAAAAAAAACACAACTCCTAAACTATATATGCTAACCCAACCAAACTTTGCCTAACCTAACTTCACCTGCCCTTGATTAATTTGGG
>A_aquaticus-Field-Female-Hindgut|dockerin_26
CCATTTGCCCGATTTGGCCAACCGCCAGACAGCGGGTGTAACTGGATGGCATGCTATTGGCAGGTTTTAGCGTCAGCGTTGCGGCATTGTTGCTGGTGCTGACACTGAGATTGCTCACAAACCCCTGGCGGTTAAATTGGAATTTCGACACGCTGTTGTCGGCCACAAAAGTGTCGCTGGATGAAAAAGCGCGTTGTTTGCGCATGATGGTATCGACGCTATTGACCACTCCGTTGCCGTTGACATCCACAAACACCAGCCAGCCCGATTGCCAGGCATTGCTGGCCTGGCTGCACGAAGTACCGTTACTGGAAGCACATACCGTGACCGGCAACCCCTGTTTGATTGCTTCGGTGCGCGCATATTGCATATCGCCTAGCAG
>A_aquaticus-Field-Female-Hindgut|dockerin_27
CTTCAATGAGTAGCGAGGCTCAACCAAACTCTTAACTTTTGTGGTCGCTCATTGGTCATGAAATAATGGATGAGGCCCTCCTCAAAAATAAGATGAAACTGCTTGCGTGGAAAGAGAAGATCGTTTAAGTTAAATTAATTGTGTTGTGGAGTTGTTCAAATTGCGGGCTAGAACAGCCTGATTCAGTCTAATCTTTCAGAAAGCATGGCAAGCAGTTCTGCTCTGTCAAATGTTTGAAAGGATTCAAGTTTTGATAGATTTTTGATGTATATTCATTGTTTGAGGAAGGTGGAAAAACAGCTAAGCGGCTGTTTCTGTGTTTAATTATCTTTCTAAGGTTTATTTCTGCCAATTTACTCTTTCTAGTCTACATTATTTCTTGTTATATTTAAATAAACTTAATCTCTCACGTGCAGATGATTCAAGCAGACACCCTCAGAGATCAAATGCTAAGAAGTTACATCGATCAAATCTTTAGCAGATACGACGCTGATAACAATGGAACATTGGATGTTCAATAAATGACCAATTTCTTTAATGATCTCTTCAAATCGCTCAATATTCCCATGACAGTTAACGAACAGCAGTCTCAAGAAGCCATCAGATCAATAGATGCTAACTATGATGGCAAGGTCGACAAAAATGAACTATTCAATGCGTTTAAGCAGATGCTAAATGGTCCAGTACAGCCCCAACAGCAGCAGAGCATGTATTTGTCTATTAAAAATAGTCAAAA
>A_aquaticus-Field-Female-Hindgut|dockerin_28
GAATGATTCATTATCAATAGCCCATGGACTTATAAAACTGATACAGTTCAGATTTATCGATCTTGCCATCACCGTTCTTATCATGCTCTTTGATGAATTGATCAACTTGGGTATCACTCACTTGTCTAGTACCGCCTAACTTCTGCATTGATTCATTCATTAACCCCTTCACTCCGGCTCTATCGATTTTACCTGAACCACTTGGATCGTATTTGTTGAAGGTTTCATTTATGGTGTCATTGAATTGGTTTTGAGAGAGATGGGATGACATCTGGTTTTGGGTTTGGTTATATTGCTGTCTTGCTGGTTTATCATCTGAGCAACAAGTTCCCATTGGATTAGATTAATAAAATAAATTATATTGAAGAATATAATGGATGGATTAATTGGATAATTGGATAATACAGTAAAATATTACTGTGTTTTAGTA
>A_aquaticus-Field-Female-Hindgut|dockerin_29
CAGTGTTAGGCTTCACAGATTTACAATTAAGACAACACATTAACACTCTCTATGACAAATATGATTTTAATCGTAATGGAAAATTGAGTGCTTATGAACTTCACAAAGTGTTAAATGACATTGGGCCAATACTCGGTTACCCTTTCTATGTAACAAGCGAGCAAACAATCAATATTCTTAAAAAAGTTGACTTAAACTTTGATGGACAAGTTTCTAAATAAGAATTCCTCTTAGCTCTTAAATACATTCTAAACAATCATAACGAATATAGAAAAGTAGGAGGAATTGGCTAAGTAATTGGGTCAACAGTGTTAGGCTTCACAGATTTACAATTAAGACAACACATTAACACTCTCTATGACAAATATGATTTTAATCGTAATGGAAAATTGAGTGCTTATGAACTTCACAAAGTGTTAAATGACATTGGGCC
>A_aquaticus-Field-Female-Hindgut|dockerin_30
AGTAACAGACCCAAATACTGCAGACGTAAATGGCGACGGAATAGTAAGTGCAATCATTGTTAACGGACAAGCCGTAGAAAACGAACACCCAGTTTGGGGAGCTAAAATCATCACAGATTTTTCAATCGGATACAGCCTTACCAAAAGCGTAAAATTTGTAGTAGGTGCTAATAATATATTTGACATTTACCCCGATAAAAACTATACCCCACAATCCGCAAAACACCCTTCAGGCATAGTAAACGGAGTAATTGTTTACAACAATCCACCCACAATTACCGATTTATCCAACGCCAATCAATTTGTGTACTCACGTAACGTAGGACAATTTGGACA
>A_aquaticus-Field-Female-Hindgut|dockerin_31
CCATCTGAATCTCTATCACTGGTATATCCATCAGAATCTCTATCGCTGGAATATAACCATCAGAATCTCTATCGCTGGTATATACCCATCAGAATCTCTATCGCTGATAACCATCAAAATCTTTATCGCTGTTATATACCCATCAGAATCTCTATCACTGGTACTCATCAGAATCTCTATCACATGGTACTCATCATAATCTCCATCGCTGGTACCCATCAGAATCTCTATCAATGGTACCCATCAGAATATCTATCAATGGTACCCATCAGAATCTCTTTAGCTGGTACCCATTAGAATCTATATCATTGGTACCCGCCAGAATCTCATTTGCTGTATACCCATCAGAATCTCTATCGCTGGTACTCATCAGAATCTCTATCATTGGTATATACCCATCTGAATCTCTATCACTGGTATATCCATCAGAATCTCTATCGCTGGAATATAACCATCAGAATCTCTATCGCTGGTATATACCCATCAGAATCTCTATCGCTGATAACCATCAAAATCTTTATC
>A_aquaticus-Field-Female-non_digestive_tissues|dockerin_32
ATTAGCGGTACTGGTGAAGCTGGTTTTGCGATGACTGTTGTGACACCAACAGGTGAAACATTGACAACTACAGTAGATCCATTGGGTCACTGGAGTGTTATACCAACAGTTGTGATTCCTGATGGTTCTGTTGTTTTTGCCGTAACAGAAACGGATGCTTCAGGAAATACACTTTTAGCAACAGTTCCTGTTGTGATTGATACAATAGCTCCTGTTACACCAACAGTTACGATTAAATCTGATATAAATTCAGATGGCTATGTGACTTCTGCAGAACTGTCGGCAGTGCCGAATCAAACTGTAATTGGTTTACCACATGATG
>A_aquaticus-Field-Female-non_digestive_tissues|dockerin_33
AATGGTGATGGTAAGATCACTTCTCCAGAAATTGCTGGAGATACAAATGGTGATGGTAAGATTGATGGTACCGAAATCGCGGGTGATACCAATGGTGATGGTAAGATCACTTCTCCAGAAATTGCTGGAGATACAAATGGTGATGGTAAGATTGATGGTACCGAAATCGCGGGTGATACCAATGGTGATGGTAAGATCACTTCTCCAGAAATTGCTG
>A_aquaticus-Field-Female-non_digestive_tissues|dockerin_34
CAGCAATTTCTGGAGAAGTGATCTTACCATCACCATCTGTGTCACCCGCGATTTCGGTACCGTCGATCTTACCATCACCATTTGTATCTCCAGCAATTTCTGGAGAAGTGATCTTACCATCACCATCTGTGTCACCCGCGATTTCGGTACCGTCGATCTTACCATCACCATTTGTATCTCCAGCAATTTCTGGAGAAGTGATCTTACCATCACCATC
>A_aquaticus-Field-Female-non_digestive_tissues|dockerin_35
GACGGTGCCCGCCGGTGCCCAGGTGGGCGACACGCTCACCCTTGGCGACGGCCACACCACCCAGACCCATGTGCTCACGGCCGACGACCTCGCCGCTGGCCGCTGGAACGCCACCGTGGCCAACCCTGGCAATGGCAGCACGCTCACCGTGACCGCCACACTGACCGACGCCGCCGGCAACGTCACGCAACCTGCCCATGACACGGCCGTGCTCGACACGGCCGCGCTGGCCGCGCCGGGCGTGCTCATCACCACCGACGCCAACAACAACGGCTTCATTTCGCAAGGCGAGTTGGGCACAGCCACCAGCATGGCCGTCAAGGTCACGCTGCCGGCCGGCATGCAGCTGGGCGACACCCTGTGGCTCACCGACGGCGCCACGCCGCAGAGCCACACTGTGGTGCAGGCCGACGTCACCGCCGGCTACTGGGCGGCCACCGTGGCCAAGCCGGGTGAGGGCGCCACCCTCACAGTCACGGCCAGCGCGTCAGACACGGCGGGCAACACCTCGCCCACGGCCACCGACTCGGCCGTGCTTGACACCACCGCCTGTGCCGCGCCCAGCGTCACCATCACCACCGACACCAACAACGACGGCAAGATCGTCAGCACCGAGATCGGCAACGCCACCACGGTGGCCATCAAGGTGGCCTTGGGCGCTGACGTGCAACTCGGCGATGTCATCACGCTCGGCGGCAGCTCGGCCACGCAGACCCACGCGGTCACCGCCGACGACCTGCTGGCCCATGCCTGGTCCACCACCGTGGGGCGGCCAGCCAACAACGCCGTGGTCACCGCCAGTGCCACCATCACGGACCACGCCGGCAATGTCTCGGCCCCCGGCACCGACAGCGCCACCTTGGCCTGCACCGTCAAGGCCTCGCTGGTGGGCACCAGCGGCATCTACGAAGGCAGCACGGGCAGCTACCAAGTGCAGCTTGATTCGGCCGTGGCCACCGACACCACCTTCTATGTGCAGGCTGGCGGCGGCACGGCGAACTGGGTGGACCACTACGCGGCCAACCAGAACATCATGTGGGGCGGCTATTACACCTGGAACGCCTGGAACGGCTGGAGCTGGTACCAGGTGAGCACGGTGTCGGTGAACCCCATCGGCGGTGCCATTCCCATGGACAGTTATGGCAACAGCTGGAGCTCGGCCTACGGTGCCAATGGCACCACCAGCTGGGACTATTCGCTCAACGGCGGCTCGGCCAGCAACGTGGTGGCGGTCACCGTGCACGCGGGCCAGACCACGTCCAACAGTTTCACCGTCAACGCCTGGAACGAGACGGTGAACGTGGACAACATGGGCAACCACGCCGGCTATGTCGAAGGCACCGAGACCTTTGGCCTGACCATCACCGGCAGCTCCAATGCCGCGGGCGTCACCTACGGCACCCAGAGCATGTCGGTGAGCATCTACGACAACACCTGCTACAACTTCTTCAGCCCGCTGGCCATTGACCTGAACGGCGACGGCGTCAAGACCACCGCCATCGGCCAGACCGCCGGCACCTTTGACCTGCTGGGCAATGGCAAGCAAGTGGTGTCGGGATGGCTGTCGGGCCAGGACGGCTTCCTCGCGGTGGACAGCAACCACAACGGCAAGATCGACAGCGTGGGCGAGCTGTTTGGCGGCGCCAACGGCGAGGCCTTGACCAAGCTGGCGGCCTACGACAGCAATGGCGACGGCGTGGTGGACAAGCACGACGCGCACTTCGCCGACCTGCTGGTCTGGCGCGATGCCAATGGCGACAAGATCACCCAGGCGGGCGAGTTGATCACCTTGACCGAAGCCGGCATCACCAGCCTGAGCACGCACTTCAATGCCAACGGCGCGACCGACATGGCCGGCAACCTGCACCAGGCCACCAGCGCGGCCACCTTTGCCGACGGCCATGCCGCCGACATGACCGACGTGTATTTCAACTACGCGGACACCTCGGCGCTGTCGGCCAATGCCGCGGCCACCACGCTGGTGGCCGCAGATGTGCTGGGCACGGCCACTTCCTGCATCAACCTGGGCGCACTGGAGCAGGCGCCAGCCAGCGCGGCGGCACCCGTCGCCGTGGCCGCCCCGGTGGATTTGTCATCGCTGGAGCTGCAGTTTGGCAACCACATGAAGGTGCAACTGCTCGATCCGCACCTGGTGCAGGCCGCCTGATCGACAGTGGTGGCGGGCGAGCCGCAGGCCAGCGCCGGGCCGCTCCCAAGCGGCCTGCGCACCCGCTCGGCGGGTGGTCGCGGTACCCCGCGACCGGGTGCCCCGTTTACGCTGGCTGTTCCTCGATCACGAAGTTCGCGCCTTCGAACTGCGACAGCGCCTCCACCAGGAAGGGCATCACCTCGGCCAGGGTCTGGTGCAGGGTGTAGGGCGGGTTGATGATGAACATGCCGCTGCCGGTCAGGCCAAAGCCGCGCTGGTCGGCCTGGCTCACCGTCATGCGCACATGCAGCCAGCCCTTGGGGGCCAGCGCCATCAGGCGCTTGGGCAGTTGCACGGCTTCCACCCGGCTGACCTGCGGGTACCACACCATATAGACGCCCTCGGCAAACCGGGCCACAGCTTCGCGCATGGTGGCCACCACCTTGCCGTAGTCGCCCACCAGTTCGTAGGACGGGTCCATCAGCACGGCGGCGCGGCGCGGCGTGGGCGGTATCTGTCCCTTCAGGCCGGCAAAGCCGTCTTCGTTGAGGATCTGCACATGCCGGTTGCCACCAAAGTGCGCGGCCAGGGTGCGCGCGTCGCTGGGGTGCAGCTCGAACAGGCGCATGGCGTCGGTGCGCGGCATCAACATGCGGGCGATGGACGGTGAGCCGGGGTAGAGCGCCAGCGGCGGCGTCATGCCCTTTTCCAGTGGCGGCACCACGCCGTCTTCGCCGGGCTCGAGGTTGAATTCCTGCACCAGGCGCACGTAGTCGGCCACGGCCTCGGGCAGGTCGGGCCGGCTCCACAGACGGTTGATGCCTTCGCGGTACTCGGCCTTTTTCTGCGCCTGCGCGCCCTTGAGCAAATAGCCGCCGGCGCCGGCGTGGGTGTCGATGTAGCGGAAGGGCTTGTCCTTGCCCACCAGGTAGCGCAGCACCTGCACCAACACCACATGTTTGAGCACATCGGCATGGTTGCCGGCGTGAAAGGCATGGCGGTAGGCGAGCATGGGCGGCTTTCGATTTCGGGTGAGTGGCGCACTGTATCCTCACACCCATGAACAAGCTCTTCAGCCCCTTGCAGGTCGGCGCCATCGAATTGGCCAACCGGGTCGTCATGGCCCCACTCACGCGCAACCGCGCCAGTGCCCAGCAGGTGCCCAACGACCTGATGGTGCAGTACTACCGCCAGCGCGCCAACCCGGCCACGGGCGCCGGCCTCATCATCACCGAGGCCAGCCAGATCAGCCCCATGGCCCAGGGCTACCTGGACACCCCGGGCATCTACAGCGAAGCGCAAGTGGCAGGCTGGAAGAAGATCACCGAGGCGGTGCACGCCGAGGGCGGGTGCATCGTCATCCAGCTCTGGCACGTGGGCCGCATCTCGCACAGCTCGCTGCTGCCGGGCGGCGCGGCGCCGGTGTCTGCCACGGCCCAGGCGGCCAAGAGCAAGACCTACATCGCCGGCGGTTTCGCGCCGGTGTCGGCGCCGCGCGCGCTGAGCGTGGAAGAGATCAAGGCCATCGAATACGACTACCGCCGCGCTGCGCGCAACGCCATGGCCGCCGGCTTCGACGGGGTGGAAATCCACGCCGCCAACGGCTATTTGATCGAGCAGTTCCTGAAAGACTCGGCCAACGACCGCGCGGACGAGTACGGCGGCTCCATTGCCAACCGCACGCGTTTTTTGATGGAAGTGGCGCGCGCCGTCACCGCCGAAATCGGTGGTGACCGCACCGGCATCCGCCTCTCGCCCATCAGCCCGGCCAACGACATTGGCCAGGACAGCCACGCCCAGGCGCTCTACACCCATGTGCTGGCGCAACTGGCGCCCTTGGGCCTGGCCTACTGCCACGTGGTGGAAGGGGCCACCGGCGGCCCGCGCGACCTGAGCGACCAGGGCGTGCAGGCGCTGGACTACGCCGCGCTGCGCGCCCTCTTCCCCGGTGCCTGGATGGTGAACAACGGCTACGACCGCGCGTTGGCGCTGGACGTGGTGCAGGCCGGCGCGGCCGACCTGGTGGCTTTCGGCAAGCCTTTCATTGCCAACCCCGACCTGGGCCGGCGCCTGCGCGAAGGCGCGGCGTGGAACCCGCTGAACATGGCGACGCTGTATGGCGGGGGCGAGGCGGGCTACACCGATTACCCGGCGCTGGGCTAAAAGTCCTTGCCCTTGGTGCGGGCGCGAAACGCGTCCACCAGGCTGAGCGCACGCTCGCCGGGCTCCAGCGTGAAGGCCTCGCCGGCTTGCAGCGAGCCAGGCACCAGCACCGCCAAATAGGTGCCGCAATAGCCCGACTCCACCATCAACTTGGCGGCCTTGGCAAAGCCCATCACCGCGTTGAACTTGAAGCAGGGGAAGCGCGGCTCGCTCACCACCAGCACGCCGCCGTCGGCAAAGCGCAGGCGGTCGCCCACCCACAGGTCTTTTTCCACCACGCCGGCCAGCGTCAGGTTCTCGCCCACCAGGCCGGGCAGCACGTCGTCCTGCCAGCCGGCCACCTTGGCCTGGGCCCGCACGGTGCGCCAGAACGCAAAGTGCTCGCTGGGGTAGGCGTAGATGGCTTTCGAGAGGCCGCCGTGCACCGTGGGGTCGGCCTGCTCGTCGCCTGCCAGGCCCAGGTTGGCACAGGCCACCGGGCCCGACACGGGCTGCTTGCCGATGGCGCTCATGATGCGCCGGCCGTTGATCTGCATCGCCTGCGCGCTGCCCACGTTCACGCTGAGTATCTTCATGGCGGCGATTGTGGCCGCCGCGCGCTCACTCGGGGCGGCGCGGATGAAAGGTGACCGGCGCGGTCTTGGGTGCCACGGCCGCAGGGGCGCAGGCGCCGTCACAGCCGCCACAACCGGCCTGGGCCTTGGGCTGCAGGGCCTTCACGCGGCCCAGGCCGGGCAGGCGCCGCAGCAAACCGGCCAGCGCGTTGCGCCAGGCCAGGGGCATCAGCACCCAGGCCGCATAGGCGGCGCAGGCGGCAACCAGCAGCGCCACCACCGCGCCTTGCAGCAGCGCGTTCATGCCGCCGTCCACCACAGCACCACCCGGTAGGTGAGGAAGGCCGCGCCGTAGGCCAGGGCGAACAAATAGGCCGTCATCAGCAGCGGGTAGCGCCAGGAGTTGGTTTCGCGCTTGACGGTGGCCAGGGTCGAGATGCACTGCGGCGCAAACACGAACCAGGCCAGCAGCGAATAGGCGGTGGCCAGCGACCACTGCTGGGCCAGCATGGGCGCGAGGGCCTCGGCCACTGCACCGTCGGGGGCCGAGAGCGCATAGACGGTGCCCAGCGCGCCCACCACCACCTCGCGCGCGGCCATGCCGGGCACCAGGGCGATGCTGATCTGCCAGTTGAAGCCTATGGGCGCGAACAGCACCTCCAGCCCCCGGCCCAACTGGCCGGCAAAGCTGTACTGGATGGCCGCGCCCGTGGCGCCATCGGGCGGGGCCGGCCAGGTGGAGAGGAACCACAGCAGCACGGTGAGCGCGAAGATGATGGTGCCCACGCGCTGCAAGAAGATGCGCGCGCGCTCCCACAGCCCCAGCGCCAGGTTGCGCAGGCCGGGCACGCGGTAGGGCGGCAGCTCCAGCATCAGCGGCTGGTAGCTGCTTTTCATCCAGATGCGCTTGAAGGCCCAGGCCACCGCGCAGGCCGAGAGCACGCCCGCCACGTACAGGCCGAACAGGGTGAGCCCGCGCAGGTTGAAGCCACCCACGTGGGTGTCGGGCACGAAGGCGCCGATCAGCAGGGCATACACCGGCAGGCGCGCGGAGCAGGTCATCAGCGGCGCCACCATGATGGTGGCCAGGCGGTCACGCCAGTGGTTGATGCTGCGCGTGGCCATGATGCCGGGCACCGCGCAGGCAAAGCTCGACAGCAGCGGTATGAAGGCCCGGCCCGACAGGCCCACCTTGCCCATCAAGGTGTCGAGCAGGAAGGCCGCGCGCGGCAAATAGCCTGAGTCTTCCAGCGCGAGGATGAAGGCGAACAAGATCAAGATCTGCGGCAGGAAGACCAACACGCTGCCCGCGCCGGCGATGGCACCGTCCACCAGCAGGCTGCGCAGCGGGCCCTCGGCCATGTGGGCCTGGGTCCACTCGCCCAGGCCGGCCATGCTGGCCTTGATGATGTCCATGGGCCACTGCGCCCACGAGAACACGGCCTGGAACATCACGAACAGCAGCACCGCCAGGATGACCACGCCCCACACCGGGTGCATCACCCAGGCATCGAGCCGCGGGTGGAAGCGGGCGGTGCGTGCGGCGTTGGGCGCGGCGGCAGCCAGGATGCGGCGCACCTCGTGCTGCAGGGCTTCGGCGCTGGGCACCTCCACATGCTGGGCGGCGCTGGTCTGGTGCACCGCCGGCAGGTCGCGCTGCAATTCGGCCAGCAGGGCCTGGTGGCCGTCGCTGTGCACGGCAATGGTGGGCACCACCGGGCAACCCAGCTCGGTGGCCAGTCGCGCCACGTCGATCACCAGGCCGCGCTCTTCGGCCATGTCGGCCATGTTCAGCGCCACCAGCATGGGCCGGCCCAGGTGCTTCAACTCCAGCACCAGGCGCAAATTCATGCGCAGGTTGGTGGCGTCCACCACGGCCACGATCAGGTCGGGCGCTTCCTCGCCCTGGCGCCGGCCCTCGATGACCTCGAGCGTCACCAGTTCGTCGGCCGAGGCCGGGTGCAGGCTGTAGGTGCCGGGCAGGTCGATGATGGCCACGCTCTGGCCGCCGGGCAGGCGGGCTTGCCCGACCTTGCGCTCCACGGTGACGCCAGCGTAATTGGCCACCTTCTGGCGCGCGCCGGTGAGCAAGTTGAACAGCGCGGTCTTGCCGCAGTTGGGGTTGCCCACCAGGGCCACGCTGCGGGGCAGCAGGCGCGGGGGGTGCAGGGTGGCGGCGTTCAAGGCAAGGGTTCCCGGCGGGCTAGGCGGCAGTGGTCACTTCCACGCACCGGGCCTCAGGCAGCCGCAGCGCCAGCATGGTCTCGCCCACCAGCACGGCCAGGGGCTCGCGCCCGCCCGGGCCGCGGCGCAGGGCTTGCACCGGCTCGCCCGGCAAAAAGCCCAGCTCGCCCAGGCGGCGCAGCAGGTCGGCGCCCAGTTCGGCCGAGGCCGGGACCACGCGGGTCACGGTGGCGCGGGCGCCGTCGGGCAGGTCAGCAAGCAGCATGGTGGATGTCCTCTAAATGAGAGTCTATCTCATTAACGCGGCGCTTCCGAGCCACAAGCCACAGGTCTGCGTGGCCCAGGCATCCAGTCATTCGGGATTTGCATAGTTTGTCAGGATGCTCGGGTTACCGCGTCATTACACTGATGTGACGGCTGCCAGCCCGGTGAAAGCGCCACACGCGCGTGCCCGGGCGAGAAACCCGACGTAACCCGTCACCCCGGGCTGCGCCCCTCGAACTGGCAGTGTTTTCGCCCGCGACATTGGGCGAGCTCCGCAGCGGCAGCATCGGTGCAGGCACGGGGTTCGCCCAATTTCGTCTTACTTTTGATGATTGGAGCCCCCATGAACCGCCTCGCCACGGCCGACGTTCGCCTGAACGCCCCCGCCTATGTCAAGAACGCCCGCCTGATCGAGTGGGTCGGCCAGATGGCCGCGCTCACCGAAGCCGCCGACGTGCACTGGTGCGACGGCAGCCAAGCCGAGTACGACCGCCTGTGCCAGCTGCTGGTGGACGCCGGCAGCTTCAAGACGCTGGCCAAGCGCCCCGGCAGCTACCTGGCCATCACCGACCCGTCGGACGTGGCGCGCGTGGAAGACCGCACCTACATCTGCTCGCAGAAGAAGGAAGACGCCGGCCCCACCAACAACTGGATGGAGCCGGCCGAGATGCGCGCCTTGCTGCAGACCGGTGACAAAGCCCTGTTCAAGGGCTGCATGAAGGGCCGCACGCTCTACGTCATCCCGTTCAGCATGGGCCCGCTGGGTTCGCCCATTGCCCACATTGGCGTGGAGTTGTCCGACTCGGCCTACGTGGCCGTGAACATGAAGCTCATGACCCGCATGGGCAAGGCCGTGATCGACCTGCTGGGCACCGACGGCGACTTCGTGCCCTGCATGCACACCGTGGGCGCACCGCTGGCCGACGGCGCCAAGGACACCACCGCCTGGCCCTGCAACCCCAGCACCAAGTACATCGTGCACTACCCCGAGACCCAGGAAATCTGGTCCTACGGTTCGGGCTACGGCGGCAACGCCCTGCTGGGCAAGAAGTGCTTTGCGCTGCGCATCGCCTCCACCATGGGCCGCACCCAGGGCTGGCTGGCCGAGCACATGCTGATCCTGGGCGTCACCTCGCCGGCCGGCAAGAAGTACCACGTGGCGGCGGCCTTTCCCAGCGCCTGCGGCAAGACCAACTTCGCCATGCTGATTCCGCCGGCAGCGCTGGGCGGCTGGAAGGTCACCACCATCGGCGACGACATCGCCTGGATCAAGCCCGGTGCCGACGGCAAGCTCTACGCCATCAACCCCGAAGCCGGCTATTTCGGCGTGGCCCCGGGCACCAACTTCAAGACCAACCCGAACTGCATGGAGTCGTTGAAGCAGGACGTGATCTTCACCAACGTGGCGCTCACCGACGACGGCGACGTGTGGTGGGAAGGCATGGACGGCGAAGCCCCGGCCCACGCCATCGACTGGCAGGGCAAAGAGTGGACGCCCGCCATCGCCAAGGAAACCGGTGCCAAGGCGGCACACCCGAACTCGCGCTTCACCGTGGCCGCCACCAACAACCCGGCGCTCGATGCGGCCTGGGACGACGCCAAGGGCGTGGCGATCGACGCCTTCATCTTCGGCGGCCGCCGCAGCACCACGGTGCCGCTGGTGACCGAGGCCCGCAACTGGATGGAAGGCGTCTATATGGCCGCCACCATGGGCTCTGAAACCACCGCCGCTGCCTTTGGCGCCCAGGGCGTGGTGCGCCGCGACCCCTTCGCCATGCTGCCCTTCTGCGGCTACAACATGAGCGACTACTTCCAGCACTGGCTGAACATGGAGCACCAGCTGCAAGGCAAGGGCTCGAACCTGCCCAAGATCTTCTGCGTCAACTGGTTCCGCAAGGGCGCCGACGGCAAGTTCGTCTGGCCGGGCTACGGTGACAACGCCCGCGTGCTGAAGTGGATGATCGAACGCGTGGAAGGCAAGGCCCAGGGCGAAGGCCACTTCTTTGGCGTCAGCCCGCGCTATGAAGACCTCGACTGGACTGGCCTCGACTTCACCAAGGCCCAGTTCGACAGCATCATCGACGCCAACCCCGAAGCCTGGACCGCCGAGCTCAAACTGCACGACGAGCTGTTCACCCAACTGGCCTATCACCTGCCGGCTGAACTGACGGCCACCAAGCAGAAGATGCAAGCCGCGCTCAGCGCCTGACCGCTGCTGCACCAAGACAAAAGGCCACCGCGAGGTGGCCTTTTTTGCTTGGCAGCGCCGGGGCCGCTCAGTTGGCTTTGGCCAGCCCGAATTGCCAGAGCAGGAAGGCGTAGATGTCGGCCAGCTTGCTGACCTGCTGGGTGGCGGTGCTGCCTATGCCGTGGCCGGCCTGGGCGTCCAGCCGCAGCAGCACCGGCCGCTTGCTGCTGGTGGCAGCTTGCAACCGGGCCGCAGCCTTGGCGCTTTCCCACACATCGACGCGCGGGTCGTTCATGCCGTGGATCAGCATCACGCCGGGGTAAGCCGTCTTGTCCTGGATCTGGTGGTAGGTGCTCATGGCCAGCAGGGCCTTGAACTCCTCCGGGTCCTTGACCGTGCCGAACTCCGAGATGTTGGTGATGCCGTTGGCAGACTCTTCGGCGCGGATGGTGTCCATCATGCCCACCTCAAAAATGGCCGCCGCGAACAGCGACGGCGCCTCGGTCACCGCCCGGCCCACGAAGATGCCACCGGCGCTGCCACCCAGCACCCCCAGCGTGGCCGGCGAGGTGATGCCGGCCTTGACCATGTACTGCGCGGCGGCAATGCCGTCCTTCCAGGTGTTGGGCTTGGTGGACTTGAAGCCGGCCAGATGCCATTCCTTGCCAAAGGCGCCGCTGCCACGCGCATTCACAAAGGCCAGCACACCGCCCTTTTCCAGCCAGGCCACGCTGCGCGGGTCGAAGTGGGCCTCTTCGGAAATGCCGTAGGACGCGTAGCCCACCAGCAGCGTGGGGCGCTTGCCGTCGAGCGGCATGTCAGCACGGTGCACCAGGGCCAGCGGCACGCGCACGCCGTCGTGGCTGGGGATGAGCAACTCCTCCACGTCCAGCGCCGGCGCGCCACCGGGCAGGGCGTGGCCCACCAGGTTGGTGTCCACCAGGGGCTTGCCCACGCCCGCGCTGGTCACGATGCTCGAAGGCTCGGTCCACGAGGTGGCGCGCAGCCACACATCGCTGTGGCTGTGGCTGAGGTCGGTGAAGGCATAGGTGCTGCCCTTCCAGGCGGGCGCCAGGTCCTGGCCGCGGCCGCCGGCCAGCGGGTGGCGCTGCACGCGGGTGGTGAAGCCTTGTGAGAGCTCTGAATAGATTGCATCGCGGCCGAAGCTGATGCCCTGCAGCACGCCCACATCGGGCTGGTCGATCACGGTGCGGGCTTGGGCCAGCGTCTGCTGCCGGGCCAGGTCCAGCGCCAGCCACTTGCCGCGCGACGCGCCGTTCACGGTGCGCAGGTAGAGGGTGTCGCCGCGCAAATGCAGGTCGGTGACCTTGTCGCTGGCCACCACCAGCGCGCGCCAGTTGATCTGGGCCTGGTTCAGCTGGGCCAGCGGCGCCACGAAGATCTTGCCCTCGGGCACCGTGGTGTCGGTGGTGCGGGCCACCATGAAGTGGCTGCCGGCGTCAAACGCCACGCTGGCCACGTCGAGCCGGTCGAGCTTGAGGGCCGTGTTCACCAGCGGACCGAACAAGGCCTTGGGCGCCTGGCCGGGGGCATCCACGCGCTGCAGATAGACCGTGCTGTCGAGGTAGGTCTCGGTCGGGGCCGCATTGGCAGGCAGTTCGCGCAGCTGGTTGTAGGTGAGGGCGCGGCTGTCGGGCGTCCATTGCACCAGGGCTTCATGCACGCGCGGCACGGGCTTGATCAGCGCCTTGCCGCTGGCCAGGTCCATCACATGCAGCGAAGCGTCTTCCGAGCCGCCGGCCGACAGGCCATAGGCCAGGCGGCGGCCGTCCCACGAGGGCACGAAGTAGTTGATGGCGTGCGGCACGCCGCCGGCCTGCTTGGCCAGCTCGGCCGGGTCCACCAGGGTGCGCTCAGGTGCAGTCAGGCCGTCGCGCAGCACCAGCTTGAACTGCGACTCGCCGGCCGCGCGCTTGAGGTAGATGAGGCGATTGCCCGGCAGGCGCACCAGCTCGGCCACGCGAGCGCCGGTGGAGCGGGCCAGCTCGTCGATGCGGCGCGCCAACTCGTCACGGCCTTCGATGGCAGCCAGGCGCTGGGCGGCGTATTCGCCCTGGCCCTTGAGCCAGGCCTGGGTGGCCGGGTTCTTCAGGTCTTCGAAGTAGCGGTAGGGGTCGTGCACGGTCACGCCGTGCAGGGTCTGCACCACGTCTTCCACGGTGGCGACCGGTGGCAATGCGGCGCTTACCGGGGTGGCGGCCCAGCCCAGGGCGGGCCACAGGGCGAGTGCCGCAAGGCAACCCAAGAACGGGCGGGGTGTGAGGGGCAATGGCATGGCAAAGAACAGCTCAGGTGGTGATCGGCCGCCCTTGGCGGGCTGCTTCGAAAGAGCCCGCATGTTATGCCCGCACCGGGCCTGTTCAACCATGGGGGAGCGGCCGTGTGCTTGGCGCGACGAACCGGGAATGGACCCCTTAAAGATCGCCCTGGACTTTATTTGTGACTTTGCGCACGTTCTTTCGAGAAGTGATGGCGGGATTGGCGCTGAACGCTCGTAGTTCAGAGAGAGCAAGCCGCCGTAACCGGTTGTAGCGACCGAGCTTGGTGAACTCTTGGCCCCAGGTGCATCTGTGGGCTGTTGCCATTTCTCCAGAGAGTGATTCGTCAATGACTTTGCCCACACAGCCACCCAAGCCAACCCAGGCGCCCAGGCCCCCCCAGGCACCACGGCGCATTTGCGTTCGCGCCAAAGTCAATGTGCTGGCCAAGCGGCGAGCGCCGAACCGACTGGCCCAGCTGACAGGCATTGTCGTGATGGCGTCGGTCATACCCATGGGGGCCGCTGTGGCAGCGCCTGCTCCCAGCCCCTACACCCTGGTGCCGTCCGGGAGCGCCTATCCCGCTGCACCAGTGCCGGCGGGAGCCACCACCTACGACACGAACGCGCAGGACCCGACGATTCAAAACCTGCTTGACGCGGTTCGGGCCATCCAGACGGACCTGAACAACAGCTACTCGGCTGCCAGCGCACCGCCGCCACCGGCCCCGCCGGCGCCGGCGCCTCCACCTCCACCTCCGCAGGTCACATCGCCCAACACAGCGCCCTTAACTGGGCGCAATTGTTCGGAGTACTACGACCAACAAGGACTGATCGCTGACACCGCCGCCTTGGGCCTGGACATTGGCGCTTCGTTGGCTGAAGCGGTGGCGGATGGCCTGCTTTCAAACATGTTTTCAGCGCCTGCAGGCGCTGCTGCTGGTGCGGCCGCCCAAGTGTTGCACATGGCTTCAACGACGGCGCAGATCGCTTCATTGGACTATGCCTGGACATCTCTGGCCGACAACGCGCCCAGCTGCGGCACGGAATATGTGCGCGATGTGAACATGACGGAAGGCGCCAAGTTGGTGATTGGCGACTCGGCGGTGTCGGGAAATCAAGCCACGCCAAACCGCACCCTGACCTTGGGGCCCGACACTGGCGGGCAACTCAGTGCCGGCGTGTCCATCGGCGGCGGGCAGGTCCTGGGTGCTGGTGACAGCGCCTCAGGCAATACGGCCACAGCCAATGACGCCACTGCGGTGGCGATTGGCAACAGCGCCAATGCGGGCGGAGCCCAAACCACCGCCTTGGGCGACACCGCCAACGCCTCGGGCTCGAAGGCATCGGCCATCGGTGCCAACTCGGCGGCCAGTGGTTCGGCCAGCGCCGCCATGGGCCAGGCAGCCACGGCTGCAGGCGACAGCGCCACTGCACTCGGCGCCAACAGCCTGGCCAACCAGACCAACAGCACGGCGACGGGCCAGTCCAGCAAGGCCACCGGCGGCAACGCGACCGCCAGCGGCCAAGACAGCCAGGCCACCGCCACCAACGCCACGGCCAACGGCCAAGGCAGCCGGGCGACGGCCAACAACACCACGGCCAACGGCCAGGATGCGCGTGCCACGGCTGACAGTGCGTCTGCCTTGGGCGCTGGCAGCCGGGCCCTCAGTAGCAACACCACCGCCTCCGGCCAGGCCAGCACGGCCAGCAGCACCAATGCCACGGCAGTAGGCCAGGGCGCAGAAGCCAGTGGCGAGAATTCATCCGCCATCGGCCAGGGCAGCGTGGCCAACAATCTCAACACCACGGCTGTGGGCCAAGGCGCCCGCGCCACCGGGGTCAACGCGACGGCCATGGGCCAGGGTGCAGAGGCCAGCGGCGAAAATTCAACCGCCATCGGCCAGGGCAGCTTGGCCTCCAATCTCAACACCACGGCCCTGGGCCAAGGTGCCCGCGCCACCGGGGTCAACGCGACGGCCATGGGCCAGGGTGCAGAGGCCAGTGGCGAGAATTCATCCGCCATCGGCCAGGGCAGTTTGGCCAACAGCCTCAACACCACGGCCGTGGGCCAGGGTGCCCAAGCCACCGGTGAAAATTCCACCGCATTGGGGCAGGCCGCCAAGGCCAGCGGCTTGTACAGCACGGCTGTGGGCCAAAGCGCTCAGGCGCTGGGCAATGACACGACGGCCATTGGCCGCAACGCCCTGGCCACCCAGGGCAATGCTTCGGCGCTGGGCTCTGGGTCTCAAGCGACGGGCTATGCCTCCTCGGCACTGGGAGCCTACAGCGTGGCCAGCCAAGTCAACGCCACAGCGGTGGGCCACGGCGCGCAGTCCACAGGCATCAACAGCACCTCCTTGGGTGAAGGTGCCTTGGCAAGCGCCACCAATTCAACGAGCCTGGGGCAATTGGCGGCCGCCACCAATGTGGGCACCTTGGCCGCCGGCCAGGCGGCTGAAGCCAGCGGCGAGTACGCGACGGCCCTGGGGCAGTTGGCCAAGTCATCCGGCCTGTATTCCACGGCCTTGGGGCAGCAGGCCCAGGCGCTGAGCAATGACACAACGGCCTTGGGGCGCAACACCTTGGCCAACCAGGGCAATGCCTCGGCCCTTGGTTCCGGGGCGCAGGCCACCGGGTATGCGTCTTCGGCGCTGGGTGCCTACAGCGTGGCCAGCCAATCCAACGCCACAGCGGTCGGGCAGGGCGCCCAGTCGTCGGGCGTCAACAGCACGGCAGTGGGTGAAGGCGCACGCTCTTCGGCCACCAATGCCACAAGCCTGGGGCAGGACGCCAATGCCATCAACACAGGCACCTTGGCTGCCGGCCAAGCCGCCGAAGCCAGCGGTGAAAACGCCACCTCTGTGGGCCAGGTGTCCAAGGCCACGGGCCTGTACGCGACAGCTTTGGGGCAACAGGCCCAGGCGTTGAGCAACGACACTTCCGCGCTGGGCCGCAATGCCCTGGCCAACCAGGGCAATGCCTCGGCGGTCGGCTCAGGGGCGCAGGCGACGGGTTACGCTGCCTCGGTGTTCGGTGCTTATGGCGTGGCCAGTCAAGCCAATGCCACGGCCCTCGGGCAGGCCGCGCAGGCCACGGCCGTCAATGGCACCGCCGTGGGCGAAGCAGCGGTGGCATCGGCCACCAACGCCAGCAGCTTCGGGCAAGCCTCTCAAGCCACAGGCGTGGGCGCCACTGCCGTTGGTCAACAAGCGCTGGCCACGGACACCAGCGCAGTGGCCGTTGGGCAATTGGCCCAGGCGTCGGGCGTCAATTCGTCCGCGTTGGGCCAAGGCAGTTCGGCCACGGCGCTCAACAGCACCGCGATGGGCCAACAGGCGCTCGCCAATCAAGCGAGCGCCACGGCGGTGGGCCAGCAAGCCCAAGCCACCGGTACCAATGCATCGGCGTTTGGCCAGAGCAGCACGGCCAGTGCGAGCAGCAGCACGGCCTTGGGTGAACAAGCCCTGGCCA
>A_aquaticus-Field-Female-non_digestive_tissues|dockerin_36
TAAAAGTTCCGTCCGTTTGGCCAAAATAAAAATCTACTGGCGTGCCCTCGCTCGTTGGGTTGCGCGTCACTGCAAAATCTATACGGCCATCACCGTTAAAGTCTCCTTGCAAAACGGGGTTCGTGCCACTCCAACCAAGATCAGAAAATATGCAAGGCGATGGATTATTTGGGTCTTTAGAAAATCCTTGACCATCAGAAGGCGCCAAACAAACTACGACGGTGCCGTAGTAATTTCCGTGTGCTGTTGTGTGTTGTATGACCAAATCAGCACGTCCATCGCCATTCACATCCGCCCAAAAATATTGCTTACCTACGGATTGATCGCCGCTCATGGTTTTGACATATTGCCATTCGCAGAA
>A_aquaticus-Field-Female-non_digestive_tissues|dockerin_37
GCACGGGCACCGCGCTCAGCGTCAGCGGCGTCACCTACTCGGTCAATGGCGCCGCCGCCAGCGCCACCCTGCCCGCAGGCGTGAGCTTGAGCGGCAGCACCCTCACGGTGGACACCACCAACCCGGCCTTCGACCCGCTGGCCGCCAACCAGATCCAGACCATCACCGCCAGCTACACCGTCTCCGACACCTTCGGCAACGCGGTGCAGCAGACCGCCACCTTCACCGCCACAGGCGTGAACGACGCGCCGGTGCTGGGCAGCACCGTGATCACCCCTGTGGCCGGCTTGGCCACGCCGCAAGCCGCCTACAGCTGGTCGGGCGGCAGCAACGACACCGGCACCTGGGTGGCCCCCACCTACCCAGGCGGTACCCTCAACACGTCCGTCGCTCCAGCGGGCGGAGCCACCCTCGACCCTTTGACCACCGGCCCCTTCATCGGCGCCAACGGCGGCAGCTTCCTCAACTTCCAGGCCGACAGCAGCGGCGCCGGCGCGGTCGATGCCAGCGGCAACGGCACCCAGTACCTGGCCTTCAAGAGCTCGGCCACGGTGTCCATCGTGGCCGGTGCCACCTACACCTTCACGGTGGATGCACGAAGCTTCTATGACACCGGCAACGCCACCATGGGCTATGCCGAAACCCAGTTCGTGCTGGTGAACAACCGTGAACAACTGGTGCAGGCCATCTCGCCAGTGATTGCCAGCCAGTCTTATGCCCCCGCCGCCGACGTCAAGGTGTCCTCGGCGAACTGGCAAACCGTCACCTACAGCTTCACCGCCACCAGCACCGGCAGCTTCAACATCGGCGCCACCTGGCAACTCGTCAACACGCCGGGCAGCAATGCCTGGAACGACATGGAGTTCGACCGCATTCAGCTCCAGGGTGCACCGGTGGGCGCGCCCACCGTGGCCGCGCTGATGGCCGCTACCCCGGTGACCGACGTGGACACCGGCAGCAGCCTCAAGGGTTGGGCCTTCACCAATGCCGCAGCCTCGGGCAATGACCACTGGCAATACAGCACCGACGGTGGCGCCACCTGGGTCAACATGGACAGCGCCAGCAGCACCGCAGCGCTGTTCCTGAACCCGACCGACCTCATCCGCTGGACGGGCCTGACCGGGACCAACACCACGCTGCAGGCCCGTGCGGTGGACGACACCTTTGGCTCTTACTACGCCACGACCTACCCCACACAACCAGTTCCAGGCTTCGACACCACCGCCACCGGCCACCTCAACGTCAGCACCAACGGCGACCCCACGCCCTACAGCGGCAACCAGGCCACACTGGCGGCCGTGGCCGCACCCACGGTCAGCATCACCCCCGACGCCAACAACGACGGCTTCATCAACGCGACCGAGAACCTCACCTCCACCACCGTGACCGTCAAGGTCGGCCTGCCTGCGGGCGCCGTGGTGGGTGAATTGCTCACCATCAGCGACGGCACCGCCACCCAGACCCACACCCTGGTGGCGGCCGACATCACCAACGGCTTCTATGTGCCAGCGACCGGTTTTGCCAAGCCCCCCGCAGGCGGCGCCATCACCGTCACGGCCTTCTTGAAGGACCTGGCGGGCAACGCCTCGGCCACAGCCAGCGACGTGGCCGTGCTCGACACCACAGCCACGGCGGCGCCCACCGTGGCCATCACCACCGACGCCAACAACGACGGCCGCATCAGTGCCAGCGAACAAAACGCTGCAAGCCCCATCGGCACCGACACCGTCACCGTCACCTTGCCGGCCGGCGCCAACGTGGGCGACACC
>A_aquaticus-Field-Female-non_digestive_tissues|dockerin_38
CGTCTTAGTTTTGGAATTATATGATGCTGTATTCTTATTAATTTCAATAAATTCATTCAAAATAATTCATAAGAAAATCATATAAAATCATATATAATCATTCAATATAAACTACTTACTAAAACACAGTAATATTTTACTGTATTATCCAATTATCCAATTAATCCATCCATTATATTCTTCAATATAATTTATTTTATTAATCTAATCCAATGGGAACTTGTTGCTCAGATGATAAACCAGCAAGACAGCAATATAACCAAACCCAAAACCAGATGTCATCCCATCTCTCTCAAAACCAATTCAATGACACCATAAATGAAACCTTCAACAAATACGATCCAAGTGGTTCAGGCAAAATCGATAGAGCCGGAGTGAAGGGGTTAATGAATGAATCAATGCAGAAGTTAGGCGGTACTAGACAAGTGAGTGATACCCAAGTTGATCAATTCATCAAAGAGCATGATAAGAACGGTGATGGCAAGATCGATAAATCTGAACTGTATCAGTTTTATAAGTCCATGGGCTATTGATAATGAATCATTCATATGAATAACTAATAAATATGATACATATTATGAATATGATGAGAGTAATTGGTAAGTATATGCGA
>A_aquaticus-Field-Female-non_digestive_tissues|dockerin_39
ATTGGAGGTTATACCGCTTTGGTCGCTAACGTTTGTAAAATGGTTATTATCGTTTCTGTATAGTTTTGTTGCATAATCAGGAGTTCGTTCTTTGCGTAGTGCGGGATTGTCCTGAACGCCTGCGGTATATTTTTGAATGGAGTGATTTACAATCAGACAATCGAGATCGCCATCTTTATCGTAGTCGAAAAATACAGCTTGCGTCGAATAGCCATTATCATCCAGTCCGTAAGCAGCGGCACTTTCTGTGAAGGTTAAATCGCCATTATTAATAAAGAGCAGGTTTTTCCTTCTGTCGGGGTTGATGTCGGCACTTCTGCAAATATAAATATCCAGTTTACCATCTCCATTTACATCGGCCATGGCGGCA
>A_aquaticus-Field-Female-non_digestive_tissues|dockerin_40
ATTTTTCATTTATATTATAAATCATCGTATTTGTCACCGAAATTGAATGTTAGTGAAAAACGAAGTGTATTTTCTAATGGGTTTTTAACTTTTGAAGCAGAGAACAAATAGGACACATCTACTTTTACTACGTTGTATTTAAATCCAGCACCAAGAGAGAAGAATTTTCTAGCTCCTTTTAGAGGACTTTCATGAAAATACCCCAATCGCATGGCGAACGAATCTTGATATGAATACTCGGTTCCTACAGAATAGGTGAATTCTTTTAATTCTTCTGAAAAGCCGCCTGGTGCATCACCGAATGATTTAAACATACCAGAAACCCAGTTGATTTTTTTGTAATTATCATTATTAATAGCTCGGGCTGAAGCTTCTTCAGTTGCATCGATAGTTCCATCGTTATTTAAATCGACATAAACAGGCTCTTGTGGCGTTGGCACTAACAATTTGGCGAATTCCACATTCAATGCTACTTTATTGTATTCGTCTAAAATAAAATCAAAACCACCACCCAAGCACATGTTAGCAGGCAAGAAATTAGAAGAAATATCATTTTTTGTATTGTCATAACTGATTTTTGGTCCCATGTTTTGAAAGTTGAAACCTAAACGATATCTACCATTAAAATCATTGAAAGCAATTTCTTCAGATTGAAAGAAACCTGCTACATCAACTGCAAATGAACTTCCGGGAACTGCATCGGTATTTACATCCGCTATTTTTAAATTAGACCGAATGTAACGTCCACCAACAGCCATACTAAAATGATCGCTCAATTTTAACGAATACGAACCGTCTAAAGCTAGTTCATTGGGTTTAACCACATTTGCAGGATCGTCAAAATTTTGTCGCAATTCGATTTCTCCCAAACTAAAATAACGCAAACTTCCTGCGAAAGCACTTTTCTCGTTAATTCTATTGTAATAATTTACCTGACCTAATGAAATATCATTTACTAATTGTGTTAAATAAGGTGTATAACTAATAGAAAACCCTTGTTTATCTAGAGCAAATGCATATTTAGCCGGATTCCATTGTTGTGAATAAGCATCTGCAGAAGTAGCGACCCCTTGATCTGCCATACCGGCTGCTCTAGCGTCTGCTGCAACTAATAAAAATGGCACTCCTGTTGTGATTACTCTATCTTGAGCTTTAACTATTTGACTAGCAGCAAAAAAAAGCAATAAAAATAAAAACTTTTTATTCATGTGAAAAGATTTTGTGGTAGTGCATTGATGACTCTTCGATTTCATTTTTAACTCTTAATTATTTAACAAATATAGTACTTTCTTATAGGATAACAAGTTTTTCTATTTTTTCTGCCTTGTTGCCAGAAACTGTAGACCGAACCGTTAATTTGTATATGTATACTCCTTTACCAATTTTATCTCCAAAATCGTCTTTACCATCCCAAGTGATGTCTCTTGACAAAAAACCTTCTGTAGTAACGGTTTGATTTATGGTTTTTACAATTTTACCCGTTATAGTCATTACTTGCACCTGAACTTCTAAAGGCTCATACGGTTTATTGTGACTGAACCAAAATTGCGTGTAATTCACAAAAGGATTTGGATAATTTAAAACATTACTTAGGGTTACATTTTCGCTATCGGCTACCACAAATTGGATGTCGGCAGTAACAAAATTATTGTAAACATCCCATGCTTTAAAAGTAATGGTGTGTAACCCTTTGGCTAAATTTCTGAATGGATATCTAATTTTTCCTTTGGTGTAATCGTTTAATTCGGTTTCGTAGTAATCGTTTAAAATATAGGGCTTCGTGGCATCGCCATCTAAAATGGCAACGATATCGTGACCAATTCCGCTTGCGGTGTTGATTCCATGTTCGTCTTCAAGATAGGCTAAGAAAAAAGGAGATTCATTTGTAATCCCACCATTGACAAAAGATTCGTCATTCATATACAATTTCACTCTTGGCGGAGTAACATCGGCCACGGCATTGGTATTGATTCCTCCTACCTTAATATCTAAGTTGTACCCTGTTTTATCGATTTGTATCTGATCTCTTTTGGCATAAAAACTAATTCTACCATTTCCAACGGCTATTTTAATATCTTTA
>A_aquaticus-Field-Female-non_digestive_tissues|dockerin_41
AACGCCAGCACTGGCGTGGTGACGCTGAACATGCCAGAGCCGGGGGATGGCAAATCTGTCAGCATTTCGGCAACCCAGACCGATACCCATGGCAATGTCTCCAGCACGGGTAGCGCTGCGGCCATTGAGGACATCACCGGCCCGTCGGCACCGACTGTGGTGATTGCCACCGACGTCAACAACGACGGCTACATCAACAAGGCCGAGCAAGGCAGCGCCACCACCGATACGGTGAATATCGGCCTGCCGGGCAATGCCAAGGCTGGCGACACGCTGAACGTCACCCTCAACGGTGTGGCACAGCCGGGTCATGTACTGACTGCTGCTGAAATCACTGCCGGCCAGGTCGTACTGACCCCGACCGCTCCGGCCGAAGGTGGCACGCTGACGGTAGCCGCTACTATCACTGACGTAGCCGGTAATACCTCGGCCAGCGCCAGCGACAGTGCGGTACGCGACACCACCGCCCCGTCGGCCCCGACGGTAGTCATCGCCACCGATGCCAATAACGATGGCTTCATCAACAAGGCCGAGCAAGGCAGCGCCACCACCGATACGGTGAACATCGGCCTGCCGAGTGACGCCAAGGCTGGCGACACGCTGAACGTCACCGTCAATGGCGTAGCGCAACCGGGTCATGTGCTGACTGCTGCTGAAATCAGCACCGGCCAAGTGGTC
>A_aquaticus-Field-Female-non_digestive_tissues|dockerin_42
CGTATCAGTAATATTCCTTGCAACTTCATTCATCTTCTTTAGTAGCTCCAATCGTTTTTCTGGGAGTACAGGTACAGGTTTTCCTCTTTTGACTTTGGGTTTGCAGGACTTCAAACTGAAGAACTAGAATTTGGGATTTGATACAACAAGTTATAGTATGTCTTCGGGCGATTTTCCAGAAATTAATTGGGCAAAGATAGTATAAATTTCAGTTGGAATTTCTGGAATAACTATCCGACTTAGTTCCAACATGGCTTTTTTCGCTTCTACGTTGCTCTGAAATGGTTCCCAGAGCCCAGCTTCCAATAATGCTATGTTGATCTTGTCTGTTTCTGTGTTCTCCGCCCAATATGGTTCTGTGATGCTGTGGGGCATCTTGATCGGATATACGAATTCAAGGAATGCCTACTGTATGTTCTTCACATTTTCGTTTCGAGGGTCTTGCATTTGTTAAATTTCCTATTGTGTAGGTTTTTTGGGTCTTCCCCAACTTGCTCCAGTTGTCTTCCTCGGCTTTTTCTAGCTACAGTCTGAAGTCTTTCTGGGACTGCCACTAAGAAGTTCAGTTCTCTACCTACTACGCGATCTCTCAGCCAAGTTTTAGCTTGCCCTTGTTTTCATCTTTACTAAATATTATATCAATAGGCTCAACTGCACATTTAAGATCAAGTTCATAATACTTTTTGAAATCTGTTGAACTCCTAGATTAATAATATATAGATTATGCATATAAATAGTGTGGTGATGAGTGTTGAAGATAAAGGTGAATTTTAGAACATTGGTTGAGCATATAATGGCAGAGGAAGATTATCGGTGTAAACAGTGCCGTCATCGACTGTTCCAAACATTGGTTCATGGAGGAGAAGAGCGTTGTACATCCTATTTTGCTCTGATTTAAGAGATTACTTGGTTACCCCAAGGCGAAGAAAACTCATTCGTTCTCGTCTGCCCAAAATGCAAATCTAAGCTAGGAGATGTAGTTCATTCTGGAAAGAAGTGTTCCTGCAATTAATGGATTGTCCCAGCTATTCAATTCGTAAAGACTAAAGTTGACAAGAATAGGAAACTTGCACTGAAAGTCATCCAATGATACAGTAATGCAATAATACAGGAATACAATGATATGCAATTATATGCAATGATATCATCATTATAGTGTCAACTACCCCAATGAAGTAATAATTCAGATTAGACAATAGTGATGGAGATTGAGCAATATAAAGAATTAAGCATAAAATGTCGAATGAAATTCCGATAATAGTAACCCTTGGACCGAATGACCAACTGAACTCGCTCTGGGCAAAAATATAAAGGTAAGGAAGTCAACAGAAGCGAACAAAGACTCAAATTCGATGTATTTCATCTTCTGGAGCTCGCCGTCGTTTCCCCAGCGACTTCTTCCATCCAGATCCAGCTCCATTAATTCTACGAGCACTTAGCTCACGCAGGCCATAGACTAAGCTGAAGTCCAAACTATTGCCCCTCAATTCCAGACAACAGCGAACAATATCGTCCCTGACTTCAGCTAACTCTGGATTCGAGACTCCAAAATTTTAAAAGCAGCACAGTCATAATTTTGTGTTCAGTGCTCAAAACTAGAAGCTTAAACCGAAGAGCCCTCTTTCCAGGGCTATGTCCGGCAAATCTGGGAAAGCAACCAGCATTTGGAAAGGGACTCCCGCACATGAGAAAGAAAACTGTCTGCTTAGAGCAGCGGACTGTTTCCGAGTTCGGAAGTTTCTACTCCATTCATGATTTCAGTTAAACTCACTACCTCCAAAATAATAATATTTCACATCTTCATGAATTCCATTTTGCTTATTTTGCCAGTTTCCGGTGAGGATAGGCTCTCCACAATCTTAGAGAAGATTTCATTAGATGCTTCTAGACTGAGTTCCTTGAATGAGACTGCTAGATCCTCTGCATCGATATAACCATCTTGGTTGATATCGATCATCTGGAACATCAATTCTTTCATCAAACTGTCTTAAGGGTTATTTATCGTCCCATCCATAGATACAAGGAAGCTGCCAAAATCCATTTCGGCATCTTCAGCTGCA
>A_aquaticus-Field-Female-non_digestive_tissues|dockerin_43
CGCCAGCGCCACCCTGCCCGCAGGCGTGAGCTTGAGCGGCAGCACCCTCACGGTGGACACCACAGATCCGTCCTTCGACCCGCTCGCCGCAGGCCAGATCAAGACCATCACCGCCAGCTACACCGTCTCCGACACCTTCGGCAACGCGGTGCAGCAGACCGCCACCTTCACCGCCACCGGCGTGAACGACGCGCCGGTGCTGGGCAGCACCGCCATCGCCGCCCTGCCTGGCATGACGGCCACACCCGCGCCCATCTACGGCAGCATCGTTGTAGGCCCTGAAATCAACGGCGCCTCGGCCAACGGTGCCGTGCCTGCGGGCTGGACCTCCACAGCCACGCCCGACCTCGCCGACCCTGTCACCGGCCTGCCCGGCTGGCCCATCTTCAACGTGGAAGGCACCTCGCTCAACGGCGGCACCTTCCTCTCGCTCACCAACACCACCGAAACCGCCAGCACCACCCTCACCGGGCTGGTTGCCGGGCAAACCTACACCACGGGCTTCCAGTTCCAGCAAGTGGGTTACACCGGCTACATGGCGCCATCGAGCCTGAGCATCACCATCGACGGCGTGAGCAAGACCTACACCACCGCTGGCTTGGTGGACGGCTGGACACTGGCCACCTACACCTTCGTGGCCACCGGCACCACGGCCGCATTGACGCTGGGTAATGGCACCGCAGGTCTTGGCAACATCGCCATTGACTCGCTCAGCAAGGCCCAGCTCACCGAATTGCTGGCCTCGCCAGCCGCCGGCGTCACCACCGCCACCTTGATCGGTGCCACCACCGATGTCGATCAGGGCGCCACCCTCAAGGGCTATGCCATCACCAATGCCGCGGCCGACGCCGCCGGCCACCACTGGCAGTACAGCAACGACGGCGGCACCACCTGGGTCAACATGGACAGCGCCTCGCCCACGGCCGCGCTCTTCCTCTCGCCCACCGCCCTGGTGCGCTGGACCGGCATTGCCGGCAGCAACACCACCTTGCAGGCCCGCGCGGTGGACAACACCGAAACCGCCGCCTTCGACACCACCGCCACCGGCCACCTCAACGTCGTCGTCAACGGCGACCCGACGCCTTACAGCGGCAACGTGGCCACGCTCAGCTCGGTGGCAGCGCCCACCGTCAGCATCACCACCGACACCAACAACGACGGCTACCTCAGCGCCAGCGAGCAAGGCGCCAATGCGAGTGACGCCGTTCACGTCGTGCTGCCGGTCAGCGCAGTGGCCGGTGAACAGTTGATCGTCAGCGACGGCATCACCAACACGACCATCACGCTGTCGCCCACCGACATCACCAACGGCTTCGTCAACACCAGCTTCCCCAAGCCTGCCGAAGGCGCCACCCTCAACGTCACCGCCTACCTCAAGGACGCGACCGGCAACACCTCGACCACGGCCATAGACAGCGCCACGCTCGACACCCTGGTGCCCAACACCCCCACGGTCACCATCACCACCGACGCCAACAACAACGGCACCATCACCGCCGCCGAACAAGGCACCAACACCACTGAAACGGTGCGGGTCA
>A_aquaticus-Field-Female-non_digestive_tissues|dockerin_44
CTTAGGATCAAATCCTTTAATCTATATGTCATTTACTGACCAACAACTCAGACATCATATTGACACTATCTATACAAAGCAAGATAAAACTGGTGCAATACATGCAAGTTAAATCCATAATGTTTTCAATGAACTTGGCATATTGCTAAATTGCCCAATAAATGTTAATAGGAATCAAGCATCAAACATTCTTATGAGAGTAGGATTAAATTGTGAAGGACCAATCTATCGCGAAGAATGCTTAAGAGCTTTACGATTAATTTTAACCAACATTGGATAGTTTTCTTAGACACATTATTAAACTTCAATTTTAGGTTTTACTGATTTGCAACTAAGACAGTTTATCAGTAATGTCTTTGATAAGTATGATTTTAATCGTAATGGAAAATTAAGTGCTTATGAACTACACAAGGTTTTAAACGACATTGGACCATTACTCGGTTATCCTTTTCATATTACAAGCGAACAAACAATCAATATTCTTAAAAAAGTTGACTTAAACTTTGATGGTCAAGTTTCTAAATAGGAACTCCTTTTAGCATTGAAATATGTATTAAGAAATCACAATGACTATGTATTGTCAACAGGATTAGGTTCAATTGGAGGATCAACAATTTTAGGACTTACAGAAACACAACTTAGACAACATATCAATACTCTTTATGACAAATATGACTTTAACAGAAATGGAAAACTAAGTGCTTATGAACTTCATAAAGTTCTAAATGATATTGGACCAATTTTAGGATACCCATTTTATGTAACGAGTGAACAGACAATTAATATTCTTAAAAAAGTTGACTTAAACTTTGATGGTCAAGTTTCTAAATAAGAATTCCTTTTAGCATTAAGGTACATATTGACAAATCTGACTGAGTACCAAATCTCAAAAAAACTGACTGCGGTAAATTTTATTAGTGGATCAGGCTATTTAAATTTATCTGATTTACAATTGCAAAATCAAATTGATTTACTATATGACAAATATGACTTTAACAGAAATGGAAAACTAAGTGCTTATGAACTTC
>A_aquaticus-Field-Female-non_digestive_tissues|dockerin_45
CCATCGGCATTCACATCGGCCCGCACATCAAAGCCTGCCTGGCCCGTGCGCTTGCCCATGGAGGCCTTCACGATCGCCAGATCGGAGCAATCTACCGTGCCGTCCTTGTTCAGGTCGCCAAAGAGATTGATGGTGAAGTTGGCGTTGGACACATCGAAGAACACATTGCCCACAGCCTCCACTTTGATGCGAGCCTGGGTCGTGGCCAACTGCGGCAGGGTGACGACGCGGCTGCCGTTGTTCGGCACGCTGGCCGCCAGCACATGGGGGTAGCTCAGGCCACCATCCACCGACAGGCTGATCATCACATTGGCCGTGC
>A_aquaticus-Field-Female-non_digestive_tissues|dockerin_46
CCGGTCACCGCCGACAATGTGCTGAATATCGCCGAAACCAGCGGTGCCACCGTCAGCATTACCGGCACCGTCGGTGGTGACGTCAAGGTGGGCGACACCGTCACCCTGACCGTCAATGGCCACAACACCACTGGCCAGGTGATCGACCTGGGCAATGGTCAGTTGGGCTACAACATTGCCGTCAGCAGCACGGATCTGAAGGCAGACAGCACGGTACACGCCAGTGTCACCACCACCGACAGCCACGGCAACAGCAGCACTGCCACCGGCAGCGACAACTATGGTCTGGACCTGAGCGCCCCGACCGTTGCCATCGCCACCACCCTGGCGGGCGACAACATCGTCAACGCCGCCGAACACAACCAGCCGCTGACCATCAGCGGTAGCACTACGGGTGTGGAAGACGGCCAGAAGGTGGACGTGGTGCTGAACGGCACCCACTACAGCGCCACCGTTACTGGCAACAGCTGGACGCTGGACGTACCGGCGACCGACGTGGCCAAACTGGCCAATGGTCAGAGCTACACCATCACCGCCGATGTCAGCGACAAGGCTGGCAACCCGGCACCGGAAGCCAGCCACGGCTTGGCTGTGGATACCGCCGCACCGGGTACCCCGACCGTGGTGATTGCCACCGACGCCAACAACGACGGCTACATCAACAAGGCCGAGCAGGGCAGCGCCACCACCGATACGGTGAACATCGGCCTGCCGAGCGATGCCAAGGCGGGTGACACGCTGAACGTCACCATTAACGGTACTGCCCAGCCGGGTCATGTACTGACTGCTGCTGAAATTACTGCAGGCCAGGTGGTATTGACCCCGACCGCGCCGGTTGAGGGCGGCACGCTGACGGTGGCTGCCACCATCACCGACGTGGCTGGTAACACCTCGGCGCAAGGTAGCGATAGCGCCAAGCTGGACACCACCGCGCCGTCGGCCCCGACCGTGGTCATCGCCACCGATGCCAACAACGACGGCTACATCAACAAGGCCGAGCAGGGCAGTGCGACGACGGATACGGTGAACATCGGCCTGCCGGCAGATGCCAAGGCGGGTGACACGCTGAACGTCACCATCAATGGCGTGGCCCAGACTGGCCACGTACTGACTGCCGCTGAAATCAGTGCAGGTCAGGTGGTGATCACCCCGACTGCGCCGGCCGAAGGTGGCACGCTGACAGTGGCCGCCACCATCACTGACGTGGCTGGTAACACCTCGGGCCAAGGTAGCGATAGCGCCAAGCTGGACACCACTGCTCCGTCCGCGCCGACTGTAGTCATCGCCACCGACGCCAACAACGACGGCTTCATCAACAAAGCCGAACAGGGCAGCGCCACCACCGATACGGTGAACATCGGCCTGCCGGCAGATGCCAAGGCGGGCGACACGCTGAACGTCACCATCAATGGCGTGGCCCAGACTGGCCACGTACTGACTGCCGCTGAAATCAGTGCAGGTCAGGTGGTGATCACTCCGGCAGCGCCGGCCGAAGGCGGCACGCTGACAGTGGCCGCCACCATCACCGATCCGGCTGGCAACACCTCGGCTCAGGGTAGCGACAGCGCCAAGCTGGACACCACCGCACCGTCGGCCCCGACCGTAGTCATCACCACCGATGCCAACAACGATGGCTTCATCAACAAGGCTGAGCAGGGCAGCGCGACGACCGACACCGTCAATATTGGCCTGCCGAGCGATGCCAAGGCTGGCGACACGCTGAATGTCACCCTCAATGGCGTGGCCCAGCCGGGTCATGTCCTGACTACTGCTGAAATCACTGCGGGCCAGGTGGTATTGACGCCGGCTGCACCGGCCGAAGGCGGCACGCTGACGGTTGCCGCCACCATCACCGATGTGGCTGGTAACACCTCGGCACAAGGCAGCGACAGCGCGGTTCGCGACACGACTGCCCCGTCGGCACCGACCGTGGTCATTGCCACCGACGCCAACAACGACGGCTTCATCAACAAAGCCGAGCAGGGCAGCGCGACGACCGACACCGTCAATATCGGCCTGCCGAGCGATGCCAAGGCGGGCGACACGCTGAACGTCACCCTCAATGGCGTAGCGCAAGCTGGTCATGTACTGACCGCAGCTGAAATTACTGCAGGTCAGGTCGTTCTCACTCCGAGCGCACCGGCTGAAGGCGGCACGCTGACGGTGGCCGCCACCATCACCGATGTGGCTGGTAACACCTCGGCCCAAGGCAGCGACAGCGCCAAGCTGGACACCACCGCGCCGTCCGCCCCGACTGTGGTCATCGCCACCGACGCCAACAACGACGGCTTCATCAACAAAGCCGAGCAGGGCAGCGCCACCACCGATACGGTGAACATCGGCCTGCCGAGCGATGCCAAGGCGGGTGACACGCTGAACGTCACCATCAATGGCGTGGCGCAAGCTGGCCACGTACTGACTGCCGCTGAAATTACTGCAGGTCAGGTGGTATTGACCCCGACTGCTCCGGCCGAAGGCGGCACGCTGACGGTTGCTGCGACGATCACTGACGTAGCTGGCAACACCTCGGCACAAGGTAGTGACAGCGCCAAGCTGGACACCACCGCGCCGTCGGCCCCGACCGTGGTGATTGCCACCGACGCCAACAACGACGGCTTCATCAACAAGGCCGAGCAGGGCAGCGCCACCACCGATACGGTGAACATCGGCCTGCCGAGCGATGCCAAGGCGGGTGACACGCTGAACGTCACCCTCAATGGCGTGGCCCAGCCGGGTCATGTGCTGACTGCAGCTGAAATTACTGCAGGTCAGGTTGTATTGACCCCGAACGCGCCGGCCGAAGGCGGTACGCTGACTGTGGCTGCCACCATCACCGACGTGGCCGGTAATACCTCGGCACAAGGTAGTGACAGCGCGACAGTGATCACCAGCGGCCCGCTGGCCAGCATCACCGTTGACCCGGTCACCGCCGACAATGTGCTGAATATCGCCGAAACCAGCGGTGCCACCGTCAGCATTACCGGCACCGTCGGTGGTGACGTCAAGGTGGGCGACACCGTCACCCTGACCGTCAATGGCCACAACA
>A_aquaticus-Field-Female-non_digestive_tissues|dockerin_47
CAGTTACTTGTTGTGCGCGGGATGGAGCCCGTAAATTGCGACTCACAATTAAAATCCACCGCGAATCCATTCGGATCATCGACTGCGCTGCCTTTAGCCGTACACAGGCGCCACCCACCCCAATAGGTGAGTAAATCGGTACGGCCATCACCATTGAAATCACCGACCAGTATGTTTGACACAGGTCTGTAAAGCGGTAACTTTTTCTGGAAACAGGTGGATACGGTTTGTCCAGCGCTATTGGAACGGGTGAATGAGCCATCTCCTGTTGACAAGCATATATTCCATACGCCGCCCAGCGGATCGGTTGGAGAAGACACTTTTATCTTATCGACTGGCGAGAGTAAGTCGACCAAGCCATCGCCATTGACGTCGGCAAGAATGATTTCGTTATTCACAAATGATCCCTCAAGCGCAGCGACGGATTGTGCATTTTTACGGGTACACACAACCCCTGCAGGAGCGGTTAATGCCTTCAAAGTCATGTTGGACGAATTGTCACCTGACAATAAAGTATTGACGATGATATTACCACCTGCATCCGTTGTGCCTGTATTGCTGACCTCAATCGCGTAATCAGTTGTATAGGAGTAGCCCGTAATGGTAATACCAGAATCCCCTCCTCCTGTACTTTGTGTGCCAAATTGAGATATTGTCGGCGTTGTGGCTAAAGTAAACGTATTGGTCGCAGCCGCTGTGCTCAACGGACAATTAACATGCGTTGTTTGAACGACCGGATTAGGGGTAATGGTAATAACC
>A_aquaticus-Field-Female-non_digestive_tissues|dockerin_48
GTCTTGGATAGATATTTTTATCAATACCCACCGTTGGAGCTTTGTTATCAATACCATTGTTAGAAACTTCGGGGTCTAAACCTGTATATTTTGTAATGGTAAAGACATTCTGAACAATAAATGTTAGTTGAGCTTTTATTTTAGAATTTTTAAGAACGCTTCCTAAATTATAACCCACATTTATATTATCCATTTTCAAGAATGAAGCATTTTGAACATAATAATCTGATAAGATACTTTGGTCAGTTTTCTTCAAGAAACCAGTATTTAAAACATCGCTGGATAAGTTATTGATATAATTACCTGCACCTGTTAAGTTTTGGTATGTACCTCTGTTAGAAGCAATATTGTTATAAACATAATTACCAATGTTTGCACGCATCGCAAAACCGAAACTCCAATTAAAATACGCCATCTGCGAACTGAAACCCATAACAAAAGGAGGATAAGGATTTTTGTATTGATAGCGGTCAAGAGCCGTTATTTTTCCGTCACCATTTAAGTCTGCAAAAACACCTTCAAGAGGTTTTCCAGTGCTACCATATACTTGTTTGTAAACATAAAATGAACTAGGAGCATAATTAACCGAGTGAATTTGAGCTAGGTTACCTGTACCACCTTCAATACCACCTGTGAGAACACCAATATAACTGGCATCATTAACGTTAGTTAATTTGGTGATTTTTCTATCGTTATAGCTAAAATTGAAACCTAAATCCCAATTAAAGTTTTTACGAATGATAGGAGAATAGTTCAATGTTAATTCAACACCTTTGGTAGTAAGTGAACCAACGTTTGTAGTAACATAATTACTAAAATTCGCACCTGCTGCTACTGGAACAGAGTTAATCAAGTTTGTTGTATTTTTTTGATACACATCAACACTACCAGAAATACGAGCTTTTTTCAAAGCAAAATCTATCCCAGCGTTAAGTGATTTAGTTTGTTCCCATTTAATATTAGGGTCATAAGCATTTGGACGCAAAATTGGATAAAAATTATTGCCCATTTGGTATTGAATCCCTTGTCCAACAACATACGAGTTTAGATAAGGGAAATCGTTATTCAAGATATCTTGTTGCCCTGTAACACCCCAGCCCAAACGCAATTTCAAGTCAGAGAAATTATCTTGTAAACCTTTAAATTCATTATTGATTTTCCATGCAAAGGCAGCCGATGGGAAAGTACCCCAACGATTATCTTTTGAGAAACGAGAAGAACCATCACGACGAATAGTAAAGGTTGCCAAGTATTTGTCTTGGAAGCCATAATTCAAACGTCCGAAGAACGATTGTAAAGCATAATTAGTTTTTACATAATTGTGCAAAGGCGTTACAGTTTCAACACCATAAGTAGTTCCACTTTCGTTTGAACGAGTAAAACCTTGGTTTTCAGCACCAGCCATAATGCTAAGGTTATTATCACCTACATTTTTGACATAATTCAAGTAAAATTGATTCGTAAAGTTATCACGGTGTTGGGTGTAATAACCCGTTGAGCCACCTCTAGCATAGTTATCATTACTTAAC
>A_aquaticus-Field-Female-non_digestive_tissues|dockerin_49
ACAATGGTGATGATGATGATGGATAAAGCGGTTATCATAAAATCACTTGCTTGCATTTTTACAGGATAAGCATCAACAATTGCACTTTTCATGCCCATCGAGACAATGCCATAGGTTTCTTGCAAATAACAAATAAAAGCCCCTAGAATTAAACCAACAATTGCACCCGAAAAAGCAATGATTGCTCCTTCATTATAGAAAATACGCCTAATAAAAGAAGTCTCTGCTCCAAGAGCCAAAAGCGTTTTGACATCATCTTTTTTGTCAATGGCTAGCATCGTTAAAGAAAAAAAGATATTGAAAGAGGCAATGGCAATAATAAAAAGCAAGGCAATGAAAATAAATAGTTTTTCAATTTTAATGGCTCGAAAAAGCCCTGCATTTTGCTCGTCTCTGTTTTGAATAAGAAACGTTTCTCCAAAAAGTGTTTTTAAATAGGTTTGTGTTTTTTCGACCTCTTTTTCATCTTTCAGCGTAATCTCCAAGGCTGTTCGCTTGTTGCCGTAGTCTGTCAAGGTTTGGGCAAGCGAAAGAGGAACATAAATTACATCATCGTATTGTTGTTCCAAAGAAAACACACCCGAAACACCAATTGCCAAGGAGTTAACATTTTCGTCAGGATTCAATGAAATCTTTTGTTGGTTACGAGGATACCATAATTCGAGTTTTTGCAAGGGGTCTTCAAGGTTGATATTCAAAAGAGAATACACGCCTCCTCCAATAAAGGCAAAAGGAATCGCTTGAGCATTGTTGCCTTTTGCAAGAAGCTCAAATTTTCCTTCGATAAGGCTCTCTTTTAATTTGCTATGTTGCTGAAATGTTGAATCAACGCCCTTGATAGTAACAACCATTTGTGCATTTCCATAACGAGCCAACGCATTATCTTGAATTACTTCGGTGGTATATAAAACTTCGGGCAAGGCTTTTATCGTTTTCAGTTTTTGAGTATCTAAATCAAAGGTTTTGCCTTCTTTTGCGAAGATTTTTAGGTCGGGGTCGTGGGCTTTGAATAGTTGTCGATTCAAGTCTTCCAAACCATTAAAAACAGATAAAACAATGACTAAAACCATTGCCCCTACGCCTACCCCCAGCATCGAAATGATGGAAATGAAATTGATAAAACTTTTCTTCTGCGAGGAAAAGAAATAGCGTTTGGCTATTAAGTACGGAAGATTCATAAATAAGCAAAAGGGAAAGATAGAATATTTAAATAGGTTTTGTCAAAGAACCAACGAATTTTTGTTTTCTTTCACCCATGATTTTAAAATTAAGAAGCAAAAGTACAATAAAAAATACTTGATTTTGATAAGAATATTGATAAATTGTATGACTTTGTTTCTTTGTTTTCATTTTTTTAACAATAAAAAAAGCTAGATAATACCTATCTAGCTTTTAACAATAACAATTTAAACAAAACTACTAATATCCATTATTTTGGGTAAGTGTTGGTTTACCACCCACTTGACTATTTAGTATTTCTTGTAATGGAATAGGAAAATATTCATGTTTTCCTTTTACAAATGTTACTCCCTTTAAATAAGAACGTTTGCTTGATTCAACAGAATAATAAGCATTGAGTGTTTGGTCGGCAATACCCCAACGAACCAAATCAAAACGACGATGTCCTTCCATTGCTAACTCTAAACGCTCTTCAAACTGTACTGCTTTGCGAGCCGTTGCTTGGTCTGCCCATGCCGTCGAATATTCTTTGATGAGGTAATTGGCGGCAACTGTCCCATCGGTATTCTTAACGAATCCATCGGGGTTGGCAGCCCGTTTACGAATCATATTTACATACTTTTGTGCGGTTGTAAAATCACTTTGTTCTACTGCTATTTCAGCTAGCCATAATAATACTTGTGCATAACGAATCATGCGGTAATTGTTGGCATTCAAACGAACGTTTCCTGCAAAAGTATTTGTTCCAACATCTGATTTATACATGACGTGCTTTTTCGGAGAATAAGGTCCACCGTAAGATTGGTCACGAACGTATGCTTTTCCTGGGTGAACGCCCCAATCTAAATAAGGAATACCTCGACGACCGACTGTCCAGTCTAAGCGAGGGTCAACTGTACCCGTGTAAGGTGTAAAAGGAACGGTAGATTCGATGCCTTGGTCATTTTTTACATCTTCGCTATTAAAGGTGTCGAGTAGTGGTAAACCATCGGAGCCTGTTTTGAATGAATTAACGAGGTTTTGAGAGGGCTGAAAGAAACCACAACACGTGGTTACGCCACCGCCACCATAAGGGTAGTTTAGGGTTGAGCCAATGTTGCCATTTTCACCATTTGGAGCTCCATCATTCACCGAATATTCTACTTCAAAGATTGATTCTGAATTGTTGTTGGTTGATGCTCTGAAATTGTCGTGATATTTATCCATGAGCTTATATTTACCAGAAGCCACAATGGTTTCTAATAAGGTTCTAGCTTCGGTATATTTTTTTTCATACAAATATACTTTTGCCAGCATGGCTGCTGCTGCGTATTTTGTTGGTCGTCCTACTTGTGATTGACTTGTAGGAAGAGCATCATAAGCGGCTTTTAAGTCTGCTTCAATATTCGTATAAATGTCTTTGTCATTCGGAATTTTAGTACTCTCTAAGTTATTAGGGTCATACGTTTTCTCATCAATATAAGGAACCATCTTGAACATCTTTTTTAGTTCAAAGTGATAATTTCCACGTAAGAAACGAGCCTCTGCCGTAACTTGTGCTTTTTCTGCATCAGTCATATCCGTTGCACTTGTCATTGCTTGGAGGGCATCGTTGGAACGAGCAATCCCGTCATACATACCTCTCCATTTTCCTCTGAAATAAATATTATCAGAAGTAATACTTAATTGTTCAATCAACGAAATTGGAGGTTGGTCGCCTGCAATTGTGCCTTTGTAGGCATCATCAGAAGCAACTTCGCCATAAACCCAATTATCGGCTCCCACTTGATAGGAACGATAAGCACCACCCGAAGTTGCCCAACCGTCTAAAAGTGAATATGCTCCGATAAGAATGGCATTAACGCCTGCTTTGTTTTGAAGTGTTGAAGCACTTAATTGTGCTTTGGGTGTTGCATCTAAGAATTTATCGGAGCAAGAACTCAAAATGCTTAGAAAAACAGCACTGATAAATAAAGTTATTTTTTTCATAGATTTATATGCCTCTTTCGTTCCGAAAGAGGAACTTTGTTTTAATGGTTAAAACTCCTTATCCTCTAATGTGGAAAGGTCGCTGGCGATTATTTACAGCTAGTGAACTTAAAAACTTAAATTCATGCCAACAATGTATTGTTTTGCGGTAGGATAAGCACCCCCATCAACGCCAATTTGACGGTCATTACCTGCACCATAATTCCGCAAATTGATTTCTGGATCCATGCCAGAGTATTTTGTAATGGTGATAAGGTTCTGCCCTTGCACATACACTCTAAGACTAGCTAAACCAATTTTATTAACCAAGGTCTTAGGTAATGTATAGGTCAGTTGAATGTTCTTAAAGCGAAAATACGCTCCATTTTCTAAATAATACGTTGATGGAAGCACACTTACTTGGTCGCTTGATGTGAGTTGTGGCAAAATAGCATTCGTGTTGGTGGGTGTCCACGAGTCATTCAACATTCTTGTGCTTCGGTTGCCTGCAAAGGTTGGAAAGTCTGTCCAATATTTTACATAATTGAATATTTTGTTGCCATGAACGCCTTGCCCAAAGATAGCCAAACCGAAGTTTTTGTAATTGGCATTTAGGTTAATGCCATACGTAAAGTCAGGGTGAGGGCTACCAATAATGGATAAATCTTTGGAGTTGATAACACCGTCGTTATTCACATCTTGAAATCTGAAACGACCTGCACGGTTTTCATTTGTTCCTAAATTATTCTTAGGAGCGGCTGCGGCTTCGGCATCAGTATTGAATATTCCATTTACTTTGTAGCCAAAGAAAGAGGCAATCGGATAACCTTGTTGTGTTGCAACAAAGTTTTGAATACGTTCATCGTTAATGCCAAAGTATTGTGAATTAGCATCACCATTTGTTTTGGTAACTTCGTTGCGATAGGTACTAAGATTACCACCAACCGAATACGTGAAATCACCATTCATTGCTTTTCCGTTATAATTGATGGATAAATCAACGCCTCGGTTTCTCATTTCTCCAATGTTTTGGAAAGGAACGGTGGCAACCCCTGCTGTTAGCGGAGCTTCCACAGGAAATAACATATTACTGGTTGTACGAGTGTACCAGTCGAAAGATAAATCTATTTTACCTTTCAATAAGGTTGCATCTAAGCCAATGTTTGTTGAGGTTGTTGTTTCCCATTTAGCATTAGCATTCCCAAATTGCGTTAATTCATAACCCGGAATAGCAGAGGTTCTCGTGCCGTTGATGTCATAAAACGATGTTCCTTGGGCAGCACTAAATAAAGTACGAGAATTATAGTTCCCAATTTCTTGGTTTCCTGTTTGTCCCCAACCACCCCGAACTTTAGCATACGTAAGCCAAGGCATATTGTGCATAAAGTTTTCTTTTGTTAGTACCCAACCCGCACTCATGGCAGGAAAATAAGCCACACGATTGGCAGCAGAAAAACGAGACGAGCGGTCTCTACGAATAGTAGCGTCAACTAAGAATCGGTCTTCAAAAATGTAATTAACTTTTCCAAACTCCGATGCCAAACTCCAATTCGATGCTCCACCGTTATTGGTTTGAACTCCCAAACCACCGCTTAGATATTGATTATCGAGAGAGGTAATGGCAAAATTTGTACGAGAGGCATCAAAATATTCATAATAGTTCTTGATTGCTTCTGTTCCAAGTAAAAAGTTAAAGCGATGTTTATCATTTAATCGTAAAGCGTAATTCATGGTATTGTACCATGTCCACGTCCATTCGTAATTATTGCTTGTTTGCAAGGACTGCGTTGCTCTTGATTCGGCTGATTCAATATCACGAGGAGTAAAATTGTTATAATTATAGGTTAGATAATCAATACCGAAACTTGTTTTGAAGGTTAAGTTTTTCAAAAGGTCTATTTC
>A_aquaticus-Field-Female-non_digestive_tissues|dockerin_50
GTCTAAACCACTATATTTGGTGATAGTAAATAAATTAGTCGTTTGTACATAAATTTTAGCCTTTTCCAATTTTAAACTATTCAAAAATGCCGTAGGTAAATTATACGAAAAGGTTAAATATTGCATACGTAAATACGAACCGTTTTCAATATAATACGAATTTGATTGCGTGTTCGTACTAAAATTGGCAACATTCTCAAAAATTGGCGTTGTTGCCCCTGTGTTGGTTGGTGTCCAAGAATTAAGTACTCTCGTTCCAATTGCAGCACCCGTAAAAGAAGGATAAAAATCAGTGTACCATTTGGTATTATTATAGATTTTATTGCCCATAACGGTATAGAAAAATGTTTCTACTTCAAAGTTTTTGTATTTCACTTTTAAATTTAAACCTCCATTAAATTTAGGAATTGGATTTCCTAAAAATGTGCGGTCATTGGCATCAATTTTTCCATCGTGGTTAATATCAGCAAACTTGAAACGCCCTATGCCTGCTCCATCTTGGGTTGGAGAAGAACTCACATCGGCTGCATTTTGAAATAAGCCAACCACTTGATAGCCATAATATGACGAAAGCGGCTGCCCTGCTTGGTTACGAATAGCTGTACCACCAATACGACTCGCAGAATAATCAATATAAGGTGTACTTGGGTCCATTGCTATAATTTTATTTTGTAAGAAAGACATCGTTAAATTAGTCTCAAAAGTCCAATCACCTGTAATTCTTCCTCTGTTAATAAATTGCATATCAAGCCCTTGATTTCGCATCGAACCCACATTCACATAAGGAGCTGCCGCTGACCCACCAGTAACTAAGGCAACAGCAGGTGTCATTAACAAATCTTTGGTATCTTTTCGCCAAGCATCAAAAACGATTTCCATTTTTCCTTTCCACAAAATGGCATCAAAACCAATGTTTGAAGACGTTGAAGTTTCCCATTTTGCATTAACATTCCCTAGTTGCGAACGATAAAAACCCGTTGCTGCACTTGTATTAGAACCTGTTATATCATAAAAAGAATTTCCGACCCCTTGCCCATATAAATTAAATTGGTTGTTAGGCGTAACATTATTGGTATTACCCATTTGCCCCCAACTTCCTCGAATTTTCAAATCGCTAATCCAATTCAATTGTTTCATGAATGGCTCTGCTGAAATTCTCCATGCCGCTGAAAAAGCAGGAAATACCCCATAACGATTATTTGAACCAAAAGTAGAAGCTCCATCTCGTCGAATAGTTGCAGACGCAATATACTTTTCATTATAGGTATAATCCGCTTTGGCGAAAAGTGAATAAAAATTTACACCTTTGTTATAAATACTATTGACGACCTTGCTATTAACATTGGCAATGTTCACAAAATCAATGTTGGTAGAAAAAGGATTAACCCCTGATGCTTGAATAATTCTACCTTGCGGAGCAGTACTATATCCTAAACCAGTATTAACTGCTTCCTCACCAACGATAGCTGAAAATGAATGCACGCCTATTTTCTTTTTATAAGCAAGTGTATTGGTCAAAGTCCATGACGAGAAGTGGGCATATTGTTCGCTATAAGCATACGAAGATGTATTTTCTGCATTTTCGTAGGTTTGTGGTGAATAACTGTTTGAAAATTGACTCGCATAACTTCCTCCAAAACTGGTTCTTGCGGTTAAGCCTGGAATGATGTCATATTCAGCATACAAATTTCCAAAAGCATTGGTAAAGTTATTTTTATTATCTTTTGTTCGAGTTCGAGCAGCAACAGGGTTAGCAGCATTATTAAAACCACCTGCTCGTGAGCCTGCCCAACCACCAAATTCATCGTAAATAGGAATGATGGGCGACATACGAGCCGTTGTTAAAATATAGTTCTCATCTGCCGAACTACCTTGCCCATTGTTTGCACCATCTAATCCTAAAATAGAAGTATATCCTAATTGGACATTTTCGCCTATTCTAAAATGTTTGGTTACATCGAATTCTGAATTTGCTCGTAAATTGTACCGTGAAAAGTTTTGATAAATCAAAATACCATTTTGATTTTGAGCATTTAAACCTACGTAAAAACGGCTATTTTCTCCTGAACCTGTAAAACCCAAACTATGACGATTTAAAATTGCATTTTGTGTGGTAGCTTTCCACCAATCTGTTCCCGATAAATTAGCTTTTATAAATTGATGAATACCCGCCGAAGAAGTAGGGTCAATGTTGTACAAAGCTTTTTGATGAGCCATATCTACTGTACCCGTAATGCCTGTATTTCCATCAACATCTAGCAAATAAGTTGGTAAAACGGGATTTACTCCAGAGCCATATTGCACGTGTTGAGGCACGCCAGGTGTTCCGTCGGCTTTAAGTGTATTTTTTTGTGCAATCCACGTCCAGTCGGCTTGTTGTTGTGGATTCATTACAGGCAAACCTGTTCCACGTGTAGTAACACCATACGTACCATCATAAGTGATACTTAGTTTTTTAGCACCTTTTGTCCCTTTTTTGGTTGTAATAACAATTACGCCGTTTGCTGCTCTTGCTCCATAAATAGAAGCAGAAGCAGCATCTTTCAAGACCGTTGTATTTTCAATATCATTGGGTGCTAAAAAACCGATGCTAGTTGTTGGTACACCATCAACAATGTACAAAGGTTCATTTCCACCAAAGGCATTAAAACCTCTTAAACGTATTTTTGAGTCTGTACCTGGTTGCCCATTCGTAATAACGGTTAAACCTGCTACTTTTCCTTGTAATTGCTGTTCAACGTTACCTGATGGAACAGCTGCTAAATCTTTGGACTTTACCGTAGAAACCGCTCCCGTGATTTCTTTACGATTTTCAACTTGATACCCCGTAACAACGACTTCATCTAAGGA
>A_aquaticus-Field-Female-non_digestive_tissues|dockerin_51
GAAGGGCAACACACCGAAGGACAACGGACAATACGTAGAACCGACAGGCGTGAAACCACCAGCCACGATGATCCTCGTGAAGAGCTCGAAGCTCAAACTGGACGTCAATGGCGACGGAAAAGCACAAGTAAACGACGTACTGGCATACACCATCACCACGACCAACACGGGCCCAAGCATCATCAGCAACGTGAACGTAGTGGACAGCAAAGTCAGTCCGCTCAGCTGTACGCCAAGCGTACCAGTAGCGAGCTTTGCACCAGGCGCACAAATCGTGTGTACGGGTGACTACACCATCAAATCAACCGATGGCACGAGCATCCTGAACACCGCGACGGCAACGGGCACCGACCCAGATGGCAACCCAACGAAGAGCGATGGCTCAGCGGTTAACCCAGTCGCACCGCCACCAGCACCTGGCATCAGCCTAGTTAAAACGGTCACGATTAAAGACGTGAACGCGAACGGCAAGAACGACGCGGGCGACATTGCGAGCTACAGCTTTGTAGTGACGAACACAGGCCCGACGGACCTGAACAACGTAACCATAACGGACAACCTGATTGGAGCGGCCGCGATGGCGAGCTGTACGCCAACGGCACTACCAGGCACACTAGTAGTGGGCGGAGCCACGACCTGTACAGCGGCAAACGCATACACCTTGACAGCAGCAGACGTTACAAACGGACACGTAACGAACACAGCGACGGCAACGGGCACGGATACCAACGGAAACAAACCGCAAGGCAGCAGCTCGGGCACAGTACCGACCGACCCAACATCGAGCATCCAAATCATCAAAGGACTCTCGAGCTGGACAGACAGCGCACCGACCGACGGCGTAGTAAGCGTAGGCGACACACTCGTCTACGTCTACACAGTGACCAACACGGGCACGACCACGTTGACGGGCATCACGGTAACGGACAACAAGATCGCACCAGTGACCTGTGCGGTGACGACGCTAGCAGCAGGAGCGAGCACGACCTGTACCTCAGCACCGTACAGCGTATCGCAGGCGGACATTACCGCAGGCAGCGTAATTAACAAAGCGCAAGCGAGTGGCACCGATCCGAAGGGCAACACACCGAAGGACAACGGACAATACGTAGAACCGACAGGCGTGAAACCACCAGCCACGATGATCCTCGTGAAGAGCTCGAAGCTCAAACTGGACGTCAATGGCGACGGAAAAGCACAA
>A_aquaticus-Field-Female-non_digestive_tissues|dockerin_52
GGCAGCATCAGCGTCAGCGCCAGTGTCAACGACAAGGCTGGCAATACCGCCACAGCCAACACCAATACCGGCAGCGGTCAGCCGGGCGAGGGTCTGGACACCACCGCCCCGTCCGCCCCGACTGTGGTCATCGCGACCGATGCCAACAACGATGGTTATATCAACCAGTCCGAGCAAGGCAGCGCCACCACTGATACGGTGAACATCGGTCTGCCGAGCGACGCCAAAGCTGGCGACACACTGAACGTCACCATTAACGGTACGGCTCAGCCGGGTCATGTACTGACCGCTGCTGAAATCAGCGCCGGTCAGGTGGTACTGACGCCGAACGCACCGGCTGAAGGCGGTACGCTGAACGTAGCGGCCACCATCACTGACGTGGCTGGCAACACCTCGGCCAGCGCCAGCGACAGTGCGGTACGCGATACCACCGCGCCGTCCGCACCGACCGTGGTGATTGCCACCGATGCCAACAACGACGGCTTCATCAACAAGGCCGAACAAGGCAGCGCCACTACCGATACGGTGAACATCGGCCTGCCGAGCGATGCCAAAGCTGGCGACACACTGAACGTCACCATCAATGGCGTAGCGCAAGCCGGTCATGTGCTGACCGCCGCTGAAATCAGCGCGGGCCAGGTCGTCCTCACCCCGACGGCTCCGGCTGAAGGCGGCACGCTGAACGTCGCCGCCACCATCACCGA
>A_aquaticus-Field-Female-non_digestive_tissues|dockerin_53
GTTCGAGGTCTTGACCGCCCATTCCTCGAAACTCAGCAGATTGTCGTGGTTGACGTCGAGCTTCTTGAAGGCATTGACCCGCGTGCTCAACATCTCCGGCCGGGTGATGCGGCCATCCTTGTTCTTGTCATAGCGGTTGAACCGCTTTTCCTCGGTGGATTGGGTGTGCTTGGCCGCCCCGGGCAGCGCCGCGCCGCGCTTGCCATGGGTATCGGCGCTGGGCAGCTCGATGGGGGCTTCGGCGGGGGCGCCGCTCGCCGACAGATCCGGCGGCGGCGCACCGCGTTCCAGCTCCGCCCGGCCCTGCCACCAGAACACCCCGGCGGATGCCAGCAACAATGCCGATACCGCCCCGATTGCCACGCGATTCATCGTCCCGGTCCCTCCACCCAGATCAGCAAC
>A_aquaticus-Field-Female-non_digestive_tissues|dockerin_54
GCCATTAACGTAGTTAAGACAGCAACAGTCACCGATGTGAACGCGAACGGTAAGAACGACGCGGGCGACATCGCGAGCTACAGCTTTGTAGTGACGAACACCGGCTCGAGCGTACTGACGAATGTGACGCTGAACGACAACCTGATTGGGGCTGCCGCAATGGCAAGTTGTACACCAACGGCACTACCAGGCACATTAGACGTGGGCGGAGCCACGACGTGTACCGCAGCGAATGCTTATACGCTGAAACCAGCGGACGTAACGGCAGGTAAATTGACCAATACAGTAACTGGCACGGGCACCGATCCGACCGGCAAGCAAACACAAGGCGATTCGACCTCAACGGTACCAACGAACCCAAGCTCAAGCATCCAAATTGTTAAAGGCTTAGGCAAGTGGAATGACCTGAACGGCAATGGCATCGTGGACGCCAACGACACCTTGATTTACAACTACGTAGTGACGAACACGGGTTCGACCACACTGACTAGCGTTGCAGTGACAGACGACAAAGTATCGCCAGTAAGCTGTCCGCAAAGCACACTCGTAGCGGGTGCAAGCATGAGCTGTACGTCAGCCGCGTACCTCGTGAGTGGGCAGGATGTCACGAACAAACAAGTACTGAACCATGCTCAAGCAACGGGAACGGATCCGAGTGGCAACCAGTCGAAGGACAACAGTCAATATGTTGAGCCAACGAACCAAACCCCACCATCGACGCTGAACCTTGTTAAGACATCGAAGCTCAGCAAAGATGTGAACGGTGACGGTAAAGCACAAACAGGTGACGAAATCACCTACATCATCACAGCGACCAACACGGGACCAAGTGCGATTAATAACGCACTGGTAAGCGATAGCAAAGTTGCGAACTTAACCTGCTTACCAAGCAACCCAGTACTAAGTCTTGCCTCTGGTGCGCAGATTGTCTGTACGGGCATCTACCAAGTCAGTCCAACCGATGTGACTAAAGGAAGTATCCTGAACACGGCAGTGGTGAACGGAACAGACAGCAATGGCAACCCAGCGAGCAGCAATGGCTCAGCGGTCACGCCTGCAGGTCCAGCTCTACCACCGGGTGGAATTCAGTTAGTAAAACATGTTCAGCTTACAACAGATATCAATGGAAACGGAAAAGCTGACGCTGGCGATACCTTAACCTACTCCTTTATTGTTACTAATAATGGATTGGTTCCACTCAGTAGCATTGTTGTAAGTGATACTGATCGAATTGGAAAGGTCATCGGTACAATCACTTGTCCAGCGACAAGTTTATCTGTAGGTGCGAGCATGACATGTACCGCAGCAAATACCTATGTAGTTACAACGAGCGATGCCGCAGCAGGTAGCGTGTACAACTCGGCAGACGTTAGCGGAAAAACACCGACCGGCGATACGATGACCAGCAATTCGGACGTAACGCTTGATGTGGTACCGGTACCAGGTCCAGCAATCAAGTTGGTTAAACATGCCAACTTAGCTGATACCAATGGCAACGGGCATGCAGATGTTGGTGAAAAGATCACCTACACATTCGTTGTTACAAACGTAGGTACTCTACCGCTGATTAATGTGACAGTAAGCGACACGACAGCGGTTGGATTAATGTTAGGAACGATTACGTGTCCTGCTACAACAAGCACAACACCGCTTGCTGTAGGAAACAGCATGACATGCACAGCACAAAACGCCTACACTGTCACAGCTGCTGATGTACTTGCTGGAGTAGTCAATAACAATGCTACAGCCAATGCATCTGCCATTGATCCATTATCAGGAGCAACCTTGCCAGTGAGTGATAGTTCACCAGCAAGTACGGCGACTAAAGATGCGCCTGCGATTAAGCTGAGCAAACGCGCACAATTAATCGATATGAATGGAGACGGGCAAGCAAACCCTGGCGAAATTATTACCTATACGTTCGTGGTTACTAATACAGGCAACATCGCATTGTCCAATGTAAGTGTGAGCGACTCGTCAACCGTAGGCTTAACGTTAGGGGCAATTACCTGTCCTGCCGCAAGTTTAGCCGTAGGAGCTTCCATGGTTTGTACCGCAGCTAAGTCTCATGTGGTGACGGTTGCAGAAGCACAAAATGGATTGGTTAGCAACACAGCAGTTGCGTCAGGTACAGGGAAAACTAGCGCTGGCGATGTACCCGTATCAAGTGCTTCAAGCGCACTTGTGCCTGCAGCGACATTAGCGAAAGCTGCAGAAATACCAACGATGAATGCTTGGTTACTAGTGTTGATGAGCTTAATATTGGGTGTAATGGCGCTAAGAAGCCATAGAAAACAAAAC
>A_aquaticus-Field-Female-non_digestive_tissues|dockerin_55
AAATTATATAAAAAAAAAGAGCCGTAATTAATAAAAATTACAGCCCTAATTTTTACTTCAAAATAGCCAAAAAATTTATAATTTACTAGCGTAAAGAGCAGCTACTTCTGTTGCACTTAATGCTTTTCCATAAAGTCTAAATTGGTCTAATTGACCATCTAAATTGCCCATCCAAGTATTACCGTTATGTGCTTCTGTACCAGGCCCACCAATAGTAAAGCCAGTTACAGGCTTAGAAACTGCAAAATTAAGTGCATTATTGTGTGTTTTGTCGCCGTTGGTAAAGTTGCCAAAATTGGCTGGTAAATTGGTTTGAGGTAATCCATCTATATAAGTGCTAAGTGTAGCAATGCCATTATCCCCTGCACCTGCAAATGAAAATACGATATGATGCCAACTGCCATTTAATACTTTAGGCATACGTTTTACACCTGTATATTCAAACCATTGATCCATAAGGTAAAATTTACCAGAAGCGGAATCTACAGTACTTGGGTTTCCTGCATCTTCAAATTCAAAAAACATGGATAAATTGGTCCAGCTATAACCAGAGTTATTTAAAGCAAATACATAATTAGTCCCTTGTCCTGCTGCTTGTGGTGTTTTTTTAATCCAAAATGATATTGTAAAACTAGTAACACCTGCAAAATCGTTAGCTGCACCATATTGTATAAAGCTTTTAGGGCTACCTTGGTATGCTAAACCTGATATTCCAGAACTAGCACTAGTACCAGTGTTACTGCTTGGAAAATTGGCTCTAATACTATCTACTGCATTCATTAATGAGTTAGATGTATTGCCATCAAATGCTGTGTAAAATTTTAAAGGACCTCCAACAGGGTTGGTATCTAATGGATAGTTACCAAGCGAAGGTTTCGTCATTTTTTTACAACTAGTGCCGCTAAGTAATATTGCTAGCACTATAATTAAAAATTTGAAATTATTTTTCATGTTTGATATTTTTTTATTTTACCACTCTGGGTTTTGTACTAAATTAGGATTGGCACTTAATGCAGATGATGGAATTGGGTAATAACGATGTTTATTTTGATAGCCATTAGCAGCTAATACTGTAATTGCATCATTCCATCTTACTAAGTCAAAAAATCGTTCGTATTCCATTGCAAATTCTTCTCTTCTTTCTTGCTTAATTGCGGCACGTAAAGTAGTTTGGGTAGATGCTGTTGTGGCAGCTAATCCTGCACGGCTTCTTATCATATTTACATATTTAATAGCGTCAGATGTATTTCCCAGTTCGTTAGATGCTTCTGCTGCCATTAATAGTACGTCTGCATATCTAAATACTCGATGATTAACCCATGTATTTTGCCCTTCATTACCAGGTGTGTTAAAGCCTGCAAGTAAGTAATCGGTGTAATTATTGTACACTTTTTTGTTCCAATATAGTGCATTAGTAAGGTTTGGTACTACATTGCCATATCCACCATTTAATGGATCGTCTGATTGATTGGAATACAGTATTGTACCAGCTTTACGAACATCACCAGCTTCGTAAGAGTTTACTAAATTTGAAGTTGGCGTATTCCAACCCCAACCTAAATCCCAGATACTACCTGATGCACCACGTACTCCCTGACATTGTCCTAAGCGGCTATAATATAAATTTTTATCTCCTGCTGCTTTAGTTGCTTGAATTTCAAAAATAGACTCATCGCAAAGCTCGCCTTGTGTTTTAAATATTTCCCAATATTTACTATGTAAATTGTATTGTCCAGAGTTAATTACATCGTTGCATAAACTTAAACTATTGGTATAATTTTTTTGATATAATAATTCTTTTGCTCTAAAAGTTTTTGCTGCCCATTTTGTTAATCTGCCTTGAAAAGCATTTGTCCAAGTTGAAGGTAAATTAGCTTCGGCATACGCTAAATCGGCATCAATTAAAGCATAGATATCTGCTGCAGTTGATTTTGCAACATTACCATCGGAAGGGTTATTGATTTTAAAATCAATTTTTGGTACATCACCAAATGTTCTAACTAAATCAAAATAGGCATAAGCTCTAAAAAATCTTGCTTCTGCGATGTTAATGATAGATGCGGGGTCGGTATAATTATTTGTTTTTGCAATATCTAATACACTATTACATTGCCCTATGTAAATGTAGTGAGCACTCCAGTATAAACCAGCACCCCAATCATCTTTTGTGTATTGAAAATTATCATAAGTTTGATGCCAACCTGTTGCTCCTGGATCTGCAACTATTTCTGCATCATCGCTTCTAAAACCGTTCATTGCTACCCAAGGTATGTTTTCAAATCCATCTCCGCAATATGGGTCGCTGTTAGAGTTTCTTACAGATCCGTATAATCCAAGTGTATTTCCTTCTAAAGCACCTACTTGTAAATCATTCATAGTTGCTTGTAAAGGTTTTCGGTCGAGAAATTTTTTACAGCCTCCTAATAGGCATATAATTGCAATGCTTATCAATGCAATTGCCATTATTTTTTTTATATAATTCATATCAATTAATTTTTTATTTTTTTAATTAAAAATTTACGTTGAAACTTAATGCCGTAACCCTTGGTAATGCACCACTTGCAGTTCCATTGTCTATACCAAATGATGTTGCAGAACCGCCATATTCTGGTGAGTATCCTTGGTTATGTTTCCATGTTTTTAGGTTTTGAACACTAAATGCAATTCTTGCATTTTTTATAAAATGGAATGCAGTAAAATGTTTAAAATTGTAACCTAAACTTAAATTTCTAATTCTGATATAACTTCCATCTTCGATACCATAAGTAGAAGGTGCTCTGTTAATTAAGTGTGCTTGATTTACAATTGGATACCAGTTAGATGTTCCTGTACCTGTCCAACCTTCTGTATAATTTGCTGGATAATTATATAATGAGTTTTTTTGTTCACTTGTACCCCATACTCTGTAAATATCATTACCATAAACGCCTTGCAAATCAATTGCTAAGTCCCAATTTTTGTATTTAGCACCTGTGTTTAAAGCATACGTAAATTTAGGAGTTGGATTTCCAATCATAGTTCTGTCTTTATCATCAATTTTTCCATCTCCGTTAAGGTCGGCATATTTTAAATCGCCTGGTTTTGCACCGCCACCATTTATTGTACTAATTGGTGATGATAAAATATCAGCATAAGATTGGTAAATTCCTGCAACTTTTAAACCATAAAAATAGCCAATTGGCATACCTACCATTGTTTGGTTAGGATAAGGTTGGCTAGATGCTCCTGCTGAAATTGGATAATTTAAAGAT
>A_aquaticus-Field-Female-non_digestive_tissues|dockerin_56
AGTTAAAACATTTGATTTAAAACACAAGATATTAATACAAATTTAATTACCATGTTATTTATTAAAAAATTTACATTTAACCCAGCTTACGAAAATACTTATGTATTGTACAACCACCTTAAACAGGCAATTGTAATAGATGCAGGTTGCTATTTTGACCATGAAAAAGATACAATTGTACAATGGATTAAAAATCAAAAACTAAATGTCAATTTTTTGTTAAATACCCATTGCCACCTCGATCATGTATTTGGTTTAAAGCATTTAGCAGCAACTTTTAACGTAGAATTATTTTTTCATGAAAAAGAAAAAATAGTATTTGATTATGCTCCAACAAGCGGTTTGCAATGGAATTGCCCTTTTGAAAATTATGATGGAAAAATAAATTATGTAAAGGAAAATACAAAAATAAGATTAGGAGATGATGAATTACATGTGTTATTTACTCCTGGACATTCTCCTGGTAGCCTCAGTTTTTATTCATCGGCAGATAATTTTTTAATTGCAGGTGATGTGCTTTTTAAAGAAAGTATTGGAAGAACAGATTTGCCTGGAGGCGATTTACAAACACTTTTAAATAGTATTCAATCTCAATTATTTACTTTGCCCAACTCTACGAAAGTATATAGCGGACATGGAGATACTACTACCATTGAACACGAAAAAAATTACAACCCATTTGTAAAATAAAATGATACCATGCTTATAAAAGCTAATATAGTTGATGCTATTAACAAAACAATATTTGTAGGCGAAATAAAAATCGCAAACCAAAAAATAGAATCTATTACTACCCTACAACATAGTGTAGATAATACTTTGCCATACATACTACCCCCATTTGTAGATGCACATATACATATTGAAAGTAGTATGCTTACACCAAGCCAGTTTGCACGTATGGCAGTAGTACATGGTACAGTAGCAACAGTAAGCGACCCACATGAAATTGCAAATGTTTGTGGAATAAATGGAATTGAATTTATGTTGGAAGATGCAAAGCAAGTACCATTCAAATTTTATTTTGGAGCACCTAGTTGTGTACCTGCAACGATATTTGAAACTGCTGGAGATACCATTACAGCCGCCGACATTGATTATTTATTGCAAAAACCAGAAATAAAATATTTGTCAGAAATGATGAATTTTCCAGCAGTTTTAAATAATGATAAATACGTTATGGAAAAAATTGATATTGCAATAAAACACCGCAAACCCATTGATGGCCATGCTCCTGGCTTGTTAGGTAATGAAGCTAAAAAATATATTTATGCCAACAAAAACCAAATTACCATTTCTACTGACCATGAATGTTTTACAAAAGAAGAAGCGTTGAACAAACTACAAAATGGTATGAAAATTTTAATACGAGAAGGTAGTGCTGCCAAAAATTTTGATGCTTTAATTCCATTATTAAATGATTGGGAAAACGAAATTTGTTTTTGTAGCGATGATAAACATCCCGATAGCTTAGAGCAAAATTATATCAACAAACTATGCGAAAGAGCCATTCATAAAGGGATTGATATATACAAGATTGTAAAGGCGGCGTCTATAAATGCCATACAACATTATCAATTAGAAGTTGGATATTTACAAATTAACCAACCCGCAGATTTTATTATTGTAAACAATTTAATTGACTTTAAAGTGCTACAAACCTTTATCGATGGCAGTTTGGTAGCAGAACATGGAACATCTTATATTAAAACAATACCTTCTAAAATTATTAACAACTTCAATTGCAACTTAAAAAAAGTGGAAGAATTTGAATTTTCTGTTCCTAAAATTTCTGACAATAATGTACCAGTTATTGAGGCTTTAGATGGGCAATTAATTACAAATTATATTCAAACAGAAAAAACAAATCTTCTTCAAAATCATTTACTACAAAGCAATACAGAATTAGATATTTTAAAAATTGTAGTTGTAAATCGTTATCAAAATACGCTAATTGCAAAAGCATTTATCAAAAATTTTGGTATAAAAAATGGAGCAATAGCAAGTAGTGTTGCACATGATAGCCACAATATTGTAGCAGTGGGTGTTGATGATGAAAGCATTTGTAATGCCATTAATTTAATTATACAATCCAAAGGTGGTTTAAGTTATCATATATCTCATAAAAAATTGGAAGATATTTTAAAGTTACCAATTGCAGGATTAATGACGAACGAAGATGGATACTTAGTTAGTAAAAAATATACTCAATTAGACTCTTTTGTTAAAACCTTTATGGGCAGTACATTACAATCGCCATACATGACTTTATCTTTTATGGCACTACTTGTAATCCCTCAATTAAAATTAAGTGATAAAGGGCTTTTTGATGGCAATAAATTTGAATTTGTTAAATTTTAATTATTAGTGAAATCCATTTATTTTTGATAAAAAAATAATACTTAAAAATTCAACTTTATTATAAAATTGTACGTACTAATAGTGATAAAATATTTTAAGATAACAGCAAATAAAATAGCATTTTGCATTATCATTAAATAATAAAATTAAGTAACTACACCTTTTAACAATTTAATTCCAACGAGTATGAAAGTATTATTATCATTCATTTTCATTTTTATATTAAGTGTAAGTGCCATTGCGCAACATTGGACTATTTTGCAATTAGATACTGCAAATACTGCAAAAAACATAAAATGCTTATCTGATGATGAAAAAGCTGCAATCCAATTTATTAACCTTGCAAGGTTATATCCTCAAGATTTTTTAAAACAAGAAGTTGGAAAATATAGGGGTATTGTAAAAAAAGAATTTGCCAAAGACTCGAGCTACAAAATGAACTTAATAGAATATTTAAAAACAGCCAAACCTACTACGCCACTTAGTTTTGATACATTATTATATTTAAGTTCTAAATGTTTTGCTAATGAATTGGCAGATACAAAAGCTTTAACACATACTAGATATAAGTGTAAAGATGCTCCTAAGCGAAATAAAAATGGTGAAAATTTGGCAGCAGGTTTTAAAAATGGTAGAGAGTTGGTATTGTATTGGCTGGTTGATAATTATGTTCCAAATCTTGTAAATAGGCAAAATTGCTTGTCTAGTAAACTTTCTAAAATTGGGTTGAGTATTATTGTTACTATTAGAAATAATGCTTGGGAATCTGAAGTTAAGAGTGGTGCTGCCAATATATTTTTTGCGGTTGCTAATTTTGGTTCAGATTATTAATGGTTATGTATTACAATTGTTATTTACTGAGTTTTTTGTTGCGTAAGGGATTGAAGCGAAAATCCTTTTTGCCTTGGTTTTTTGGCAAAAAGATTGTAGCGGAAAGCCCGACCCATACGGTTAATTGGAGTAAATTTTTTGACTGAAAAATATAGTATGGGTTACGCCCAAATGGTTCTTATATTTATTTTTTTTATAAAAAAAATAGACAAGTTTTCACTTGTCTATTTAGTATTTCATGTTTAAAAAATGTTGTTATAGTCCTATATTTAGTCGTATGAAAATGTATCTTCCATTTTGTCCAAATTGTCCTACGTTACGTGAGTACACAAATTGATTGGCGTTGGATAAATCGGTAATTGTGGGTGGATTGTTGTAAACAATTACTCCGTTTACTATGCCTGAAGGGTGTTTTGCGGATTGTGGGGTATAGTTTTTATCGGGGTAAATGTCAAATATATTATTAGCACCTACTACAAATTTTACGCTTTTGGTAAGGCTGTATCCGATTGAAAAATCTGTGATGATTTTAGCTCCCCAAACTGGGTGTTCGTTTTCTACGGCTTGTCCGTTAACAATGATTGCACTTACTATTCCGTCGCCATTTACGTCTGCAGTATTTGGGTCTGTTACTTTTCCGAAATAGCTATTTCTTAAGTAAAAGTCTAATTTTTTGATGGAATAAGAGTTCATTAAACTAGCTTTAGTGCGAGGTACTGCTTCTTGTAAATAAATTTTACTGGCTTCGGAAAAATATCGGTTTATTTGTCCTGCATTTTTTAATACGTCTGATGCTTTAATATCACCAACTTGTTTTGTGCTGGAAAAAGTTGCTGCTAGATCTGTTTTAAATTTACCTTTTCCCAAATTTGTTTTGTGAGTTATTACTGCATCTATACCAGTAGTTCGGGTGTCTATTGCATTTGCAAAAAAAGTTGCTGCGGTAGCATTTGCTTTGTCAAATAATTGTTGTAGTACCAGTAAATCGCCTGTTACTGTTCCAGATGGTCGGCTAAATTGGTCTGTTAATGTTACTCTATCTTTTATGTTAATGATATATCCATCTACAGTAAATGTTAGGTTTGCAGTTGGTATTTTTGTTGTAAATCCTGTACTAAAGCTTTGAGAGCGTTCTTGTTTTAGAGTTGGTATTCCCAATAGTTTTGCAGCATTGGAAGCATTGCTAAAAGTACCTACTTCAAATGGCACGCCACCTACAAATTGTGTTGATGTGGAATTGAAATAGATTTGAGCTAAAGAAGGAGCTCTAAATCCACTTGCAACTGCACCACGTAAATTAAAATTAGGTGCGATTTTGTATCGTGTAGCTAGTTTATAATTAAATGTGCTTCCAAAGTCTGAATAGTTTTCAAAACGTAAAGCTGCGTCCACTAGCCATTTCTTAGTGATGTCTATTTCGGCATCTACGTATGCTGCTTCGGAGTTTCTGTTTGCATTTTTTGTTTCGGCTTCATTGGTAGGCATAAATCCTGGAAATACTTGAGATCCACCTGGGCGTTGAGAACCAAAGAAATCGGTTGCTGCTGTTTGTGTTGAAGATGTAATTAAAGTTCCATTTTGGGTATATCGTCCCCAAGAGGTTGTATCACCTGCTTTTATTCGATATTTTTCTAAACGCATTTCGGCACCAAATGCAAAGTTAAAACCTTGTAGGATATTGTATTTTCGGCTAAAATCTAAGTTGGTTGTATTTTGGCTAAAACTTAATCCACCAGCGTTAAAAGATGTTGGTGAGTTGCCCAGCAAAGTTGCGTTAACCGTGTTTTTTATGGTATAGTCAAATGAGTTATTACCAAAAGTGTTGCTTAAATCCATATTAAAATTTCCTACTTTTCCACGAATTCCTGCTGCAATAGAGGCATCTGAAATTGTAGAATGTATTTCTGGTAAAAATCCATTTATAAATAACGGAGTATAGGTTCTACTTTGATAAGGTCTGCGGTAAAAACCTGCTGAATTGCCTAAACGAGAGCCATATCCACCAAAAGCGTAAAATTCAAATTTTGAGTTAATAGGTATTACAGAGTTTACAAATAATTGACCACTTTGCAATGCAGATTGTCCAATTCTCATATTAAAATCGCTTCTTGTTAATCCTCTATAAGCAAGTTCTTGGTCTGTAACATCAAATCCTAAAATACCTTGTAGTGCAGTAATATTTGTTGCTGCTGCAATTGCCGATTGTTGGGCAGGTGTAAAATAATTAACACTTGCAGCGTATTGTTTAATACCGTTTACATCTGTAACTAAAGTATTTAAGTTGGCACCACCTTGTTTTGCTCTCATTTCTATGGCATTATATGCGTTAAATATTGTGCCTGTTGTTGGTAATGCTCTTCTGGTACTATTTCTAAATTGTGTAGATGCGGTAAAGTTGATAAAACCTTTTGATTTAATTTTAACACCATAGTTAGCGTCTATTTGCAAATTTTGACCGTCCATTCCTTTTGTAAAATTGTTAGAACCGCTACTTAGATTGCCTCCTCCATTGATTGCCAAATTTAGTTTTCCAGTAGCCTCTTTCATTTTAACATTAATTACACCTGCAATTGCGTCTGAACCGTATTGTGCTGCTGCACCATCACGCAATACTTCAATTTTATCAATAGCGTAAGCAGGTATTGCGTTAAGGTCTGTACCTACCGAACCTCTGCCCGGGGAGCCATTTACATTTACTAATGATGATGTGTGTCTTCTTTTACTATTTAATAATACTAGTACTTGGTCTGGGCCTAATCCTCTAAGTTGTGCAGGGTCTATATGGTCTGTTCCATCGGCAACTGTGGTGCTGTTAGATGTAAATGATGGAGCTACCATGTTTAAGATTTGGTTTAAATTATTTTGCGGAGCTTGAGTTGTAATTTGGCTGATGCTAATAATATCAACTGGTACTGCGGTTTCCGTTTTTACACGTCCTGCACTTCTTGTACCAGTAATTACAACATCACTATTTGAAGCAAATGGGCTTTCTTTAAGTGTTATTGTAATTGTAG
>A_aquaticus-Field-Female-non_digestive_tissues|dockerin_57
ACCGGGGTTATTACCTGCTGTAAAATATGAAGGTGCTGCAAAACTAGCACTTGTAATACTTCCGGGAATAGCCGTATTCAGTAATATGGAAAAGGAATTAGTATTATCAATTGCATTTGTTACCACCAAATCAGGTTTGCCATCCCCATCCAAATCACCAATAGATACAGTTCCTGCAAATATGCTTAACTGAAAATCTGCTTTGGATGCAAAACTACTTGAAGTAATGCTACCCACAGTAGATGTATTTCTAAAAACACTTATTTGATAATTATTAGAATTGGCGGTTACCAAATCGGGCTTCCCGTCCCCATCAATATCAGCGATGGCAATCATAATTGGATTTGTACTGCTAGAAGCTAAACCAAAATCTACTTTGGATGTAAAACTACTACTGGTAATACTACCATTTATTGACGTATTTCGATATACAGAAATGGAATGATTAAAAACATCTGCTACTACCAAATCGGGCTTCCCATCTCCATCTAAATCGGCATAGGCTGCACCACTGCTAAAACCAAGTTTTCCTAATCCTAGTTCAGTTGCTTGATTTTTGAATAATAGATCCTTTTGATTCATGAATGCAAAATTCGCAAGTGGTGTAGAAGGCATTTTTTTTAAGAACACCCTGCATCACTTTTGTCATTACTTCCTGACTATTGAAATACGCTAGGAAGTCTTGATTAGTTAAATCTTTAAG
>A_aquaticus-Field-Female-non_digestive_tissues|dockerin_58
TCTGAGCAAGGGTGGGGCGGTGACGATCAGCAGCAATACCGGCACCAATGTCACGCTGCACCTCAGTGGCAGCAATCTGGTGGACTCTAGCGGCACGGTATACACCTACCAGAACGGCGTGATCTACCTGCCGGTGGTGGAACCCAGCACCGGCCAGACACTGACGGTGACCGCCACGGTCAGCGATGTGTACGGCAATGTCTCCAATCCGGGCAGCGGCAGCTATGCGCTGCCGACTACACCGCCGGTCAGCATTGTTGCCGACGCCAACCACGACGGCTATCTGAATGCGGCGGAAATTACCGCAGCGGGCAGCACCATCAGTTCGACGGTGCAGCTTGATCCGGCGCTGATCAGTGCTGGTGGTAGTGCCAGCATCGTGGTGGTGGATGCCGGTACCACGACAACGCTGCAAGTCGGCTCCGGCGGTACGGTAACGGGGGCTGCCAATAATGTTTCTGGTAGCTACAACGCCACGACCGGCCTGCTCACCCTGACCATGAATGCTCCGGGTGATGGCAAGGCGGTCAATGTGACCGCCACGCAGACCGACCACTACGGCATCACTTCATCGAATGGTGCTGCCGCAGCCACCGAAGACATCACCGGCCCGTCGGCACCGACCGTGGTGATTGCCACCGACGTCAACAACGATGGCTACATCAACAAGGCGGAGCAAGGCAGTGCCACCACCGATACGGTAAATATCGGCCTGCCGAGCAATGCCAAGGCTGGCGATACGCTGAATGTCACCATCAATGGCGTGGTGCAGAGCGGCCATGTACTGACGGCGGCTGAAATTACCGCAGGCAAAGTGGTGCTGACCCCGGCCGCACCGGCTGATGGCAGCACGCTGACGGTGACTGCTTCGGTCAGCGACCCGGCTGGCAATACCTCGGCCAATGCCAGCGACAGTGCCAAGATTGATCTGACGGCACCGACCATTGCCATCGCCACCACGCTGTCCGGCGATGATGTAATCAATGCCGCCGAACATAATCAGTCCTTGCTGGTCAGCGGCAGCACGGTTGGTGTGGAAAATGGCCAGAAGGTGGATGTGGTGCTGAACAATGTTCACTACAGCGCGACGGTCAGCGGCAATAGCTGGTCGGTCACCGTGCCTGCCACCGATGTGGCCAAGCTGGCCGATGGCAGCGTGACGGTGACGGCAAATGTCAGCGATGCCGCCGGCAATGCCGCCACACCGGCTACCCATGGCCTGACCGTGGATACCAGCTTGCCGACCATCAACCTGGTATCGAACATCACGACGACCCAGTTGTTCAATACCACCTGGGAAGCCACCAACCAGACAACCTCCTCGACAACTGCCGAGGGCTGGACGCTGGTGACCAGCAACGACGTTGCCCCTGGCGGTATCAATGGTTTCGAAATCTGGACCTCCAGCGACACCATGACCACGGCCAGCGGCAGCACCATTACCCCGACTTCGTCTACCGGTACTGGTAATACCCACTGGATTGAGCTGAACAACTCGACGACCAACATTATCCAGACGCTGGGCATTACCCGTACCGTTGCCACGGTGGCTGGGGCGGAATACCAGTTGTCCATGGATTTTGCCGGTCGGCCGGGTTACTCCACCGATATCAACAAGATTGGTATCTATGTGGATGGCAAGCTGGTGGCTGAATATTCGGCGACATCGGGCAGTACGCTGGATTGGCGCAATATTTCCTTCGACTTTACCGGTACCGGCGGCAATCAGGTCATTACCATTCTGACCGATACCCCGGCCAGTGCGGTTGACTCCAGTGGCCGTGGTGCCATGGTGGACAATATCGTGCTGACCCAGGGCGGTTTCCAGGCCAGCGATGCGGCAATCACCACCATTGCCCTGTCCAGCCTGATGACGGCTTCGCATCCGGTAGCGGTCAGCACGGAAACCCTGACGTTGAATATCAGCGGCCTGACCTCTGCCGAAGGAACGCCGTCACTGGTGCTGCATGGCACGACCTACACGCCGGATGCTTCTGGCAACCTGACGGTAACCGGTCTGAGCCTGAGCGATCTGCAAAGCGGTTCCTTGCAGTTGTCCGGCAGCTACCATGGACAGGTCAGCTTCAACGCCACCGTGACCGCGATTGAAAGCAATGGCAATACGGCGACCTCGTCGACTGTGCCGGTGTCTTTCCTGGTGGGGGCTGGTAATGAAGTACATGGCACGGCGGGTACTGACTATCTATACGCTGGAACCGGTGCCACCTTGCTGCATGGCGGCGCGGGCAACGACACCATGACCAGTGGCACCACCGGTGTGGATACCTTCAAGTGGGTGCTGGGCGATCAGGGCACGGTGGCAACACCGGCCGTGGACACCATCATCAACTTCAAGACCGCAACGGTGACCAATGGTGGTGACAAGCTGGATCTGCGTGATTTGCTGGTAGGCGAAAGCCATAGCGGCACGGATGTCGGCAACCTGAGCAATTACCTGCACTTCACCACCAGCACGACTGCCGGGGTAACCAGCACGGTGATTCATGTCAGCGAAACCGGTAATCTGGCGGCGCATGAGACCCAGCAGATTGTGCTGCAGAATGTGGACCTGACCCATAGCGGCACCACGCTGCTGTCGGACAGCCAGATCCTGCAAAACCTGCTGAATGGCGGCAAGCTGATCACTGACTAAGCCAGCCCTAGCCCGAACAGCCGACAGCCTGACACGCTGTCGGCTTTTTTTTATGGTGGTCAGCGCTCAGCGCTCAGCGCCGTGTGCGCCGGGCATGAAAAAACCCCGCGTCCAGTGGCTGGAGGCGGGGTGCTGGCGGGCAATATGGGGAGGTCAGCTGATGGCTGGCCCGGTCAGGCAGTGCACGCCCATTTCGATGAGGGCCGTGGCGTCCGCGGTATCGTTGACGCCCTTGGCTTCCAGCCGCACGCCCATCAGTGAGGCCATGCGCAGCAAACCACGCAGCAAGGCGGCACGGCCCTCGTCGCTGTGCATGCCCTGGGTGAGGGTATTGTCCAGCACCAGATAACTGATGCTGGCTTCGTGCGTGCGTGCTACCAGCGCCATATTGTGGCCCTGTATTTCTACCGCCAGCTGATGGCCTGCCGGGCGGATGGCGCGGCTGAAGGCGACAAAATGCTCCCAGTGCTCGTCCAGCCCGGTTTCGTGAAACTCGAAATTGATCTGGCGCTGCGGGTGCTGCTGCAGCAAATGCAGGATGGCCGGCAGGAATTCGGGGTGATGCAGCGAGGCCGGCGACATGTTCACCGCCAGCACACCCTGCGGGCCCTGTTGCAGCGCCAGTGTCAGGGTATTGATGTCCAGCCGGTGAATCAGCCCCAGCCGGGCGGCCTGGGAAACCAGCCGCAATGCACTCATGGCCGGGGTTTGTCCGCTGGCCGGGCGAAACAGCATGCCCTCATGCCACAGTACCGTTTTGTCCGGGTCGCATACCGGATACCAGCGCAGTTGCAGCGAGTTGTCCTGGCAGACGGTTTCCAGCAGCTGCTTCCAGTCAAAATCGCTGGTCTGCTGCGGGTTGCCGGCCCCGTCATCCAGTTTCCAGCTATTGAGCGGCTGTGCTTCTGCCACGGTCAGGCTGTGGCTGGCGCGGGTCAGTACTTCGCCCAGTTTGTCGCCGCTCTGGAAGTGGGTGATGCCAATATGGCCAAGGCCGGGCTGGTCGGACAGTTCCATCGTCCAGTACACCGGCCATAGCAGGCAGAGCTCGTCCGCCAGCTTGCAGGCTTCTGCTACGCCCAGCTCGGGGCAGAACAGGGCAAAGTCGGCACCGCGCAGGCGGGTGGCCATCCAGCCGCGATGGTGCTGGCACTGGGTGGACA
>A_aquaticus-Field-Female-non_digestive_tissues|dockerin_59
GGAAATTTCATTTATGGCAGTGCTTTAAAATTCACCAATGTCCAAGGTACATCGGTCGATGGCAATGCGATGGAGGTATTAGGCTATCAAAATGGGCAATCCGATAGCATTTCAACCACCTTAAGCGGCTTAGTGGTTGGGCAAAAATACACCGTTGGTTATCAGTGGCAACAAGTGTCCGTTGTTTGGACGCCCACTAACACGGTTCAAGGCGGGAGTTTAAAACTATCGCTGGCTTCGGGGGCGAACCAGGTGTATCGGTCATCTGGATTGACGGACAGTTGGAACGACGCATTTTTCACCTTTACCGCAACGGGAACATCGGAGACCTTGAACATCGCCATTAATGGTACGCTCGATGTGAGCGGCTTCCCAGCATCTAATTTCCAAGGAATTATTGCTGTCGATTCTTTACCTTCTAGTTATGTTCAAGCCAATAGTGGGGCAACCATTCCGGGTGCAGCCATGAGCAGTTGGTTTAATCCAAACAGCGATATCACTGATGTGGATACGGGGGCATCGGTCAAAGGTTTCGTCATTACCAACGCCACAACGGTCGGTACAGATCATTGGCAATACAGTACTAACGGCACCACTTGGATAGATATTCCAAGCACCAGCACCAATGCTGGGTTGTACTTGGCTGCGACTGATAAATTGCGGTGGACGGGATCATCGGGGCATCCGCAACTGTCGGTTGTCGCGGTGGATAACAGCGCCAGCTTAACCAGCGGGAGTGTCGTAGATGTAACGGTACGGGGTGGCAGTACGCCTTATAGCACCAGTGTTATTACTACATTGGCGACTGATGGAACCGCCCCCACAGTTGCGGTAACGGAAAACTTAACGGCATTACCAAATGGCTTAAGTGATACCGTCAACTTCACATTATCGGCACCAAGTACAACCTTTACCGCGAACAGCGTTACTGTGGTGGGCGGTAAATTGTCTAACTTTAGTGGTTCAGGTACGTCTTATACGGCGACCTTTACCGCCGACAATTCAGCCACACACAAAGTTTCGGTTGCAACGGGTGCATTTACGAATGCCGCGGGCACGGTGAATACGGATGGCGCTGACGCAAATAACGCCGTATCGTGGTCATCCCTTGGCACTTTATCAGTTGGTTCAAGCAGTTATGTCAACGGTAATGTGGTGGTTAACGCTTCGACCCTTGCCGATGCAACGGCTGCCAGTTATTTAGTGCAATACGGTACGGGTACTTTAACCGTCGCTGGCACGACATTCGCAACGGGAACGGTGGTCTCTGCTACCACATGGAATAATGCGGTAACGGCGGGTACCGTCTTGTTGAAAGGGGTCAACAGCCTCGCTTACGGTTTGGAAGTGACCGCACTCAGTGGAACCTTAACGACCAGCCCCAAAATCAGCAACACCGCCATTCTAGATGGCGCGCAAGATGCTTCGCATACCGGAACAGTTGTGCTCAATGCTGATATGACAACCGCCACCGGGACAGCAACTGCCAATACCATCGTCGATATTTACAAAGGCAGCACCTTGTTAGGTAAAGCTTATGCGGATGCGACAGGAAATTGGACCTTGACAAACATCAGCGGTATTTCTGCGGGTGATAGCATTAATGTCGAGCTAGATGGCAATTCGGGTAACAATAAAACGATAGCCAGCGCCACCTGGGCAACTCCGTTGGTCTTGGATATGAATGGTGATGGTATTCACACCATGACTATTCAACAAGGGGCATTGTTTGATATCACCGGCACCGGCATATTGAGCAAAACAGGCTGGATTACACAAGGCGATGCCTTCTTGGTTTACGACCCGAACGATCCAAGTAATACGCATACCATCAATAGTGGTACGCAATTGTTCGGCACTGGGATGACCTTGCCCAATGGCGCACACGCTACGGATGGGTTCCAAGCATTGGCGGCATTCGACAGCAACAATGATGGCGTGATTGATGCGAAAGACGCAGCCTTTAATGACATCAAAGTATGGGTTGATTCAACAGGCGCAGGCACTGGGCACCTCGAGAGCTTAACGGAAGCTGGCATTGCCGCCTTGCATATTGGGCATCAAACTGGCATTGCAACCGACAATGGCAACTTTATCAGCGGTATTGGCAGCTACACCGATGTAAATGGTGTGAACCATGTGATGGACGATGTGTACTTCCAAAGCACGGATGCAGCC
>A_aquaticus-Field-Female-non_digestive_tissues|dockerin_60
CTCTTGAATGCTAGCCTTGTAATCAGTATTTGGCGCTAGTGGCACCAAGCAAAGGGGTAACTTCAGAAATTCGGATTGTTTGGCAATATTTTTTATATGGATATTTTGAATCGAGACCCGATTAGTCAAAGACCCAAAGCTTGTTAGAAGAACAACATTACGCTTTTCTTGCAGCAGGCTTGCAAGGGTTAAGAAACTATCCTTGCCGCCAGACCAAAACAATATATCGATGGTTTTTGCATTGCCTGACCAATTCATCAGAACAGGTGAGGCGAGCTGCTGCTTAATGCGATTAGGATCGCTTACATTAATGTGCCCATAAGGACAATGTCTGCATGAATTTCCACAACAGGCGCCTTGCTTGAGAAGCGCCTTACTAGTGAGCACCTGATAACCTGAAACAGGATCGACATAGGTATCGCGGCCAGCCTCACAGGCAATACGATGCAGTTCTTCAATATTAGACATAGGCTGGCTTTAAGTATTGCCCTTTAATCAAGCACCGCTTGAGTAAACAAGGCTTGTGGATATCTCGCAATGGAATTGAAAGCTTGCTGCTGCAAACCCTCTCTTAAGACATCATTTTGTACCAGCTCTACACAGCTACTCACCAAGTCTTCAAACTTATCAGGCGTGATACCTTCTTTGCACATTTGATCGATTGAGGTTGCTTCATTTACCTCACCCACAACTGCTACTGAATTAGTTAGCAAATAAAACACTCTAATGATTTCAAAAATTTGGGCCTCGTAGTAATGATGATTGAGAACGATCTTTGATCGCTCTACCCACTCATCTCGCTCTTTCCCATATACCCCAAACAGGACCTTCACCTTGAGGCCCTTTGCCTCTAAGGCATCCAATATCGCCTTTCTTCTCTCATTCACGGAGCCATAGAACAAGACATCAATGTCTTTGGCCTGAGAGGAGACCTTAAGTCTTGCGAGCTCCTTCTGATAGCCAATCTTTAAAAGCTTTGCTCCCTCGATACCAAGCTCTTTAAGCTTTTCAATATTCCTAGGGCTGTAATCCCATACCTGAAACTGCTTGGCCCACGGAAAGACGGCCTCATTCCATGCGCCTGTATCGCTATAGATTTGTTCTGTATTCAGAATAATGGTGGAACTAGGAATCTGCGGAATAAAGCTAGGATCAAGCAAGTGGCAGCCGATCAATATATTGCTAGCTTCAGGATCGACATGATTAAACCCAAAGCTTGTCTCGTAGCCCAACTCCTTTAATGAGAAAAAGAGTAGCTCGCCCAGCTCCAAAAAGGCATCGGAGTGAATATAGTTATCAGGCCTAACTAGGCAAATATTAAATTTCTTCATGGGGGGATTCCGGGCAGCTAAAGAATGAAATCTTTGTCTTAATTACCGCCCTTGGTGATGAGGTCTGCATAGGCAATGCACTGCCACTGATTGCTAGTTTTTTTCCAAACACTCAAGCGAGGTGAATAATCTGGGGAGAGCTCTTTGCCATCTTGGAACTCAAGGGCTGCAAGCCAAAAACTAACAATAAGGTTGTCGCCTGCTTGGGTAACCTTGAAATCTTTAAATTTCACAGGGCCTAGGTTCATTTCCTTCATCAAGGACATAGCGCTGGCGCGGTCACAGGCCCCGTTCATGCCAACGAATTGACATGCAGGATCAAGCATTCTTTCTAGAGTATCCCAATTTTTGTCTTGAATAAGCTTGACTGAAAGGCGCTATAATTCTTCTGCCTCTACAGTGAGATTGTCTTGAACGGTACGCTTATCCATAATGTTCCCAAGTGATGAAACTCATCATACAAGAGTCTATTCACTGGTCTTGGCACAAACCAAGATAAAGAAAAACCACCCGAAGGTGGTTTGCATTAACAGCCGCAGGCGTTAAGCTCATTTAGCGAGATAGAACCATCTCCGTTCTTATCCCACTCTTTTAATACTTCGGCCGGGATCTTGTACATAGTTAACTCTTCAGCAGTAACGACTCCGTCTCCGTTGGTATCTAAGACTTTTAACTCTTCAATGCTCAAGCTGCCGTCCCCGTTTTTATCCAACTGAATATACCACTGGGCTTTTTTATCAACCGCACTCGCTCGAGCGCCGAAATACTTGCTTGCGATAAATCCAGCGATTGCGATTGCAGCTACTACAACTATTATTTTTGAGGCCTTCATGCTCTCTCCTTTATTGCTTTTATTGATCAAGCTGCACTTACAGGCTAGTGACTATATTTAATCAGCAAAAATTGTTATGGATCTAAAAGAAGGAATCCACCTTTTAGACC
>A_aquaticus-Field-Female-non_digestive_tissues|dockerin_61
AGGTTAGACTTTCCAACAAATGGAAATGAGCCGTTTTTCTGTGCTTTTGGAGATATAGATGGTGATGGAAAGCCGGATATGGTAACAGCAGATTATCTGGATAATCAGCTTATTGTATTTAGAAACACGTCTACTCCAGGAAACATATCATTTGCCGGGGAAGTACAATTTTCAACTGGAAATGGCCCTCAGGATGTTGCTATTGCGGATATAGATGGAGATGGCAAAGCGGATATTGTATGTGCAAATGGTGGGGATAATACTGTATCAGTATTCATGAATTTATCAACTAGTGGAAACATATTACTGGCTGGGCGGGTAAATTTTGGAACAGGGCTTACGCCTTCGCAACTTGCCATTGGTGATATTGATGGAGATGGTAAGCCGGATATTTTAGTAGGAAATACTGGTAGTGTTTATACAATCTCTATTCTCAGAAATACTTCAACACCCGGGTCAATAACATTAGGATCTTTTGCAGGAAAAGTAGATTTTCCAATTGGAAATACAAATCAGCCATCAATAATTGCACTTGGAGATTTGAATGGAGATGGTAAAGCTGATACAGTTACCGGCTTTGGAAAATATACCGGCACTGGCATCGCCATAAAAAATGGTTATTTGTATGCTTCATCCGATGAAGAAGTTTTTCGTTATAAGCTGAATGATAAAAGTGAAGTGATC
>A_aquaticus-Field-Female-non_digestive_tissues|dockerin_62
ATTTTGGTCAATTCTGCTTTACTTTCTGTTTCCAATTTCGAAAGTGTCAATCGATCCAGGACTAAATTCAAATCGGATTCATCCAAGACTCCATCTTCGTTCATATCTGCGGACAAAAAAGAAATCAAACTCATTTCATAAGCAGTATTTAAAAAGTGTTTAAGGCAGTAAATATTAACGGAAGAAAAATGTCTGGACTGTATTGGTTATCACTTGCTGTGTTAACGCTGTTGCAAACAAGGAAATGATTTTGCTATGATTCAGCATAATTGCTTTTTTTAGTTTTTTTTAAAGTTATGTACCATCAGCGAAAGACTCAATATGAAATCCAAAATCGTTTAAGGGCCCGCGGTGTGGCTATCAGAAA
>A_aquaticus-Field-Female-non_digestive_tissues|dockerin_63
TAAATTTAACAAAATGTTATTATAGTACATTTTTTTGAAGCAATAGTTCATAACAAAAGTAGTATTTGAATCTAGCTTTGAAGTGTAATTCAACTTAGTATTTCATCTATAAAAAAACAAAAATAATTATTAAAAAAAATACTGAGGTTACAACTGCTATAAAATTCAAATTTTTAATTATTTATAAAAACTACTGAGCATGAAAAAAAACTTAAAGGAAACATTGCCAACTAAAATAAGGCATTTACAAAAAGCTATTTGCATGATAATGCTACTGCTGCTTTGCATCACCAATTTAAAATCACAAACTAATGGGAACGTTATTAGTGGACGCATATTAAACAGTAACCATGAGCCGATACAAGGAGCTACAATACACATTAAAAACAGCAATAAATCTACAACCACCGATGCAAACGGTATGTATAATATTGCTGCAAATGGGGATGCTGTTTTAGAAATAATAATGCTTGGCTACAAAAACCAATTTATACTTGCTAATAAAATAGAAAAAACCTTGATTTTAAATGTTGATAGAAATACAAATACAAACAACGATGTGGTAGTTGTAGGATATACATCACAAAAAAAGGGTTCTATTGGCGGTGCAGTTGCATCAGTAGATATGGGCGATTTAACAAAAACAAGAGTTGCTGATTTATCTCAAGCATTACAAGGGCAAGTTGCTGGTGTTGCAGTATCGGCTAATACGGGTGCTCCAGGAGATGGGATACAAGTACGTATTAGAGGTTTAAGTACCTTGGGCAATAACGACCCATTATATGTAGTAGATGGCGTTTCTACACGAGATATTAGTTTTTTAAACCCAGGAGATATAAAATCTATGTCGGTATTAAAAGATGCTTCGGCTACTGCATTATATGGTTCTAGGGCTGCAAGTGGCGTTGTCGTAATTACTACTAATATGGGACAAAAAGGTAAAGCAAATATTACAGTAGATTATAGCACAGGCTTTTATAAACCAACAAATTTGCCTAAAATGCTTGATGCAAATCAATATTTAACCGTTAAAGATATTGCTTGGCATAATACTATGGGTAATGTTATAGGCGATACAAGCCCTTATGCAAAATTAAAAATGCAAGGCGGCTACGCAAATACCAATTGGCAAAAAGAATTATTTACAACTGGATTGTCGAAAAATATTAATGTATCGGCAAATGGTGGTAGCGATAATATACAATATTTATTATCTGCAGGATATTTTGGACAAGATGGTATAGTTGTACAAAATCATGATAAATTTGAGCGTATCAATTTTAGAGCAAATGTACTTGCAACTGTAACCAACAGGCTAAAAATTGGTACTAATATGCAAATTACCAATAGCACTCAAGATAAATTATCATCAAGTGGCGATGCTCCAGGTGTTATACGCCATGCTTTGCTTCGTCCTCCAGTATTATCGGTTTATAAAACCCCTACCGACCCTACTTATAGTGCGTCTGACCCATATACGGATTTACCATTTTATGCTCAAAACTTAGCAGCAAATGGAGGAAAATGGAATGGTGGTCAAAACAATTTTGAGTTTACACAAAACCCATTAGCAATTGTAAATTTTACTGATAATAAATTAATTACATTTAGAACTTTTGGAAACGTTTTTGGAGAGTATAGTTTATTAAAAGATAAATCTTTAAAGTTGAAATCAAGTATTGGCGTCGATATTTCATTTAACCATAACAAAAATTTTAGCCAAAATTTTGGTGACGATGATGGAGGTGGTGGCACTACTTACGCTGGTATGGGTAGATTAAACCGACCAAATAGCTTAACAGAAATGATGGGCGAAACCAAAACATTTACATTTACAAATACATTAAACTACCAAAAAACAATTGCCCAAAAACATAGTATCAATGCAATTGCAGGTACAGAAACAATAAGCAATAGATACAATTTTATAAGTGGCACTAGAATTAATTATGATAATAGTACCGACCCTTTTAAATATTTAACCAACGGAAGTGCTACCAACGTTTGGAATGATGGAACTGCTCCAAATAACTGGAATTTGGCATCTTACTTTGGCTCAGTAACTTATGGATATTCTAACAAATACTATGTAACAGCTAGTAGTAGATATGATGGCTCATCTCGTTTTGGACCCAACAATAAATGGGGATTATTTCCATCAATAGCAGGTGCATGGATTGTATCTCAAGAAAATTTTATGAAAAATATCAATTGGATCTCTAACTTAAAATTACGAGCAAGTTGGGGTAAATCTGGTAATCAAGAAATACCAAATGACGCTTACCAAACCGTAGTAACCCAAGTTGGTGGTGTAGTAAATACTATTAGATATGGTAACCCAGATGTAAAATGGGAAACAACAACACAAACTAATATTGGATTTGACTTAGGGGTTTTAAAAAACAAACTAACATTTAGCTTTGATTATTTTAATAAAAACACAAACGATATTTTACTAGCTGTGCCTTTACCAGCCGTAAGTGTAGGAGTAATTGAAAGTACTTATATCAACTCTGGTTCAGTAAATAATCATGGCATTGAAATGGGTGCAAAATATCAAAATTATGACCATACAATTAAATTTAGCGTAGGCGGTAATATTGGAACATTAAATAATAAAGTAACCAAACTTTACAACTATGTGCCAAATATTATTGATAATACTAACCACACAATTACAATGGTTGGTCAGCCAATAAACGCATATTATGGATTCGCATTTGACGGTATTTACCAAAATCAAGCAGAAATTAATAAAACATTATTTTCTAACACTAATGGTACAAAACCAGGCGATATTAAATTTAAAGACATTAACGGCGATGGTCAAATAGATGCAAATGATAGAACAATTATTGGAAATCCAGTACCAAAAATTACTTATGGATTTGTATTTAATGGGATGTACAAACAATTTGACTTTTCATTTATGTTTCAGGGAGTGCAAGGTGTAGATAGATACAATGATTTAAAACAAATTTTAAACTACGATACTCGACCTTTTAACTCTACTACTGCTGTATTAAATAGTTGGACCGGCGATGGCTCTACCAACAATACTCCTCGATTAACATTTAACAATAATGGTGGCGGTCAAGTGTCTAGTGTATTTGTAGAAAACGCATCTTATTTAAGATTAAAAAATATTGAAATTGGCTACACTTTTAAAACCAATCAAATAAAAATGAAAGGCGTTAGATTGTATATATCTGCTCAAAATTTGCTGACAATTACGAAATATACTGGTTTAGACCCAGAGTCAACATCTTTAAAGGACCAAGGTACATACCCACAAATGAAAGCATATCTAATTGGCGTAAAAGTTAATTTATAATCACAATTAAAATTTATAAAAATGAAAAAAATAATTTTTTATACACTATCCATTTCATTCATCTTGTTAGCTAGCTGCAAAAAACAGTTAACATCAGATGCAATAGGATTATTAACACAAGATCAAGTAAACGCAACACCTACTATCAATACAGTTGAAACATCGGTAAAATCATCTTACAAGTTATTATCCAATACTTTAAATATACTTGGTAATTGGGATTGGGGCGGTGGTTTGGTTTTTCAAAATGATATTATTATAGACGACATTGAATCGGATGATATGGAAAAAAAATGGGCTACAGATGGCGACCAACCGTGGATGGATGACATCAATAATTTTACTTTTACTGCATCTAATGGAGGTCCAAATGGTTTATGGAAATACGATTACGAAGGTATTAAAAGATTAAATATTGCAATTGGGTTTTTAACAAATTCAAATTTAGAAACTATTACAGGTATAACAACTGCTCGTAAAAATCAATTATTAGGCGAAGCATATTATTTACGTGCATTTTATTATTTTAGTTTAGTAACCAATTTTGGAGATGTGCCATTAATAACATCATCTGTACAAACGTATCAAGAGGCATTTTCAGTAGCAATACGTAAAAATAAAGATGTAGTGTGGACACAAATTAAAACCGATTTGGCTTTAGCAAAACCACTAATGCCAAATTCTAAATTTAGCTCAACTACCGAAAAATGGAGAGTATCTAAGGGTGCAATTGTAGCATTACAAGCTAAAGTGGCATTATACACAAAACAATGGGCAGATGTAGTAACGTTTACAACTGAATTGGAAAATACAGGATTTTACAGCTTAAATAAAAACTATTTTAGCAACTTTAATAGTAAATTTACAGATAACGAAGTGATATTTGCATACGACCATGAGAGTTTGCAAATACCACAAAATGGTAATGGATATTGTGCACCAATAGGTTGGGGATTTTTTGCACCAAGTACCGATTTTATGAACTCTTTTGAACCCAATGATCCACGAAAAATATATACAGTAGATGTGCCAAACCAATGGGTAAATAAATTATTAGGCTCACTAGATGGTACTAATAAAGGCAATGACGATGCGTCTAACAACAGAATTTATATTAGATATGCAGATGTATTACTTTGGAAAGCAGAAGCATATTTACAAACAAATGACTTTGCAAATGCAATTATTTACATCAATAAAATTAGGGCAAGAGCCAGAACCACAGTAACTTCTTCAGGAACAATACCACCTGCAGGTACATTAGTAGATAGACCAGCAAGTACAGATGCAGCAACAGTTAAAGCATGGCTAATTGCAGAGCGTAGAGCAGAATTAGGTTTTGAATGTCAAAGAATGCCAGATTTAAAAAGATGGGGAATTGCAAAACAAGTAATGACAGCATTGGGTAAACCATTTTTAGATAAGCACTATTTATATCCAATACCTCAAAGTGAAATAGATGCATCAGCAGGAACTTTAACCCAAAACCCAGGATATTAATTTATTAATAAAATTTAGTTATAGATACATGAAGTAATAATCCAAATTGCCAACCTTTCATGAAAAGTTGGAATTGGATTATTTAATTGAAAACAAAAAGTTATACCTATCATTTATTTAAAAAAAATACAATGCTAAATATTGCCGAAAGATTTAAACAAAATCCTTTATTATCTCCAAAAAATTTAAAACCAAGCCAAAGTGGGTTACAAATTACATGTTTATTAAACCCAGGTGCATTTATTTTTTTAAATAAAACATGGCTTTTAATACGTGTTGCAGAAAGACCTACACAAAAAGAAAATTCCATTTCATTTCCAATCATAAATAAAAACAACGAAATCGAAATTATGGAAATTGATAAGAAAGAAAATGACTTGATATTATCAGACCCACGTTCTATTAATTATAAAGGGCAAGATTATTTAACTACATTATCGCATTTAAGATTGGTTTGTAGCGATGATGGAATACATTTTACACAACCTAATGATTATCCATTAATTACTGGAATTGGATACTTAGAAGCCTTTGGTATAGAGGATTGTAGAGTTGCACAAATAGATGACACTTATTATTTAACTTATACTTCGGTATCCGCAAACGGTGTTGGGGTGGGCTGTAAAACTACTAAAGATTGGAAAAAATTTGAATCAGTAGGGATGATTTTACCACCACACAATAAAGATTGTGCCATTTTTGACGAAAAAATTAATGGACTATTTTATGCCTTACACCGACCAAGTAGTGTAGATATTGGAGGCAACTATATTTGGCTAGCACAATCGCCAGACGGCATTCATTGGGGCAATCATCAATGTATTATAAAAACACGGAAAAACAAATGGGATTGCAAACGTGTTGGTGCTGGTGCTGCACCTATAAAAACTATTTTTGGTTGGTTAGAAATATATCATGGAGCAAACGAAAACCATCAATATTGTTTAGGTGCATTTTTAATGGATTTGAATAATCCGTTTAAAATTATTGCTCAATCAGACGAGCCTATTTTAGTACCAAAAGAAGAGTACGAAACAACAGGCTTTTTTGGCAATGTAGTATTTACAAATGGACATATTTTGGCTAGCGACAACGATACTTTAACAGTGTACTATGGTGCTGCAGATGAGCATGTATGTGCTGCTAATTTTTCAATCAAAAAAATAATTTCAACACTAAAAATTAATCCATGATTAATAAATTAAAAAACGAAATTCTGTATTTTAAAAGTCAGCCACATAATTTTAAAATACTAATTTTAACCAATTTGGTATATGCTTTAGTTGGTCCTGTAATAGATATTTTTGTTTCGGCATACATCATGCGAAATACAAATGGCGATTTTTCTAAAGTGGTAACTTATCAACTTACAGTATATACTGGCATACCACTTACTTTTTTGTTGAATGGCTATTTGCTTAAATATATTAATATACGCAAATTATATTCGGCAGGTATGTTACTCAGTGGTATTTCTATTGTATATATGATGTCACTAACAACGATTGATACTTTTGGATTAGCAATAGCAGGGCTTTTGATGGGCATGTCGTTTGGATTATTTTGGGCTAATAGAGATGTTTTAGCTTTATCTACAACAAATGATGAAAATAGAAATTATTATTATGGATTAGAAACATTTATTTACACAATTATAGCAATCGTTATTCCTATTTCAATAGGATTGTATTTAAATTCGCAATATAGCGATGAAGCAAAACACACTGGGTATTTAATTATTAATGGAATCGTTTTTATTATTACCATATTGTCGTCAATGGTATGTTTTAAAGGAAATTTTAATAACCCAGAACATAAACAATTTGTATTTTTTAAATTTCATCCTTTGTGGAATAAATTGCTAACACTAGCTGCACTAAAGGGTTTGGCACAAGGTTTTTTAGTAACAGCACCATCCATGTTAATCATGAAATTTTTTGAAAACGAAGGTGCATTAGGTACAGCTCAAACAATTGGTGCATTAATTTCTGCATTTTGCATTTACATTATTGGACGTATTTCTAAACCCGATGACCGTTTAAAAATATTTGCATTAGGTTTAATTTTGTTTGCAATTGGTGCATTTTCCAACGGATTCTTTTTTAATAAAATTGGAGTCATTCTTTTTATCTTTTTATTATTAATTGCAAAACCATTAATGGATTTAGCATATTTTCCAATACAATTTAAAGTAATTGATATTGTAAAAAATATTGAAAAAAGAGGAGAATTTACATATATTCTCAATCACGAATTTGGATTATATATTGGTAGGTTTACTGGAGCTGCAACTTTTTTACTAATGGCAAAGTATGGAACTCCAGATATTGCTTTAAGGTTTGCAATTGCAATTATTGCTACACTTCAACTTATATCATTAGTAGTTGCAAAAAAAATTATTTCAATTGGTGAAAATTATGCTAATACCGCAATAGCAAACGATTTGCAAAGCAACACATATCATAAAGTAGCAGAAAAAATGGTTTGAAAAATAGAAGTTATTTGATAAAAAAAAA
>A_aquaticus-Field-Female-non_digestive_tissues|dockerin_64
AGGTGGTACAGTTGTGTACTCGCATTCGTACACAAACACTGGTAATCAATCTTGTGGATCATTAACAATTACTGCAACGCTTTCAGCTGCTGATCAAGCTGCAGGATTAACAGCGGTTGTTTATGTTGACGTGAATGGCAATGGTCAAATTGACTCAGGTGATACTTTGGTCACAGGTCCAATCCCAGCGGTTGCACCAGGTCAAAGTACTCCATTGCTAGTTAAAGTGTTTGCACCAGGTGGCGCATCGGTTGGTTCAACAAGTACAGTGACGGTCACTGCTGTTGATAACAACACAGGTGCCTTTGCTCAAGCGTGTCCTACATCAACTGCTACTGACACAAGTACAGTTGTGTCA
>A_aquaticus-Field-Female-non_digestive_tissues|dockerin_65
ATTGAATCCACCCGGTCCTGGGATATTGACGGAGATGGTTTCGATGAAATTGTTCCCAATACACCGGGCAAACCACTTGCCTATTACACTTTAATCAGAGATAAAAGCGGGAAGGGGCAGTTTATAAAAACAACCGTAACCGATACGCAGGGCCATGGATTGGGATTTGGTGATATCAATGGAGATGGACGTGGCGATTTGATCATAGCTGATGGCTGGCTGGAAGCCCCGGCTGACCGCAGACAGCAAACCTGGATTAAACACAAGGATTTTAATTTGGGCGATGCTAGTGTACCCTTGATTGTGGCCGATGTAAATAAGGACGGATTAAACGATTTAATTGTTGGTCAGGCACATGGTTACGGGCTGGATTGGTATGAACAAAAAAAAATAGAAGGAAAAATCCGGTTCATCAAACATCCCATCGATCCATTCCATTCGCAATACCATACCATGGCCTGGGCGGATATAGACAATGACGGAGATATGGAACTGGTTACCGGAAAACGTTATCGGGCCCACAATGGAAACAATCCTGGAGATAATGACTATCCATCACTGTATTATTTTAAATGGAATGGGGAGTCATTTACCAAAAATATAATTAGTTACGGCCCATTTGG
>A_aquaticus-Field-Female-non_digestive_tissues|dockerin_66
ATTATATACTGACGCTGATGGCGATGGTTATAATGCAGGATCTCAAACAATGTGTTATGGAGCTACTGTTCCAACAGGATACTCTTTAACTACAAATGGTTCAGATTGTAACGATGCTGATGCAAGCGTTCATGCAACAGCTACATATTATGTAGATGTTGATGGGGATGGATATACTAATGGAACAGCAACATTATGTGCTGCTACAGCTCCAACAGGATATTCAACTACATCAAATGGTTCAGACTGTAACGATTCAGATGCAAGTGTTCACGCACCAGCTACCTACTACGTAGATGCTGATGGCGATGGATATGGATCAACTACAAGTGCTAGTTTATGTGCAGCTACTGCACCAGCAGGATATGCGACAAATGCTACAGATTGTAACGATTCAGATGCTACTGTTCACTCAACTTCTCTATATTATGTAGATGCAGATGGTGATGGATATGATGCTGGAAGAGTGATGTTATGTGCTGCTACAGCACCAACAGGCTATTCAGCAACAACTAACGGTACAGATTGTAACGATTCAGATGCAAGTGTTCATTATGTAGCTACTTATTATGTAGATGCAGATGGTGACGGATTTGGATCAACTACGACTGCTAGTTTATGTTCAGCAACTGCGCCAGCAGGATATGCGACAAATGCTACAGATTGTAACGATTCAGATGCAAACGTTCATGCAATGGCTACTTATTATGTAGATGCAGACGGTGACGGATTTGATGCAGGAACAGCTAGTTTATGTGCTGCTACAGCACCGACTGGATATTCAGCTACCACAAACGGAACAGATTGTAACGATTCGGTTTATAGTGCAACAAATACATGTTCATCAATTGTTAACTTGAAATTGAATATTCAAGGATATTATGATGCAGATGCTCATGCAATGCGTCCTGTATTAACAAACGAAGGAGTTGGTACAAGTGCTACCGATGTAGATACTATTACTGTTGAGTTACATGATGCTGCTACTAGTGCACTTGTTGCTACTACCACAGCAATGTTGCAAATAGACGGTACAGCAGTTGCTACATTTGGTACAGCACCAAGCGGATCGTTCTATATTGCTGTTAAACATAGAAACGCAATTCAAACATGGAGCGCAGCACCACAAACAGTTGGAGCTACACCATTGACTTATGATTTTACAACTTCGGTTTCACAATCTTATGGAGATAATATGGTTGAATTAGAGTCTGGAGTTTATGGATTCTATTCTGGTGATGTTAATCAAGATGAGAGTATAGATTTATTTGATTACCCGTCCATATCAAATGATATTGATAGTTCAAATTATGGTTATTTATCAACAGATTTGAATGGTGATGGAGCGATAGATCTTTTCGATTACCCTTATTTTAGTAATAATTCAGATAATTCTATTTATTCAATACATCCATAAACTAACATAAAAAATCATTAAAGAAAATGAAAACAAAAATTAAGACAATAATAAGCAGATTAGTTTTTCTAACATGCTTGATGATGCTTTCCTTTTCAGGATTAGCTCAGGTGCCAGGGACTCACTTTACAGTGAGCTTTGGTACAGTAACTTCTACTTCTACAACTATGGACGTGGATGTAATGATTACAGTTGATGCTCAAACAAGGATTTCTGCAATGTCCTTTGGTATAAACTATAATATTGGAATTTTAAATGGGGGTACACCATGTACTACAGCAAATTGTGGTTCATGGTCTTATATAGGAGGTAGTAAAAGTACTGCTCTTGCTGGTTTATCAGCAACAACAAATACAACAAGATCTCCTTATGGTCATTTAAGAATAGTTGGAAGTGCATTGAATGGAGCGAATTCGGTAGATGTTTCTCCAGGTACTTATAGACTTGGAACCTACAGATTTACTAACACTGCTTCTTGGGTAGCTTCTAGTAACGCTCAATTGTATTTTACACCTGTTAGTACAGGTGGTACAACAGCAGCTGCAGTTTCATGTTATCCGTATGGAGCAACAACTCCTAACTATACTTATGGAGTTTCTTTGCCATCATCATCACCTGGGGTTACTTTAGCATCTACATCAACCTCACCATTGACGGTAATGTTAAATGCTCAAGTATGTGCCACTGCAGCAAGTCAAACAGCTTCAACAGATGTAACATGTTTTGGAGGAAATAATGGAACATCAACAATCACGATGTCACCAACTCCTACAGTATCTGCTATAACTTATACTGTTGATGGCGGTTCGTCTCAAAATGCTACGTTGTCATCAGGAGCTTTTACAGTTTCAGGTTTAACAGCAGGAGGACATACTATTGTTATTTCTAATTCAGGATGTTCAGATGTTACTGCTTCGGGGGTTTCTGTTTCTCAACCGGCAGCATTAGTAGCATCATCAAGTGCAGGTACAATTTCATGTAATGGAGGAAGTACTACAGTAACGGTTTCAGCTACGGGTGGAACAGCTCCTTACACAGGAACTGGTTCATTCACAGTTAATTCAGGTTCTTACTCTTATACAGTAACAGATGCTAACGGATGTAGTTCTACTACAACTGGAACAGTTTCTCAACCAGCAGCATTAGTAGCATCATCAAGTGCAGGTACAATTTCATGTAATGGAGGAAGTACTACAGTAACGGTTTCAGCTACAGGTGGAACAGCTCCTTACACAGGAACTGGTTCATTCATAGTTAGTTCAGGTTCTTACTCTTATACAGTAACAGATGCTAAAGGATGTAGTTCTACTACAACTGGAACAGTTTCTCAACCAGCTCAATTAACTAATTCAACTACAGCAACTGCTTGTGATAGCTATGTTTGGTCAGTAACTGGACAAACGTATACTTCAAGTGGTACTCATACAGGAACTACTACTAATGGTAATGGATGTACTGTAAATGAGACATTGAATTTGACTATCAACCATAGTTCAACATCAGAGGAGACTCAAGTAGCTTGTGATAGTTATACTTGGAACGGTCAAACATATACAGAAGGTGGTGATAAAACATTTACAAGCACCAATGCTTCAGGATGTACTAATGTAGCAACGTTACATTTGACTATCAACCACAGTTCAACTACAAGCGAAACACAAGTAGCTTGTGATGTTTACAGATGGCATGGAATAGCTTATTCTGCAAGTGGTGATTATACTTATTCAAGCACCAATGCTTCAGGATGTACTAATGTAGCAACGTTACATTTAACTATCAACCACAGTTCAAGTACAGAGGAGACTCAAGTAGCTTGTACAAGTTATACTTGGCATGGAGTTGTGTACACTGCAAGTGGTGATTATACTTTTGTAAGTACAAACGCTTCAGGATGCGATAATGTAGCTACGTTACATTTAACTATCAATAATAGTTCAACAACAAGTGAAACGCAAGTTGCATGTAACAATTATACATGGCATGGACAAACGTACACAGCAAGTGGTGATTATACTTATTCAAGCACTAACGCATCAGGATGTGATAATGTAGCTACGTTACATTTGACAATCAATAACAGTACTACTTCTGAAGAAACACAAACAGCTTGTGGAAGTTACACTTGGAATGGTCAAACGTATACAGCAAGTGGAGATTATACTTACACAAGTACTAATGCTTCTGGATGTGATAATGTAGCAACGTTACATTTGACAATCAATTCAAATGCAATTGCTAGCCAAACAACAAGTTTAGTTATCTGTAAAGCAATAGGAGCTACAGCTTCTGCTACAGTAACTACTACAGGTTCAGGATCTACTTACCAATGGTATTCACAAGGAGCTACAGTGTCTTTAGGATGGACTCCATTATCAAATGGTGTAAATTATGCAGGAGTAAATACACCTACTTTAAACATAACAAGAAGTACAGTATCTGTTCCAGCAACAGGAACTAAATATCAAGTTTGGGTTAATGGTTCAGGATGTAATCAAGCAACATCAACACCAGTTGTCTTGCAAGAGTTATCTACATTATCAAAAGCTACAGCTATAACAGTTATAACAAAATTAACCCCTGCCTTAACAACATGTCAAGGTTCAGGAGTAACATTATCATTGGCTATGGGAAGCATTGGAAATATTCAATGGCAATCATCTACAGATAACAGTACTTGGACTAATGTTGGAACAGGATATACTCAAACAGCTATATCTGCAGTTAATCCAGTGTTAACCTATGATAC
>A_aquaticus-Field-Female-non_digestive_tissues|dockerin_67
GCCAATCAGAGTCAGGCTTTGCAAGCTCTATCAGGCCAAAAGATTAGATTCTGGACTGATGAGAGATTGTGTTGCTAATATTAATGATCTTCTCTCCGAAAGGATGAATTGAAAGAGTATGAAAGTTCAATATCAAACTAATGATCGTTCATCCAATTAATTAATGAGCACGTTCAACAATCAGTTTTTGAATCAATGCTTTTCGCTCACGAAGCTTGTTTCCTGTGAGCATGCTGTGCGATCTTATTCACGTGCGTATGCGTAATGGTTGGTTCTCTCCTGGCAGGCAGCAAATTATATCCTCTCATTCGAGTCCTGATAGAGTTTTTTGGAATTTTGTTGGGATTTTTAATCGTTTTCAGCTTGTTGGGTAGTCAACTCCTTGCATTGCACCTTTAACTATCTTGATTTTGCCTTATCAACGGCCTGATTGATGTGTTGGACAAACTAATCAAAGTCGATCTTGCCGTCTCCGTTGATATCTATTTGGCTCACAATCTCCTCATAATCTTGAATGGCGCCAGTTCGCTCATACTCAATTATCTGGCTGATTTCCTTTCGATCAATCGTCCCATCATTGTCAGCATCGAACAATTGGAA
>A_aquaticus-Field-Female-non_digestive_tissues|dockerin_68
ACGATGGCTCGGGCGGCGATCACGTCTACAACAAGGCCGAAAGCACGGCCGTGGTGGTCAGCGGCAGCACCGGCAGCGTGGAAGCCGGCCAGACCGTCACCGTCATCTTCACCGACAGCCAGGGCCATACCGCCAGCAGCACCGCCACCGTCGATAGCAACGGCAACTGGACGGCCAACCCGGCGAACCTGTCCGGCCTGACCGACGGCAGCATCAGCGTCAGCGCTAGTGTCAGCGACAAGGCCGGCAACACCGCCACCGCCAATACCGACACCGGCAGCGGCCAGCCGGCCGAAAATCTTGACACCACCGCCCCGTCGGCACCGACTGTGGTCATCGCGACCGATGCCAACAACGACGGCTTTATCAACAAGGCCGAACAAGGCAGCGCCACGACTGACACCGTCAATATCGGCCTGCCGGCAGATGCCAAGGCAGGTGACACGCTGAACGTCACCCTCAATGGCGTGGCCCAGCCGGGTCATGTACTGACTGCTGCTGAAATTACTGCAGGCCAGGTGGTGATCACCCCGACCGCGCCGGCCGAAGGTGGCACGCTGACGGTTGCTGCGACGATCACTGACGTAGCCGGTAACACCTCAGCTCAGGGTAGCGACAGCGCCAAGCTGGACACCACCGCACCGTCGGCCCCGACCGTGGTCATCGCCACCGACGCCAATAACGACGGCTTCATCAACAAGGCCGAACAAGGCAGTGCGACCACTGATACCGTCAACATCGGCTTGCCGGCAGATGCCAAGGCGGGTGACACACTGAACGTCACCATTAACGGTACTGCCCAGCCGGCTCATGTGCTGACCGCTGCTGAAATTACTGCAGGTCAGGTGGTATTGACGCCGACCGCCCCGGCTGAAGGTGGCAGCTTGACCGTAGCCGCCACCATCACCGATGTGGCCGGTAATACCTCGGCACAAGGTAGTGACAGCGCGACAGTGATCACCAGCGGCCCGCTGGCCAGCATCACCGTTGATCCGGTCACCGCCGACAATGTGCTGAATATCGCCGAAACCAGCGGTGCCACCGTCAGCATTACCGGCACCGTCGGTGGTGACGTCAAGGTGGGCGACACCGTCACCCTGACCGTCAATGGCCACAACA
>A_aquaticus-Field-Female-non_digestive_tissues|dockerin_69
ACGACAACACCCCCACCATCAGCGGCACCGGCGAACCTGGCGACACCATCAAGGTCACCATGCCCGTCACGGGCGAGGTGCTCACCACCACCGTCAAACCCGACGGCTCGTGGAGCGTCACCCCCACCCAGGCCCTGCCCGATGGCGTGCTGCCCCCGGCCCAGGTTCTTGAAACCGACCCGGCCGGCAACACCACCACGGCCAGCGTGCCGTTGACCATCGACACCGCCGCGCCCGTGGCGCCCGGCATCGTCATCACCACCGACACCAACAACGACGGCTTCATCAATGTCGCCGAGCTGGGCGCCAACCCTGTGGCCGTGCATGTCACGCTGCCCGTGGGCGCTGCTGTGGGCGACAAGCTGGTGGTCACCGGCACCAACAGCCCGGACCAGACCTTCACCCTCACCGCCGCACAGGTGGCCGCAGGCTTCATCGACCTCAACTTCGCGGCCCCGGCCAACCACACCGATTTCGTCGCCACGGCCAAGTTGACCGACGTCGCAGGCAACGCCTCGCCCACGGCCACCGACCACGCCGTGCTGTCGTTGGACCCGGCAGGTGCACCTTCGGTCACCATCGTGACCGACACCAACAACGACGGCCGCATCAATGCCGCCGAATTGGGTGGCAGCACCACCATTGCCATCAACGTCGGCCTGCCGGCTTCGGCGGTGGCTGGTGACAGCGTCATCCTCACCGTCAACGGCGTGGCCCAGCCGCCCAAGGTGCTCACGGCTGCCGACATCGCAGCGGGCACCGTCAGCATGCCTGCCGCACCCAGCCCCGGCGAAGGCGGCACGCTGAACGTGGCTGCCCAGATCAAGACCATCGCGGGCAACCTCAGCCCCACCGGCACCGA
>A_aquaticus-Field-Female-non_digestive_tissues|dockerin_70
CTTACAAACTCGCCTTTATCCGTTACACCATTTTGGTTTGCATCGTTCCATGCACCAAACTGACTGAACAATTGATCGTTCGCATCAAACACACCATCTCCATTTGAGTCAAATGCACGTAGACCTTGTAAGTCAGTTTGCGCACCTGCCATATATTGAGAGAATACATATTGGCTGCTGTTATGAACAGTTCCATCTTGGAATTTATCCCAAACTAGAATCGCATCAGACTTATCAGCCCACGCCATATGAGTTTGTGTACCTGTACCATTTAGATCAATGTTTTCAGCACTATAGCTCACTTTACCATCCATATTGTAGTCTAATAC
>A_aquaticus-Field-Female-non_digestive_tissues|dockerin_71
AATACAAAGTCACTGTCCCCGTGGCAGTAGTGGCATTGCTTAATGGGGTTATTTCATAATGCCGTTGCACAAATGGGATACCACCAGATTCCTGCACGGTATTATCCAGAAACACATCATTTATTACTGATCCTGTTACTGGGTAAGTACCGGCGGGAACTAAAGTTGGTTCATTAATTCTGTTGCGATAAATGGTAACCGTTCCCCCTGTAGTGTTGGCTATTGCCATGTCCAGTTTACCATCATTATCAAAGTCTGCGCAAAGCACTTCATTTGGGCCTTCTCCTGTTGTATAACTTACCGGCAATTGCAGATTGACAATTCCGGGAACGCTTCCATTCCTTAAGACATTTACACTGGTACCATTTCCGCCAGGATTACTGCTAACGACTGCATCCGGAGCCCCGTCACCATTCATATCTGCCATTGCCAGGTGACTGGGTACATCACCTG
>A_aquaticus-Field-Female-non_digestive_tissues|dockerin_72
ATCCAAAATATTGATGGTCAAAAAGGCTCTTTGGGTTTGTATCTTTATTTGTTCCAAACGATGGGGATACTTGATTTGGCAGCCGCTCGTCGTGGTTTAGAGCTTTATGCTGAACACACCGCTGATGCGCGTGCCAATGTGGGCAAACATCCCAATATTGACCGTTTGATTTTGATCGAAGCGACCAACCAAGCGATGGAAATGAAAGTGGTCTATAAAGAGGGTGAAATGCCAAGCAGTTCTTGGGATGATAATGAAGATTAAACAAACCCACCAAGTTGGTGGGTTTGTTTAGATTATAATTTTTTACGCTGACGCTCTTCCTTACTCAGTTTGCCATCTTTATCTAAATCTTTTTTTACCAGTTTTTTATCTACGGCTACTTCTGCGTATTTACGGACTTCAGCAAGCGTAATGACACCATCTTTATTTAAATCTGCTGATTTAGGTACAGTAAGTTTTTGACCCGCTATTTCATCTAGCGTGACTTTACCGTCTTGATTGGCATCTGCTTTAGTAAACTTTTTTTCATAC
>A_aquaticus-Field-Female-non_digestive_tissues|dockerin_73
CAGCTACAGCGAGCAAAGCACGGTGACCTTGCAGGTCGGCCATCAGCCCAAGACCACCGATCCGCTGGTGCTCAACTTTGGCGGCAACGCAGCCGAGTTGTCGAGCCAGACTTTCCGCTTTGACCTGAATGGCGACGGCCAGGCCGAGAATGTGCCCCTGCTCACTGGCAACAGCGGCTACCTGGCGCTGGATTTGAATGGCAACGGCAAGATTGATTCGGGCAAAGAGTTATTCGGCCCGGCAACAGGCCAGGGCTTTCAGGAACTGGCCGCGTACGACCAGGATGGCAATGGCTGGATCGACTCGGGTGACGCCATCTTCAGCAAACTGCAAATCTGGAAGCCTGCCGGCGACACGCTGCAAAGTGCGGCCAGCCTGGGCGTGGGCGCAATTGCGCTCAGCCATACCGCCAGCCCCTTTGAGCTGAAGAGCGCCAGCAACCAAAGTCTGGGCACGGTGCGCAGCACCGGCATGTACCTGATGGAAAACGGCAGCGCGGGCACCGCGCAGCAGATTGATCTGACGGTCTGAGCCGCCCTGTCTGCTCAAG
>A_aquaticus-Field-Female-non_digestive_tissues|dockerin_74
CCACGCCCACCATCAGCGGCACCGGCGAAGCCGGCGCCACCATCACCGTCACCATGCCCGGCACCGGCGAGGTGCTCACCACCACCGTCAAGCCCGACGGCACCTGGGCGGTCACGCCCACCCAGCCGCTGGCCAACGGCCCGGCCGTGGTGAACGTTGTTGAAACCGACCCGGCCGGCAACACCACGCCGGCCACCGTGCCGCTGGTCATCGACACCGCTGCGCCCGCACTCACCGCGCAGCTCGACCCGGCCTCCAACTCCGGCTCCAAGACCGACAACCTCACCAACGACAACACCCCCACCATCAGCGGCACCGGCGAGCCCGGCGCCACGGTCTCGGTGGTGCTGCCCAACGGCCCCACCCTCACCACCACCGTCGCGCTCGACGGCACGTGGAGCGTCACGCCCACCGTGACCCAGCCCGAAGGCCCCTGGACGGCCCAGGTCAGCGAGACCGACGCCGCCGGCAACACCATCACCGCACCGGTGCCTGTGGTCATCGACACCCAAGCTCCGTCTGCACCCACGGTCACCATCACCACCGACGCCAACAACGACGGCTTCATGAACGCCGCCGAAGTGGGCTCGTCGCCCACCATCGCAGTGCGAATCGACTTGCCTGCGGGTGTGCATGCGGGCGACGTGCTGAACGTCACCGTGGCCGGCGTCACCACGCCGCACACCATCACGCCTGACGAGGTCACCGCCGGCTTCTATGCGTTCGCGACGCCCAAACCCGCCGAGAACACCGACCTCGCCGTCAGCGCCACCATCACCGACGCCGCAGGCAACACCTCGGGCCCGGGCAGCGACAACGCGCGTCTGGACACCAGCGCGCTCGACCCGCTGACCCTGACCATCGCCACCGACGCCAACAACAACGGTGTGGTCAACAAGGCCGAGCTGGGCACCGCCACCAGCGTGCAAGTCGTGGTCAACCTGCCTGCTGGCGCCGTCGCCGGCGACACCCTGACCCTCACCGCCAATGGCCAAGCCTATGAGGTCAAGCTGAACCAGGCCGACATCGACGCCCACAGCCACAGCTTCGCCGTGCCTGTGCCGGCCGATGGCAGCACCCTCAACGCCTCGGCCACGCTGCGCGACCCGGCCGGCAACGTCTCGCTGCCGGCCACCGACAGCGCCAGCTTCGACCTGAGCGCCCCGGCGCTCACCGCCAAGCTCGACCCGCAGTCTGACTCTGGCGTGCAGGGCGACGGCAAGACCAACGACCCCACGCCCACCATCAGCGGCACCGGCGAAGCCGGCGCCACCATCACCGTCACCATGCCCGGCACCGGCGAGGTGCTCACCACCACCGTCA
>A_aquaticus-Field-Female-non_digestive_tissues|dockerin_75
AGGCTGGCGACACGCTGAACGTCACCCTCAACGGTGTGGCACAGCCGGGTCATGTACTGACCGCAGCTGAAATCAGTGCTGGCCAAGTGGTGCTGACCCCGACCGCACCGGCCGAAGGCGGTACGCTGACAGTCGCCGCTACCATCACCGATCCGGCTGGCAATACCTCGGCTCAGGGCAGTGACAGCGCCAAGCTGGACACCACCGCGCCGTCCGCGCCGACCGTAGTCATCGCTACCGATGCCAATAACGACGGCTTCATCAACAAGGCCGAGCAAGGTAGCGCCACCACCGACACCGTCAACATCGGCCTGCCGAGTGACGCCAAGGCTGGCGACACGCTGAATGTCACCCTCAACGGTGTGGCACAGCCGGGTCATGTACTGACCGCTGCTGAAATCAGTGCTGGCAAAGTGGTGCTGACTCCGACTGCCCCGGCGGAAGGTGGCAGCTTGAATGTGGCTGCGACCATTACCGATGCGGCGGGTAACACCTCGGCCAGCGCCAGTGACAGTGCCGTTCGCGACACCACCGCCCCGTCGGCGCCGACCGTAGTCATCGCTACCGACGCTAACAACGACGGCTTCATCAACAAGGCTGAGCAAGGTAGCGCCACTACCGACACGGTGAACATCGGCCTGCCGAGTGACGCCAAGGCTGGCGACACGCTGAACGTCACCGTCAATGGCGTAGCGCAACCGGGTCATGTGCTGA
>A_aquaticus-Field-Female-non_digestive_tissues|dockerin_76
ATTTTATCTACATCAACCATCTTTACTTAGTAATTATTCAAGTTGTGACTTACTCGGTGGCTATTCTGTTGAGACAATGGCTTTCCGTATTTTATTTCGAAAGGCCACTATGTCCTGTTCGGTGATTTGTCCGTCAGAGTTAGCATCGAGGGTGCGTACGAGGTCCATCAGACTTTCCTCGTCATGATCCATGAATAGATTGGTTTGGAGATAGGAAGTGAGGCTACGGATCGATATTGGTAGCTCAAAACCCGGATTCCCGCAGAACAGTTTTCCAACTGCCTATGTGAACTTCTATCTTGTTAAGGGCTTTGTTTCTGCAGCCTCTGAAGATTCAAGTTGGAGCAGCATTTCACCGTAGCCCAGTCTGTTCTGGCTATCGATAGGGAAAACCTTGACCATTTTTATTAGTTCTGACAAGGTCAGACCAATACCAAGTTCAGCCAAGACTGTCTTGAATTCACTCTGCTAGATGAAGCCTGTCTGTTGAGGATCGTAGAGCTGGAACTTACTTTCCAACTGCTGTTCCAAGAGTCCCTTTTCGATAATCTTACGTTTCAGCCGACCTAAGAACTTAGCCTTCCATTAATCGTCAACATGCAGGAGGCTACCTTTCTCTTCACGTATGTTGAGAGCTTAGAGCATGACCTAGATGCTGATTTGTTTGTTCCCTCGAGCCATGTACTTACTGACTTGGAGGGCTTCTTCTTCTGTCAACTTGAGTTTTAGTTTCTTAAGTCTATCCTTAAGTAAGTAAACGTCGACTGTAGCAACACCGGCTAATCCTAGCTATCGG
>A_aquaticus-Field-Female-non_digestive_tissues|dockerin_77
CCGGTCCGGTGTTGGTCGTCACGATGGTGTAGGTGAGGATGTCGCCGGCGTTCGCTTTGCCGTCGCTATTGGCGTCCGTCGTGAGCTTGACGCTCTTCACGACGTTGATTTTGCCTGGCTGCGGTACGTTTGTAGGTTCTACCGCTTGGCTCTTGTCGGTCGCGTCTTTGCCGCTCGTGCTGTCTGTGCCTTTGGCGATTGCGTTGTTGACGATCGAGCCGGCGTTCACGTCGGCCGCGCTGACTGTGTACAGGTTCGTGCCCGTACAGGTCATGCTTGCGCCTACGCTCAAGCTGGTGCTTGGGCAGACGATTGGGCTGATGATCGCGCCGACTGCGTCGGTATCCGTCACCGTGACGTTCGTGAGGGCTACGTCGCCGGTGTTGGTGACGATGAAGCTGTAGCCAAGGGTGTCGCCTGCGTCGACGAGTCCGTTCGTGTTCACGTCGTTGTAGATGCTGATGGCTTTAACCAGTTTGATCTTCGGATTCGTCGCTGGTTTTACCGGCGGCTGAGCAGGTACGTCGGCCGTGGCGGTGTTCTCTACCGTGCCGCCATTCGGTGTTTTACCGGTTGCCGATACGGTGTTCGTTACGTGTCCGTTGATTTCGTCTGCACTGGTGAGCGTGTAGGCGTTCGGTGCGATACAGGTCGTGCTTTGTCCTGCCGTTAAGGTGCCGTTCGGGAGGACCACTGGTGTGCAGCCGGTCATCGAGGCGGCGCCAATCAGGTTGTCTGTCAAGGCGACGTTCGTGAGCGTGGTCGCTCCGGTGTTGGTCACTACGAAGGTGTAGGTGACTTTGTCGCCTGCGTCGTTGATGCCGTTGCCGTTCACGTCCGTGACGCTTGGTGTTTTTACTACTTTGATTGCACTGCCCTGCGCTGGTGTTGGCGTGACCGTCGAGCCTGAGTCGCTTGGCGTGTTGCCCGCTGGGTCGGTGCCCGTTGCGGTCGCTACGTTGACGACTTGGCCTTTGGCTGCGTCCGCTGCCGTGACCGTGTAGGTGCCCGTACAGCTGATTTGTGCCGTCGGAGCAAGGGTCGCCACTGGTGTCGCTGGGATGCAGCTAAAGCCTGTGAGCGTGATGTCGTCCGTCACCGTGACGTTCGTGAGGGTCACCGGTCCGGTGTTGGTCGTCACGATGGTGTAGGTGAGGATGTCGCCGGCGTTCGCTTTGCCGTCGCTATTGGCGTCCGTCGTGAGCTTGACGCTCTTCACGACGTTGATTTTGCCTGGCTGCGGTAC
>A_aquaticus-Field-Female-non_digestive_tissues|dockerin_78
AGTGTTAATGTGTTGTCTTAATTGTAAATCTGTGAAGCCTAACACTGTTGACCCAATTACTTAGCCAATTCCTCCTACTTTTCTATATTCGTTATGATTGTTTAGAATGTATTTAAGAGCTAAGAGGAATTCTTATTTAGAAACTTGTCCATCAAAGTTTAAGTCAACTTTTTTAAGAATATTGATTGTTTGCTCGCTTGTTACATAGAAAGGGTAACCGAGTATTGGCCCAATGTCATTTAACACTTTGTGAAGTTCATAAGCACTCAATTTTCCATTACGATTAAAATCATATTTGTCATAGAGAGTGTTAATGTGTTGTCTTAATTGTAAATCTGTGAAGCCTAACACTGTTGACCCAATTACTTAGCCAATTCCTCCTACTTTTCTATATTCGTTATGATTGTTTAGAATGTATTTAAGAGCTAAGAGG
>A_aquaticus-Lab-Female-Caeca|dockerin_79
GAAAGGCAGAAATGGCGGAAATAGAAGATCTGAAAGAGAGCTTCAGGAATTTCGATTTGGACGGTGATGGACGCATCTCTGTTGCCGAACTCAAACACGTGTTGAAGAAAATAAAAAAATCTGTCCCGGTTTCAGACTAGGAAGCTGACCTGATGATCATGGGAGCCGATCTTAATGGGGATGGGATGCTCGACTTCAAAGAGTTTGCCCTTATGATGAAAGCAGCTAATAGACTAGCTTGACTTTGGATCCGCCAAATATCATTAACTTAAAACATGACATTTATATGAAGTATCTGTAAGAGATACTCTTAGTTCCTATAGTTATAAGTATTATTAAGAGCGAGAC
>A_aquaticus-Lab-Female-Caeca|dockerin_80
GCACATTTCAAAGCATTGATGCTACATTTGTCAGCAACTACATAAAAATAAACATAATGTTTGAGAAGGTTCGAAATCCTTGCACATTTCAAAGCATTGATGCTACATTTGTCAGCAACTACATAAAAATAAACATAATGTTTGAGAAGGTTCGAAATCCTTGCACATTTCAAAGCATTGATGCTACATTTGTCAGCAACTACATAAA
>A_aquaticus-Lab-Female-Hindgut|dockerin_81
GGTGGTTTTTTCCAGCACCAGATCGACCAGCTTTTCCACGTCGGCTTCATCCAGCAGGCCATCGGCATTGACGTCGGCAAACGGCTGAATGATCGGGTGCAGGAACTCAATTTGCTGCAGGTGGTTCACCAGGCGGGCCACATCCCGGACGGTGTACCGCCCGTCCTCGTCCAGATCGCCGGTCTGGCTGGGCAACGCCCAGAGCGCGGACGCGAACGCGGCCAGACTGACGACCGACAGCAACGCCCGGAGCGGGCGGCGGATGGCAGCGGAGGATGAAAGGCGCATGGGGTGAAAAGGGCGGGCTGGAGCCGGAGTGGGGTCGCACAGGGAGATCAGCCCTCGTCAGGGAGATCGAGGTTGCAGTCGCGCTCTCAAAAAGCGCTGAC
>A_aquaticus-Lab-Female-Hindgut|dockerin_82
ACGATGACCTAGTGGATATGGCGGACTATATCACTATCCGCAACCATCTAAATCTGACGGGCCAAACCACTTCCACTGGCGATGTCACAGGCGACGGCAAGGTGACGATCGCCGATTATCGGCTGTGGAAGGACAATCGGACAGACTTATCTGGAGCCGCGGCCGAACTGTCGGGTGAAGTCAGCGTTCCGGAACCCGGTACGTTTCTCCTGGCAGCAGTGGGCGCAGCGCTGGCCAGCACTACTTGTGGAGTACGTTTCTCGTTACGCTTCGAAGCGAACTTTGAAACTTTCCATTGCCGTGCCCGCCGATCGAATTGCCATGCTCGGGACAACACAACGGATGAAGTCTTGGCCGCCGGCAACAGATCAACAGTCCAAAGAACACGAACGCGGCAATTCGCTGTTTCCGAGGCATGCCGGTAGTGTAG
>A_aquaticus-Lab-Female-Hindgut|dockerin_83
GCCAGTGCAAAGAAAGATCGTCGAAGCATTGAAATTGTCCTTGTCATTGAAGTGTGACTAACTGTTTTTAATTACGAAGCTAACTAGGTGCGCGCCCCATTTCATTCTAATCACCAACCGCGGGCACGCAGGTGATAAACTCAACTCTAGTTACCGCATTAGCAAAGAGCTCCGAGACAACTTGTCCTTATTTTGTATCCGATCAGGAGATGTTTGCAAGAATAAAATCCGCAACTTCCTGAATTTTTAATTTATCGCTTGCGGCGAATCATACCAACGCCACTCAGCACGGCCAAACCGATCAGAGCAACCGAGGCTGGTTCAGGAACCGAAGTACCACCGAGGTCGTCCGAGCCGGCACCTGTAACCACAGGACCGACCGTGTAGTTGTACGAAGGAATCAAGTAGCCGCCGATCATCATGTTATAGTCAGCGAAGTTAACCGTGCCGTTACCGTCGAAGTCACCTTGATTCCAGCCATAGGTGCCTGGTTGCAGGTAGTTACCTACGACGTCGTTGTAGTCAGCGAAGTTAACCGTGCCGTTCAGATCGGTGTCACCACCCTTGGCATTGCGGGTGAAGGTGTAACCCGTACCGCCATAGATATCGAAGTTAGCCGAACCACCAGTTGCGGTGTTATCTAGTTGGGCCATCCGACCCTTGCCAGCGTAGGCACCAGAAACGGTGATCGTCGTGGTGGTCGTAAGATTACCAA
>A_aquaticus-Lab-Female-Hindgut|dockerin_84
CGAGCAACAACTCGACAAGCGTGAAGGCACGCGAATTGCGAAGCCGACCCGGTTGACGAGGTTTATCCTGACTCATCATGACTCCTTGGAATTTCAAACTCTGTACTCGAAACCTCACCGCTTAAGCGATTCGAAAGTCAGTGCGTCCATTCCACCGACAGGCACTAATTCCAATCAAAGCGATGCCGAAGCACATCGTCATGAAAGTGGTCGGCTCGGGAACCGCGCCGCCGCCCCCGGCCAACGCCTCCGATCCGCTCCCAGAGGAGGCGCCGAACCTCGTTTTCCAAAAGGCATAGTCCGCGGCGTTGATGTTATTTGCTGCGTTGGTAGGATCACGGCGCAACAGTGCGCTGGGGGGACCGCCGAGGTTGTTGCGCCAGAGCGTATAGTCTGCCGCGTCGACGGTTCCGTTGCCGTTGTAATCTCCCAAGACTCCGGCGGAAGCGGCTTCGAATCGCACCACGCCGTTGTACAAAATGCTCTGGCCGCTTGTGGTGAACTCGAGACTCACGCCCTCTTGCGGCAGCGCGGTGTTGAATATGTTGCCGAGATTGAACGAACCGCCTCCGGCGATCGCCAAAGGCGAGGCTGGGTTGGTCACCAACTCGGAAATCGCGCTGGTCGTCGGCGCGGCCACCGTTAGATTGGCCGTCGCGGAGTCCTGGAAACCTCCCGGCAATAAGGCGGAGCCGCTCGATAGGATCGAGTAGCTGTCGATCGTAATCGCACCCGGCGAGTCGTTCTTCAGAATCGTTTGTCCGGTCGTCGGATCGATCGTCAACAAGAGGGTATTCGTCTTGCCAGTGCCGATATACGTAACCTGCCC
>A_aquaticus-Lab-Female-Hindgut|dockerin_85
GAAAACGAGTCGCCGTTTAATCAGGTCATTACCGGCTACATGGTCGAAGCGTCCGGTGCGACGCTGAATACCAACGTGCCGTCGTTCAACGGTGTGCGCAATGAAGCTGGCGGCGGCAGCTTTCAGGCGATTTCGGTTCCTACCGGATTCTCCCTGGGCGAACTCGATCCCACGAATACGGGAATCCCCCTGGCTGCGGGCCAGTCCTACAGCCTGGGTACGATCGGCGGGGCACTCGACACATTGGCGTTCAGCTTTCTTCTCAAGGGGGACGCAGAAGCAAGCCGTGTTGGCTTCGTCAAGTATCTCAGCGTGGTCGCTGCACAGGGCGACTTTAACAACGATGGTTTCGTCGATGCGGCGGACTACACGGTGTGGCGCGACAACCTAGGTGCTCCAGATGAAACCGCGATCAACGGCCATGGAGACGGTGGGGGAA
>A_aquaticus-Lab-Female-Hindgut|dockerin_86
ATGAACAGCGTGGTTCAGCAGGTACATGTCCAGATCTCCGTCGTTGTCAAAATCAAAAAATGCTGCTGAAGAGGAATACGACTCGAAGTCCAGACCGTATTGCCGGGCTGATTCGGTAAACGTATTATCCCCATTATTTATAAATAATTCATTGTGTCCGTCGAAACCTTTTAAACCGACGACGGCACAGACATAAATATCGAGCAGGCCGTCCCCGTTCACATCCGCCATGACAACCCCTGTATTCCAATCAGAATTGCCTTCAACACCTGCCTTTTCAGTGATGTCTTCAAACTTTAGATCCCCTTTGTTCAGGTACAGTTTGTTTTTACCCAGATTGGAAGTAAAATAAATATCAGGTAAGCCATCTCCATTGATATCGCCCACTGCAACTCCCCCTCCGTTGTAAAAGTAGAGGTAATCAAGTATGCTGAGCTCCTCCG
>A_aquaticus-Lab-Female-Hindgut|dockerin_87
ATTTAAAGTTTTCATTTTAATGAATTTTAGTTAATAATTTCGGTTTCTATTTATATGATTTTTAATTTTTCTCTTCTGAAATCAGTTATTACATCCCGGACATGGTGATACATCACTTCTGTAACCTGCTTCGCCTACCGGAAAATTAATTGGAAGAGCCACGTCGTAAGACAGAATAATCAATGCATCCGTGGAGTTTATCATCCCGTCTTCATTTACATCAGCCCAATTCATCGGACATAAACCCGATGTATTTAGGCCTGCATCGCAGGACAGTATTATCAAAGCATCTGTTGAATTGGAAGCTTCGTCACCGTTAACATCACCCAGAATAATTCCGGTGGTAACAAAATTTGCTGTAACGGTTTTATCAGAATTCATGTTTACAGTGGTTATCGTG
>A_aquaticus-Lab-Female-Hindgut|dockerin_88
ATAGGTCGTGATCGACTTGGTCTGCTTGTTGACTGCATAGAGTTGTCCTTGGAGATCGTTCACCCACAGCCGCTGAGATCCATCGGGCACTTCCCGCAAAAAATTTATCCGCGATTGGGAGCCCGAGCTGGCCGGCATTCGCAACCAGTCGTTGATCTGGATCTCCACGCCCGACTTGACGATCGGCGCGGAAATCTGGGCAATCGATTGCCGACAGGCGCAAATCGCGCAAGGGGCGGCTACGAGCATCAGGACGATTCGTGGCTCAAGTCGCATTAGCATTGAGGTTGAAAGAGGCTCATTCAAAAGTTGTTTCAAGTTAGACTTTTCGTTTAACGCGATCGACGTGAAAGTAGCAACGCCACGGTCGACCCGAGCAATAACAGCAACAAGCTGCTTGGCTCGGGGACAGCCCCGCCACTGGCGAATGCACCGCCCGAACCGCTTCCCGGAGGAGCCGCTTTCGGGAAAAACTTCTTCCACTGCTCAAAGTCGACCAAATTCACGTTGCCGTCGCCCGACAGATCGCCGGTACCAATTGACGCGCCCGTGTTCCCCAAATTATCGCGGATGATGTTGTAGTCGAAGATATCCACGTCCAGGTCACCGTCGACGTCACCGGGTTGGAAGTCGGCGACGACAAATCCCAAATCGTCCCAGCGTACGAAATCGCCGGCTGGAGCCGACAGCCACGACATCGAGGAGATTTTCTTGTTGCCGGGTGCGACGTGGCCGAAGAAAGTGTCATCGTTTGTCGGACCGATTATCTGACTCGGAAAGACGAACGTCGTGGCATCGCTGTACGTGAGGGTCATCGTGCCGGTGCGTTGAGCGCCGCGAGACACTGCGGTAATGCCGAATTCCTTGAGCGGCCGACTGAAGGCGATGGTAAATGCCGCATTACCCGAGATGCCAAGATAATTGGCCCCGGAAAGTACGGTATTGTTGTTGTTAGTATTCAAGCCGCTGGTGTTGTCGCCCGGTGCGTTGATCCGAGTGACCGACAAAGTGAACCCGAGATCAGTGCCGAATGCCGCATCAAATTGCCGAAAATTAGCTTGATCGATCGTGTTGGTAATCGAGTCGAAGTTAACGACTCCGCCCGTGTTGCCGGCGAAAGCGGACTCGAAATGGGGAGCCATAATCGCTAAGCCATCCGCGCCATCGGCTATCAGGCCGGTGTTGCCAGTGCCGAGTGTGCCCACATTGGTGCCGATTGCAAT
>A_aquaticus-Lab-Female-Hindgut|dockerin_89
GCGCCAGGCAGTGTAATCGGCAGCATCAACCGTGCCATCGCGATTGAAGTCGCCCGCCATTGGATGGACCGCTGTTTGCGCAAAGGCCTGCAGCATCAATGCGAGATCCGTGTTATCTGGCTGATCCACCGGCAGCGTTGGATCGATGTTCCAGGTGCTGCCGTTGGAGCCGACCATCGACCACTGCCAGATATGGGCGGCCTGAAAAACGTCGGCCCGGCCGTCGAGCGCGTTTAGAAAACCTTGAAAGGCCATCCGCTGTTCGGCGGTGTCGACGGGAGTGGTGTTGGGATGCTGATCGCC
>A_aquaticus-Lab-Female-Hindgut|dockerin_90
GGAGACGTTGGTGGGCGTGGGGCTCGTGAATCTGGAAATCGAGAGCATCCGGGTGATGCTGCCGGCGCCGCCGGGTTTGCCGGGTGACTTCAACAAGAACAACGTCGTTGACGCCGCGGACTACACCGTGTGGCGCGACCACTTGGGAGCGCCGGACGAATCGAGCCTCAACGGCAACGGCGATGGCGCGAATGGCGTCGACGCCGGTGACTTCACGTTGTGGAAGAATAATTTTGGCGACACTCCCGGTGCTGGCGCGGTCGGTGGCGGCACGGTGCCCGAACCGGGAACAGGAGTCTTGGGAA
>A_aquaticus-Lab-Female-Hindgut|dockerin_91
TGCTCACGATGAATGGCGGCACTACCTTCGACCTGGGCGGGCTGTTCAAAACCGCCGGGGCCAAAGACCTTGTGTTCCAGTTTGTCCTCAGCGGCAACACCACGCCGAACACTGGCGTCGTCGTGTACGAAGCGGCTCCGACGATCGGTGGTGTGGCCGGCGACTACAACAAGAACGGCAAAGTCGATGCCGCCGATTACTCGATCTGGCGCGACCACTTGAACCAGAATTTCCAACTCGACAACGAAGGAGGCATTTCGCCAGGGGTCGTCGATGCGGCGGACTTTACATTCTGGAAGTCGCGCTTTGGAGCCGTTAGCGGCGGCGGCAGCATGGTGGGCGCAGTCGCCGTGCCAGAACCGACCGCTTGCGGCTTAGCGCTAGTTGTAGCAACGTTCGCTGTCGCAGTCGCGCGGCGCAAGTCAGTCGCATGAAGACAACTAGTAACA
>A_aquaticus-Lab-Female-Hindgut|dockerin_92
AAAATATATATTTATTTATTAGAATTCTCAAAGCATTATTCTATTGAAGCAAATTGCAAATACATTCTAACTGATAGATATATATAGTATATATATATATTACATATATGTAACTTAATTACAATCTTATATTAAAAATATTTGGAAATACTACAATAGGAAATTGTATAAGATAGTAATTAAAGTCATGGTGAACCAGCAGATTTAGACTTACACCCTCCTACCATCGACTACTGTCATTAATGGTAATTTATGAGGCAATAAAGCTTAATTTAGTCCGGAGAGAGAAATAAAATGGGAATTATTGAGATGAAAGGGTTAAGGGGGGGGGGAAGAGAATAGATGAAATTAGTTTATTTATTTTTCTCACTTTTTCGACGAATGTTTTAAGCTCTTGAATGTTAGATTTAGGCTCTTGAAAGTAAGGTTAAAATTACGAAGAAATAATTTTTCGTTATTTCTCAAAGTGAATTTCGTACGGGTCTTTTTCGAACATTTCGTAGTGTGTTTTCTTTCGAATGGAGCCAGCTGAGGTCTTTTTATATAGAGTCTTAAAGTCTTTAGAATAAATTGGGAGTCTTTCGCTGTCTTTCGTAAACTCCTGTTTGTCCTGTTATTTGTCTTGGGGATTTTCTTGTCTCTGGCGGTCAATTCAGGGGTCCTGAAACTCAAAGTTGAATTCAAATAATTTGGTACGATAGAATAAAGTGAAAAATTAGAACTAATAAATCTATAATTACTCACTAATTTTGCATTAATTTAATAAAATAATAATGTGCAAATTTCGTTCTTGTAAATTAATCAAAAGCACTTAAATTACCCCCATCATCTGTGATCTGATCATCTGTCACACCAAAAGCAAGATCAATACAATCGAATTGATTCAATTTAAATTTCAATCACATTTGCAAATATTATATTTAACAAACATGCAGTAACTGGTTTTCTCATGCATTGAATGCACTCTTTATAGCTTCCTTGCAGCCGTTGCTCAGCTATTCAGTTACTCAGTTGCTCAGTTATTCAGTTACTCAGTTGCTCAGTTACACAGTTTCTCAGTTGCTCAGTTGTTCAGTTGTTCAGTTACTCAGTTGCTCAGTTGTTCAGTTACTCAGTTACTCAGTTGCTCAGTTGTTCAGTTACTCAGTTGCTCAGTTATACTCAGTTGCGCAGTTGTGGCTATAATAATAATACAGATTCCCAATAGCTATCTAGAGTATCTATAATTTGTAAGTTGGAACTCACCACATGGAGGCCCTTCGTCGAGTAGGAGCTTTGACGAAGGACTCTTCACTCTCAGGATTCAGGAACTCTTGAAATCCTGAAGAAAAATCCGAAAAAGTAACCCGTCCGTCGTTGTTCAAATCCAGGTCGCAAAAAATGGCATCCGAGTCTTCCCGAG
>A_aquaticus-Lab-Female-Hindgut|dockerin_93
GTCCTCCTCGATTGCCGGCGCTGGCAGCATCACCAAGTCGGGCACCGGAGCTTGGATTGTTCGCGCTCCCACTTCGGGGCTCGGATTGGCCGCTCAGAATCCCAACTTCTCCGGCGAGGTGTTTGTAACTGCGGGCACTGTCGACGTGCAACTCGACCACGGAGTGTTCGGCACCGCCGGCTCGACGCGCGGTGGCAAGCTCCACATGGCCAATGCCACGACGCTGGTCATTAACACGGCCTTCCCCTTGGGCGGCGGCTTCCGCAAAGAAATTGCCACCGACCTGGTCACCACGGGCAACGTCGAAATCCGCAATCTCGTCGATCGCGCGGCCACCGAGATTCGGCTGCAAGGGTCGCTCTCTGGTGACGGCGTGGTCCGCTTCACGAAACCCAATCTGCAGGCTGAAGCCTTGGGAATCGATCTCGAAAACCGTCCGCCTTCCGCCGCCCAAGTCGGCGACTACAACAATAATGGGCTCGTTGACGCCGCCGACTACACCCTCTGGCGCAATCGCCTTGGCCAAACTTTTACTCTCGCCAATGAGGATCCGAACGTCACGCTAGGTGAAGTTACTCCTGAAGATTACGAGGTCTGGAAGTCGAACTTCGGACTCGGTCCTGGCGACGGCGGCCTTGTCGACAA
>A_aquaticus-Lab-Female-Hindgut|dockerin_94
CCCAATATTGGTGCCGGCGAATTAGCCCTACGGGCCAATCGAACTAAATCGAACCAACGTTTTCCTTCGAACATCAATTCGCGTTGGCGTTCGCGCAGCACCAATTCTTCCATTTGGATAGAACTACTAAAACTTCCGAGTTTCAATGAATCGGCACCTGTTGGGTTTGATCTTAAATAGGTAGTATTAACAAGCTGTAACGGTTCTTGAAGATCATTTGTGGAAGTGGCAAGTTGCACCAATGCTTCGGCTTTCATCAACATCACATCGGCCAATCGGTAAACAATCCAGTTGGCAGTATTGTCTCGGTAATTGTAAGTAGCGCTACCGCTTTTCTCAACCCTGTTTACACCTGCATATTTAAATACATAGTAATTTTGGAAAGGGAAAATGAATTCTTCAATCCTAATATCAAACTCGCTCTCTACGAAGGAACCGCTCTTTTTGTTAAATGGACTTTTAAGTCCTGATACTAACGTACTAGATAACGCCCAAGCACCAGCATAATTATTTTTTGAACCATAGAGGCTTTTAACCATATTATTAAACTGAATATCTTGGTCAAATTGTAATTCGAAGATGCTCTCTGATGAATTTTTTACATAAAACACAGAATATAAAAACTGCTCAGCATCAACCAATTTCAAACTCTTATCAGCCAAAACCAAGTTACAGTTTTCTACACAATCGGTAAACTGACCTCTCCAAAGGTAAATATCGGCCAATAAGCTCCTAACGGCATTAAGCGTGATGCGACCTTTGGTGTTGTTAACGTTGGCATACGCTTCAGGCACATAAATTTCGGCCCGTTTTAGGTCGGCCACAATATTGTCTAAAACTACGTCTTCGGTCGATTTGGGGATGCGGTAATTCTGGGTATCATCAATGCTCGGCTTATCAATCCAAGGCACTTCTTTATAAGCTCTTACCAAATAAAAATAGACCAATGCACGAATGGTAAGTACCTGCGATTCAAGCTTAAGATACTCATCTTCGGTAAATTTTGAATCTCTCTGGGTAACATCATGGCCATAGTATAAAAAGCTATTGCAGATATTAATGATGTTATAAGCCGACGCCCATTTACATAAATAATTCGATGAAGCGATATCACCATTGCACATTTGGTACATATCATTATTCATACCAGAACCAACAGCGACATTGTCGGAACGCAATTCGCCCCAGCACATCATCCGTTCCATAAAACCATCTTCGAGCATTGCCCGGTAACAACCGTTAACAATTTGGTTGACATCCTCCTCAGTTTGCCAAAAATCTTCTAACACAATATCGTTCTCAGGCTTAATAGTCAGCCAGTCGGTACAGCTTTGCAGAGTCACTAGAGCGCCGAGAAGTATAGATAATAATATTTTTTTCATTTTCGTACGGTTAAAAATTAGAAACCAACGGTTATGCCTAAGGTAAAATCTTTGGCCCTAGGTGTTCTGGCCTCATCTTTACTCACACCCAATGCGCCATATCCCACTTCGGGGTCAACGCCCGTATAGTTCGTTAATACAAATATATTGTTGATAGACAACGTTAATGCAACACTATTCAAGTTAAGCTTTTTAAGCTTACTTGCCGGAACACCATAACCGAATGTTAGGTTTTTTAAGCGGACAAAAGAACCATCTTCTACATACCTGTCGCTACCCAACCAGTTATAACCGTATTGATAAAGTGCGCGAGGCATCTCGGTAATATCGCCGTCCTTACGCCAACGCCAGTTTACAGACGTTGATTGGTTGTCCATCGAGTACATATTCTCGGCATTCATACGGGCAATGTTGACAATTTTATTGCCATAGCGGAAATTGAAGAAGGCGTTGCACGAAAAATTCTTAAACCTAATGGTGGTACCAAAACCGCCGTTGACTTTAGGGTTTGAATTGCCCAAATAGACTATATCGAGCTCGTTGATATTACCATCATGGTTGATATCTTCATAAATGGCATCGCCCCCCTGAAATTCGTAAGGGTTACTTCGTCCATAAGCAAAGTACATGGGAATGGTTTCACCTTCTTCGTTTGTGAACACATTGCCGTTTTTATCACGCGCTACAGGGGCACTTTCCTGAACACCTGGGATATACTCGTTATACTGGTAAACCCCTTTGTACCTAAATCCATAAATAGATCCGTATGAGTTACCCTCCTGTATACGAGACAAATAGCTGCCATTATTATAATTAAATTCACCTTGGTACGACTTTAGCACATTGTCGTCAAAATCGACAATTGTATTCACGAAGTTTGACAAGTTGAAATTGAAGTCCATTTTGAACTTATTAATCTTAATCGCATCGAACGTCTGGAAGTTCAGTTCCCAACCATCGTTATCCATTATACCCACATTGTACCAAGGGTACTTTTCAACACCTGAAGATGATGGCAAGGCAATGTCCTTCATCAACAAATCTTCGGTACGTTTGTGATAAAAGTTAATATCAAATACATACTTATCCTCAAAAAATCCGATATCGAACCCAAGGTTGGAACTAGTCGATTTTTCCCAACGGATACCGATTTGTGGTGTAGAAGGCCGCATGGCCTCTTCGCCAATATACTCGCCATAGGCAGCATAACGGCTATATTGCAATCCTTCGTAGGG
>A_aquaticus-Lab-Female-Hindgut|dockerin_95
ACGCCGTTGCGGTTCAGATCCCCGTCGGCAACCGTGGGATGCTCCAGTTGGTAGACCCATTTGTTGTCGTCGAGGATTTTGCCATCGCGACCGTCCACAATGCGATCGCCGTTCAGATCGCCGAGTGCCGTCACGACGCCAAACTCAGTGCCCCAATTCGGCGCCGAACTCCGTAAGTCAGCCCCGGTGACCAGGCCGTCGCCGTTGAAATCGCCCGAGGCGACGCGGATCCCGCCGGTGAGTCCGGTAAACGGCGTAATCGAGAATCGCACCGTTCCGTCCGGATTGTAAAGGATCGCCGTATTGCCGCCGACGCCTGCCCCGG
>A_aquaticus-Lab-Female-Hindgut|dockerin_96
AGCATAGAGGCATAAATGCCCATTGTACCAGCTTTTAAATCTTGTTCCGATTGCCAATATTCTTCCGAGATGATGCCACTTTCAGGCTCTAGGTACAACCAATCGTTACATGAACTGAAGATTCCCCCAAGAATGACCACCAGAAGAATCACTTTAAATTTATTCATCATACTATCAATATCTTATAGTTCAAAAACCATGTCACATTAAAACTCTACCGATAAGAGAAACGTCACCTCCACAGCCTTTGGGGTGCTAGAATAGTCGTAACCAACTGTATAAATGGAGTTATCTTTCGAATTGATGCTGATTTCGGGATCTTGTCCGCTATACTTGGTAAATGTTAACAAGTTATTGACTGTAGAAGAAAGTCTTGCCGATTTCAATCCCAACTTATCAACAAATGCTTTTGGCACTCGATATACCAACGTCACATATTTTAATCGAATAAAAGAACCATCTTCCACAAAGCGATCCGATCCCATATAGTTATACCCCTCACCCATTAGAGCTCTAGGAATATCTGTTTGGTCACCAGGCTTACGCCAACGATTCAATGTGGATTTCAGCTGATTATCGTAATTAAACATCGCCTCACCGTTTATTTTGTTGTAATTGATGACGTCATTCCCTACCCTGAAGTGAAAGAAATAATTGAAACTAAAATTCTTATAACTAATACCTTGCCCTAATCCACCAAAAAAATCGGGATTGGCGTTGCCCAAATAAACAACATCACTGGCATTGATGTTACCGTCATTGTTGATATCCTCGTACATGGCATCCCCCAGTTCGAAATAATATCTGGCATTGTCATAGTC
>A_aquaticus-Lab-Female-Hindgut|dockerin_97
ATCACGACCATCGTCATCACGGACAATAACAATGTATGCGAGAATGAAGGAGGTATACTGGCAGGAGAAGTCATGACAGAGCACACTGATGCGGTGAGCAATGTCACAATCAGACTAAGTAGTCCTGGAGGGACAAGCCAGGAGTTGATGACGTCCCAGGATGGTCAATTTATATTTAATCATTTTGTGCCCGGGACAGATTATGTGATCACGCCGGACCGTAATGACAACCATCGCAATGGGGTCAGCACGCTAGACCTTGTGCAGATACAGAAGCATTTACTTGGCCAGCAGGCTTTCAGTAGTCCATATCAATACATTGCAGCGGATGCCAATAACAGCCAATCCATCAGTGCGGTTGACCTGAT
>A_aquaticus-Lab-Female-Hindgut|dockerin_98
CCCGATGATCGCGATCACCACCAACAGCTCCACCAGTGTGAAGCCGCGACGTCGAAAGTCATTCGTGATTGGAACGTTCATAGCAATTCCTTTCAGTCCCAACGAAAAACGCCTACCGTTGAATCGAGCGGCGATTGCTCGCCGGAGTACACGCCAAGAGCATTCCGCCGAAGCACGCCAGGGCCATCGACCGCGGCTCGGGCACCGCCAGGTCGGCGACGAGCGCGCCGGCTCCGTGGGCACCGTCGTACGCGCCGACGAACAAATCGAAATCGGCCAGATCGTTGCGGCCGTCGCCGTTCAGGTCGCCCATCTGGAAGCGCTCGAGCGGTGACAAACCCGCCATATCTGCGCCGGCTCCCGCGATGTACAGCTGCCAGTCGGCCAGGTCGATCATGCTGTCGAGATTCAAATCGCCAATCGCGCCGAACACTTCCGTGCCGAGCACCTGAAAACTCTCG
>A_aquaticus-Lab-Female-Hindgut|dockerin_99
CGTTTCATTAAAAGCTCCCACGCACTTCTGGTTAGAAGGTTTGCCCTGGCCCGCGCGGAGTGGATTCTTATCTGGTCGTTCTTGGTCTGCTAAATCGTCTGGCGGCGATCAGCCACAGCCCGCCGAAAAATTGCGCCATCGTGGTCGGCTCCGGGATCGCGGCGGCCCCCGTGCCGGCGCCCGGTACTACATTGCCGAAGCGTTCTTTCCAATGCGTGTAGTCTGGCTCGTCGATCGTGCCGCTCGCGTCGCCGTCGGCGCCGTCGCCGAGATTCTCGACCATTTGACCGAACGTGTCGCGCCAAACGGTGTAGTCTCCCGCGTCGACCACTTCGTTTCCATTATAGTCGCCCGTCGGCTCGGAAGTTGGGGGGGCTGCCCGTTCGTAAGAAAATGCGCCGCCTGCGCCGAAG
>A_aquaticus-Lab-Female-Hindgut|dockerin_100
GTACATCACGGCCAGGCCGCCCAGCAGAGCTGCGCTGGGTTCTGGAACCGCGAGCGCCGGGATCATCGACTCCGAACCGCCGCCGGCCAGAAACGCACGGCGCCATTGCAGATAGTCCAAAGTGTCAACATCGCCGCTGCCATCCACATCTCCCATAGCACGGGTCACACCGGTGGTCTTGCGGAAGTTGGCTTTGATGGCGGCAAAATCTGTGGCCAAATCGGCGATGCCGTTGCAATTCGTGTCGCCGAAACCACACCCCACCAATCGGACGTTGTCGATGATCGGCTCGTCGAACAATAGACCGTCCGGATTGCTGGCGTCGCCAAATCTCAGCCAGACCTGCGATCCGTTGGTGATGCCCGAGCCGTCAAAAGCTACTGAA
>A_aquaticus-Lab-Female-Hindgut|dockerin_101
CCATGGTGCAACGTCGAGCGAGCTGCCGAATTGTCTTTGCCAGGCCATGAAATCTCTGCCATCCACGTCGTTATCGCCATCGGCATCGCCTTGGCTGCGGGAGTTTCCGTTGCTGTAACCGGCCTGCCAAAGCGTAAGATCGTCGCCATCCACGGAGCCGTCTAGATTGAAGTCGGCGTCGAAGGGTTTAACGACCGAAAGGGCTCCTGTTTGATAGAAATCGGAGAGATCCCAGTAGAGTCCATCAAGCTCGGGTAGCTCAATGGAATCGAAAGTGCCACTGAGATTATCCCAATCGAGTATGTCAAACGACATTCCCGCGACGGGGCTGAACTCGTTGATGAGCTTTATGTCGAGTACGCCACCCAAAGAAAG
>A_aquaticus-Lab-Female-Hindgut|dockerin_102
AATTTATCGCCCGCTTGCGTCTCTCAGGTGATCAGGTGCTGGGTGTTGATTTAACCAATGCCATTGAAAGTCACCTCTTTTCGATCACCGGTACTTCCGAGGAGTTTGAGCTCTTCGAAGCGACGATCGCCATTCCCGATGGAGTTCACTCGTTTGATCTCACGTTTATGTCGGGTACTTCCGCCGGCGCGTTGGGAAGCCTGTTTATCGACGACATTTCGGCGTCGATCTTGCCGGCAAGCGAGTTCTTGATGCTCGAAAGTGATTTCAACGGCGATGGATTTGTCGACGGCGCGGATCTCGCGATTTGGCAACAAGGCCA
>A_aquaticus-Lab-Female-Hindgut|dockerin_103
CATCAGTCGTTATGAACGCAGCAACAATGGTAAACACAGGGGTTGAGTTTTTGGTTGCCTATCACAATCGCAAAGGCGCTGTTCAGTATGATCTTTCGGCAAACCTATCGACCCTTAATAATGAGGTAACAAGCTTGGGCGTTTCAAACGAACCTGTTGTTGTCGGTGTTTGCCGCTCCGAGGTTGGTCGTGAAGTTGGGTCATTCTACGGCTATGTTTATGAGGGTATCTTCCAATCGCAAAGCGAGATAGACAACCGAGTGAATGACGAAGGCGAATATATCAACCAACCTGGAGCACAACCGGGTGATGTGGCTTATGCCGACCTTAACAACGACGGCGAAATTACCAACGCCGACCAAAAG
>A_aquaticus-Lab-Female-Hindgut|dockerin_104
ACTCCACCCGTATGCCCTCCCTGTTTCACTTATTTCGGTTTCAACGGATGCGTCGCCCAATGGGGCCTGCCAGGCGACACGCCGCGGTCGGGCGATTTTGACGGTGACGGTAAAGCAGACATGGCCGTTTGGCGGCCACTTCAAAAGACTTGGTACATCAGGCCGTCGTCTACCTGTAACTCCTACACGTTCACCATCAGCCTGGCAGCTGTCATAGACTCCACCGATTTACCAGAGGCTGCGGATGTGGATGGAGATGGAAAGTCAGACATCATTATGATGCGTCGGAATCCTCCCACAAATCCTTTGTGGTACGTGCGTCAGTCCAGTAATGGAGTGGGAGCCTTCTATTCAGGCTTTCACAC
>A_aquaticus-Lab-Female-Hindgut|dockerin_105
AATCAGTACATCTACGCGATCAATTGGCATTATGCGTTTGATGTGGCGGTGATTGGCGCGCCCGAGCCTGGACCGATTGGCGATTACAACTTTAATGGAACCGTTGATGCGGCGGATTACACGATCTGGCGAGATACTGTCGGGAACCTTGTCGAGCCCTGCAGTGGCGCAGACGCGAACTGCGATGGCTTTGTGGCGAACGACGAATACCAAGTTTGGGTAGATCATTTCGGCGAATCGACGGGCGTTGCTTCACTTGCTGGCAATGTGCCTGAACCCGCCGGTGTCTCGTTAGTTTTTTGGGCCACCATCTTTGCGCTCGCAAATCGCACCTTATTAACCGTTCCCCGCAATCAGCCCTTGGCGCTGGTAGAGATTCACGAGCTTGTCGTTGGAAGTTGAGATGCGGCGCAGGTATCGAACCGCGTCGCCCTGCTGCGTTGAAGAGGCACGCGCTGCAGCCGTACCGACACCAGAACGCGGCGCCATCGCGTTCTGGAAGGCGCGGGTCCGTAGCTTTTTGAGTTGTCGTTGCAGTTTGCCCATCACGCCCCTCCACTCTTCGCATCGACCATCCCGAACAACTCCCGCTTACTGCGCCGCCGCCCGATCAGTTCCCAATCAGCGCCAAGCACACGTCGCACCGACAATGAAAACCAAGTGACGTTCTCGGTTAGCGGTCCGGTTGCTGGCTGGAAGAACTTGAGCACATCGGCATCGGCAACCCCCAGCTTCTCGATGGTGTAGTGGCGAAGTTCGTTGTCGATGTCGCGGGGATTCATCTGTGTATAAACCCGAGCCGCCGGAGGTGTGGCGGCCCGGGCAATCGCGGCGCTACGCGCCAAAGGAGTCTCGAATTGGATATTTGTCGACGTCGTCGCCTAGCTCTTCGTTGATCTCTTGCATGTTGAACACGTCGTTCGTGAAAGCCTCCAAATCCTTGCCGACCCATGGCAGCAACAGCTTCA
>A_aquaticus-Lab-Female-Hindgut|dockerin_106
AATTGAAGCGGCGTTTCCCGTCTTCGACGACCTGCTCATACCACGCGACGCCATAGTCGTGGGCGGCCAGGCTGGTGATCACATCGTTGTCGCCGTCGCCATCGACGTCGTAGACGAGCATTTGAGCGCCGCCACGCTCGGTGAAGTTGAAGGGGTGGAAGGCCCAATGTTCTTCTTTGGAATCGGCGGTCGGTTGCTCCCACCAGCCTTCCTTCTGCAGCACATCCTTGCGGCCGTCGTTGTTGACGTCGCCGGTGCCGAGGCCGTGGGTGAACTTGGGGTACTTGCGATTCGGAGTGATCGTTTTGAACTTCCACGGCTTGGTGACATCGTCCTTGGGAATTTCGGCGTAGCCGATGTGGCCGCC
>A_aquaticus-Lab-Female-Hindgut|dockerin_107
CAGATCTCGGTCGTAGTTGCGGATCAACGTCGCAAAATCGTTGAAGGTCGCCTGGCCGTCGCCCGTCACGTCGCCCTCGAAGTAACGAGCACCGCCGGTGATATCGTAGTGGGGGGCAAACATGCCCAAATCAATTACGTCCACGCGAAAATCGCCATTCAGATCACCTACCAGCCCCGTCGACAACGAAATGGGCTCGGGAACCGCTTCGAGAATCGCTGCCAAGTTTTTCGATACGCCGGTGTCAAAGCTCTCGCGAGTATGCACCCCGGCAAGCACGGGAATCCTTCCGCTGGTAAAA
>A_aquaticus-Lab-Female-Hindgut|dockerin_108
GGTCTGGGTGATCTTGAGTGCGTTCGTGCCCTGCGTGGCACCCGTGGCCTGCACCAAGAGCGTCGCGTTATCGACTCCACCGGTCTGGGTCGGCGCCCAGCGCTGCAATGTGTCGGGAGCCGATCCTGGTTCAAAGCTAAAGAGCAGCGTGTTGGTCAAGGCAGCCGAGGCGCTGGTGGCCGAAAAGGCGAATGTCGCGGCGACAACCAACGCCGCAACGCTACGTGTCGACCGACGTCGCCAGCCGGCAATCGCCGTGAGCCCAATCAACACCAAAGCGGCGCTCGACGGCTCGGGCACGCTTGCGAGCATCAGCTGGAAGGCGCCGTCGCCGCCGTTCTTCTTGTTGTAGATTGCTTCGAAGCGGACAAAATCCTGGAAATCGACGACGCCTGGCGAAATTCCTGGTTCGCCAATTTTCGAGCCAATATCCCCTTGAGCAAAGGTGTTGGCGGTCAGTGAATTCAAATTAGATCGCAGAATCTGCCAGTCGGCCGCGTTGACTAAACCATCCACGTTGAAGTCGGCACTTTCGGTAGGAAAGCCGTCGACGACGCGAATGTTATCGATAAAGAACGAAGCGTAAGTGTCGAGCTGCCAGATGCCGTTGAAAACGAAGCCA
>A_aquaticus-Lab-Female-Hindgut|dockerin_109
CAACCAGGTCGACTCCAACGACCAGTGGACGGAATTGACCGCCGCCGTGAGCCGCACCGATCTGAGCGAGTCGCAGTTCGCCGGCGACGGTGGCCTGTTGAGCGGCAGCCGTTCGTTGCCCTTGGGCAATGCCTGGACCCGTAATCCGTTTGGCGAAGACATCCAGATGGAGGTCCAGCTTGCCGACGGTCGCGTCCGCCGCGTAGACGTCACGTACAACGGCGGCAGCGAGAATCCGCTAATTTTCGGCGATCTGAATTTCGACGGTCAGATCACGAGCCTCGACTGGCCAACCGTCCGCGACAACTTCGGGGCAAATCTATCGAATCTGTCGAAGGC
>A_aquaticus-Lab-Female-Hindgut|dockerin_110
GGATACATCCGCTCATGAGGTATCCGTGCATGATGTCCCAGAAGACATTTTACAAATGTATAAAGATATAACTGGGGAAACTGAAATCTCCGCTGGTACGGCAGCTGATCTTCTGTACGAAGGAGTATACGAGGATGAGGATGAACCTACTGAACAGGAAGATTCTTCTAATACTGAAGAAGAAACTGCGGATTTAAAACCGAAGAAGGTCTATAGTAGCGTTGCAGCTGCACTGTTGGCTACCTATAACGAAAAAAATGGCGAGAAGGAGGGCGCACCTTTGACCGAAGATGAGATATCGGGTCTGGCTGAAATTCGCCGAGCTATAGACGTTGATAAAGACGGGAAAATATCCCGTTCACAATTGAAAGAACTGGTCGGCTCCCTTGGGTTGTCTTCTAAAACCATACTATATTGGAAACTGAATACTATTTAC
>A_aquaticus-Lab-Female-Hindgut|dockerin_111
CAGCATGACTTCGCCTAAAATTCTACAACAATTGACAATCTCTCAGGTTAAAGGTTTGAGTCCTGAGGACTGTATAGTTTTTTTCCGATTAGTCGTCTCTTTAACGGTCGGCTTATGGTAAGGCCCAGCAAGAATACCGCGAGTGAGGCTGTTGATGGCTCGGGTACTTGGATCGCTTCAAGGGTGTCCGGTGCTGGAGTGCCGTATTGGATTTGGAAAATCGCCAGGTCGTCGGCGTTGACCGTTCCGTCATGGTTAGCGTCGCCGTTGCCATTGTCTTCCTGGTCAATCAGCCCAAATCCTCGCTGCCATATG
>A_aquaticus-Lab-Female-Hindgut|dockerin_112
CGATGCAACCAGCGCGATGGAAGCGGGCTCAGGCACGCTGGCCCCACCGATTGCCCCGCTGCCAAGCATTTGTCCGAAGTTGGCCTTCCAGGAGATGTAGTCGGCGGTGGAGACGATGCCGGTGTTGGCCGGATCTCGATTGGCGCCCAGGGTGGCGCCGTCGCCGCCGAGGTTATTGCGCCAGACGGTGTAGTCGGCGGCATCGACCTTGCCGTTGCCGTTGTAGTCACCGACCAGACTGCCGCCAACCTTGGTGATGGTGATCAGGCTGTTGGTGCCAGTGCCGTAGTCGACCGAGTAGCCGGGCGTGGACTCGAAGGTGCCGGTGAGGGTGC
>A_aquaticus-Lab-Female-Hindgut|dockerin_113
ACCAGGCCGCTGATTTCGGTGTTGCTGATGGTGCCGTCGTTGTTGGTGTCTTCGGTGATCGTGACAATTGGTGCATTCGGTGCCGTGGTGTCGCCCATGGTGGCGCTGTCGCTGCCTTCGTCCGAGGTGTTGCCGGCGGCGTCGGTGATCGTGGCGGTGACTTCGAGTTCGACGCCGTCTGCTGGACGTGCGTATTCGTAGTTGACATAGCCGTTGGTGATGTCGGCAGCCTGCAGGACGTAATCGGTCTGGTCGCTAACATGCAGCGTGTCGCCGGCGACTGCGTTGGTGCCGGTCAGGCTGACTTGAACATTGACCAGGCCGCTGATTTCGGTGTTGCTGATGGTGCCGTCGTTGTTGGTGTCTTCGGTGATCGTGACAATTGGTGCATTCGGTGCCGTGGTGTCGCCCATGGTGGCGCTGTCGCTGCCTTCGTCCGAGG
>A_aquaticus-Lab-Female-Hindgut|dockerin_114
ACCATCGATTTCGACGGAAGTAGTCGTTTCATTCTTCAGATACGCCACTCCGGTATGGGGATTGATAGTAACAACTAAAGTGTTTAGAGGTGCCGGGATAATCGCGTTCCCATAGTTCCGTTGCCAAATCATGAAGTCTCGGCCGTCGACATCACCGTCGCCATCACCATCTGCCATGGTGCCACCAGACTGATAGTTGTTTTGCCACACTCCCAGGTCGAGGACGTCGACGACCTCGTCGTTATTGAAATCTCCTTGTAGTTCTGGGTCTTCGACCAGCTTATTAATTTCAATGAACGCGAGTCGGCCGTTAACTGCACCAGGTGCAGTCGTCAATGTGAGCCG
>A_aquaticus-Lab-Female-Hindgut|dockerin_115
CCAACGTGCTTCGCACAATAAAAGAGTTCATATTTTGCCTCCGAATTGGAATGTACAGTCTTAAGAGTGGAAAATGTTGTTAGGCTTTATTTCGTCGAACCAGCGAGATCGCCACGACCGCCAGCAGCAAGATGGAACAAGACGCGGGTTCCGGCACTGAGACGGGTGCCGCTCCACCGCCGGCCTGTCCAAATCGCGCCTTCCAGAATTCGTAGTCAGCTTGATCGATGATGCTTTCGCTCGCACCCGAATCGTCGCCGTTGGCGCGCAGATCGGAGTTTGAGCCGATCGTATCGCGCCAAACGGAGTAGTCCGCTGCATCGACACTCCCGTTGTCGTTGTAGTCGCCCGGCGTGCCTTCG
>A_aquaticus-Lab-Female-Hindgut|dockerin_116
CGATCTGCGTCGAGTCGAGAACAGGCAACCGGCCAAACCGACTGCGATCGTGGCAAGCGTGGCGGGTTCAGGGACTGCTGAAACTAAACCTGCTCCACCGCCGCTCCCTGCACCGCTGTTGCCGAAACGAGACTTCCAGGCGGTATAGTCTTCGGGCGTCACGCTACCGGGAGTGATGCCCGCGACTTCGTTCGGCAATTGAAACGATTGGCCGAGGCGATTTCGCCAAACGGTGTAGTCTGCCGCATCGACCTTGCCATTTTGGTTGTAATCTCCAGGCACGGGACCGGGCGCTCCGACATAACGAATCTCTGCCGATACAGATACGCCACCCGTGGTCGAATAGGTGAGCTGGATGTCTTGAGCGTCAATTGCGGTGTTGTATGCGGCACCTAGCGTGCGATTCGTGGCCGGTCCAAATAGCGTACTTCCGGACAGATTTGCTTCGGCCAAGGAACTCGCGGTATTCGCGCCCGCTTCCAACCAATTGGGCAATTGATCGTCGAGACTGTTCCAACCGGCCGGATTCAGCGATCCGCCGGTGCTCGTCAGTTGATAGAAATCGGTGTTGAACGAGTCGGCGCCTTCATTCAGCAAAGTCATCTGTCCCGACGACCGATTCACCTC
>A_aquaticus-Lab-Female-Hindgut|dockerin_117
AATCGCCGGCATCGACAACACCATTGCCATTTCCGTCGGCTGCGAGCGTTGAAGTCGAGCCAAACGAAGATTCCCACAGCGCGTAGTCCGCGAGCTCCACCGCGCCGTTGCGGTTGTAGTCGCCGAGAACGCGATCGATCCGCTGCATCGTACTGCCGAGCTCGCGGCCTAGTTCCTGAGCTTCCTCCAAAGTGTAGTCGATCTCCCAGGAAAAATACGGCACGTTGAAATCATGCACGTAATACTCATTGTCGCGAAACTCGTTCTCGGTGAAGACGGGTGCATCATCGTCTTGATCGACACCGATTGT
>A_aquaticus-Lab-Female-Hindgut|dockerin_118
GCCATGGAATTTCGCGAAGGCAAAGACCCGGACAACTACTTGGCGTTCTACGACCAAATTGTTCAGGACTATTGATCACAAAAGCGCGACAACTGGTCGCTGCTAAGTTTCGCACTAACGGCAATAACTCGCCGCCAAAAGTGCAACGCTGATCAGCACCCAAAAAGTGGGCTCGGGAACCGCGACCGCAAGCAACTCGGGCGGGCCATACTGCTCATGCCAAACGGCGAGATCCGATGCGTCGACGGCTCCGTCGAAGTTCGCATCTCCGGCGGAATTGTCGGTTTGGCCTTCGAGTCCAAAGCCTCGCTGCCACACCATAAAATCTCTGCCGTCGATGTCGCCATCCCCATCAAAATCTGCGGAAGGGTCAGCGGGCTCGGTGATGACGGGA
>A_aquaticus-Lab-Female-Hindgut|dockerin_119
GACGAGATGTCGCGGCGCCGCAAATTAAGTGCGAAGCTGGCTCCGGCGAGGAGCAACAGTGCGGAAGTGGGCTCGGGGATACCTTCAGCACGCGAAGCAGCGCTCGGCATACCTGCTCCTCCAGCATAAGCCTGCTTCCACAGATCGTAGTCCATATCGTCGACCGTGCCACTGTTGTCGCCGTCGGCCGCAAGCCCGGCGCCCGTCTGTCCATAAGTATCTCGCCATACCGTGAAGTCGGCCGCATCAATTTGACCATCGCCGGAGTAGTCCCCAGCGCTCAAGGCCGCGGCGAACGATTCATCGATGTCGTCGACAATGATCGTGCCCGTGAACGCGCCACCGTATAAAAAGAAGCCGAGTTGGTTGTAATTCCAAGTGCCGGAC
>A_aquaticus-Lab-Female-Hindgut|dockerin_120
ACCTCCCACTTTGTCGCTTCACATAATTCGTTTATGCGTCAATCGACTCGCCGCCGCAGCCACCGCAGGCCGGCCACCGCGCCAACCAGCATTCCCAACCAACTCGCAGGCTCAGGCACAGCAGCTCCTGCAATACTGCCCACTCCGGCCATCTGCCCGTACTGACTTTTCCAAAGGGCATAGTCCGCCGGATCGACGCCATTCAGATGGTCCCCATTGTTGTTGATGCTCGACTCGTTCGCGGCGCCAAGATGGTCACGCCAAACGGTGTAGTCAGCCGCATCAACCTTTCTGTCGCCATTGAAGTCGCCTTCAAGGCTCTCGGATGGCGTCGTGAATATCTCGAGGTTGGTGAAATAGGAACTGTCGATCGTCGACTGGTCGCCATCGGCGGACCAAAGCACAAGCTGATCGATTCCCTGACCAGCCGTGTCAGCATTTAATTGTCCTGAAACATCGACCTTTGTAACGTCGCCATCGATAATTCGCAGGCGATAGGTATCAATCGTGACCAGATCCAGTACCAATGTGACGCCTTCGGAGCTGTCGAGCATTGAGTAGTTCGTACAGCCGGTCGCATAGCAGGGCGACGTAGGAAGGGGCGCGCCTCCATTCAATCCATCATTCGTTGTTTCCGCGACGACACCCCACTTATCAGAGCCAAACGCAACAGCACCTGCCGTGTAGTAGGCATACGAATAG
>A_aquaticus-Lab-Female-Hindgut|dockerin_121
GCGCCGAAGTTTTCACGCCATACCGACCAATCGTTCTGAGTAATGTGGCCATCACCGTCGCCATCGGCACCGGAATAGGGAGCGAGCCCGGCCGCGCCCAGTGTGTCGCGCCACCGCGTGTAGTCTCTCGCGTCGACCACGCTGTCGAGATTGTAGTCGCCCGACAATTCCGGCCGGGCGTCGTCGTCGATGATTACTGCGCTGAATGTCTGGTTGGCGACGGGGTCGTAGGCGTTGTCGCTCGATGCGTCGACCACGGTGATCGTGACGTCGACGAGTGCATCCGGCTCTTCCACTTGATTGTCGACGGGCCGAAAGGTGACTCGCTGCGGAACGTTCCAGTTCTGCGGTGTGAATGTGACAGTCGGCTTGTCGACTGCCGCAAGCGCAGCGTTGCTGAGTCCAACATTCAGCACGACATTCGACAGCGGCGCTTTTTCCAGCACAACGTCGAACCAATCGGCGCCGAATTCGTTGGTCGCGGTGTCGCCGGCCGACTGGTAGACAAAAAACGCGGGGACGGTGGCCACTGCGGGCGGATTGTCGATGTTATCACCGCCATTGTACGAGATCAGGGCCTTTAGCGTGCTCAGCGAGATCTCATCGGGTCGGTATTGTATGCTGCCGTCGAACATCGCCGTGAGCAAAGCGTTGCCGATGTCTCCCAGGGCGCTCCAGGGATTGTTGGGGTTGAACGGCGTGTCGGTGGGTTTAGTCCAGGGGACGGCGTGATCGCTTCCCACTTCAGCAAATGCGATCGTCTTCGAGGAGCCGTCAGAGATGGTGGCGAACTGCAGCCCTTGCGTCGTATTGGTGCCCGTGGCGGGAAAGGGCGCTCCAGGTCCGGAAAATCCTTGCACGCGCGTGGTGTAGCTGCCGGCAGGATCATCCGCGGAGCGGAATACGTCCGGCATGTACTGAAGTAGCGAGAGGTTGTGCGGGCTGTCCCACGGCTCGTCGCGATGGAACTGATCATAGAGCGCACCCTGTTCCAGATACGGCAAGATGTGGACGCGCCAGCTCAACAGTGGCGTGCCGTCGCTGGCGAACGACGAAACGGGCAATCTCTTGCGGGAGTCGTTAAATGCATGCATCGCC
>A_aquaticus-Lab-Female-Hindgut|dockerin_122
ATACCACAGATCGCGAGGTGACTGGCGAAAAGCCAAAGAAAGAGCCGCCTGCCATACTCTGGCGGGCGGCTCAAAAGTGCTTTTCGATTGAATTAAAGGGGCTGTTCTAGCCCAGCAGTGGCCGCTACCGGCCACTGCCCTCTTCTGCATTTTGCTCAACGAGCAAAACCTTACTCCACGACTTCCACAATCGCTTGAATACAGAAATGCCTGTTTAGCGCGACCGACGGAAAGCAATGAGCCCCATGCTTCCCAACAACGCCAACAGCACGGTCGTCGGCCCCGGCACGCTGCCCACGTCTCCATCAAGCGAGTTGCCGCTGCCCGGTGACAGATTGCCAAAAGTCGAACGCCACGTGTTGTAACCGTCTGGGTCGCCGCCATTTGCACCCGGGTTCTTACGCCACACCACGTAGTCGGCGGCATCTACCACGCCGTCACCGTTGTAGTCGCCATCCGGGCCAGCCGACGGCACTACGTTCAAGATGCCCGAGCCTGTGAACCAACTGAACTGGTTGGTAGCACTGGAGCCAATTGCACCGTATGTCCCCGCCGCCTGCACCGCGTTATTGAAGTACAACGCGTTGATCGAGTCGGACCCGGTAAAGTTCAAGTTCAAGATGGCACTTGCCGTAGTGATAAACACATCGGAAGCATCGTCCAGAAAGCCGGTTGCGCCTGTGAGGC
>A_aquaticus-Lab-Female-Hindgut|dockerin_123
ATCGCGGATATTGGCCGGGGTTGGCATCGATATACTGCCACGATAACGCCAGATTCTGTCACTTATACGATCGACCTTTTCCGTGACGGCGTACGAAATGACACGCGCGATGAAGCAGGCGTAGTGGTTGGCGTGGGGACTCCTGGCGTCGACGCCACGATGACCTTTCCGGTGAACCTCAACCCTGTGGGATTCGACAGTCTACGCATTGGCGGCCCCTCCGGGCTGACTTCCGCAGGCCCTGGCGCAATCGGCTTTGACAACATCCTTCTGAAGCTGATCGACAACGTCGTCCCTGGGAATCCAGCCGACTTCAATGGCTTGAATGGAGTCGACGCCGCGGATTACACCATCTGGCGTGATCACCAGGGCCTTACGGGGACCGGCTCCCGGCAGACCGGCGATGCCAATCTCGACACGAACGTCGATGCCACCGACTATGACCTCTGGAAGGCGGCCTTTGGTATGCCAGGCGCTGGCGCGGTCTCCACC
>A_aquaticus-Lab-Female-Hindgut|dockerin_124
CCCGATGGCCGTGCTGGCGGCGGAGCCGTTGACGGGTGACTTCAACCGGGACGGCGACGTCGATGGCGACGACTACATGACGTGGCGAACGGCATTTGGTTCGACGACTTCGCCGAACGTAGACGGCAATGGCGACGGCGTGGTCAACGCGGCGGACTACACGATTTGGCGCGACGCAATGGTGGCAGGCGGAAGCGGGAGCGGAGCGGTGGCAATTCCGGAGGTCTCGACGGCGGCGTTGGGGATTGTGGGGGCTTGGGTAATCGGGTTGAGTCGCGGAGCTTCTTGCCGCAGATGGCGCAGATTAGCGCAGATTGGTTGCGGGGCGCAGGTTGGTTGTTGGCGGCGCGGCGCGGGCTCGGACAATTCGAGCGGTGGAAAATTCGATCGGTCGGCTTGCACTATATCC
>A_aquaticus-Lab-Female-Hindgut|dockerin_125
AATCGAAGGCTTCCGCCGCGTTTTGATTGCGAAGCGTAACCGCGTTGTTGCTGTGTTTGCCGGCGCCGGAGCCGGTGGCGGCAAAGGCGAGATAGTTCGGGGCATGCTGCGTGTAGTTGCCGGTTTCCGGCAGATTGCCGCCGCTGCGAATGACGCCCCAGCGATCGGCCAGCCCCTGGCCGTTCTGGAAATTCTCGAATGTGCCGGTGTAGGCGAGGCGGTCGGGCAGATTCACTCCGAGCGCGCTGAACCGCGAAGCGAGCCAATCGGCGTCGGCCTGGTTGACGAAGCCATTGCCATCGCGATCGCCCTTTTCCCAGTTGCCGTTCATGTAGAAGGTTTCGAATCGAGCTTGCGTGTTGGTGCCGGTCCAGCCGGGAACGCTGCCCATGTTGTTGGCCAGCGTGTTCGCGTCCGTGGCGTTGACTTTGCCGTCGAGGTTGAGGTCCGGGATGCCGCGCTGGAACATCGCGTAGTGCTGGGC
>A_aquaticus-Lab-Female-Hindgut|dockerin_126
CGCCAGCTACACGGTGGCCGCGGTCGTCGACGGCGTCGAGGTCGACGTCAGCGAACCGGTGACGCCGTGGGGCGACGGGCACCTCGACCTGCCCCTGAGCAAGCCCGCCGACGGCGTCACGCCGGCCGGCGAGGCCTACACGTACTCCGCCAACGACATGAGCGTCGGCGACCTCGACGGCGACGGCCGCACCAACGGCACGGACTTTCTACTCTGGCAGCGCCACGCGGCCGCATCGGCAGCCATCGCGGCCGGCGTCCACCTTGTCCCCGAGCCCGACGCTTGCCTCCTCGCCGGGCTGGCCCTCACCGGCTGGCGCCTGCGTCGCAAGC
>A_aquaticus-Lab-Female-Hindgut|dockerin_127
AAAGTGAGGACGCCGTTGCTGTTTGTGTCTGCCTCGAAGAACTCCCACACACGGTCGGCGGCGACTTCGCAGACCGACAGCTTGCCGTCGCCGTTGCGATCGGCGGCCTTCACCCGCGCCGGGTCGTAGCGTGGCATCTCGTCAGGGGTCAGGAAGCGGTCGCGGTTCTTGTCCAGCGTGATGAACACCAGCACCGCATCGGCCACCGCTTCATCGACCTCGATGACGCCGTCCTTGTTGGCGTCCGCGGCGGTGAAGGCCTTCATCAGCGCGTCATCGCCTTCCTTCGTCCCCGGCGCCTGCGCAAAGCTGACGGCGCACACCAGCGATGCGC
>A_aquaticus-Lab-Female-Hindgut|dockerin_128
ATCCAGCCCCGATCCGCTGCCAGGATAGAAGTTCTTGCTCCAAAGCATGTAGTCGGCCAGATCGACAACTCCATTGCCGTTGCCATCGGCGCCCGTCCAATGTGGAACAATTTGTCCAAACGCAGCCCGCCAGGCATCGTAATCAGCCGCGTTTACGAGCGCGTCGCCGTTGAAATCGCCCGGTATATAGCCCGGCGTAATCAATCCATTCGGATTGTGCATTACGTTATCTAAATAAATCTGGGTGTTGCCGCTTCCAGCAAACCAGATCGAATCGATAGTCACGTTGCCATTTTCAGCGTCGATGTCGCCATCTGCTCCGCCAGAAAAAGCACTCCACACCGCATCATCGTCGAGATTCCACTGATAGAGGCGCCACTGGTTATCGCCCACCACATTCAACGCCGTGCTTCGCTCAAGTGCCGTAGTGTTCACACCAACCGGGTCATCGATCGAAATGCGAAC
>A_aquaticus-Lab-Female-Hindgut|dockerin_129
GAATAGTCGGCCGCATCAACCACGCCGTCACCGTTGCCGTCCGCCCCATGCCTCGGCTCCGCGGTCGTCCCAAACGCCGCCCGCCAGGCAGCATGGTCCGCCGCGTCGACCGTGCCATCGACGAGATAGTCGCCGGCCATCGGCAGGTCGTCACTCCCCGGCGAACCACCGTCGTAGTAGCTGGGCCGCCAGTTGGTCGCGTCGCTCGGGTCGCCCAGCGGATCGACGATCACCAGCGACCGGCCGCCGCCGTCGGGCGAAGTGGGCCACGGCGACGCGTCGTCGTACATGATCGTCTGCAGTGTCTCATCCAAAGGCCCCAGCAGAATCACCGTCTCGCCGCCGTTGCTGAGATTCGCGTTCGCATAGCCGACAGGAGCCACTTGAAACCCAGTCCCGTAAATCGACTGAAGCGCACCAGGATTGCGAGCCACGACGAAGCGCTCACCGGCCGCGAGCGTCACGCCGGCTGGCAGCATGTACGCATTGTCCGCGAAGCCCGCGATCTGCACCCCGTCGAGGCTGATCGGCCCGCCGCCCGTATTCGTGAGCTCAATGAACTCGAGGTTTTCTCCCGAGAGCGCCGGCAACGCGGTCGGGTTGTAATGCAGCTCAGTGATCCGCAACGGGAACGGTGTGTCGAGCAGGAACGTGGCGTCGACCTCCGCGCTCCAGTCATTGTTAGCGCCCGCCTGATTGACGTCCTGAATGCGGGCGCGGACGCGCGTGCCGGCGTTGATGGTAAGGATC
>A_aquaticus-Lab-Female-Hindgut|dockerin_130
ACGGCACTGGCCGCGAGCGAGCCGCTGCCTGCCGTCAGACCAAAATTCGCTTTCCACAGGTCGTAGTGGGCTTGGCCGATGGGCGTTCCCAAATTGTTGTCATGCGGCAATGCTGTGTTGCCGCCCAGGTTGTCGCGCCAGACGGTGTAGTCCGCTAGATTCACGACGCCGTCCTTGTTGCCATCGGCGGCAAGCAGAAGGTTCGAGCCAAAGTTCGACTTCCACACCGTGTAGTCGGCTTGGTCGACGACGCCATCGACGTTGTAGTCGCCGGCGAGCGGATTGATGTAGCGAATGCGGAAGATCTCGGCCCCCGCGGCCGTTGGGCC
>A_aquaticus-Lab-Female-Hindgut|dockerin_131
CTGCAGATTACACCGTCTGGCGAAATCAACTTGGAATGGCCGGGGCTGGACTATCGGCGGACGGCAACGGCGACAATCAGGTGACGCAGTTGGACTATACTGTTTGGAAGTCGAACTTTGGCGTTACGGCGACAATTGAGGGGGCTGGCGCCCTGTCAGCAACGGTTCCGGAACCGTCCACCGCCGTACTCGTCGTGTTCGTGTGCGCGACTACAATTTGCCATCGTCAGGTGCGGACGCGTCGGACTCATCGTGCCTAGCCGAAGCGGCGGAAGGTGCATTCATGACGCGATTACTTGTTCTGGCCGCCGCCGCAATCGCGATCTGTATGCCACTAGTCGGCTTTGCTGCCGAACCTTCGGCAACTCCAAAGCCGGTTCCTGCAACTCGCCCAGAATTGAAACGCGCACTCGAAGCACTCAAG
>A_aquaticus-Lab-Female-Hindgut|dockerin_132
GGAAATTATATCCCGAACCCTCGCCGCAATCGAAGGCAGGCAGCGACAGCGACTGCGGTTAATAAAACTAGCAAGGAATTCGGCTCTGGGACGCCGGTCATCGATGCGAAGGCGCCTAGCCCTTGAGCGGCGATGTAATCAGCTTTGAACAGGCGAAAGTCCAGCCGATTGAGAATCAGGTCGCCGTTCAGGTCGCCAAAGGTATAGGACTCGGCGCGGGTCATTCCACTCACGTCTTCACCGCTGTGGGCCAAGAATAGATTCCAGTCGTCGAGATTTATCTGATTGTCAAAGTTGAGATCGCCGCGCTTGAACAGCTGGTTGCCGTTACCCTGATAGAGTACCTGCACCGGCAGGCGCGACCCGTCGACGAGCCGAATCTCGATCTGCAGGTCTTCGTAGATCGATTTCTGCCAAGCGCCGGCACTACCGATCTGTAGTGAAGCTGTGCTGAACGCCGCATTTCCAAACTTGCCACCGTCGCCGCCATCGAGTTCGAATTCGCTGAAATCTGTCTTGCTGCCTGGCGCCGAAAGCTTGGTCCAGCGACCGTCGCTGTCGAAAGAGTGGGTGCCGCTGTCCGCGTCGTAGTTGTCGGCAATCGATTTCCAAGCCGCCGGATTCAAACTGCCAGATGCCGATGTGATCGAATAGCCGAGAACATTCGACGCCGCCAGGCCATTGGTCAGCGTCATCGCGCCGGTCGCGCGATCGATTTCGAGCCGCGGACCGGTGCAGTCACATACTCCTTCTGTAGCTTCC
>A_aquaticus-Lab-Female-Hindgut|dockerin_133
GATGACGGAGTGGTCTCCGCTGTCGATGGACTAAATCTCTTGCGAACGGGCCTGCTCCAAGGCAACGGCTCCATTGTCGCCAATGTTGCCAACGATGGCTTGGTGGCTCCTGGCGACGACATCAGTTTGAATCCCCAACCCCGCCCTCCGCGCGAAAGTACGCTCCACATCTCGGGGGACTACTCGCAGTCGTCCACAGGAATGCTTCAATTCGAACTTGGTTCGCCGACTCGCTACGACGCGCTGGACGTGACCGGCAACATTGGCTTGACCTCAATCGGCGGCGGAAGCGGTCCAAAGCTAGAAGTCAAGCTTGTCGCTGGATACGTGCCCTCGGGTGGCGTCTCGTTCGACATTCTCGACTGGGCGGGGAGCCTCAGTGGAGTATTTGCAACCGTTACTATCCCAACTCTCCCGCCCCGACTGTCATGGGATTTAACGCAGCTCTACTCGACGGGAGTGATTTCGGCCGTCGGGCCTACGCCTGGCGATTTCAACAATGACGGCCGGATCGATGCGGCTGACTACACCGTGTGGCGGGA
>A_aquaticus-Lab-Female-Hindgut|dockerin_134
GGACGAAGTCGTGATAGTCTGTCTTGCCGTCACGATTCAGATCGCCGTTCTTCCACGAAGTGACCGTGCCGACGCCGGTGCCGTTGTTGTAGCCCCAACCATTGACGAAGGCGGCAATATCTCCAGTCGCACCGCCCCCGGCGGTCGCCGTGCCGCTCACGATGCCATCGAGATTGATGTCGCCCATCACCGAGTAATGCGGATTGGCGTTCATGATGCTGAGAATTTCGCTGCGGTAGTACGACATGTCCGCAAACGTGGTGTAGTTGCCGTAAATGGCGTTCGCTGTGCTTTGGCCGTCGACTCCTGAAAGACCGGAATACTGCGCGTTCACAATGCCGATCAGCTCCCACAC
>A_aquaticus-Lab-Female-Hindgut|dockerin_135
AGAGTGAATCGTCGGCGCCGCTTCCCAGTGAGGTGGAATGCTTCCGCCACACCGCGTAGTCGGCCGCATCGATCACGCCGTTGCCATTGCCGTCGGCACCGGTGGACGGCGTAACCGAAGTACCAAAGTTCTGCCGCCACGTGTTGTAGTCGGAAGCATTTACGAACGTATCGCCGTTGTAGTCGCCAGGAACTGGCAGCGCGGCAGGTATCACGAAGCTTGTACCCGAGTTACGCACGACGGTCGCTGGGTCGGCCGAGAGCGCGTAGTCGGCCAGATTGGTTGTGCTGCCTGCTGAGG
>A_aquaticus-Lab-Female-Hindgut|dockerin_136
AATGTGACCAGAGCACCCGTGATGCTGACGACCGTCAGCCATAGGCGCGCATATTTCCAGAACGGGACGACCCCCATTGCTCCTCCTCCGTACCGCTTCGATGCGACGGCCAGCGTCTGCAACTCGAATGGCCAACAGTGCAGTTTACCAGCTAATTGGTCAACCGCATCGCCGACCTCGACCACAAAGAGCGACCGCGACCGCCGCCATCAGCAAAACGAGCGAGGTGGGCTCCGGTACAGCGCCCGAATCGAGACCACTGCCCGAACCGCCCTGCTGCCCGAAACGCGATTTCCAGGTGTTATAGTCGGCAGCGCTAATATTCCCCACATTGGCCGGGTCGCGATTCGGCAGTGCGGTCGCCGAACCAAGGGCGTTGCGCCAGACGGTGTAGTCGGCTGCATCGACGATGCCGTTTTGATTGTAGTCGCCAATCACTCCGTCGGGCGGCGGGTTAGTCAGCGTCAGTCGCAAAACGTCGGGCGACCCCGTCG
>A_aquaticus-Lab-Female-Hindgut|dockerin_137
GCGACACCTAACCTGTCCGTTCCGGCGGGGGTCAACACGACTAGTGTGATTTCCGAGCTAGTCACCGACCCAGACAATCCCTTCCAGCTCGCGGGCGGGAGTACTTTCAACCTCGGTAATATTTTCAACACTGCGTCTGCACAGTCGGGCATCACTTTTGAGTTTGTCCGTCCTGGAGAAACTATCCTTCGCAATGGCCTTGTCCGCTTTGAAGAAGCCACAGGCCAAAACGGCGATTTTGATGGTGATGGCGACGTCGATGGCAGAGATTTTCTGGTCTGGCAGCGGGGGAATTCGCCGAATCCCTTATCGGCAGGTGACTTGGCTCTGTGGCAAGCAAACTATGGGGTAGGACCACTCGGGGCCACCGCGACTTCCGTTCCCGAGCCAACAGCGATTTCGCTGATGCTGTTTGTGACATGCCTGACAACCGGCTTACGAAC
>A_aquaticus-Lab-Female-Hindgut|dockerin_138
CAGCCGGAGGCAACAATGTCGCTTCGCTCTACGGCATCACGCTCAACGTGCCCGCACCCGCGCTGGGCGATTACGACGGCGACGGCGACATTACTGCCGCTGACTACACAGTCTGGCGCGATCACCTTGGTTCCACTTTTGCGCTGAACAATGAAGGTGTCACTCCCGGTCAGGTCACCGTGGAGGATTACAACCTGTGGAAAGCAAATTTCGGCGATTCGGCCGCGGGAGCTGGCGGTGCGTCCGGAACGTCCGCTGTACCGGAGCCATCGGCCGCGTGGTTGTTCGTGATCGCGGTCGTTGTGTTCGCCTTCGTATCTCGACCTGGTCGAGGAATATCGTTGGCGAGTGCGATGCTAATTGTCGTTGGCTCCGTTGC
>A_aquaticus-Lab-Female-Hindgut|dockerin_139
ACGAGGATCGAGGCAGATCCATCCTGCTCGAGCTGCGCCACGGTGGGTGGACCAATTTGCGCTGCAAACTCAACCTGCCAACAGACTTCACCCGTCGATCCCTGTTCGGGAGCACCGAGGCAATACAACGTGTTACCCATCGAAAGCAGCGCTTCATCGCGACCGTCGCCGTCGATATCGGCCGCGGCGGCACCCGTTACTGGGTTGACGGAATGGACGCCGAAGCCGTCGAATTTTCCGGACGGATCGTCCATTCGCCACTGGACCTTTCCGCTAGCAGTGTCGTAGCATCTGACACCGTCTTCAAAGCCGGCGCCCACCATTTCCATCCTGCCGTCGCCATTGAAGTCACC
>A_aquaticus-Lab-Female-non_digestive_tissues|dockerin_140
CGGCAACAGAGATGCGTCCATCGCCGTCCAAATCGAAATTCCTGAAGCTCTCTTTTAGCATCTCTATTTCAGCCGTTTCAGCCTTTCGATCATTAATGAAATCTATAGCAAGTTGCAGATCTAGGAGAACCCTGTCACTTCCATGCACGAGGTTTCGCCTGGTACACCAAAGGTTTATGTTCCTGGTTTTAGAAGACAGCCCAAGGGAGCCTACCAGTTGCTTCAGTTGTGAACGCGATATTTTCCCGTCTTTATCAACGTCAATAGCTGCGAATTTTACAGTCAGATCCGATATCTCATCTTCGGTCAAAGATGCGCCCTCCTTCTCGCCATGTTTTTCGTTATTGGTATCCAACAGTTCAGCTGGAACGCTACTATTGACCTTTTTCGGTTTTAAATCCTTAGTTTCTTCTCCAGTATTTGAAGAATCTTCCTGTTCAGCAGGTTCATCCTCATCCTCGTATACTCCTACGTATAGAAGATCAGCTGCCGTACTAGCGGAGATTTCAGTTTCACCAGTTAAATCTTTGTACATCTGCAAAATGTCTTCTGGGACATCATGCACGGATACCTCATGAGCGGATGTATCCTGCTCAGATGAATCCAGCTCAGATGAATCCTGCTCAGAGGATTCTTGCTCAGAGGATTCTTGCTCAGAGGATTCTTGCTCGGAGGAAACCTTCTCAGAGACATCCTGCTCAGAGGATTCTTGCTCAGAGGATTCTTGCTCGGAGGAATCCTTCTCAGAGACATCCTGGTCTGAGGAATCCTGCTCAGAGGAATCCTGCTCTGAGACATCATGAACGATGACATCATGAACGGAGACATTTGCTGCCATTATATAAAATTTTCAGTTTGGTGAGAAACCACGTCAATTAAAAACTGTTTTATCTGAAAATGAAAAAAAAACTAATTTATTTTATTGATTTGAACGTATATAGTAAGTATATTGGATATGATGACATATTCACTACAATATATAATATGTGATTATTAAGTGAACTGCACATTTATAAATAAATTTAGTGTAACAAATCGAGTCAATTATATGTAGTACGGTCAATCTCTGCACATTTGTTAAATATTGCGAATAGCACTAATTATTCATTATTAGTTATATATTCTACTGCTATTGATAAATAACCAATAAACTTACATATTTTGATGCACACTAAACCATAATGACAGTATTTTATTAATTTATACGGTAAAGTTAAAACAAACAATTTATAAATAAAATTTGCTTATAAGCAGTATATACATA
>A_aquaticus-Lab-Female-non_digestive_tissues|dockerin_141
ATTGCAGGTAATTGTCGTCAGTTGTGCTTCGAGGATGTCCAGTGTGCCGCTTTTAGAGCAGAGCCCTTCAGCTACAGATGGAAGTGTTTCCTCTTTAGACTTGGCAGAAATCATAAACTTCTGAACGAATCCTGTTCCAGCGTCCAATTAGGAGTTAAAAGAGGTATCATTTTTATATTTTATGTACCGTACGTATTAACTTTGACAACATTGCCAAATAACCATAGCACAAATATTAATGACCCCTTCCATAGCATATTGGGGGAAATTAGGAGAGAGAAGATTGATTGCCCACTATCATTGACGATTATTTAACGCTTATCTAATATTTTACTCATTATTTGTCGCAGCTCCAGGATCAACTCTTGGATCAGATGGCTTTTACTACTATGTCACTTCAACAGCACAGAATGCTATGATGACCAAGGCTGCTTGTCGCACAGAACTCAATTTCAGACTGGCTCTGATTAAGACATTAGCTAACTTGAACGTAGCTACAATCTACGCATCTTCAAGTACAGTAAATTCAGTAATATTGGTGTACTATTCATGACTCATTCATGCGACCATTTTTTATATTGTGATATCTAAATTGTTTTTGGTTTCTCAACTATAACTGTCAGCATCTTTGCTGGCCGCCCAATTAGGGCTTCATTTGAATCCCATGGACCATTTGACTGCAAAAAAAATCATTGCATATGTCTTTATATTCAGTTATAAAATAAAAGTGCATTGTTTTCTTAATTTTATTTAAAGATATGTTTAATAATGTCATGTTTAGAATTCATAATCACTTTATTATAAATGATACCCCTTTCCTTTCACAGCTCAAGGTTATCTATTAGTTGATATGGCGAAAAATGAAACCGACGTAGTTTTGGGAGATGGGACCTCCCTAAGTTCAACACAAATTCCAATGTCTTACGTGGATCAAACTGGTGGAAATAGTGAAACTGTATTTGTGATTATAGGAGGCAAGTTTTATGACGCCGGTACATCATGGAACGTTAAGGGCCTCTGCCAGGGAAATCCTTTAGGAAATTAGAATAATTTATTATATCAGCTGTTATCTGATATCAAAGTAAATTAGACAAAATTTCAAAAACAATATAAGACATAGTACTAAATAAATGTCAAATTATTAACTATACCTAGAC
>A_aquaticus-Lab-Female-non_digestive_tissues|dockerin_142
ACATAAAAATAAACATAATGTTTGAGAAGGTTCGAAATCCTTGCACATTTCAAAGCATTGATGCTACATTTGTCAGCAACTACATAAAAATAAACATAATGTTTGAGAAGGTTCGAAATCCTTGCACATTTCAAAGCATTGATGCTACATTTGTCAGCAACTACATAAAAATAAACATAATGTTTGAGAAGGTTCGAAATCCTTGCAC
>A_aquaticus-Lab-Male-Caeca|dockerin_143
ACAGTATATATCCCCTCCAGCTTCTTAATGCATATCATATGGTAACGCTTAATGGAATTCGCCTCTAGCATTCTTTATAACTTTGCAGCATCTATGTTAATAAAAAGTAATGCAGACATTTCGCACCAATGATGCAAATCAATCTACAGTATATTTTTCAACGGTTCAACCTACAGTATGTTGTTAAAGTTAAAGTCACTTAACAACAGTTCCCTATCACCAGGTTCATAATAATTTCTGCGCATTTCTGTGTTGCCTTTAATTGAACCATTAAACCTAATCTACGCTACACAGGATTCACCTAACTCATCACATTCCATGGATAGGCTAGTTAATATTATCGTCAGATAAAAGTAATAGTACTTGAATTCACTTTGTTTCCATTCATCATAAAATAAGCCTGATTTCCCCATAATTATGGCAGCTTCGGTTCCAAATTATCTTACATTATTCAACTTACAGATCCAGATTCTTCGTCACCTTTAACCTCTCAGAAACTAAAATAGTAAATTCTCATTGCTCCTGACAAACCGGATTTACTAATAAAGTATACTGTTCGGGTAATTGCCATCCATTCATTAGTATGGAGTCTTCAAAGTTTTGTCCGTTACATCATCAGCAGTCTTAATTGACTGGTTTAAAGGGTCTAACGTCCCAATTATGAAAGTTGAGAGAAATAGTATGGCGACTGATTTGAGTGTTTTCAAAATTATTTCTTTTAATTTAATGCCGGTACCTACTGTATTTCATTTCAATTGCAATAATATAAGACTCGTCCTCTTAAATTGATATATATAAAGTACTATATAATGAAGCAATTGCTTAATTTAATTGATACATAAAGACTTTGTCCCACGTTTGATTGGATAGATTTTAATTTCGCCAGATATAATTAGATTGCAAAATATTGGTGATGAAAGGGGGATGGACTCGCATATATACTACTTACCTGAAATATATTTTATATTATTTATATTTTATAGTGTACGTGATATTTATAATATATAGGCCTATTGTTTCATAGTTGTAAGGTGATAAATGGCTGTATGCTTCTTGAAGAGCATTTTAATAAAAAACAAACATTTAAAATTATTTTTAACGAATTCTTGTAATATATGTAGTGCATGTTCTTTCTAAATGCAAAAATAGGGTGAGCTTATATTTGAATTTGGATTCCATGCAACTGGTTAAGCCCCGCATATACCTTTAAATCTGAATTATTCTTTCACCAACCTCAAACTGCAAGCTCTTAATTAACTCTCCGCAATCTTATTCCTGCTGGACGCGCGCTTTCCTAAAGATATCAACAACGCTCACGAAATATTAATATGCCCCAACATATACAGTAAACCTATCATATTACATAAAAACTTTTGTTTTTGGAGTACCTTACTTTATTCATTACAACTATACAATTTTAGTAAATGGTACTAACGTCAAATGTACTAACTTTCTTACCGTAGGTAACGAAATACTCAAAAAATATCGAGTTACGATGACAGTTAATTTCCCTACATATGGCTGATGAAGCATATGTATTTTCTACATTCCTTTTTCTATAGATTTTACTATAAGATCGTAGTTTTTGTTTCTATTATGTAACATGGAGATGGGAGATCGAAGATTTGCTTGTATAGTTTAGTATGAGAGTCGGAGATAGGAAAAAAGCCCATCTCTGTCATGTCACACTATATACAGTATGTTTATGCCTATTTGGTGAAAATGTCGATAACAATTTGTAGCAACGTCAGACAGACAGGAAAAATGTTTAAAAAAAAATTTCAATTCCAGAGTCTTTAATTGAAGAGTACTATACAGAATTAAATAATTTGTAACAATAAAAAATAAATTTTAAATACTAAAACATAAAAATTATGTAATTTCTGTTTGAAAAACATTATAATTAATTAATTATTGCAAGTTTTTCTCATCATGATTAACATAGCAAAAACTAATTAAAAATAATAATTTAGTTATAATTTTTAATGAATAATAATGATATACATAGTTCTGCTAAATTGAAGGAACTTACGACAATAGTGCAATTGTATGATCTCATTAATTTGAATAACTAAAAATGTATTTCTTGGAGATTCTCTAACAATATTGATTCCAAGATTACTAAATCAGCAAATTTTATTTAATTATTTTAAATAATCCCACTTGGAATCGATGTTGAATTAAGAAAATTCAGTAAATTAAGTTAACTTTTCCAGTAATTTCAAATATTACAAAGATTGCTTTACGATTGTGTAATTATTCTATATGAATTTAATTTAAGATCTTTGAGGCCAAAACTTAATTAAAGATTCTCGACTTAATTCTAAGGATCTTAAACCCAATCATAACGATCCTAAACCCTCATGTCATCCATCTCCATCTCCATCTTGTTTCTAAGTCTGGCTGTGTCCGTGTCATTGACAAACCCGTTGTTAGTGACAGGTCTGTACGTCTCCGTTAAGGGCATTTCGGGGTACATTGGCTTGC
>A_aquaticus-Lab-Male-Caeca|dockerin_144
GTATACAGTATATGGATAAAAAGTAAAGAATAAAGTTAAACATGTAATGCCAGTTCCGGCTGGACTTGGACTGCTAATTCCAGCAAATCCGGTTCGGGCCTAAATTTTAAAATTCCATCCCGATGCACCCCTACTTAATTTGTATGTATGTTCCATTGTGCCTAGTAACTAATGTGAAAAGTAAAGATCTCCCCAGTAGTAAATTTCTGGTTACTGATAGTGATAGCACTTGACCTAACAATTATGCGAGACAATGGCAAAGTATTTAAGACTTACTCTATTAACATTTTAAAATCCTCTGCGCTAATTGAACCAGAATGATTGAGGTCATAAATATAGAAGAGGATTTCCGCCTTCTCATCTACCGTCCCTTTGGAGAGCTTCAAC
>A_aquaticus-Lab-Male-Caeca|dockerin_145
GTTGAAGCTCTCCAAAGGGACGGTAGATGAGAAGGCGGAAATCCTCTTCTATATTTATGACCTCAATCATTCTGGTTCAATTAGCGCAGAGGATTTTAAAATGTTAATAGAGTAAGTCTTAAATACTCTGTCATTGTCTCGCATAATTGTTAGGTCGGTAGCTATCAGTAACCAGAAATTTACTGTTAGGGAGATCTTTACTTTTCTTCTTAGTTACTAGGCACAATTGAACATAGATATTAAGTAGGGGTACATCGGGATGGAATTTTCAATTAGGCTACCTGCCCGAACGGGATTTGCTGGAATTAGCAGTCCAAGTCCAGCCGGAACTGGAATTACATGTTTAATTTTATTCTTTACTTTTTATCCATATACTGTATACAAATTATATATATATACGATAGTAAGCAAAACTAAAAAAGTAGTTTTATTTCTCGGAAAGGATTAGGCAAATTAGGCTTATATATTGACAAAGCTGTGTTAAAATGGTGGAGTGCTAATAAAGGTAACTATCCTATCTATCCACTTATATGCTGCATATAAAAAAAACTGTTATTTGCTCCTGTTTCATCTGTCTATTCAGAGAGACAATTCTCAGAGGCAGGTAACA
>A_aquaticus-Lab-Male-Hindgut|dockerin_146
CCATACCTTCAGAAATAATTCTTGAAGCATTAAAAACCTTGTTTCCTTCAACACCCTGCCAGAACATGGACAATTCCAATCCTTTGTAGTTTACTGCGCCATTAAATGCATAGGTGAAATCAGGGATGAAACTGCCAAGGTATTCACGGTCAGATTCATCGATTTTGCCATCCTTATTAAGGTCCTTGAAACGCAGGTCACCAGGTCCGGTACCGGAAGTTTGGGTAGGAGCTGATGCCACTTCTGCAGCGTTCTGGAAAATGCCATCAACTATCCAGCCATAAAACGATTGCACAGATTGTCCGGCAGCCGTCCGGGTAATATTGTAGGTACCAAAGTCCTGGTTACCACCTGCCTCAATATTACTAACACTTGGGGCAAGCGAAATGACTTCATTGTTTATCATACTCATGTTGCCCGATACATTCCAGCGGAGGTCTTTATTGGTTTTACTGAAATAGCCTACCTGCAATTCAAAACCCTTATTTACCATTTCGGCAATGTTTTGCAGTACAGAAG
>A_aquaticus-Lab-Male-Hindgut|dockerin_147
GCGCAGGCATAACGCGAAAATTTTCTTGGCGAATTGCGGCAGCACTAACCCGAGTCTGCACAACAGGATGCGCCGCTAGCCGCCGTCGAGCTCTTCCTGCAGCCGACACAACACCCGGTACTTCGCCTGACGCACCGCCGCCGGCGTCATTCCCAATTCCGCGCCGACGTCGGCTGCAGCCAGCCCGTCGACCACCATTCGCCAGAAGGCCTGCCAGGTCTGCGGTTGAAAGTCGGCACGGATCAATTGCACCGCACGATGGACCAGGCTGGCGTCTTCCTGGAAGCCCGCCGGTTCGCTCGGACCATCCTCTTCTTGCGGCTGTTGATCGAATAGGAAGTTGGCCGACGAGCCGCCCCGCGCCTCGGGCCGCTCCTTGGTCCGGCGGTAGTGCAGCCGCACTTGGTTTCGCGCGATCGTCCACAGCCAGCCACGGAAAGAGGCCTCGGGATGGTCGTGTCGGAAGCTGTCGATGTTGCGGGCGACGGCCGCGAACACTTCCTGAGCTACATCGGCCGCATCGCTGGCTTGCAGATCGCACTGCCGCGCCCAGCGATAGACTAGCGGCGTGTAGAGCCGCGCCAGCCGCCGCCAGGCGTCCGCGTCTCGTTCCCGCACGCGGTCGATCAGCCCGGTCGAAGTGGAACCCGAAAAGGTGGACGGCATCCCTCTAGGATAGGAGACCCTCAGGGCGAATTCCACCAGCGTTTCTGGAGAGCCTATTTCTGCCGAAATCTTGTCTGAAGCGCGATCCCGATGGAGATCAACAGGAGCAACGCCGTCCCCGGTTCTGGCACGGCTGCCTGGCTGAAGTCGAAGCCGGCTCCCGCTCCCGCGCCCGAGACGGAGCCGAATTGGTCGCGCCAGATCGTGTAATCCGAGGCGTCCGAGATGTTGTCGCCGTTGGCGTCGCCGAGCTGATTGAGATTGTAGGCGTTTTCCCAAATCGCGTAGTCCGTTTGATCGACGTCGCCGTCGTCATCGAAGTCGGCATCGAAGATCGCCTCGTTGACCACTTCGAGCTGCAC
>A_aquaticus-Lab-Male-Hindgut|dockerin_148
GACTTGGAGATCCAACTTCCAAGTCCGTCGCCTCGCGCCGCACTCCGATCCTCGAAACGAATCCGCTACCGTGCTTCCAGAAAAAAGAGCCGCAGACCGCAAAGCCCCCCTCGGCTTTGCGGCGCGGCCCGACGCGCCCGAAGCGCGTCAATCAACTAGTTTGACTCGTGCCACTTTAGAACTGCGCCTGCCCACGGCAGCAAACGCCGCTAATCCCGCCAACACGCACAGGATTAGGGAACATGGTTCGGGAACAGCCGCAACGCTCGCGCCGCCGCTTCCTAGTGCCCCAAATTTCGTCTTCCAAGCGACATAGTCGGCAGATGAAACCGGACCACTAATGCCCTGGCCTCGATTAGGCAGCGCGAAATTCGCGCCCAGATGATCACGCCAGACAGTGTAGTCGGCCGCATCGACCGAACCGTTTTCGTTGTAGTCTCCTTCCAGACCGTCCGGCAGGTTGAAGAACTGAACGAAGAGGTCGAGGTCTCGATTCCAATATGGGTTTCCATTACCCGGATCAGTCGCCGAGTACGCAATTCCGTTGATCGTGATCTTGGCAAGGAGGTCGTCGGTGAAGTCTCCACCCGTCCCCAGCTGAAGGCTGTCGGTGCCAATTTGGAAGTTGCTCACTGGATAAGTGCCATCCATGAACAGCGAGTTCCGCCAAACGAGCGAGTTTGCACCTGGCGTAGCACCAAAGTCGATAGCCATGACGGTGGGAGTAGCGAAGGGGTTGTTTCCACTAAAGGCCGGCTCGGTACCAAAGTATTCGATGTCGTCGCTAAAGCCGTTCAAGCTGTAGAAATTGGTGCCTTTCCGCGACCAGGGTTTTGTCTGAATGAATGTATTGTCCCGGCCGTTACGTACGGTGTGGCCTGCACCGTCGGCATACAAATTGAGGATATCCACGCCATTGGGAAATAGAGCATCGTTTGACGTAATCGTCGTGAAGGTGACGTCCGAACCCTCATTATTGATCCCCATCCCCGCGATGCCCGAGATCTTGTTCTGATGGTAATTGCCATTGAAAACGATGGTTGCAGTTGGATGACTGCTGATGAACTCATCGGTTACAGTGACGTCGCCGTTATACGTGGACACCGAGGTCGAGAAGCCTTCGACCTTGCCGACATTCACATCTCCATTAAACGTTACACTGTGGTCACCGTTGACCTGTATCAAGGCGGACGAGCTGATGTTCGGATTGATGACCGAAGTAAGCGCAGGACCGCCGCCGGAAAAGAGTGCTTGGCCGCCCGGGGTATTGAGCGTGATGGTTCCCGTTCCGTTGATGGTCGTCGGCCCAGCGCTATTCAAGACGATTCGATTCCACGTAACGTCGCCTGCAATGTTGACCGTACCATTGTCCCCACTGCGAAACTCGACGACACTGGCGCTGGTGGGAACAGTCTCCGTATCCCAGTTTGCCGGGTCGCTTGCATCGCTGCTCACACCCCCGATCCAAACGACCTGGGCAAACGATGGAGTGATCAGGAATAATGAGATTTGCATCAACAACGCTGCCAACTCATAGGAGCGAAACTTCATGGAACTGCCTCCGCGCGAATAGAACAAATGCAAGAGAAGACCGCCAAAGCCCTCTGTAATGCGCCGCCTCCCCTAGGTCGACTATGTGGGAAGCAAGCGAATCTCCGTCCAACCGGCCGCGAATGTGCCTCTGCACTTGTTTATTGTGCGGAAATGGACGATCTCTACCGCCAAATCGGCAAATATTCTCGTACATTGGGGCCTTAACCTTGTTAC
>A_aquaticus-Lab-Male-Hindgut|dockerin_149
GCGGCTACATGATGGGCACAAATGGCCATGAACGTAAGCAACAGAGTGGCCGAGGCCGGCTCAGGCACCGTCGTTGCGGCCAGGTCTGTCACGTTGAACGAGCGACCGAAGTTCTGCTTCCAGGCGAGATAATCGTCTGCGTCAACCACCTGATCGTTGTTGGCGTCGCCGGGGAGCATCGCGCCTTCACTGCCGAGGTTGTCGCGCCACAGAGTGTAGTCGGACGCGTCAACAGAGCCATCTTGATTGAAGTCGCCCATCAGCCCGACCGCGCCAGTGACAATCCAAATCAAACGGACGTCGCCCTGGCCAGGAAAAAGCGTGTTGAAGTACCGACTATGCTGCACGTCATCCACATCGAGTACGAATGCGTTGTCGATCACGTCGAACGAGCCCGTGTATTTGAGTATTCCGTCGAACGCCGATTCGATGGAAAAAACGATCTCACTGGCGAGATTCACGACGGGGAGTCCAGCTTCGTTTGGAGTCACGGTGCCGGAAAATGAGTTGAACGACGTGGTGTATGCAGATGCTCCCGCAGCTGCCTGATAATAGGTGAATATGCTGGGAGCGACGTGTTGGGCAAAGTCAAGTTCCATCCCGGTGATGTCACCGGTGGACTCGTCGTACTCAATGGTTCCAAGACTCCGGAAGTTTTGCTTGTTGGGGAAAGCAGTGCCGCCACCACCTTGCGGCACGTAGTTGGGAAGTGCGGAATAGGTAAAGGCACCGTCTGGCTCCTCCACGCGAGTGCTTTCTCGCGTTCGGCCAAGTTCCCAGAACGCGCCCTGGCGATATTCGACGAAGCGGCCGCCATTATCGGCAATCGCGCTGAGATCGAGTGTCACGCCCATCGCCGTCGTCGCGAACAGACCGAGCAACATGGCGCATGTCAGGGTGCAACAGTGCATCGTGGTTCTACTCCGCAGAAGAAAATGTCGACAGGCGACGGGCAAC
>A_aquaticus-Lab-Male-Hindgut|dockerin_150
GAGTACGCAAGGGCTGATAGTTTTTCGTTGTCACCCCGGTTGTGGAAGTCGCTCCGCCGCAGCCGACGAGCACGATCAACACCAAGGCCAACGGCCACCGAAAACCATTCATCAATTCGAATCCTTCAGTTAATTCCATTCTTCCGACCCCAGAGGGGTCGGCTATATAGTATTTTCTAACCCCCTTGAGTGGTCGGCCAAACATTCCCAGGAATGCCAACAAACATCATCAATCATAAATCAGAAATCATACATTCCTTCGTCCTCGGCCGAGCATTCCCAAGCCTGCCAACAAGGCCAGCAATGCACTCGCCGGTTCGGGGACGGTCACGCCATCCAAGCCACCGAGAAGATCCGTACGATTATCGCGCCACAGCCGCAAGTCACGCAGATCCACTCGACCATCGCCAGTGACATCGCCATTGGCGGTGCTCTGACCGGTGAGGTTCATGTGCGTGATGATCGCCTGGTAGTCGAGCATGTCGACAAAGTCATCGACTTCGGGATTGGTATTTCCCTTGCGTGGAAACTCCGGCAGAGCATCTTCAAAGGTGTCAGCCACGCGGAGTTCATCAAATTGTGCCGACGTGCCTGCCCCACCGAACTGGACAGGGCCGCTGATCC
>A_aquaticus-Lab-Male-Hindgut|dockerin_151
CATTGAGAGCGTGGCGGGTTCGGGAACGGCCGTCGTCGCGACTAGCAGTCCTCCGTTGTATTCAGCCTGCCACAAAGCGAGATCACTAGCACTACCAGGATTCGGCGATTGGCCTCGTTGCCACATCAAGAAATCACGACCATCAACATCACCGTCGTTGTCGAAGTCACCAGTTTCTTCTTCGACTAGCGAAATCAAGCGGAAGTTATCAATCTGATAGATGGCCCCGCCATTGGTGCCAGTTCCCAAGATGATACCCAACTGCTCTGTCCCTTCGAGCAGCCCAACATCGGTGAGGTAAATGAGGTTCTCTGGGTCACCATCGTCGAC
>A_aquaticus-Lab-Male-Hindgut|dockerin_152
CGACTACTCCGTCTGGCGTGACGGCCTGGGTAGCCTTTATGCGATTGACGATTTCAGCGCATGGAGGGCGGCTTTCCAATTCGCACATTTTGGAGTGGGCGCCGGTGCTGGGGCAGCTGCGATCGGCAGCGTCCCGGAACCAAGTTGCGTGATCTACCTGATTCTGGGCGAACTAGTCCTGGAATATTCCGATATCAAACGGATCGCGCACCGGAGTCTCTTCAAGCGACGTCCGCTGGCCTGAACCAATTATTCACAATCGCGCCGTCGTGCATTTTTTCGCATGGCGGGCGACTTTAAACGCCGCAGGCCCTACCACGTCGCTCTACCAAGCGCCGCTTCAGACTCCTCCCGGCGCGGGCGTCTCCGCGTATAATGGGTGAGACTGCCGACCCAGCTGCCTCATTGCCATGCCCGCCCGAGATTTGGATCCATGCTGATTGTGTTCCGCTGCGGACTTCACCGCCTCGCCTGGGCGTCTCTGCTTGCCTTAGGCGCCTTCTCGACCGGACCCGCGCGCGCCGCGGAGCATGTGATCCACATCAGTGTCGACGGTCTCAATCCTCATTGGATGCAGCAGGTGATCGACGCGGGTCGCGCGCCGACGTTCAAACGGCTTGAGGAAGAATCTGCCTGGACGGCCAACGCCCGCACGGACTACACCTACACCATCACGCTGCCCAATCATACCTGCATGCTCACCGCCCGGTCTGTCGACCAGGCGGTCGCGTTCCCGCCCGGCAGCTTCCATGGCTGGACGATCAACGACGTGCCGCGGATCGGCGCGACGCTGCACAACACCGGCAACCCGGCCGCCAAATATATCGCCAGCACATTCGACGTCGCGCACGACGCCGGACTATCGACCGCGCTCTACACGACCAAAGACAAGTTCATCGTCTATGACCAGAGCTACAACGCCGCGACCGGCGCCGCCAGTTCTCATGGCCGCGACAAAATCGACAACTACTTTTTCCAGGACGATGGACCGCCCCACTATTCCGCAGGCATGAATCGCCGCTTCCTGGCCGACATGGCCGCGAAGCACTTCAACTACGCCTTCGTCCACTACCGCGACTGCGATTCCGGCGGACATGCCTTCGGCTGGGGCAGTCCCGAGTATCTGCAGGGAGTCGCGGCGGTCGATCGCTGCCTGGCGGACGTATTGCAGCTGGTTGAAACGGATGAAAAGCTCAAAGGTAAGACCACGATCATCATCACCGCCGACCACGGCGGCGTGGGCACCAATCACGGTGAGTGCGAACTCTGCGTGAACTACACGATCCCCGTGTTTGTGTGGGGCGCGGGCGTTGGTCGCGGCGATCTCTACAAAATGAACAACGGCACTCGCATCGATCCCGGCGAATCGCGTCCCGAATATGCGTTCGAGCACCAGCCGATTCGCAACGGGGACACCGGCAATCTGGCCCTCCAGCTGCTCGGGCTGGGGGCGATCCCGGGTTCGGTGATCAATTCCCAGCAAGACTTGCGCGTCGCGGCGTCTGGCGACTTCAATCTCGATGGCCGAGTCGACGCCGCCGACTCGACCGTGTGGCGCGACACCGTCGGCTCGACGACCGATCTGCGCGCCGACGCGAACGATGACGGCATGGTCGATGAACAGGATCGCGAAATCTGGGTCTCGGCCATGCAAACTGCGCCGGCTGCCGCGCCGTGATCCCGATCGCCAGCCTGCTTACGCTTCCCAGCGTTTGAGCCGCTCG
>A_aquaticus-Lab-Male-Hindgut|dockerin_153
GAAGAGAAAACGGCCTTCGCGCCAGGGATAAACGCCTGCGTAGCAATGCTGCCCGTCGAGTCGGTGCTCCAGTTGGTGGTCGTCGAATCCCACGACCCGCTCGGCGTTGCTCCGCCTGAGCCTGGCGTGGCGCCATCGATATCCCAATACAGAACCGGCGGCAGGCCAAAATTGCCGCGCCAGATATCGTACCCATCGGGGTCGCCGTTGTAGGAGCCTGGGTCGGTGCGCCACAGCACGTAATCGGCTGCGTTCACGGTGCCATCGGCGTTGTAGTCACCCGGAAAGGTTGCTGAGTAGGCGTGTTGAGAGATGGAAGTTGTAAGAAAAATTGTGCTAAACAGGCAGAGAAACCACTTCATTATAAACC
>A_aquaticus-Lab-Male-Hindgut|dockerin_154
CCCCGGCTCGGGCACCGTACCGGCACCCACAGCACCCGCACCCGGCGTATCGCCAAAGTTCGACTTCCAAAGGTTGTAGTCGCCAACGTCGACGCCATTCAGGCCGTCGCCGTTGTTATTGAGGTTCGCTTCAGTTGCTGCCCCCAAGTTATTGCGCCAGACAGTGTAGTCGGCGGCATCAACGACCATGTTGTTGTTAAAATCGCCGGGGAGGCCGTCCGGTGCAAGGAAATGCAAATTGAATATCGTCAGGTCGCCGTTGTCGATGACTCCGTCGGCATTGAGATCGTACAGATTCTGCGCCGAAGCGATCAGGTCGTAACTGCTCACGGGAGGCGCCGCTATGGCTGCCATCAGAGCGTTTCGGTCAAGTGCACTGACCGTCGTGTCGCCATTCAAATCACCAGGCGTGCCCGCTATTTGAAGGCCGCTCAGGATGACCGCTGGCGTGACATTGGCGTCCTGAGTACCGCCACCGGTCTC
>A_aquaticus-Lab-Male-Hindgut|dockerin_155
GCCCACTCGACCGTCCTGTTGGGCGACTACAACCAGGACGGAATGGTCGACGCCGCGGACTTCACCGTCTGGCGCGATTCGCTCGGCCGGACGGGCACCAGCCTCGCCGCCGACGGCAATGGCGACGGCACCGTGAACGCCGCCGACTACCAGCTTTGGAAGACGCATTTTGGCTCGTCGAATGCCGGCAGCGGCGGCATTGCCGGCGGCGTCGGCGTGCCTGAACCAGCGGGAGTTACGCTCCTCGCGCTCGCCGCGCTCGTTGCACCGCTGGTGCGACGACGCTCCGCACCGCGACGCGCGTGACACGGTTGGTCGCGAATCGATCTATCGAGATAGGCCCGCGCCGCGACTCATCTATTCATTCTGTCGATCTGTTCAGCATTCGCAGCATCGCTGTGCTTCACGCGATCTGTTGGGAATAAACGAACTCTCGCTGCGCGAAGAGCTTACCAATCATCGCCGGGCGCATCGTCACGTGGCTGCGCTCTCGGCATGACACCTTGTCCCACCCGGAGAGAGACGACAATGAGACGACAACTTTCACAGCACCCGTGTCTGAAGATTGAGCAATTGGAGGCCAGGCAGTTGATGGCCGCGAATTTGACGACGACGCCAACAACGTTCGACGCCACATCGCAAACCGCCGCCGCCCAGGCAACGCGGACGAGCACCATCTTGATTCCGACGACGACCGCGGCGCCGCGGACCTACGACGGCACTGGCAACAATCTCGCCAATCCAGATTTGGGGAGCACAAACGAAATCCTGCTGCGAGTCGCCGCGGCCGACTATGCGGACGGTGTTTCAGCGCCCGCCGGCGAGGATCGCCCCAGCGCGCGGGAAATCAGCAACGCGCTAGTGTCCCAGAATCCGGAGACCGAACCGAACGACCGGCAACTCTCGGCGTTCATCTATGTCTGGGGCCAGTTCATCGACCACGACATGGATCTCACCGAGCCGCCGGCCACCGATCGCGAAGCCTTCAACATCGCGGTCCCGGAGGACGATGCGTACTTTGATCCGACTGGCACCGGGACGCAAGTCATCCGGTTGAGTCGTTCGC
>A_aquaticus-Lab-Male-Hindgut|dockerin_156
GTGTTAAGCATCGCGACTTCGACGGCGCTCGCGGGCGACTTCAATGGCGACGGCACGGTCGACGCCGCCGACTTCACTGTCTGGCGCGACGGACTGGGAACGATCTACACGCCGGCGCAGTACAACGACTGGAAGTCGCATTTCGGTCAATCGAGCGGTGCGGGTAGTTTGAACCCGGCGGCGGTGCCGGAGCCAGAATCGTGGACCTTCGTGCTGGTCGCCGCAGTGACTATTTGTTTATGCCGCGGCCAAATTGACCGGAAAATTGCGGACCGCCGTGGGCGGATACTCGTCAATTGCTTGACGTTTTTGCAGAACCGGGCTAACATCACACCGGTGTCACATTCGTTGTGATGCAACCGGCGGTGGCGGCAGATAGCGGCAAATGTTGGGGCGGAAATCTATTCCTGGGTGCCCTTGGAGCGCCACGTCTGTGATTGGTGGGACCGTCGTCGGGCGGCTTTCCTTTGGCGTTCAGTTGCGGCGCGGATCATGAGTGATTCGCCGGCATTTGACATCGATTTATTCGTGATCGTTCGACAGGAGTTTTAGACCATGAACTCTCAGATGCGATTCTTGACGTTCAGCGTCACGTTGTTGGTTGGTATGGCGGCGGCTAGCTCCGCTTCGGCGCAAGTGCTCGTGTCGAGCTTTGAAAATGATCTGAGCAGTACGCTCGGGCCGAATTGGAATACGCCCGCTTCCTATGCGTTCACGCCAATCGGCGCCACGGATGGAACAAGTGCTTTAGAAATCAAGCATCAGATACAGTGGAATATTCAGACTTTATTGACCGTCGGAATGCCGCTCGCTGAGCTCACGTCTCAAAACGACTACTACTCGATCGACATTACCACTGCCGACGCTGAAGCCTTTGACGGCCGTTCGCCCGGTTGGCGCACGGCTGTGCTGATCTTCAATTCCAACACGGGCGGGTGGCAGCCGACGGATGTTCCGCTGGGGGTTGCTCCAGGCGATGGAACCAGCGTTACGACGACTGGGACGGTGGATTTGGTAGCCTCTGGCATTAAGGCGGCCGCGGCTCAATATGTCACATCCGGCGGCGGAGACGGCACTTGGTTCGAGCTGTTTCTGGCATTTATGGGCGACGACACTAGCAACACTCAATTGGGCGACTACGCGGCCACTTCAAGGGTTGATGCAGCCGACTATACAACCTGGCGCGATCGACTTGGCGGCGATACGTTGGTCAATGAGTCGGTGTCCTTCGGCATCGTTGACATGGAAGATTACGACGAATGGAAGGCGAATTTCGGCGCCGACTATCGCGTGAAAACGATCATCGACAACGTCCGCTTCTCGAACACGCCTCCCGCCGGCCTTGGCGCCGGTGTCGTGCCCGAGCCTTCCAGTGCGCTGCTGGCGTTCTGCGCGGCGATCGTGACCGGCTTGTTACGACGGAAGAGAGCTTGAGCTCAGGCTTCGCTTGGCGATCCACAAGTTGAATTCGATGGCCGACGGCTATTCCTCAAGCCGGTCGTACCAGTTGAATTTGAGCACCGTCGACGTGAGGACGATAATGCCGAGCGCCCAGACGGCCGGCCGCCAGTCCTGGATCACGATGTAGATCGGCAGGGCGACGAACGCCGTCTGCCAAATGGTGCCGATGATCACGTTGAAGGCATCGCGGGGTAGCTCGCGGTTCGGAGCGAACGACGGATCGCGTGCGATTGCCATCGCGCGGATCGGTCCCCACCAGCCCCATGGTCGCGTGCGGGTGTAGAATTCCAACAGCACTGCATCCTGCTCCGCGGGCGTGAACACGCTGCCGGCCACCGAGCCCAGCAGCGACAGCGCCAAGATGAACGGAAACGCGGAGAGGGCATCGACCTCGCTCAGCCCGATCCTCGGCGACACCGCCACCGCGACCGCGCCCAGGA
>A_aquaticus-Lab-Male-Hindgut|dockerin_157
GATGAGAGCGCTCGATGGCCGCAAGGCTGCGGGAGAGTTCTTGGCCACGCACATCTGGCAATGGGACATGCCAGGTTCTTCGGGAAGCGCTTGGAACATGAATCCCAACGGCGGAGATCAACCCACCAATCAGCAAACAGCTCAATGGCTGTCGAGCTTCATGAATGGTACGAACCCGAACCCAGGCATCATGACCAATAATGCCGACTTCGATGAAGATGGCGATGTCGATGGAAGTGATTTTCTCACGTGGCAGCGCGGTTTCGGGCTGACCGACTCGGCATCGCTGGCCCAAGGTGATGCCAATGGCGACGGCGATGTGAACGAGTCGGATCTCGCCATCTGGCAAAACCAGTACGCTGGCGGAAATGGGTTCCAAGCTATTGCCGCGCAAGTTCCCGAACCTTCGGCCTATTCGATTGGACTACTGACACTCCTCGCCGCGTTTCATGTCCGGTCGCGGCAATCACAGTGAGATATCTATGCTTCGACAGTCTGGATTTCGTGCGTGTGTTTTTCTTGTTGCTATATGTCTCGTCAGTCAACTTTCCGCCGTTCCGCCGGAGCCTGGCAAGCACGAATTCGTCAAGGGAATCTCTTGGGGTTGGGTCGGCCAGCGGGGGGAATACGAATCGCCTGAGGCCGCCGAGTCGATGAAACATTTGGCCGAGACGGGCGCCAACTGGGTCTGCATCGCGTTTTCCACCACGATGACCACGCCGCACAACCCCGATTTCACCTGGGCGGACGACAATACGCGGATGGTGAGTGACGACGAGATTCGACGGGCCATCAAACTCGCTCGAAGCCATGGCCTCAAGGTGATCTTAAAGCCTGTGATCAACTGTGATGATCAAACCTGGCGAGCTTGGATTCGCTTTTATCGACCCGTCAC
>A_aquaticus-Lab-Male-Hindgut|dockerin_158
ACGCTAACAGGCACCTTTGAAACCGTGTCGCCTGGTTATTCGGTTGATTACTCGACCCCTGGTGTGATCACGCTGGAACTAGGCGGTTCGCTGCCTGGCGACTACAACCTTGATGGTCAGGTTAATGCGGCCGACTACGTGGTGTGGCGTAAGGATCCGGGAGCGAAAGGCGGTGATCCGGATGGCTACAACGACTGGCGCGAGAATTTCGGCAACCCGCCCGGCAGCGGCAGCAGCCTGGATGCAGGCGGCGCTGTGCCTGAACCTTCGACGGTTGCCCTGATCGTGTTGGGATGTGCTGCACTGGTTGGCCGGCGACGTGGCTTGAGCCGTCGCTAACAGGCTTCTGATGAACAGTGCGATTTCGATCGCACTCAGTCCGCGGCGGCAACGGGCAGATGCCGCCGCGGCATTTTTTCGCGCGAGAAGAGATTATGAAAACCTGCCGTATCTGCTTTCTGTTGCTGATCGTGTGTGCCAGCAGC
>A_aquaticus-Lab-Male-Hindgut|dockerin_159
AATGGGAACCGATCATGGGCTACAGCCGCGCGGTCCGCAGCGGCAACACGATCGCCGTCACCGGCTGCGTAGGCATCAACGCCGACGGCACCTACCACCCCGATTTCGGCAAGCAGACGGCCCGCTCGCTGGCTATCATCCAGGCCGCGATCGAGGCCCTGGGTGGCAAGATGGAACACGTCATCCGCACGCGGATGTACGTCACCGACGTTTCGAAGTGGGAAGAAGTCGCCCGCGTCCACGGCAGCGTGTTCAGCGAAATCCGCCCGGCGACGACCATCGTCGAAGTCGCCCGACTGATCGACGGCGACGCACTGATCGAAATCGAGGCGGACGCGATCGTCGCATGATGCGGCCTGCGATCCACTTCAATTTGGGCGAATCGCACGTCGTGTCAATGCAGTCGCAATGGCCACCAGCACGGCGAGCGCAATTCCGGACGGTTCGGGTACGGAACTGAATCGCGTTGCCGCGCCAGCGCTCGTGCTCGCTCCCAAATTGTCGCGCCACACGGCGTAGTCCGCAGCATCGACGAAGCCATCGCCATTGCCGTCGGCCGCCAGGCTCGTCGAACCGAACGACGATTTCCAAACCGAATAGTCCTCCGGCCCGACGCTGCCATTGTTGTTGTAGTCGCCCAGCAACGTGGCGCCC
>A_aquaticus-Lab-Male-Hindgut|dockerin_160
CCCGAGGGTGAGGGCGGTCGGGGCGGTGGACGCGGACGCGGCGGCGATCCGGTGGTCCTGGCCATCGACGCCGATCGCGACGGCGCCGTGTCTGCCGAGGAGATGCGACAGTCACCGTCGGCGCTACGCACGCTCGACCGCAATGCCGACGGGCAGGTGACGCCCGACGAAAGCCGTCCGATGCGTGGGCCCCGGGGCGGCGGGCGCGGTGGGCCCCGCTGACAGACGTGCGCTCACCAGGATCCGGAACCGCCATGACCAGACGATTGATGTTCGCCGTCGCCGCCGTCGTTCTCTGCCTGTCGGCCGCCGCGCTGTGGCCGCGCCAGG
>A_aquaticus-Lab-Male-Hindgut|dockerin_161
AATCTGCAAGGTGCCAAATTCACCCGACAAGAGTGCACTGTTGCCCAACGTTGGCAAACCGGCCGGACCAGCGAGGCTGCCGGCTACGATCGCATTCGAAGCTGGATTGGCAGGCACGTTTGCGGCGTTTCCCAGATAGGGTGCCCAAGGGGCGGTGAACCCCGCGCCGCCAGACTGGCCATTCAAGATGGAGCCCGCAGCATAGTTAAATGGCTCATACGCAATGAGCGTGGCAGAGGCTTGTGTTGCCAGTCCGGCCAACACAAAAGCTCCGCAAATGAAATGTCGAAACGAACAATTCGCGCCTGTCATTAGCTACTCCTTGGTGTCGAGAATTGACGCAAAACGAGAAGAGGTGCTGCCAGATTACAACCGCCCCTTTGGAGTGTCAAAGGAAATCGCGCCCGCTTTCAGGACATTCACCCGATTTTCCGCAAACGATTTCGCGGATTCTTTTAGCCGAGAAAAGTTTTTGCGTAACAACTATCGCGTTAGTGCTTACGCATTCGGATCGCGCCGATTGGCATCAATAGCGATGCAACCAGCGCGATGGAAGCGGGCTCAGGCACGCTGGCCCCACCGATTGCCCCGCTGCCAAGCATTTGTCCGAAGTTGGCCTTCCAGGAGTTGTAGTCGGCGGTGGAGACGATGCCGGTGTTGGCCGGATCTCGATTGGCGCCCAGGGTGGCGCCGTCGCCGCCGAGGTTATTGCGCCAGACGGTGTAGTCGGCGGCATCGACCTTGCCGTTGCCGTTGTAGTCACCGACCAGACTGCCGCCAACCTTGGTGATGGTGATCAGGCTGTTGGTGCCAGTGCCGTAGTCGACCGAGTAGCCGGGCGTGGACTCGAAGGTGCCGGTGAGGGTGCCGGCATAGGAGAGCAAGGTCCAGCTGGTGCCGACGCCGGTGCCGGTGATGTTGAGGGCGTTGCCCACGGCCGAGAGGTCGAGGTTGCCCACAATGTTCAAGGCGTCGATGGCGCCGGCGGCGAAGGCGGCGGTGTAGATCGAGCCTTCGAGCATCGTGAGCGCGCCGCCGATCTGTCCGGTGCCGCCGAAGCGGGCCCCGCTGGAGACGGTGGTGAGGCCGTTGCCGGTCTGGTTGCCGTTGACCAAGAGGGTACCTTCTTCGACGTTGGTCGGGCCGCTGTAGGGGTTGTGGCCGGTGAGCACCCAGGTGCCAGGGCCCTGCTTGAGGATGCCGACGGTACCATAGCCGGCAGCCGCCTCGGCGGCGGCGATTTCCGGCGTGGTCGGCGCGGCATCCGGAGCGACCGCCGCGTTGCCGACTAGCGGAGCAAGGGTGTTGTTTCCGGTGTTGGAGCCGGTGAGCGTCAGGAACCGCGCCGGGGCCGGCCCGAACTGAATCGTGCGGATCGAGCCGCCCGCCGTGTAACCCGGCCAGGTGTTAGGCAGTGTGGCGGGATCGGCGTCTTCTTCGCTATCGATTTGGTCGGGCTGACCGGCCCGCATAATTTCGCGGTTAATGATCGAAGTGATACGCACCGCGCTGCCGCCGGCAGGCGGCGTGAAGTCGCCGTTGCTGGTGTAGACCCGCATGCCGATGGTGAGATCTTCGGTGTGGAACTCGCGGCGGGTGGCCGTGGGATGCGACGGCTGACCGAACACGCTCGTGCCGCCGCCTCCTGTTACGCTGGCTCCGGGTACGCCGGTGGAGATCAAGCCGCTGCGTTGCGCCGGCACGCTGATCGCCAAGGCCCCGGTGTTGTTGAAGTTCACCGCCCCGCTGCCCGAAGCGTCCACGGTCGCGCCCGAGGTGCCGACCGTAAAGAGTCGATCGGTGCTGGTGGCCGCGCCTTCGTACTTCAGCGTGCCGCCCTGGATCACCACGTTGCTCGCCGCATTCGTAGAATTACCGATGCTGCTCGATGCGCCGCCGTTGGCGAGATTGGTGACCGACAGTGTCACCGGCACGACGTCGTCCAGTTGTGTCTCATCGTATTTGCCATCCAGGTCTGGATCGGCCGAGTCGGCCACTGCATATTTCGTAATCGACGTTGTATTCTTTTGCAGGATCCGCGTGGTGCCCGAGTAGTTGTTGCTGCCAGTAATCTTGACTGGCCCGCCGTTGGTCACAAGCAGGTTGCGGGCGCCCGTGAGCTGATTCGCATTCGGAAGCGTCAACGGACCCGAGCCACCCCCCAATTGATACGTGTTGGGATTCACCGCCACGGTACTCGAAGGTGTGATGGTACCAGTGAAAGTGCTGCCTCCTTCATGGGCCGCCAGAGTCATGTTGGCCGCTCGCGCCAGATCGCCCGTCGTGAAATCGAGATTCTGCGCGTACTCATCAGTGCCGACGGTGCCAAGCATCAGGCCGCCGGTCGAATAGGCCGTGTAGATGCCTTCGTTGTTGCCCCAGGTGCCGAAGAACGGCGGCGTCGCCGGGTTCCACGTGGGCTCGCTGGAATTGTTGAGCTTGGCAAGGAAGGCAGTATTCGTCCGTACTCCCTCATCGACGCCTACCGCGCCGCCGCGCGAAACGATCGGGCCAGTCGGCAAATCATCGCCGGGAAATGTGCCTTCATCATTCTGATTTCCACGGAAATGCAGGTTACCGCCATCGACAAAAGTGTGCCCGCTGTAATCCGTGTCGTTGAACCCCGTCTGGACAGCACCGGTGAATACGCGGCCGTCGATCACGACGGTGCCTGTTCCCCGCACGCGCAGATAGCCGATCTTGTCCTCGTGAATCGGCAACACCTGGTCGGTGATCCACTGGTCGTGGACGCCGCCGGAAATGACTGTCTTGCCGGTGCCGTCGAACGTCAACGCACGGCCGACGCCCGGTGGATTCTCCGATTTGATGTTTGGATAAACCGGCCCACTGAATGTGAGCGTCTTGCCTGCCGGAAGCAAGTTGATGATGCCGCGCGTGTTCGTCTGCGCGACGACGCCTGTGAACTCCGCCGAGTGGTCGCCGATGTGTTCCAGGCCGGCAATATTGCCGGCGCCTTTGACCGTCATCCACTGGGCGATCTGCACGTTGTTGGCAATTTTGCGGTCGTCACTCGAGGAGATCAGATTGTAGCCCACTTCTTTCGATCCGCCGGCCTGCCCTGCCTGACGGTATGTATTGTCGACACCCAAAGCGTTGTTGTGCCCGACTACCAAATTTCCACGGGCCTGCAGCACGTCCTCGGTGAACGTGTTGTTGCCGCTGAGCACGATCGATCCGAGCGGCCCGGCAGGCGGCGCCGCCGGGTCGTAAAGCATGTCGTCCGTGCCTGTTTCCGCGCCGTCCACATCCCAGGTCCAGCCCGCCACAATTCCGCCCGCACCGCTGATTGTGCCGCTGATCTCGATCAATCCTCGCGGCGGCTCCGCGTGGTCGCTCGTATAGTAATTGTTCAAAATCAGGAACCTGCCGGTCGTGTTGTCGCCGGCATCGGTTAAGTTCACATTTCCAGTTACACTCAGCCTGCGGCCGGACGGCAGATAATTCCTCAGTTGCAGCGAATCATTCTCGCTGGATCCCACGATCGTGATCGGTCCCGCGAAAGTCAGATTTTGGCTGCCGAAAACATCGACGCCCTCCAAGAATCCATTATTGCTGAATTGGACCGGAGCGCTGATCGTATTGGTCGATCCGTCAGTGCCATTGCTCGTGACGTACACGCGCCCATGGTTCACGCCTTCGGACAGCAAGACATCGTCGACGTCGGGGTTAGAAGGCGCGGGATCGAAGCCCACGTTGTTTTCGTCGTTCTGAAAGACGAGTTTCCCGCCGCTGCTGCTGATGTTGATGTCGGCGCCGGCTGCGGTGCCGTTGAGCGTGAGTTCGGCGATTGCGACGCTCGCGTTGCCAACGTCCAGGTTCAGATCAGAGCTTACGGCAACGATCGCCCCGACGGTCCCTGAATTTGGAAAATTGGGTTGCACCCAATTGCCATCCAATTG
>A_aquaticus-Lab-Male-Hindgut|dockerin_162
CTCCAACACAATCCACGATCCCTGATGCTACCGAAGGAACGCCAGGCGATTTTGACGAAGACGGAGACGTGGACGGGCGTGACTTTTTGCTGTGGCAGCGCGGTGAATCCCCAACTCCTCTCAGCGCTAGTGATTTAACGGCCTGGAGAGACAACTATGGGACTGGCCCCTTGGTGGCTGGCGTAGGCGCCATTCCTGAGCCGTCGACCGCATTGATATTGGTCTTGGCAACAGCGACACTGGGTTCTGTGCGTGGGCGGTGTGTCGTCTCGAAAAGGCACAGTTAGGCCGAAAGAGTATCTTGAGCCCATGGTCGTCAACTGTCGCGTTGACCGCGGGCTTGGTGGAATGCGTTCGCGTACCGCTACCAGCGGCTCATGAAGGGTGGATA
>A_aquaticus-Lab-Male-Hindgut|dockerin_163
GCCTGTCATTTACGCTCGCGCAGATCGTGGACTCCAACGTGCCCTGCACTGGCGACGGCAATCTCGACGGGGTGGTCGATGCGCTCGACATTGAGCAACTCGAGTACTGGCAGGAGCTAACCGGCTATTCCAGCTGGTACGATTTTGACCTGAACGGACTGACCAATGCGGCAGATCTTGCGTTTATCACCACCGGGTCACTGCCGCGGGATTGTCCGTAACCGGGGAACGGGGCGAAGCCGATGCCGCTACAGCGGCGGAATACGCAGCGATTGCCCGGGATAGATTTTATCCGGGTCGCTCAGCATCGGCTTGTTGGCCTCGAAGATCACCGGGTATTTGCCTGCGCTTCCGTATACCGCCAAAGCGATTTTCCCGAGCGTATCGCCTGGCTTGACCGTGTAGAAACTCGATTCCGCCTGCGGCGGTGACTGTGGTGGCTGCCCCGCGGCGACAACGGCGGGCGTCGCTTTCACCTCAATCTGGCAATCGACCTTGCCAATGCCGTGCTGGTTGCCCGCGCACAGCACCACCTTTTCC
>A_aquaticus-Lab-Male-Hindgut|dockerin_164
ACTTTGGCCGACGTCAACGCCAGCAACACGGTCACGTTGACCGACATTCAAGACTTCCTGGATGTGCTTAATGCGGTTGATCCTTACAACCCTGCTGCTGATATCAATCAGTCTGGCACGGTGACCCTGACCGACATCCAGCCGTTCTTGAACGTGCTCAATGGTCTTCCCCCAGTCACTGCTTCCGTCGGTGCTGTCCCCGAGCCAGGTTCGATTTCCTTGGTTCTGATGAGCAGCTTGGCCCTCTTGGGTTGCCGTCGTAGCCGCTAACGCCGCTTGGCATTACTTACTACTGTTTAGACATCAAAGGTGTGATCTCGTGAACTCTTAAAAGTTGCTCAAGCTGATGGCTTAAGTAACTGAATACAATCAAAGGATTCTACTATGACTAAAGTGCTCTCTTGTTCGCTTGCCCTGGCTCTTGTCGTGAGTGCCACCACTGTC
>A_aquaticus-Lab-Male-Hindgut|dockerin_165
CCCTCCCCTAGCCCCTCCCAGAGTACTGGGAGGGGGATTTTGATCGACGACAAAAAGCAAACGCCAAGCAACCAATAGCAAGCAGGCAGGACGTCGGTTCGGGAACGGCGGTCGTCACCACACTCAAGCCTTCCGCGCCGTAGTTCTGTTGCCAAGCGGTCAAATCCGTGGAACTGAGTGGAGCGGGGGATTGACCTCGCTGCCATGCCAGAAAATCGCGCCCATCAACATCGCCATCTTCATCGAAGTCGCCCGGGGTCCCCACGTCGGCGAGCGTCGGCACCAACACACCTTGCTTGTAAGCAAAGTAATCGACATCAAAGGCACCCCAGCCAGTTCCCGATGACAGACCGAGCC
>A_aquaticus-Lab-Male-Hindgut|dockerin_166
CATTCTGACTGGGCCGAACCGAGACCGATGCCCAGTTGAAGGAATCGCGCGTGTCCGTGTCGCCGGCGCTGGCGGCGGTGGGAGTTTTGGTCGCGCTCACGGCGATGCCAAAATCCATCTGCGAAGTCAGGGCGGCCATCGAGACATCGGCGACTAATTTCTCACCAACGCCCAGCGTAGCATCATCCCGCAGTAGGACAATTTGCTCGGGTTGATTCACGGTGCCGGCGTACGACGCGACCAGAGCGCCGGAGGCGTCAGAAAAGGAGACATTTGATTCGGCCACACCATTGTCCAACACCGCGGTCTGCGTGTATTCGCCAAGGCCCGCAACGCTGTAATTATCGACAATGCCAATCGGACCGGCCGCTACGGGCACCACGCCGACGGAAAGCGACAGCACGAGTGCCGCCGCCAGTGTCCCTGCTGTCAAGCTCACTGCTTTCATTAGTCATACCTCCAAAGAAAGAAAAGGGAACGCTCTCAGTTGCTGTAACGATTGCCTCGTTCTCATGTTACTAGTTGTCTTCATGCGACTGACTTGCGCCGCGCGACTGCGACAGCGAACGTTGCTACAACTAGCGCTAAGCCGCAAGCGGTCGGTTCTGGCACGGCGACTGCGCCCACCATGCTGCCGCCGCCGCTAACGGCTCCAAAGCGCGACTTCCAGAATGTAAAGTCCGCCGCATCGACGACCCCTGGCGAAATGCCTCCTTCGTTGTCGAGTTGGAAATTCTGGTTCAAGTGGTCGCGCCAGATCGAGTAATCGGCGGCATCGACTTTGCCGTTCTTGTTGTAGTCGCCGGCCACACCACCGATCGTCGGAGCCGCTTCGTACACGACGACGCCAGTGTTCGGCGTGGTGTTGCCGCTGAGGACAAACTGGAACACAAGGTCTTTGGCCCCGGCGGTTTTGAACAGCCCGCCCAGGTCGAAGGTAGTGCCGCCATTCATCGTGAGCATGGTCGACCCGCTCGATTGCAGCTCGGAGACCCGGGTATCGGCGAGATTGGCTTCGGCCCAGGTGTTGCCGAGGCTTTCTTGCAGGCTGGTCCAGAGCGTGGCGTTGGAATTTAGCGCAGCGCCGGTCGATGAGATCGTGTAACCATCGATCGCCACGGTGAATGGCGAGGTGTTACGAATCTTCACGTTGCCGGTCGCCGGATCGGCAAACAACACCAGATTGTTGACGCCCGTGCCGCCCGTGTAGTTGACGATGCCGTTGACGGTCGATTGCGTCACCGGATCGTTGTACTGGAAGGCGACGTCCTCGAG
>A_aquaticus-Lab-Male-Hindgut|dockerin_167
ACGAGGATGCCGATGATCGCGATCACTACTAACAACTCGACCAGCGTGAAGCCCGGATTTCGTGCCGATTTTCGAACCATATTTGAATCCTTCGAAGAGATTTCTCCGTTCGGCGGGCCAAATACTTGGGCCGTGCCACGGGAGAGCTACGTCGTTTATTTGACGCCTGTCACTTGCAACTCGTACGCGCTGTCCAGATTTCCTTCCTTAATCTCAACATGCAGAGGCGTGGTGTTGGGGTCCATATACCGTTTGTTGACGATTAGTCGCGGCAAGCCACCATGAGCTTCGGTCAGTTCCGGCGCTTCCGATGCAAACACCAACACGCGATATTGTCCGACCGGCGCCCCCTCGCGCTTGTCGGTAAATAGCGTATAGCTGCCGTCCGACGAAACCTTGCCGGTGGGCTGCACCATCCCGGACGAATCGCGGTACGAAACGGTGCCGCCGGTCGTGAGCAGCTTGCCGTCAAGCTTTACATGTCCGATGACTGGCACTAGTGGCGGGCCCTTTTGGGTCGTGCTGCCGCCGCAGCCTGCAATTCCAGTCAAGACCGCCGCGACAAGCAGGCCGATGGCAAGCGAGCTTGCCATCGGCTGCTTTGCTGCGGAGCGGCAGTTGCCGCTGGGCGGGACGACACTAACTTCGGACGCGGACTTCATCGAACGTCTCTCACGCTTACGCTTGACGAGCTCGCATGCAACCGGCCGCGATGCAAGCCAACAGTGCGAAGATCGACGAAGCCGGCTCTGGCACCACTCCGGTTGTGGCGGTCGAGCCGCCGCCCGTCATGCCAAAGTTGGCCTTCCACTGGTTGTAGTGTGCGGTGCCGATTGGACCCGGCAAGGCGTTGTTGGGCAGCGTGTTGTTCGAACCCAAATTGTTCCGCCACACAGTGTAGTCCGCTGCATCGACAACGCCGTTGCTATTGTAGTCGCCAGTCACTCCGGCGAGCTTCGTTAACACGATGCTCTTGCCTACCACTCCGAGCGAGAACTGTCCTGCATCGCTTGGGTCGATCGCCAGGCCGGCAGCGTTTAGCGTGCCGCTGGCAGTGAGGACCGTATAGCTACCGGTCGCCACGAAGCCAGGTTCGAGCGCGATATCGACTAATCCCGACACCGTAGCATTGCCAGTGATGTTGAAAAAGTCCTTGTTGTTGCTTCCCAGATCGATCAACAGTTTACCCGTACTCGTAAGATTGGCCGTAATCGGCGTTGCTCCCGCAGTCCCCAACGAGCCGCTGTTTACAATTGACCCACCGCCCGCGACACCGACATTAAGTCCGACGGAGCCAGCGGTAGTGAGAGTCTTTCCACCTAGATTCACTGTGTTGTTAAAGTCCAAGGCTGCCCCCGCAGCGACGTTTATCGAGGTGTTGTCCTGGATATTCACAGGCACCTGAAACTCGTGACTGCCATTTAACACCGAGATCGTTGGATTCGGTGGCGAAGCAACAGTGGTGTCCGCCTTCAAGTTGACGCTTCCACTGCCGGAGATCGCATACTTGTTCACATTATCAAACTCCACGCCGCTCACGCTGACCGCCGAGTTCGTGAACACCGTCTGCGGTCCGCCGATGGCCGCGCCGAACACAGCGACTTGCGCTCCTGGCTGTGCGACGCCCGGAATCATCCGCGGAATCCAAGCCTCGTTCTGTTGCCACGCGCCGGATGCATTGCTGCGCCATACCGCGCGTTTGAACTGGTCTCCAGTTAAAGTGATGTCGTCGACACGCGCGACGCCGCTGCGGAGCACAACATGTGCGTCCATGGTGTGCGTGACGCCGTCGCCATCGTCGCCAGCGGTACCGAAGAAGAACGGAATGCGACCGTTAGGACCAGAACCTAAGAGTTGCGTTTCCGGAGTGCCAAGCGTGAGATTCGTGGCAAATACTTCGTACGTTTCCGTGTCGAAATCGACGCCGAAACGGAAGTTGATTACATGCCCAGCAACGTAACTTCCGACCACAGGAATATTGGTGCCGTCTCCGACGACAATTTCGCCGGTGCCATTCGTACCATTCACGTTACGTATGTTGACGAACAATGGGCTGCGGCCGCCGCCTGGGCTGAGGCCGAAGCCGACGAGACCATCGGCGATAGATCCCGATTGCGACTGCAGTTTTACGCTGGCCGACAAATCCACAGCGTCAGTACCATCTTCCACTCCAAACA
>A_aquaticus-Lab-Male-Hindgut|dockerin_168
ACGAAGAGTCCCCGATTTTCGTCAAGGGTTTGAGTTTCAATCCCGCCGACGGCGCGAACTGGATTCGCAGCGGCGCCGACGGCGACACGCTGGGCTCAGTGATCGCCAGCCCTGTGATCGGCACGCTGATCGACCATCCGGGCGGCGACGTCGGCAGCCCGGGCAAAGTGGGCGCGGCAACGGTCGGTGTGCTCGGCGACTACAACGGCAACAGTGTCGTCGACGCGGCCGACTACACCGCCTGGCGTGATCGACTTGGCGGCGGCAGTTTGCCGAACGACTCCAGCCCGGGAAGTGTCACCAGCGCGGACTACACCTATTGGAAGTCGCGATTCGGTGCCACTGCGGGAGGCGCCGCGGTGTCCGCAGTGCCGGAACCGGCAAGTTACGGCATGTGGCTCGCAGCTGGTGCGTCGGCGACTAACTGGATCCGACGGCGACCAGCTCTTCGCTGACTGCCTCGACCTGCTCGGCCGTGAGGCGCTCCAGGCGATCGGCGAACCCGACCAACAGCGCAAGATCGGCGAGTCGGTTGATCTGTCGCGGTATGCCATGGCCCAAATAGTGCAGCGCTTCGACCGCAGCGGGCGCAAAGATCTCTCGCGCGGCGCCCGCGGCGCGGAGGCGATGTTGCACATAGCCCGCGGTCTCTTCCGGCGTGAACGCCCGCAGCAGGGAGCTTACGGCCACACGCTCGGCAAGACTCGGCAGCCGTCCGACTGCCGAGACAATCCCCATCTGGCCTACCAAGAGCAGCGAGAGCGTCGGCTTCGAGTCGAGTTCGAAGTTCAACAGCAGCCGCAGCGTTTCCAGGGCGCCGCAATCTTCGAGCAGGTGAGCCTCGTCGACGACGACGACCGCGTGCCGGTCGAGATGGGCATTTTGTGCGAGATAGAACTCCAGGCGGCGGACGCTCTCTTCGACGGTGTGCCGCGGCGGATCGGCTGGCGGAGCGCCGAGCTCTTCTGCCAGGTAGACCAACAGATCGCGGCTCGACATCTGTGGAAACACCAGCCGCACGAACGGCGAGAACCGCGCGTCGAGCTGAGCCTCGAGCATCCGCGAGAGAGTCGACTTGCCGGTGCCCGCCGGACCGGCCAGCAGCGCCGCCCCGCGCTGGTTCTCGATCGCATATCGCAGCTTTACGAGCGCGCCTTCATGCGCCTCGCAGGGATACAGCGACGCGCGATCCGCAATCGGCTCGAACGGCTGCGACGAGAGATTCCAATATTCTAAGTACATGAGTGGCTATCTATCGAGCACAAGTGGCGCCTCAGCGCGCCGAGTTGGTGCGGTTTTCAATCAGCCCCAGCAACTCGCAGCCCGTTTCGTCGAGCAGCTCGCCGGCCACGGTGAAATCGTCGGCTTCGGCGTGCTTGGGGTCGGTCACGGCGATTGCCGATTCGATCCGCATGTTGCGAATCAAGTGGCTCACCGTGCTGAACGAGCGCGGCGCGAGGATCGCGCCCAGGTCGACGAGCACGATTTCGTAGGCATAGCGCAGGACGCCCGCGGTGATCGAAGTTTGCAATCCGGTGGCCAGCCGCGCGCCGTTCGGCTCGCGG
>A_aquaticus-Lab-Male-Hindgut|dockerin_169
ACCTTAAAGAAGCCGCTCGAATGAGAGGATTGGCACTCCGTCAGGGTTCAAGCTTCGGCCAAAACGGATTCGCGATTGATACCTACGTTGACATCGTTTCGATCGGCGACAGCTTCGACGACGTGCTCGCCGCGGTCAGCCCCGACGAACCCGGCCTACCGGGCGACTTCAACCTCGATGGCTTCGTCGATGGCCGCGACTTCCTGCTTTGGCAGCGAGGCGGTTCCATTCCAGAAGGCAACTTGAGCGCGAACGATTTGCTTGCCTGGCAAACGGCTTACGGCACGGCTCCGCCACTTGCGGCGGTTTCGGTTCCCGAGCCAGGTTGCCTGGCACTGGTTGCCTTGGGCTGTGCCCTTGTGGCGCTCCGCAAGCGCAATTAGTAGCGGATTCCGCAATTGCGACTAAAATGAAGCCTTGGCCTCGGTCTGGGGCAGACGGGGTCAAGGCTGCTCTTCATTTTGTATTCGATCGACAGCGCGGCCGTTCGGATCGCATTGGCGAACCTATTCGGAACACATTATCTATAGAGAAGTACCATGAATAATACGTGTCATTCCTTGAGGTTTGTCCTTGGCTGGAACGCCAGACTCATTCTCGCCTTATTCTCCAGCGCGGTGATCTTCCTGAATCAGCCCGCGCGCGCCGATCTTTACGTTGTGCAAGTCGGTAATGGAGCTGCCGCGTTGTCGAGCGCGAGCACGGCCGGTTTTA
>A_aquaticus-Lab-Male-Hindgut|dockerin_170
CTCAAACGTCAACTTGAAATTGAATTAGGTGCGAATCTGAACGATGACTATTTCAGTGCTCAATAACTTGAACGTGCGCCCCGACGAACACATAAAAGCAATGCGCACATGCTCAGCAGCAAATAGCTTGCCGGTTCAGGCACTGCCCCGGATTCGCCGAGACTGCCGCCAGCCCCCGCGCCCGAGATATTACCGAACCGCGCGCGCCAAGCGTCGTAGTCGGCGTCGTTTACCGTGCCAGGATTATCTACTTCGTTTTGCAGCGGCCCTCCCTTGCGCCACAACACGTAGTCTGCGGCGTCTACCGTGCCGTTGTTGTTGTAATCGCCGGGAACTCCGGCGGGAGAAGCATTCACGGTCAATTGGATGGTGCCAGGTCCGAAGGGGGCATTGACCGAGTCGTCCGGCA
>A_aquaticus-Lab-Male-Hindgut|dockerin_171
ACGTATACCCGAACCGGGCCAATATCCTTAGGAAGTCAAACGTACTGACTACCCCATCATCATTAAAATCTTCCGCGCAACGGAAACAATCTTTGCCATAGGCGGCGAGGAGTAGCAGAAAGTCAAAGGTGTTGACAGTGCCGTTGTTATCAATATCCTCGCGGATGCAGCGCACGGTGATATTTACAGGGGCAGTCATCGCAGACAAGCCTCCAATATCTGTGGATTCTGCCTGTATGGAATATTTCCCCATCGGTGGATTCAATAGACCTGTATATACATACGGTGCAAGGCTGTCAGTTCCGATGAGGATACTGTCATTATAGAAGTTTACAAAGTGTACGCCATCATTTGGATCAAAGGCCATCGCCTCGATGGTGAGTGTGTCAGGATCAAAGAGGATATCATTGTCCTTCAGGTTGGAAATCCGACAAGTAGGGCCCAGGTTGTCTCCATAGAAGATATGGACAGGAGCAGAATATGCTATGGCTCCCTTATGATCCACGGCCTTGGCCGTCAAGGTATGTAATCCTTCCGAAATGTCATTCCATGCATACTGGTACGGAGCTTTATAATCCTCACCGAGCAGGATGCTATCCGCATAGAAGGCCACATACCGGATTTTACCGTCAGGGTCAGAGGCAGTAGCCTTCATTTGAATGGTATCGTTTAATCCATACAGCGCCCCTTCAAGAGGATAAGTCAGTTGTGTCACAGGACGTTTATTGGGCTTCCCCAGACGCACCCAAAGGCGCGGACGCTCAAAACCGAGACCTCCGGAGAAAGAAAACTGACCGGTGACCAGGATATCATTGAAAACACCTGATTGATCTTCAAATAAAAGATTGAATGGTGTTTCACTTGATGAGGTATGATTGCCAAAGTATACATTATTGACATAAAGGTCTTTCAATGCAACCGTAAGGCCATCATCATTTCCCTGGCCATAGACACCGATATAGGTAAATCCTTTTTCGGCAAACCATTCCACAGGCATGGACTTTGTTTCCTGGTTATCATCAAAGTTTCCATCGTGGTTGAAATCTATCTGCCAAAGGATCGTGCCAGTAGCTTGAGTAAACGACATGGAAAAAGAATGAAGATCACCATATGTATTTCCATTACTATTCCATACAGGCTGTCCGTCGGGATTCATTTGCCATTGACCACCGCCTTGTTGACCACTGGGTAC
>A_aquaticus-Lab-Male-Hindgut|dockerin_172
ACGCTGTACGGCATCAACAACGGACCATCTTCCACCCGACGTCTCGTGACAATCGTTCCGACAACTGGCGCGGTCACCGACCTCGGCGCCGCTATCAACGCGATCGATGCCATCGCATTCGCGCCTTTCGCGGCGGCCGACTTCAATTCGGATGGGCATGTCGACGGCGACGATCTGCAGGTCTGGTCAACAAACTATGGCCTCGCCAATGGCGCGACTAAGAACCTGGGCGACGCCAATGGGGACGGAGACGTCGACGGGGCCGACTTTCTCAAGTGGCAAAGGCAGTTCACCCTCGGAGCCACCGCATCGCCTGCCCCAGCCTCCGTGCCCGAGCCAGCGGCGACGACGCTCGCGGTTGCGAGC
>A_aquaticus-Lab-Male-Hindgut|dockerin_173
CGATGGGAGATTTGTTCGATGCGAGTAAAGACCACGACCTGTCGATCCAGATCGTGATGTCCGGGTCGAGCCCGGATGGCGACTTCAACAAGGACGGGACGGTGAACGCCGCCGACTACACCGTGTGGCGCGACAAGCTGGGAAGCACCTATACCGCGGCGGACTATCAAGTCTGGAAGACGAATTTCGGCGCCACCGGCGGCGGCAGCTCGGTCATCACCAATGGCGTGGTCCGCTATGAGGCGGTGACACCCGGTTCGGGTGCGATCGCCGTCGCGGCAGTGCCGGAGCCGGGAACGGGCTGGCTCGTGCTGGGGTGTGTGTTGGGCCTGGCCGCATATTCACGGCGCTAACACCAGGAACGAGTGACGACAAAATCGAACCTTTGACTTTCTCTAGAGAAGAC
>A_aquaticus-Lab-Male-Hindgut|dockerin_174
CCAACACCAGGTCCTGGCCCGTCACGCGGCCGTTGCCGTTGACGTCCAGCGGATTGGTCTTGTTCTGCCAGGCACTGGTGATCTTGTCCGTAAGTTCGACGGTGAACTGCGTGACCGGCGGCTGATTGGGCTGCAGCACGTTGCTGGCCAGATCCTTGATGCCGGTGGTCTCGGAGTTGTCCAACGTGATCGTGTAGATCGCGTTGCTCCAGATGCCCTGGGTGGGCACCAGCCGGGCGGTCTTGCTGTTGGTGTCGAAGGCCAGCACGTAGTCCAGGTTGGGCGTGAGGGTGGTCGTCACGCCGTTGATGGTTTGCTGGATCACGAACTTGGTGACATCGACCGTGGAGTCGTCGATGCCCGAGCCCACGCCGTCCACGAGTTGAATCGTGAAGTCCGTGAGCACGGCATTAACCATCAGCACGCGATGCACGGACTGGTCGCGGTCGAGCCGCTGGGCGTCGTTGTCGAGCGGGTTGAGCAGAACGGCCGTCGGCCCGCCGAAGTCCGCGCGCTCCAAGGCACCGCGGTCTTTGAACACGTTGCTGCCCAGGCCC
>A_aquaticus-Lab-Male-Hindgut|dockerin_175
CACCATGGGCGGCGGGGGCGACGTGTTTCTTGAAGGCGACCTACGCCCCGGCAATAGTCCCGGCACGCTCACCTTTAACAACAACGTGTTTCTCGGCGGCGGCACGAATCTTGAGATCGAAATTGGCGGTAACGTCGCAGGCACTAGCTACGATACGATCCACGTCAACGGCCAACTCGTTCTCGATGGCACGCTCAGTGTGAACCTGATCGATTCGGTCGGCGGCCCATTCCTGCCGGAAGGCGGCAGCCAGTTCGAAATCATCACCGCGAGCGCTGGCATTCTTGGTACAGTTGCCGAAGCATTGCCCAGCCCGCGTGGTGGCATCATTTGGGACCTCGTGCAGAATAGCGACTCGCTCACGCTTCAGGTGAGCGGCGTTCGCGGCGACTACAACTACGATGGCCTCGTGGACCTAGCCGACTATGTCGTTTGGCAAAGCGCCATCAATTCCGATGTCGCCATGGCCGACGGCACAGGCGACGGCCTCGTCAACGAAAGCGACTGGCAGGTCTGGCGTGCGCATTTCGGTATGTCGGCCTTCGCTTCTGGCTCATTTGCCGAAGCGAGCGCCGTTCCTGAGGCTAGCTGCCTCGGATTGTTAACAATCTGGGCCCTTGTCAGTTCCACAATCCGCTCGCGTCGG
>A_aquaticus-Lab-Male-Hindgut|dockerin_176
CATCCGGACTATGTCTTCCCATCCTATGTAACAGTACAGGACGGTCGATTCAGGTTTGGATCAGTGCCTTACAACGAATCCTATACGATTACTCCTGCAAGGAATGATAATCACAAGAATGGGGTGAGTACACTTGACCTGGTCAGAATCCAGAAACACTTGCTGGGCCTTGAAGAGTTTACAAGTCCATATCAGTTCATAGCTGCAGATGCTAATTACAATCAGCAAGTCAGCGCGATTGACATGATCGAGATCCGGAAACTGATCCTGGGTATCTATCCTACATTCCCGCAAAACCAAAGCTGGAGATTTGTAGATATGGGTACAGGCATTACCCTGGAGAATCCTTGGCAACACAGCGAAATCATCCAGATACCAGATCTGTCCTCTGACAGTATGATGTACAATGATTTTGTAGCTGTCAAGATCGGTGATGTCAACAATACAGCCAAGGCAAATGCGCTACAAGTATTGCCAAGGGATGGTCAACGGATTGTCTTTGTCAATGTGGCTGAAGCCGATACAGAGGAAGCTGGTGATTTGGTTAAAATCAATTTTACGATTGATGAAAACCTGGAAGGCTTCCAATGGACACTTGAATCAAGCGGCCTTGAATATATGGGTATGGAAAGCAACACCATCGGCATGGAGGATAGCAATATCGGATTGCTGCAGGATGGTGTGATGACCATGAGTTGGAATGCCATACCTGGCAGCCAGACTACAGGGGCTGAGC
>A_aquaticus-Lab-Male-Hindgut|dockerin_177
CGGTCTTCGCCGGAATTGATCCGGTTGATGACGGCGAGAACGTCGCTGGCCGTGACATCACCATCGTTATCGACATCCAGCGGATTGCGGATATTTTGTTGCAATGCCGGTTTGGATGCGACGGGCGGATCGAAGTTACCGAAGATGGGCAGCGTGAAGTGATCGCCGAATTGGGCGAAGATATCATTGCCCAGCGGCGTGGGAGCGTATTTATCGAACACTTTGCTCGGGACGGCCTGGCCGATGCGATCGGAAACCAGGAAGTACCACTCCGCCGTGGTCGGCGTGGGGCTGCCCTGGCGATCGGGAACCCAGAG
>A_aquaticus-Lab-Male-Hindgut|dockerin_178
CTCAACACGAATACCTCATCTGCCGGACTGAGGTCAGGTACAGTGACTATCAACAACCTCGACATCACCACGGCAGGCGGCAGTGGGCACGGCGCCAACGACGCCAACGACGACATCAATGTATCACTCAGCGTGTTGGACCACGCGAATCCTTCGTTCTCACTGCTGAGCGACCAAAATTCTCTGACTTACGATTTCGGCAGCGTGACGCTGGGGAGCAATATTCCCGCATTTCAATTCGATCTGGCCAATTTGGTGGGCACCGAAAACTTCACGGCTAGGTTGGAGCTCGACTCGATCCTCACTTCTGGTGATGCGATGACGTTTCCCACCGATTTGTTTCCCTTCGGCGGTGAGCAGTCCTTCGCTGCGGGTTTTTCCGATTCCTTCATCGCAGCAATTGATACTTCGTTGCCTGGAGTGTTTTCTGCCACTTACACGCTCAACTTTTCGGACGAGAATTTACCCGGCGCCAGCAGCTTGGGCAGTCTCATACTCAATCTTAGTGGAAGCGTAGAGGCAGCCTCCGTTCCGAACGCTGATTTCAACGGCGATGGTGACGTGAATGGCCGCGACTTTGTCATCTGGCAGCGTGGCTTTGGCGTGGGAAATTCCTTGGCAAGTGGAGACGCCAACTCAAGTGGCACCGTCGATGAAGAGGACTTATTGATTTGGCAGCAACAATATGGCCAAGGTCAGGGAGATCTCGCCGCTGCGGTAGTGCCTGAACCTACCTCTGGAGCACTATTCTTGCTGTGCTCAGCGTGGA
>A_aquaticus-Lab-Male-Hindgut|dockerin_179
ATTCAAGTGTCAGTCTGCCGGGATCGTTAATTGAGGATGAACTGGCCCAATTGAAGGCGGATGGGATTTTCATTGCGGCAAGCGCAGGCAACGATTTCACTACTTTCGGCGTTCCTGGTCTGGCTTATCCGGCATCGAGCCCGCACGTCGTCGCCGCGATGAGTGTCGATGACGACGGGCAATTGAGCTACTTCAGCCAACGCCTTGCACGTGCAATTGCCGCTCCCGGCCGGGAGTTGACGGTAGCTGTGCCGGACTACCTTGGCGACAAGAATGGTGTCGCCAACGACTACGCGATCGAGAATGGCACCGACCTGTCTGCCCCGATTTTGGCGAGCGCCAGCGTGATCGTGCGCGAAATGTTCGCATTCAATGGCAATACTTCCGTCACCCAGCAGACGATTTACGATCATTTACGTCAAACTTCCGATACACTCTACGATGCGGAAACAGAGACGGAATATCAGCGATTGAACTTGGTAAATGCCATTGATGCGTTGGTTCCTGCCGATGACTTTGGGTCCACTCTCGCCACTGCCTCCCAATTGGGTACGATCAATGGCACGATATCACGAAATGGCACTGTAAGCACAGCAGCGGACCTCGACTTCTTCTCGTTCATAGCCGGCCAATCGGGCCTGGCTCGACTGCAGAGCACAGCGACTCATTACCTCGCGCCCGAGTGGACAATATACGATTCCAATGGCGTGCCGATTACTACGCAGTCAGCGGCCGACTTTACCTTTAACGTCGCGGCTGGCGCTCGTTACAGCATATCGCTCGGTACGGATCAGGGAATCGGACATTTCACGGCGTCGCTCGCAATCGGAGCAGGTACGACTCCAATACCTGGCGACTACGACATGGACAACATCGTAGACGCCAGTGATTACACGATTTGGCGCAGCACGATGGGTTCCACGACGGATTTGCGTGCTGATGGCAACGGTAACGGCCGCGTCGATTCGGCCGACTACGACCTGTGGAAACAGCATTTTGGACAAACAAATGCAACGGGTGCGTCAACTTCAATCGTACCGGAACCACCCACACTCATCATGTTCGCGGCGTTGCTGATGAACGCAATTGCCTTCCGGCGCAATCGTTCGCATTGAACGATGGCCGACACATAGCGTGGAGTCGCCATTCATTACTCAATTTTCCAGATTTCGCGGAACTTACTGGGCAGCTAGCTGTGGATGCTCCGGCGAAGCGACAAATCCCCGGTACAATGAAAAAAGTTCCCGATCTGCTCTTCGTGTCCACTACCCTATCGCCCGATCATTGAACTTCTGGAAGCTGTTCGATCGGACGTGCTGCCATACGTCCATTTGTCGCGAACAGACGTGAGTGGGTGACGATCACTTTCAAGCGATAGGCGCCAAAACGATGCGGTGAACGGCCCCGATCCGCCTTCAGCGCCATGGGCTTAATGGTATCCCTCCTCGACAAACGTCAACATCTACGGTTTCAACACTGTGCCAGCGGCCGGTCGATACGACGAACCAACAAAACGCGCCAACGATTTGGGCGACATGCTCTATTCGTTCGATAGCTTGCACGACGCTAGAAGAAATCGATGGCTATTGGTCACTCACTCGTCTTTTCGAAAGACGGTCCAGAAAAGATCGTCGCCGGGGTATGGGATCGAAAGCCTTGAAGGCGTCAATTCAGCGAACCGACCAACGTAGCCGCGGTGTCCATTTTCTGAAAGGTTGTGGCGGAGGATTGACTTCGCGTAACCCGCGGAAATCCATTTTATCATTCTACCCGATCGAATTTTCACTAATCCAAACTGGCGTCCCAGAGTATCTAATCCACTACGACTGAACCAGTGCCGTACCGAGGGTGGATTATACTCATGCCAGTTTTCCCCGCACATTCGTGCGACCATGCTAAGACGATCCCACGTCTCAACTAGCAACAAACCGCCCGGCACGAGTAATTCTGCTGCTCTTTCAATGGCCAGCCTTGGATCTGCAAAATGGGAAACAACTTGGAACATCGTGACCAAACCAAATCGCTCATCCGTATCGAAGTTCTCAAAGGTAGTGGTCGCGATACTAAGTCCCAATGTCTCTCGCCCATAACGAGCCATCGTCGCATTTGGTTCCACACCCAAGCCGCCCCAGCCTTCATCGATGAAACCTCGAAGAAGGTATCCGGCGGCTGATCCAATATCCAGGATCCTGGCGTTGTCGCAGCGCCCGAGCTTTCGTGCGTATCGCCGTCCTCGGGCGATTAACAACCGCTGCTCCGATAAATAGTCGCTGTATCCTGCTTGGCCATCAAAAAAATAGCCGTCCGAGTAACAATCTTGGACGTGCGTCGGCAGAACTTGGCCGAGTAAATATTGATGACCACAATCCGCGCAGTTTGCGATTTCAAATCCGCGCCTAGAAAACGCACAATCAGGTTCTTGGGCCGAACAGATAGGACATCTTACAGCCGATTGAGGCCGTCCAACCTGCCCAAGCGCGGTCGTGCGCTTTAGTGTTTTCCGCTCCACAAACATTGCATCATACAAGCCGCAGTTGACGCATCATTGATGCGCAGCGATCAAGTCCAGAGCAACGCAACCCTCGTTGTAGCGAATTCGCCGGTTGGCACAAGGATGCAGCGTGCATCGATTTCCAGACCGAAGTCGCACCGTATCGAGTTTCGACTCCAACCAACGATTTGTCTGTCACGTGATGTACGACGAGCACCTCAACTGTTGATTTGATATGGCGAGCTTTCGCCACTAGAAATAGTCGGTGCGATTGAAATGGCAGTCTACGAGCGATGGGCTGAGATCCGTTAATTCGTGGTCTTACTCATCATTCCTACTCCAACTGGTCGACCACCCTTGTCGAAGTAATCTGTACGCCGGGATTGCCATAGATGTAACTCGCGCCGTCTGGCTACGGCGTTGGGCGTGACAAACAAAAAGTGGTAGTTTCCTGTCAAATCCACACAATCTATTCGCGTAAACCTCCGTCGTGGAATGACGCTCCTCTTGTGGGCAACATGATAATCTTGTTGCCGAGCGCCCACGATC
>A_aquaticus-Lab-Male-Hindgut|dockerin_180
GCGTCGATCGTCCGGGCAAAGGGTACCATCCAGTCGGCCATCCAATCCGGCCTCACCCCGGTCGCCGGCAGCCGCCACGCCGACTCCATCATTTCGTAAGTGACGCGGCCAAACAAGAGTGCGTCGGCCTGGGCGAGTTTCTCGGCCCAGTAACGATGCAACTCCTCATCCGTGGCCCCCGCCCGATGATCGCAACACCCATCCAACGTGACATTGATGGAATACCGAAGCGGTCGCATGACGTACCCCAAAGGCGGCGTCGTTGGTTGGTATCGAGAGATTAACCCTGTGGGAGGCGTCTCCGACGCCGATTCCAGCCGAAACCACAGCGCGGTTCCCTCTGCCAAACATAACGGCGCACCAACTCATACGCGAGGCCGACGCTGACGAGTGCGGGCCAGCCCGCCTCCGATCACCGCCAGCGATAGAAGAAGCGCTGCGGACGGCTCGGGTACGGCTACATTCGCCGCCCCACTTCCACCGAGAGTTTGTCCGAAATTGGATTTCCAGACGTCATAGTCGCCAGCGTCGACCAAGCCATTTCTGTCACCATCGGCGGCGAGCAGGCTGTTCGATCCCAGTGTGTCGCGCCACACCGTGACATCGGCAGCGTCGACACTGCCATCGCTATTAAAGTCCCCGGGCGGCGTGACGCGAAATGGCGCCATGATGCTCCAGCCGGCCCCTTGCGCGTCGCGCAATGACCAGCGCAACTCGTAGTTCCCAAAAATCGGCGCGGACAAGTCATCGTCCCAGGGATGCCAGATCGACTGGATCGCATCCATGTGGCTGGTGCCGTCGAAC
>A_aquaticus-Lab-Male-Hindgut|dockerin_181
GCGTCGGCGCGAGTGGCCTTCGGCACCGACGGCAGCGGCGACGTGACCTTTACGCTCGACGGCATCGGATCGGGCGCCGACGTCGTGCTCAACGGATTCGAGCTCTTCGCCGTCGGCGAATACTCCGCGCCTCTGCCCACCGTTGACCTGAATGCCGACGGGCAGCTCGACCTCCTCGATTTCGGCATGTATCTGGCTGGGCTGCACACCGATCTCACGGGCCTAAGTCAAGTTCAAGCGTATCAACTTGGCGACCTCAACGCCGATTTCCGCAACGACTTCGTCGACTACCAATTGTTCCGCCAGGCGTATGACGCGTGGAACGGCCAGGGCGCATTTGCTGAAGCTCTCACTAGCGTTCCCGAGCC
>A_aquaticus-Lab-Male-Hindgut|dockerin_182
GCGAGCATGGGAATAAAGCTCGACGAAGACTGATCATCCGCGCCGGCGAATCGAGCCCAGAAGACTGATACTCAGCAGGAACAGAGACAATGTGCCAGGTTCCGGCACCACAACACTCGCTACTAAACTACTTAGCGGGCTTACATAGCCATAGTACTGTTGCCAAAGCGCCAGGTCAGCCACGTTGACGATGCCGTCGGCATTGGTGTCGGCCGCCTTTTGCTGGAGTGGATAATAACCGGTTTGGCCGACTTGACGCTGCCAAATGAGAAAGTCTCGACCATCAACGCTTCCGTCCTCATTGAAATCGCCGGGAGTCAGCAC
>A_aquaticus-Lab-Male-Hindgut|dockerin_183
CTCGCCAGACTTGGAAATCGGCATCATCCACGCCGTTGCTGCCATCTCCACGATTGAGAATTGTCGACTCATCCGCGTCGCCCAAGTGATCGCGCCAGTGAGTGAAGTCCGCCGCGTCGACTCGATTGTCGCCATTGAAATCGCCCAGCAGAAATGCACTGTCGACACCGACCGACAGTTGATAGAGCTGCACCGCGTCCGCACTGCCAGCAACTCGAGCGAAATAGGTGCCTGGTGAGGTCAAATTCAAATCCAGCAGCGACTCGGCCTGGCCGACGCCGCCGAGATTCACCGACTGCAAAAGTTGCGGAGCACCGAGAGTCTCCGAATACAACTCCAAACTCAGATTGCTGACGGTCGAAGTGTTGATCGTGCCGCGTTCATGATAAGTCGCACCGACCGGAGTCAACACGATGTCGACGGTCGAAGGTTGTTCAATAGAGAACGAAAAAATGTCGACATCGCTGGCGTTGGAGATACTGACAAAATCTATCTCGCTTGGGAGGACAGCGGTGCCGGTGCCGCCCTCTTCGCCGACGAGTACGTTTTGACCAATGCCGATCGTTCCCAGAGGAGTCGCGGTCGGGAACGATTGGTTGCCACCGCCGCCGTTCGACTTTTCGTAAGCATCTCCATAGAGATGATGGGCGCCGCGAATGTCGTCGATCTGCGGTCCATCGAAGCTCGTTTGCGAGAAATTCTCCATCAGAAATGTGGCATTGTTCGAGCTGGAATGGCCCAGCCCGAGCGTATGCCCGATCTCGTGCATCAGCGTGGTCCGCAGATTGATGTAGGGAAAAGAACCACCGGAAAATCCAAAATAGGTCGTTTCGAGCGTGTCAAAGGTAATGTCGGAATTAGGAATGAACCCCGCTTCGGCGAGGGTGTTGCCCGTGTCGATCGCGGCGCCCCCCAGCCGAATGTCACCGCGCGCATTCAGCTCTCCGACTCCCATCCCATGCGGGTGAGAAAGCAATCCATCATCCGCGGGCTCGTAGACGAAGTTGATTCCACTGACTTCGCTCCAGCGATCAAAGCTTTGGTCGACCAGCGCGAACCAAGGTTTCTCGAAGAGTGGCACACCGCTGCTGCCGGGGAACAGTCCGTCAAACACGGACACCAGATTGCTCGGCTTGTTCAGGTGGGAGATCGTCGTGCCGTCCGGCACGATGCTCCAGGTGAGCGTGATCGGACGGCCAAGCGGGTCGGTCGTGCCATCCGCGGCTGTCGTCGTCCAACGGCCGTTGGTCAAGAATGCCAGTGCAACACCAGGCGCTGCGAGAGCGACGGAAACCGCGATCAAACAAACTTGAAACCGTGGGAGCAAAGCCATCGCCAGAGCAATTCGTTCCTGTCCGCCTGAATACTCCCTTATAAC
>A_aquaticus-Lab-Male-Hindgut|dockerin_184
CGGGCCGCGGAATCCTGGCCGTTTTCCCGGCCCGGCACGACTACTCCATTATATCTTTGAATTTCTCTTCCAGCGCCTCCAGTCCGGCGCGGAAGCAGGAAAGGTCGCCGAAGATGCTGAACAATTGGCAGCCTAATTCGCGGCAGATGCGGGCATGTTCCGGGTCCTGAGACAGGATGCCCCACGATTTTCCGGATAGTTTTGCGGCGGCCGCGATGCGTTCCAGCGCTGCCACACACTTCGGGTGCAAGAATTCGCCGGGCACCCCCAGGTTCACCGACAGATCGGCCGGCCCGACGAACAGATGGTCCACGTCCGGGAGCGCCGCGATGCATTCGATGTCGTCGACGGCCTCGGCCGTTTCAATCTGGATCGCCACCCAACGGTCGCGATTTGCTTCTTCCGCGTGCTCGCGCATGGACACGGCGCCGTACCGCGCTTCGATCGTTCCGCCAAACATTCCGCGCACGCCGCGGGGCGGATACTTGGTCCACGACACGGCCTCACGCACCTCGTCGAGCGTGCGCAGCTGCGCGATCATCACGCCGCTGCAGCCGGCTTCCATCGGCCGCATGATGGTTGCGTAGTCGGTGGGCGGCACACGGGCAAATGCGTCGAGTCCCACGGCACGGCACGCCATCAGCATCAGTTCCAATTGCGCGTGAGGAACGGCGGAGTGCTCCTGGTCGATCCACAGCCCATGCAGGTTTCCCAGGATGCCGGCCACTTCGACCAGCTTGGGACTTGATAGTCCAGTGAAGTGCATCACGCGGACGAGTTGGCCGGCGCGAAGACGGTCGATGATCGTGGTCATAACAAGGTCGCATTGAAACCAGCGAGAGCAGAGAGTGTGCTCACCGCGAAGCCGCGCATGGTCGCACAGAACTACCCGGTTCGCAAGCGGCCACGCCTACGGAAACCACGGGCATCGTTAGAGCTGGCGTCGTGGAGGTCGATTTCGCAATGCCACCGCGACGGCTGCAAGAATCGCCGCTAACAAGGAACCTGGTTCCGGAACGCCGGCTCCGAGCAGGCTTTCCGAACCACTTCCAGAAGCGCCGGTTTGCCCAAATGTATTCCGCCAAACCGTGTAGTCGGCGGCGTTGACCACACCGTCGTTGTTTCCATCAGCGGCCACGTTGGTCGTCGAACCAAAGGTTGACTTCCATACCGTATAGTCGGCACCATTCACGACTCCGTTAAAGTCGTAGTCGCCGGCGGCGACATTCAGGACTGAGACGCTCATGTTAACAACATTGTCGGCGTCGACCGGCACGAAGGCGTTATAGTCCGCCGTCGTGTAGTTGCGCATCGGACCTTCGTTCCACGGACTCTGAAAGCCGAATTTTGGCAGCGCCGCAATCTGATCGATCGCCGTCATCCCATTGCCGACGACGCGAGCGAACACGGTGAAACCGCCATTCTGACCGTCCAAATTGGCGGCATTGTTATTCAGATTGAAAAACCATTCGCGCGTGGCGCTATTGGGATTACCACCCATTTTGGCAAAAGCGATGGTCCCGCGCAAGTTGGAAATGCCGGGCTCGTTCAGCACCGCGGCTTGCTGCGGAACCTCCGGATACTGATTGGGCTCGACCTTGGAAGTGCCGTCGAAACGATACCGGCCACCTTGAATAATGAAATTCGACACCGAGCGATGAATCAACACATTCTGGTAGTCGCCGCGGTTCACATAGCCCAAGAAGTTGGCGGCGCTCAGCGGCTTGGCGCGATCGAACACTCGCACGTCGACGTTGCCAAAATTCGTGCTAAAACGCACGATCGTCGCGTCGGCCCGATTCGCCACTATGAATACTGCACAGATCAGGAGAGCAGTCCGCGACATCCGCCAGGCCGGCCTGCAAACCAACGTCGCAAAAGCGCAATCGTTGCGACGCATCAACATAAGTTGCGCGACGGCCAATCGCCGTCGAGTTCGAATATCAACCACCGCTTGCTCCGTCCGTCCCGTCGCAGTGCCCAGGAATTTTGATAGTCTGCGTTGCACATTTCAGCCTACACGCCCCCTCCAAAACTGTCCAACATGCCCCCTCCCGGACGACCGTCGCATTCGATAAAATAGGGACTTTTCGTTCCGTAATTCTGCGTGACATTTGCCCGCGAGCTCCGCCCGGACACTCTTGGACTTTCAATTTCGCCCTTACGTACCAATTTCGACAGGTGCCCCATGGCCGCATTTCCCGAAATCAGCCGCATTCCGTTCGAAGGCCCCAAGAGCAAGAATCCGCTCGCCTTTCGCTACTACGATGAGAACGAGAAAGTGGCCGGAAAAACGATGAAGGACCATCTGCGGTTCAGCGTCGTCTATTGGCACACGTTCCGAGGCACGGGCTCCGATCCGTTTGGTCCGGGCACCGCGCTGCGGCCCTGGGACGATGGCAGCAATTCCGTCGAGAACGCCCAAAAGCGGGTCCGCGTGGCATTCGAGTTCATCGAAAAGCTTGGCGCTCCGTTCTACGCCTTTCACGATCGCGACGTCGCACCCGAGGGCGCCAATCTCGCCGAGACAAATCGCAATCTCGACGCCGTGGTGAAAGTGCTCAAAGAGGAGCAGCAGCGCACAGGCATCAAGCTGCTGTGGGGCACGGCCAACTTGTTTAGCAATCCGCGTTACATGCACGGCGCGGCCACCAGCCCGAACGTGGAGGCCTTTGCATTTGCCGCCGCGCAGGTAAAGAAAGCCCTCGAAGCGACTCATGAGCTCGGCGGCGTGGGCTACACCTTCTGGGGCGGGCGCGAAGGATACCAGAATCTTTGGAACACCGACATGAAGCGCGAGCTCGACCACCTCGCCCGCTTCCTCCACATGGCCGTGGACTACAAGAAGGAGATCGGATTCAAGGGCCAGTTCTACATCGAGCCCAAGCCGCAGGAGCCGACCA
>A_aquaticus-Lab-Male-Hindgut|dockerin_185
GGCACGGTCGGAGTTCACACCGCCCTCCTCCGCAAGGTCGAACCGTTTCCAACTCTCCAGGAATTGAAACCCTACGATCCCGCCTACGTCCGTGGCTGGACCGTCGAACGCTACCAAGTGGACCTGACCCAAGCCGCCAACCTCAGCAAGGGCCAGATGGATGCCGTCATCCAGCAACTATGCGCCCGTGACGTCCCTGGCGACACCCACCGCAATCTTGAGGTGGACAGCGACTATCATGGCCGCACGTACAAACACATCCTTGTCCCGATCTGGCTGGTCAGCTACACCTACGGAGCTAAGTCATTTCAGGTCGTGGTCAATGGCTATACCGGCAAAATGGCAGGCGAACATCCGCTGAGCTGGATCAAGATCACCCTCGCTGTGCTTGCTGCCATCGCCGTCATCCTGGTGCTCTTTGCGATCTTTGGACGCTGAGAGTCGGTCTCTAAAACCATCATCCGCACAGAGCCGCGGGCTCGGCTAGGGGCAGTCATGCAAGCAAGTTTCTGACGGGCGCGAATTTTTGCTTGAATCCCACTCGAGAATGGTCGAAGTGTCCGCCGTGAAGCAACTCTCTGTGATATTTTCTGCGATGATTTTGGTCGGACTACTGCCTGCTTGCGTGCCGCAATCGGCTGCCACCAAGAAACAGGAATCCCGGCAACGCAAGATGTTCGGCTTGGTCGAGAAGTTTGATCGCTTTGATTACAATGGCGATGGTTACCTCACCCGCACGGAACTCAACGAATTGATCAAAGTCCAAAAAATCCCTGACATGACACCTGAGAAGGTGGACAAGGTCATGCGTGCCTACGACACCAATAACGACAAGCGTATCTCCCTCGTCGAAGCCCAAAAGGGTGCTCATTTGGGCCCTCAAATTTTTGATGAAGCCTGACGCACGGCGGACTTTGCACGGTGTCTTCTACGGGTTTCAACCGCGTGCCCCTGGATTGACAAGTGACGATTGTTGATATCTGATTTTTGAAGTAACTGAGAGGATAATTCTTCCTCTTCCAATCAAAATTCA
>A_aquaticus-Lab-Male-Hindgut|dockerin_186
GTCCCTACCTACTATCTTTGCGATGTCGCGCCGCAACTCCCGCCGCACCAAACATCAAACCAAACAGCCCAATCGCCCCCGGTTCGGGCACCGCGGCCGCGACAGTCGCGCCGCTGCCGGCGCCGCCGAACCGATCGCGCCAAAACGTATAGTCGGCGGCGTCGACGGCGCCGTCGCTGTTGTAGTCACCAACAAGCATCGGCACGACGATTGTGATCGCGTCGCCGCCATCGCTGAGCGTTGCGTCAACCGTTACGCTCTCGCCGGCGGCGGACGCCGTGACTTCGTAGTCGCCCTTGAAGCCACGGACGGTCGCAGCGCCATTCTCATTCGCGTTGGCTAGCTCGTCGGTCCACCA
>A_aquaticus-Lab-Male-Hindgut|dockerin_187
CATGAAATCAATCACGTGATGGGTGCTGGCACGTACGGTACGTGGTCGAGCAATGTCGACAACACCGCCAAGTTGTGGTTAGGTCAGGCTGGCATCGCGATGAGCGAACAGTACTTCCCCAACAACACCCTCAAGGCCGACTTGCATATCCACTGGGTTGGCGATGGTCCTGAACAAAACGTCGACATGTTTCGCGAAGGGGTTCACATTATCGGTGCGCTTCGCGAAGACATGGGGCTTTCGAACGGCAATTTGTACGACGTGCCGGGTGATTTTAATAACAGCGGCGTGATCGGCATCGAGGACTATTACATTCTGCGCGCCAATGCTCACCGGCCGATTTCGCCGAGCTTTTCCGCTTCACAATCCTGGCGAAGTGGCGACTACAATCTCGACCGGCAGGTCGATTACGCTGATCTCATGG
>A_aquaticus-Lab-Male-Hindgut|dockerin_188
ATCCCGGTGAGGCCGATGTCCTCGTCGTCGACGGCGCCACCACGCTTGGCGGAACGCTCCGCGTGGTGCCGATCGACCTCGGCGGCGGTCTGTATAGCCCGCAGCTGGGCGATCAAGTTCCCGTCGTCGCGTCGCAGCTCGGCACGACCGGCATGTTCGACAACCTCGATCTGCCGCAACTTGCCAGCGGCCTCCAATGGGTGTTGATGCCAGGTGCAATCATCAACTACCTCGAAGTCATCGCGGCCGATCCCTTTTTTGGCGATTACAACAACGACGGGTCGATCGATGCCGCCGACTTCACCGTTTGGCGCGACGCCATGGAAACTGGCGCCCTGCTGCAGAACGAAATTGCCAGCCCCGGAGTCACCGACGAAGCCGACTATCTCGCCTGGCGAGATCGCTTTGGGCAAGTCGCCGGCGCAGGTTCCGGTTCCGCCGTCCCCGAACCGACGAGCGCTCTATTGCTGCTAGCCGCGCTCGGGTTTCTCAGTCGACTGCGCCGGTAGAACGCGGCTTGAGTTGACCATCCAGTCGAAGCGATTGGTTGCGCTTGGTATCCAATCGCGCCTGACGCTCGCCGCAGCGCACCGATAGCGGCCGTCCCAGCAGCGAGCGAATCTGGCACTTCGTGAGTTTGCCTTCGCTCCACTCGAGGTCGACCTCAAAGCCATCGCGGGCGCGGAGGCCACTCACCGAACCGGTTGGCCAAGCATCAGGTAATGCCGGGAGCAGCTCGATCAGCCGCGTTCCATCGGCGGCGCGACGATGCGATTGGAGGAGCAT
>A_aquaticus-Lab-Male-Hindgut|dockerin_189
CACCAAGATCAAACTCCGCTCGGCGACCGACGCCGCAGCCCGCGCCGCCGGCGAAGGGCTGTCGCGCGCTCAGGACACCAACTACGCCCGCCAGGCCGCCAAAGACATTGCCGCGGCGAACCTCGTAGCCGGCGATCCCTTGTTGCTGGCCGATGAAGACATAGTGTTCGGCAACTCGGCGCAACAAGGCGGCGGCGGCGCTTGGGCCTTCACGCCGGGCGGCAACCCGATCAACGCCGTCCGCGTCAATGGACGCCGCACGCGGGAGGCACCCTCGGGAAGCGTGCCGATCTTCTTCGGCAAAGTGTTCAACGTGTTCGACTTCCAGCCTGTTCAAGCGGCGACCGTCGTCCGACTCGACCGCGACATTTGCCTCGTGGTCGACCGCAGCAGTTCGATGAAGCTGCACCTCACCGACACTAGCCCGGTAATGAGCACCGGCGATTCACGCTTCTGCCAGCCACCCAACATGGCCCTGAGTCGCTGGGGTGCGCTTTCCATTGGCATCGACCGTTTTGTCAACGCACTAGCAACCACACCTCAATCAGAATACGTATCCCTGGTGTCGTTTGGTAGCGCGTACACTGCGTGCAGCTACACGAACAACGCATCCGACATCAATAGTCCATTAAGTTCCAATACCTCGGCAGTCACATCGGCAATGTCGACTCTCTCGAGCAGGAGATTCAACGGCATGACCAACATCGAGGCCGGTATTCTCCGCGGAATTCAAGTGCTAACCTCCGGCGCGGCACGGCCGTACGCAGCCAAAACGATGGTGCTGATGAGCGATGGTGCTTACACGGCCGGACGTCGGCCGAGTTTGGTGGCGCCTCAGGCCGCTGCCGCCGACATCATCATTCACACCATTACGTACGGCGAAGCCGATCCAGTGGAAATGAAAGCCATCTCCGACGCCACCGGCGGCAACAACTACATCGCTCCCAACGCCGACGCACTCCAAGATGCATTTGAAGAGATCGCGCTCACGCTGCCAGTTGTGTTTACAGACTGATGCCGCATAGGCCTCCTCCCTTTTTTGGAGGGGTCCAGCGGAGGGGACAACGATGAATGCCAAACATTTGCAAAATCGCCGCAGTGTACGATGGCAGGACCGCTCTGGCGCCGTCGTCACCGAATTCGCCATCTGCGCGCCGCTGCTGTTCTTTTTCTTCTTCGCTTCGCTCGAGTTCAGCCGCGTGAACATGATCCGGCAGAGTGTCGAGAACGCGGCCTACGAAGGCGCCCGACGCGGCATCGTGCCGGGTGCCACCGCCGCCGCCTGCCGCGCTTCGGCGCAAACGGTTCTCACCTCGATTTCCGCCAGCGGGGCGACGATCAATATCACGCCGTCCGTGATCACCAAGGACTCGCCGCAAGTGACCGTCGAAGTCATTGTGCCGGTGAACAACAATAGCTGGGTGATGCCCTTCTTCTTCGAGGGCCGCAGCATCTCCAGCTCGATGACCCTCAACCGCGAACGCTTCGAAACCTCCAGCGTGCCATAGCACATCTGCTCGACGTCACAACGCGTGCACGCCCGCCAGCCCCCGGCTCTGCCGGGGGTGCTTCAATGCGGCCACCACGTGATCGAGCGCTACGTCGACCACGGCGACGTCACTTGTTCCAGCCTTGCTTTCCCGAAAAGACAACGACGCGTCATCATGGATCGCAGGGAGTCGCCGCGATAGCCACGCTTCCAGCACGCGATCACGCGGTGCAAGTTCGTTCGACCACTCGCGATCCACAACCCGCCCCCGAACCCAAGGCCCAGCCGGGGGCTGCTGCGCCGACCCGCTAACCACGTGCTCTATTAATTCTCTCCCTCCAGCCGCCGGCTCTGCCGGAGGCAATTCGGAGATCGCGATCTTACTGGCTACCAATCCTTGCTGATTACTCCCTGACCCCAGCGCCTCCGCCGTCGCCCCAAAATTGCTCTTCCATACCGCAAGGTCGCGCTCGTCGACCACCCCGTCGCCATTCCCATCGGCGCCGCTCCCAGGCGTCACCACCGCGCCTAAGGTGTTTCGCCACACGGTATAGTCCATCGCGTCGACCACGCCGTCGGCGCAGTAGTCGCCCGGTAGAAATCCGGCAGGAATCGACTCGACCGCCCCGATGTCGATCCGCCCTCCAAAAATTCGTGTGAAC
>A_aquaticus-Lab-Male-Hindgut|dockerin_190
GCTCACACAATTTCATTGACAATACGATTCAATTGCCATATCGAATACGCTTTGAAAATGTAGGGTCAGGCACCATCGACCCGTCAACTGATCAACCTTACGTGCCTCACTTGTGGGCCACTTCGCCAGCGCAGAGAGTATCCATTATTGACCAGCTAAGTGCGAATCTCGATTGGACCACGTTTCGACTTGCCGAAATGGGCTTCGGTAACACGATCGTCGCGATTCCACCTGAGAGCACCCATTTCGAGGGCATTACAACGATCAGCGTCGACGGCGTTTCATTCATCGTTGAACTTTCGGCAGGTATCGACATCGGAACGGGTCGTATATTTGCCTCGTTCCAATCGATCGATCCTACGACCTCATTGCCACCAAACGTGCTCACCGGTTTTCTACCACCGGAAGACGGCACGGGTCGTGGCAAAGGTTATATTTCTTACACCATTCGTCCAAAATCCGGACTCACTACGGGTACTGCGATCACCAACGTGGCACTTATCAGTTTCGATGGCCAGGACATTATCGCGACAAACCAAATCGATCCCTTTGATCCAACCTCCGCGGTGATCGATCCCGCGAACCCTGACTATGTTCGAGCGAACGCAGTGGTAACGATCGACGCCGATCCACCTACCAGCGCAGTCGACGAATTGCCGGCAACAACAACTACGGCCAGCTTTACGTTGCGGTGGAAGGGAGACGACGGTGCTGGCTCGGGGGCCGCCAACTTTGATCTCTATGCATCTCTGAATGGAGGACAGTTCCAAAGATTGCTCGCCAACACCTCGGAGACCTCGTACATCTTTACTGGTATCTCCGGCAACGAGTACTCGTTCTACACCGTCGCGGTCGATGGAGTGGGACTGCGCGAAGCGGCCCCTCCACTTATTCGCACGACTCGTTTGGATGTAGTTCCGTCAATTCCTGGTGACTACAATGCCGACGCCTTCGTCGACTTCGACGACCACGACGTATGGAGGGCGAGTTTTGGCCAGACCGGTGTAGGATTGTCAGCAGACGGCAACGCGAATGGAGTAGTGGATGCTGCGGACTATACTATTTGGAAGGATCACTTGTTCCCGATCGTGCACGACTCGAAGGGCGACTACAATCTGGACAATCGTATTGATGGCAGCGACTATCAACTCTGGCGCAATACCTTTGGCCAGGCAGGATCCAATCTCGCCGCCGACGGAAATTTAAACGGCGTCGTCGACGCAGCCGACTACACGGTATGGCGCGATCTTTCCCCTGCCATAGTGGTGCTGCTCCCGGGAACAGGATCATCGGAATTGGAGAGTCCTTTAGAGTCGGTTCTGGTGTTTGCTGAATCAACCACCGAACTGAACGAAAACCATTTGGCGGTTCAGATGGTTGAACCGACAACTCTCATGCCCCACGATTTTTCCTCGGTGCCCGCGGTCACAAGTACGTCCGAGGTCCGAGCGGCTGGCTTCGACGAGTTCGAAACCCATTCTGTCTGGCGCGAGCCCGGGTCACGACCGCGAATTCTCGAAAGTCGATATCGGCCCTCTGACCCATTGGGTGACGACTTGCTTCTCTTGGCAAGCGATCACGTGCAGCTTGCCCCACAGAAGGATCGCTCAATTCTAAAGATGCACGGCACCGAAAAACTACGGGCTGATGATGTTGACGAACACTTTGCGTCCAATGGGCTTTTTCGGCGGCCATAGCCGAACTGCAATGAGCACATATAGTAAATCGGCACGCAAATAAATCAGCATCTGCCTTCGCCAAATTCAAGTCGCTGCTCCGTTCAGCAGCGCCCTGGGCAGTCGATCAACTCGAAGATACGAACGTACGCTGCCTCGACAAGTTCACCACCGCCGAATGCTGCCAATACTTCCGACACTGCGGTTCCTCGGCACGGTAATCTGAAATTCGCTCAAATACTCGAGAACTCCGATTTCGTCGTAGACGGCGCGACGTACGGATAAGTCTGTTAGACGACTGGCTGGATCGTAAAATTCAGCACTCGAAGTGATTGGGGGCAAGTCGTGCAGCAACGAAAGCCGCTTTTTCGCCACTCATAATAGAGTTGGCAACTTTCAACATTCGAATTGTTTGTCGCTCTTTGCAGCATTCGCCGACGATTGTGCGGGGCCAAACGGATCATCGGCGCCATCC
>A_aquaticus-Lab-Male-Hindgut|dockerin_191
GTGATCTTCGAAGCGTTCGGCCCCGCAAACGAATCGCTCGGTACGACGGTCGCCAACTTGCTGGGCGACGGGGCGATCACCGGCGCCACCGGCGAGGATCGCTTCTTCGGCGCCATCAATCCCGACGGCATTTCGCGGTTCACGATCTCGATGCCCAACAGCACCGATTGGGAAGTCGACCACCTGCAATATCTGCGTGTGCCGGAGCCGGCGGCGATCCTACTTGCCGCAGTGGGCTTCGTTGGCGGCCTCGCCGTCAGCCGACGCACCCGAGACTAACCTCGTCTTAAGTTAAGGTTGGCATCCAATTTGGGTGGCATGCTCTCGCCGCGACAGCGGCGTGAGCATGTTGGTTCGGAAATCATGCCTACGCCGTTTGCACGGCGAAGGGATGCCATCCATCAATTGAGACTGGACAGACCACTACGCGGAAAGCCGCCGCGCTTCGTCTCGTAGGAACAGCGGCGGATTAGGCAACATCTCGCAGAGCATGCGATTCGATTTTTGATAGAATTCTCGCAGAAAATCGCGCGCCCGCTGCGGCATCGGCTCGCCCCACTTGCCGACAAACACGTCGCCCAGGTCCATATCGGTCCAGCGCGATGGGGGCAGCCCTAAGAATTCAAGCACCCGATTCAGCGTGGGCACGCGTCGAGTTCGCAAGTCGTTGCTGTCGAGCACCAGCAATTGCTCGCGCGAAAACAGTTCAAAATATCGGCGCAGCTGCGGACCATAGAGCCCAAACTCCAGGACGCTCCATTCCATCGATTGGCCGCGCTCCAGGCACGCGGCCTCGCGCTCAATCGCCAGCCAGAAGTCCTCCAACTCCGCCGGCGTGCGGCGAACCAGCCGGGCAGATTCTTCCGCCGTGTAGCGATCGCGAATCCAATTCTTGTAGAAATTCGGATCATCGGCGAGCTGCTGGCGATACATCTGCCAGGACGAGTATGCCCGCAGCACCGGATCACGCAAGATCGCGATTAGCCGCACATCCGGCAACCAGCGATATATCCGCTCGGCCGCGCACGGCGAGGGCATATAAATCGGCGAAGCCTCAAAACGTATCGCATCCAGCGGCGTGGGACGCGACCAATGCTTTGCGTACCATTCCATGCCGTACGAATAACGCAAGTCGCCTTGAAAGAAGTCGACTTCTTTTTCGTCCGCAGAGAACAGGCGCGGATGCTGAGCCAGGTATTGGAACAGCGCCGACGTGCCGCACTTCTGCCCGCCGATCACGATCAGCTTCGGCAGCCGCGTCGCAATCTGGCCGCGGTAAAAGCGGGTATTTCGCCAGGCCTTGCTGAGTCGGCTCATGAATCACGAATCCATTCGAAGTGCACGCCGCACTCCTAAGACCGATTAGCGGGGTGCGGCGTCACGCGCAATGCGCTCGTCAAACTTGATCACGCATCGCTTCATTCGATTTCGTCGGAGGGCCAAAAACCTCGCTTGAACGTTTTCGCGGCAGGCAGCCAAAATCTCGATGAATTCCGCCGCTTTATGGCGGTCGCACGGTTTAGTTTCATCGGGAGGCTACAATGGAGAGAGAGGCACACGTCACGCGCCCGGAAACAGCGGTCGCCGATTTGCGAGGAACATCGAGATGAAGACTTTGTTTTCTGCTGCATCGATCTGGCTGGGATTGGTCATCGTGGCGGTCGCGCAGCCACCCCAAAGCAGCACCCTTGGTCCTGGCGGTGCAAGCCCCTATGGAACGCCAGGCATGGGCGGACCGGGCGGACCACCACCCAACGCGATGTTCAACGCCATCGACACCGACGGCGACGGCGCGATCACGACGCGCGAACTGCGGAAAGCAGTCGTCGCCCTCAAGCAGCTCGACGCCGATAAGGACGGCAAGATAACTCAGGACGAAGTGTCGGGCGCTCCGCCCAATCCGCAGGCGGTGATCGATCGCGCCATGGAGAACGACAAGAACGGCGATGGCAAGCTCTCGAAGTCCGAGCTGCCGCGGCACCTCGCCCAAGTACTAGGAAACGCCGACGCCAACGGCGATGGTTCGATTGATCGCGCGGAACTCTCCACGGCAATGCAAAAC
>A_aquaticus-Lab-Male-Hindgut|dockerin_192
GGCGATAGGTTTGGATCGGCGGTATTCGTTCGATGAGTTGCGAGCCGACGCAGCTGACATTTGATTTTGCGTGGCGCTAGCCCGGAAAATCGTGGCGGTCGCCTGCGTTGGCTGGATGGCTTAATAGAGGAATCACGGGGTTGGCGGCCTTGCTTGATTGTCTTGCATTGGTCAACGGCGCCGCGTACCACGGGTCGACGCGAACGGCGATGTGACACAAAGCGGATGTGCGCACTGTTCGTGCCGTGCTGTTTCAGGGGACTTCTTACGAGAGCTAAACATGATGATGGCCGACTTGATTTTCCGACGCTCGAATTATTTTTCTATCCGACCTCTGGTGAACTGTGTGGCCGGTGTGGTGCTCTGTGCGGTCGTAGCTCCGGCGGCCCATGCTGTGCTGCTGCACGAATGGTCATTTAACAACGGCAACGCGAACGATTCGGTCGGCACCGCCCACGGCACGCTCAATGGCAACGCGCAAGTAGTTGCTGGACAAGCTGTGCTCGATGGCAGTGCCAACACAACTGTCACCTTCCCCGCAGCGGCTCTTGCGGTGAATACTTATCCGGCGATCACGCTCGAAGCTTGGGCCACGCCGTCGTCTGCGATGACCGGCTTCACCACGCTCTTTGGCTTCGGCAACGTGAACACGGCCGATGCCAACCTGGCCGCCAACTACTTCATCCTGCAATCCCACCGCGGCGACAACGCCAGCCGCGCTGCCATCTCAATTTCCAACGACAATACTCCGTTCTCGGAAGAAGACTTTGCCAACGGCCCGGAGTACAACGACAACCTCAAACACCATTATGCCGCCGTACTAACCAATACATCGATCAGCCTTTACACCGATGGTCAATTGCGTCAAACCACCCCTGTGCCCGTGAACGGCGCGAGCAACATGATCTCAGGCATTGGCACCGGTTTCGCTGGCATCGGCATGGGTTATCCGATCGACCCGTTGTATACCGGCACGGTGGGCAATGTCCGCCTTTACAACGAAGCACGCACGGCACTGCAGATTCTGCTCGCATTCAACCAGGGCGAACCTGGACCACAAGGACCTCGCCTCACGATTGATCGCGCCTCCGGCACGATGACTCTGTCCAACGCTCAGACAGCCTCACAAGTGGTTGGCTACTCGATCACCTCGGCTGCCGGTAGCCTGAACCAGGCTTCTTGGCAGTCGATTGCCGACAATCGCGATGGCAACAACGGTGGCAGCTTTGACGGGGACGACGTTTGGACGGAACTCTCCGCCGCGGGCAGCAAAACAGATTTCAGCGAGTTCGAGTTGGAAGGTGGCAACGGCGGCGCGTTCGGCGCTGGCGCGACCACTTCGATGCCGATCGGTGCTGCCGGCGCGTGGCGGAAATCGATTTACGAAGATGTTCAAGTCCAGATGCGCCTGGCCGACGGTTCGTCGCTGCCGGTGCAAATCGTCTACACCGGCGGCATCGGCAATCTGCCCTACATTCGTAGCGACCTCAACTTCAGCGGGAACGTCGACGTGAACGATTGGAACATCTTCAAAGCCAATAGCGGTGCTTCGTTCAGCGCCTTGGGCCGAGCCGAGTCCTATGCTCTGGGCGACATGAACGGCGACTTGATCAGCGACCGAAATGATTTCCGGATTTTCAAAGCAGACTACAACACATTGAATGGTGCAGGTGCATTCGAGGCGATGTCCGGCGCCGTTCCGGAACCGTCGACCCTCGCAATGCTCGCGGTGGCTGCGGTCGGAATTTGGCCCAGGAAGCGCCGCAGTTCAACCTTGAGGCAGCTGGCCGCTTCGGCAAACCGATCCACTAACGTTCGTTGGCCCATGCGCGCCGTAGTGGCGTTCACGGTTTTGGTTGCAATCGGCGTCGCTTCCACCACAAACGCTGCCATCAAGCACCGCTACGGCTTCAACGAGGGTGTCATCGGAGACGCCTCGAACCGCACCATCATCGACTCCGTTGGCTCCGCCAATGGCGTAGTCCGTGGCGCCGGTTCTTCGGCCACAGCCGGTCAGCTGAACCTGGTCGGTGGTGCCAGTGCCACCGCTGCCTATGTCGACTTGCCCAACGGCATGATTTCCTCGCTCACCAATGCCACGTTCGAAGCTTGGTATAGCATCGCGCCTGATCCCGCGGCCCCGACTCAAGCGCTTAGTTGGGGGCGCATCTTCGACTTCGGATCGACCGATTCGGCTGCGACCGGCGGCGAATTGACTGCCCCCGGCGGCGGCGGCAGTGGCCAGGACTTCTTGTTTTACGCTCCAGCGCGCGGCACAAACATTGCCACCCAGCGCGTCGGCTTCGGCAATCAAGATCCGCTCTTCGGTGGCTCCGCGGGCGGCCCTTCTGCCACCGGCGTCTACTTCGATTACGATCCGGAATTCCCGCATCAGTTCAACCAGATGCACCACGTCGCCGTGGTCGTCGACGCCAATGGCGCCGGCGCCGGCATGGCGACCGTCGCCACGTACATCGACGGCGCACTGGTCGTCGATGCCGGAGGTCAACAGAACCCCAATCCGGTCGACTATCAATTGGCCAATCTTAACGACGTCAACAATTGGCTCGGCCGGTCTAACTGGACCGTCGACGCCAATTTCGGAGGTTCGTTCCAGGAGTTCCGAGTTTATGACCACGCTCTGAATGCTTCGGAAATTGCCACCGACTTCATTTGCGGTCCGGATCTGCTCTGCGCCGATGCTGTGTCCCTGGAGGTCAACAAAACCAATGGCCAGGTGAAGCTCAAAAATAACCTCAGCGTTCCGCTCCCCATCGAATATTACGAGCTAACCAGTGCCGCTGGTGCTTTGAGCACCGCGGGCTGGACCAGCATCGATGGCGACGCACCCGCTCCCGGTACGGGTTGGGATAAGTCCGGCGCTGCGAACGCCAACAAGCTCATCGAGCTCTACTTGCCGGAAACGGACTTCATGTTCCCGGCGAATGGCGAGCTCGTACTGGGTGCGGCGTTCAATCCCGCGATCTTCGGAGTCGGCCAAAACGGCGACGTTCAGTTCAAGCTCGGCCATCGGGCGGGTGCTGAGCTGACCGGGACCGTCACTTACGTCGCCTCCGCTGGCGTTGCGGGCGACTACAACTCGGACGGCACAGTAAACGCTGCCGACTATACCTTCTGGCGCGATCGCCTCGGTCAGAACTCGCCGCTTCCAAACACCAACCCGGCCGATGTCGACGGCGTCGTGACTCAAGCCGAATACAACTACTGGAAGACGCGTTTTGGCGCTACCTCCGGCGGCGGGTCCGTTTCGGCAGTTCCCGAGCCAGTCTCAATCGGCCTCGTGGCCGCCGCGCTCTGTGGATTCGCTGGCATTGGCTATCGTACGCGTAAGTGCGCACCGCCAACGAGTAGAGATGCAAACAGTTTGCGTTACCCGACGAGTTTGGAACGGAGTAGAGCTACTATGCAAATTGAGTTCCCACTTAGCATATTTTCACGCATCGTCGTCGCGATTATTGTCTGCGCCTGTTCGGCGACGATGGCCCAGGCGTCGACGCTCGACCGCGGCTACCAATTCGGAGACGATGCGACCGAGCACCCGGCTCTCGGGCAGCCACCCAACACCGATTTCGGTGCTTTTACAGCAGACTCCGCGGCAATTATCGGCACCGACTTTCAGGACCTCGCGCCCGCCGGTGGCGGGCCCGTGTATGTCCAGACGAACTCGACCTCGCGTCCCGGCACGTCGCCAGGCACAACCGAATGGGGCCTCAACTTCGACGGCGTTGACGACCGGCTGTCGATACCCACGGGCGGTCTTGGTTCGCCCTCGACCGGCGATAATCAGGCCAGCTACAACGGGCTGAGTTACACCAACATCACCACCCGACTCATGGATGGCTGGGTGCGACCCACCAACGCCGCACTCGGGCGACAGGATGTGATCAACGATACGAGTCAATTTGGCATTTTCATCAGTGCCGACGACAAATGGGGCCTGGTCCATGCCAATACCACGGTCACGAGCGCGGCGTCCGCGACTTTTAACCAGTGGACCCATGTTATGCACCGCACCTATACCAACGATGCCGGAGCGCTGTATGTGAACGGTGTCGTCGTCGCGGCGTCGGGAGCCAACTATGCGGTAGCGCCCCCCGCAACCGCTCCGACACTCGATATCGTGGTGGGTGCTGGTCTCAATCAGTCCTCCAACTTTTTCCAAGGACATCTCGACGACTTCTCGCTGTGGGTATCCGGTAATAATACCGGCCAGGTCGGCGGTCGCGACTACGGCGCCGTCAACATTGCCGTCGAAAATGAATACATTCGCCAGCAGTTGATTGGCAAGCAGCTCGGCGACGTCGATCTCAGCGGTGGTGTTCCAAACGCCGCAGACATTGCTGTTTTCGTTGCCAATTGGCTCAAAGTTCGTCAGGTCAATGGCGTCAATGTCGGCGGCGACCTCACCTCGCGCATGGCCGGCGATTTTAATTTCAATGGCACCGTAGATATCGACGATGCCTATACCCTGCACGCCGGCCTGGCTGCGGCCGGCGCCGGAGGACTCGATTTCAGTTTGCTTGGCAGCAATGTCCCCGAACCTGCCGCATTGATTCTGCTCTTGTCGATCTTGCCGGCACTCGGTTTGCGACGTTGCCGCAGAATCGGCTGAGAACCGATACCAAGAAATTGAGAAAGATTGATGATTATTGGATCGTGCTGCCCAGCATTGGGGCGGAGCGCAAACCGGCAGCGGCTTGCTTCCCCATGCGAAGCGCACGAGCGTTGAGTTGGTTAGGCATTGTTGTGCTCGATGGCCAAGGAAGTTGGAACCAGAATGTCACAGCTTGCGTTCGTAGCTGATCCGTTACAACGCGCATCTCGTAAGACACATAGTAGCAACCGCCTTTATTAAGGATTGTGGAGGTTTTGTCATGTCCGTCGCCAAGTTGACCGCACGTCGCGGATTTACCCTGGTCGAACTTCTGGTCGTAATTGCCATCATCGGTATTCTCGTGGCATTGCTATTGCCCGCGATCCAGGCGGCCCGCGAGGCGGCCCGACGCTCCCAGTGCCAAAATAACCTGCGGCAATTGGGCCTCGCGCATCTGAACTTCGAATCGTCGCGCAAGGGCTTCGTGTACATGTCCAAATTTTGGACGAACAACGAGTACAAAGAGGGATACACGACTGCTGGTCCTGGCGGTTGGTACGACGATCACGGTTGGTACATCGCGCTGATGCCATATATCGAAGAAGCAAGCATAAAGGACGCCGGTAATCCGGACATGCCTTTGAGCGCCGCGATCAACGAGCGCGTTCGCAAGGCTCAAGTACCAATGCTTGCCTGCCCGTCCGACATCGGACTTCAGCAAAACGAATGGGCGATCGCCACTTGGGCGCGGACCCGGACCAACTATCTGGTGAATGCCGGGAACACAACTTATGGGCAGCACAACGTGGGCAATTGCCCGAATGATCCTTTCCCGAGCTGCCGCGAGTTTTTCGGTTCGCCGTTCATTCCGCGTAAATTCAACCGATTGGCGAAGATCACCGACGGCACCGCGAACACACTGATGATGTCCGAGGGACTGGTTCTGCCAACCACAGAAGGCTGGGGCGGGCCCTATTCCGATGCTCAAACCGCCTTGGGTGGTCAGGTCTTTACAGGGTTCAACACCCCCAATTCCTCGCAGCCGGATGCGATGTGCCGGCGGGGCGAATGGTGGGCAAACGTTCAGGCAGGGTGGTTGGAGCAACAATTACCGGTCGCACCGAATGGACAGCCGGCCGATCCCGTCACGGCCCCCACGCCTCCACGCGGAAGCACCGTGGCCGACTGGTCAACAGACAGTAATGGACACAAGCAGCAGCATCTAGCAGCTCGCAGCAAGCACCCTGGCGGCGTGAATGCTTCCAGATGCGACGGATCCGGCGACTTCTTCACCGACGGTATCGATCTTCGAGTCTGGGATGAGATGTGCTCGGCCGCTACTGGCAAGCCGCTTGGAAATATTAATTGAATTGGCAGTTGCTTGCCACGCTTAGGATTCGCGGAATATGGA
>A_aquaticus-Lab-Male-Hindgut|dockerin_193
CATGATCGCAAACATATTCCACGTCCGGCAGCAGGTGGCTCGAAAACAGCAGGCTCATCCCTTTGTTGTGCGCGAGGTCCCGCGCCAGGACGAGCACTTCTTGCCGGCCTTCCGGGTCCATGCCGTTGGTCGGTTCGTCGAGTACTAACAGCTTCGGATCGTGGACGATCGCCGAGGCCAACTTGAGCCGCTGCTTCATGCCGGTGGAGTACGACTCGACCTTGCGATACCGGGCCTCGCCCAATCCCACGTAGTCGAGCACTTCGTGTGCGCGTTGGAGCGCATCGACCGGCCGCATGCCAAACAACTCACCCGCGTAGGCCACAAATCCTACGCCCACCACATGCGGAAATAGGCACTCATTTTCAGGCGCGAAGCCGACGGCGCGGCGAATGTCGAGCTGCCGCTCACGGATGTCCATCCCCAGCACCCGGCCCGTGCCGCTGTCGAGAGCGATCAGCCCCAGGAGGGCGCGAATCATCGTCGTCTTGCCCGAGCCGTTGGGGCCCAACAGCCCAATCGCCCCCATGGGAACGGTCACCGACAACTGGTTCAGCGCCGTGACGCGGCCGTAGGTCTTGGTGACGTCTTCGAGTTGGAACAGGAGGGGTGCTTCCACGCAGCGTCACCGAAATAAACTTGCAAAGCGACTAAAAGCATGCGAGCCCCCAGTCTACCGGCGGTCGAAGCTCACTCCAAGCGCGTTGCGCTCGCGGCAGGCCGCTGCAATCAAGAGACAGCCAAACCCGATCAAGGCGCTCGCCGAGGGCTCAGGCACCGTGGTATTCGCCAGGCTGGCGGTAATATTGGACGCCGAAGCGCCGCCGCTGCCGATGATTGTCGACCGGCCAAAGAACTGCTGCCAGATTGCGAGGTCGCGTCCGTCGATATAGCCATCGCGATTTCCATCGGCCCCGGCCCCGATCTCGCCGATTTGCCCGTCCGAATCGCGCCACAGCGTGTAGTCGGCGGCATTCACCGCGCCGTCCTGGTTAAAATCACCGGCAATGATCTGCAGCTCAATTCCGCGTACCCATTGACTGACCGACCAATTCATCCCCGCCGGCAACTCGGGTAGCTGATAGGCGTCAAACGAGCCCAAGATGCCAATCTCCGATCGGATCAACTCGAACGACTTGCCGAGTTCCAACGGCAGGCTCTGCTGAGCTTCCGGGAGCGATACGCCCAGCGTGCCTTCGATGACGGCTAGTCCGCTGACGAGCAGCCTGGCGAAATCGAGTTCCGGACTCAGCGTCAGTTGCAAGTGTGCGTCTTCATCCATGAAATACGCGCCGGCCACAGAACTCTCACGGTTGCCCGGCTCGACGCGACCGGAGGTTTGCACCAAATTTCCGGCCACCGCGCGAAAGTTTCGCAACACTCCATTCTCGAAAACAAGCTGGCCATTTTGCAGTGATACCAGGCCTCCACCCGCGTCCAACGTGCCCCCATCGAGATGCAGCACGCTCTGGGACAAGTTTATGTCGGGCTGCGACCAAGGCTGGTCTTCGCCGAGTCGCAAGACGGCTCCATCTCGCACACGCACCAGTAAGTTGTCGAAGTCGAAACCGCCGATGACGTCCATCCGCGAACCGGCGCCTTCGATCAGAATGCTCCCCAACGTTTCGTCGTCCGGCGGCGTGAACACTTCAAAAGTATTGAACGTGGCGCCCGAATGGATGTGAACACTGGGAACTCCATCATCTCCGCCGCGCATCACGAGTGCCTGTGTCTCAATCCGCGAATTCGCACCGGCCACTTCGATCGTACTCGGCCCGTACATATCAATTCGATGGTTGCGAAACGCACCACCGGAAAGCACTTTCAGAACCCCGGCGGCAGTGCTCGTCGGACTACGTCCCATCCGCAAGTTGCCATTGGGAATCGCCCACTCGGATCCAGCCCCCTCGATGATGGCGGTGCCGCGGCTGTTGAATTCCTGGGCCAGAATGCCGGCGGAAGACTCCACTTTGGCGCCATTGCGAATCTCCAGCTTGCCTTCGCCGTAGTAGCCGACGCCCAACACGCTCATCCGCGGTTGCGCCAAGGCCACGGTGACATGCTGCCCTGGAGGATCATCGAACACCAAGGGACTTCCCGGCGAAGTGGGGCCGTCGTAGACCAGATTCGCGTCCAAGTGAATCCCGTTGGCCCGCACCGTTCCTTGGCCCCGCAGCTGATCGGGCGCCGCCGTGAGCACGTTGACTTGGAGTTCGCCGCCCGTGAACACCACGTGGTTGTCTTGCTCGAAGCGCAGTTTCCCGATAATCAACTGACCTTGGACGTCGACGATCGCACCGGCACCAATGGTGAGCACTCCAGTCCCCAATCGTCCGACTTGCAGCTGGCCATCCACCGTCCACTTCGTTCCAGCGCCCGTCACCAGCGCTCGTCCGTCGCTGGACTGGTTGTCTCCCAATACGCTGTCGAAGCTCGAAATCTGATGGCCGTCGGCGATCGTCAGCGTGCCGGCGCCTTCATAGCCCACGCCCAGCGC
>A_aquaticus-Lab-Male-Hindgut|dockerin_194
ACATTACAGCTATTTCCGGTTTCTCGACATCGCGACTGGAGTTGACCACGGCCGCGGACACATCGCCGCCGCCCTTTCCTCATTCGTCGACGCAATTTGATTTCGCCGACGTGGGAATCAGCTATCCGTTAGGAGCCTTCACAATCGATGATTCAGGTCCGACGGGGTTCGACAAAGTAAACGCAGCGCATTCTTCGAGCCACGGACTTCACAACGAGGAATTCGTGATCGGGCATCCCACGGATTTGGACCCACCACCTAGCTTTGGCATCGGCGGGCAGTCCACTGCCGGTTATCCAGATCGCTACCTCACCCTCCAAGGCCGGGAAGATCGCGTCAACTTCTGGGTAAACGCGAAAGAGGGCTTCATGTTTCCGCAGGACGGCGCAATAGGCGTCACTCAATACAACCCTAATTTTACCGCATCCGAAAATGGCGGTAATCCGATCGAGGTCATCATCCGTGCCTACGCGGAACCAATTCAGACAGGGTCGTTCGCAGAGCTCGCGGGACTAACCCTCGTAGGCGAAGCGAAAAGCTTCGGCACCGCCACTTTCAACAACCCACCGATTCTCGAGCTTTTGGCGAACGCCCGATCCTTCACCGTGCATACTGGCGATGGGAATGGTAACTTCCATTCGTATTTTAGTGCGGTAACAAACTCGTACGCCTGGACCACGCTCAATCAAATCGTCGTCGATACCGTCGTCGACACGGAAGTTGGCTTGCCTGGCGACTACAACGGCGACACGAAAGTCGATGCCGCCGATTACACGATCTATCGGGACAGCGTCGGCCAACCGACGCTCAATAATCGTGGGCCCGGAATTACCGGCCCCGTGGGGCCGGATGACTATGCCGTCTGGAAAGCGCACTTCGGCGAGGGCGGCGGTGGAGCGAGCTCGCTTGTTGACACCAAAAGTGTTCCCGAGCCCGCTACGGTAGTCATGCTAGCCATCGTCCTGACCTCGACTTCGACTCGCCGATTTCGGCGTTAAATTAATTAGTCACACGGATTGGTACGTCCAACCGCTCGGATAAGGATGAGAGTGCAAGCAATTGGCAATTCGGCCCAGCGCAGCTCTGATAAATTGCAGGATGCAGTCCAGCGTAAGCGACAGTGTTTCCGAATTGCACATACCTCCCAGCAGGCACCTCGGATGTGACTTCTATGTCCAAATGTCGAACCGTCGTCCTCTGGTCGATCGCGCTGCTTGTAATCTTCCCTGGCGGCTCGTCGCGCGGCGATGAAAGTAGAAAAACTGAGCTGTACGCTCGTATTAAGAAGGCACTGGACGAAACCAAGGCCATCGACACACACGAGCACTTGCGCCGCTTCGACGAATTGCCAGGTCGCGTCCAAACACCCGAGGGTTCGGGAATTACGCTGCACAGCCTTTGGTCGCAATGTTACTACAGCTGGACCAACCCACTTACGCCATGGCCGCAGGACGGCCGTTTCAACACTTGGTGGAAGGATGCCCGCCACGATTTCGACGATGCCCGCGCTACCGGCTTCTATCGCTCGATGCTGCCCGCTTTCCGAGATTTATACGGTGTCGACTTCGACACCATCACCGACAAGCAGGCTGCGGAGCTGAACCAACGAATCTTCAACAACTATCGCAACGACCGCTGGCTGCAGGAAGTAATTACGAAGCGCTCGAATATCGAGTTGATGCTGATTGATCCTTTCTGGAACCGATTGCAATTCAATCGGGAATATTCATTCTCCGTACCCGTGCTCAACGTTACCGAATTGCTTCGCGGCAGTAGCGAGGGTCAGTTCACCTCCGACAACGATAACGTCTATCTCTGGGCAAATAAACGCGGCATGCGGGTTGAATCGCTTGACGACTATTTGACGGCGGTTGAATCGCTTTTTTCCACGGCTGTGATGTCGCACGCAGTCTGTCTGAAGTCAACGCAAGCCTACGTTCGCACACTGCGGTACGAGAAAGTTACAAAAGAACGCGCGGCCGAGGTTTTCGGAAAATCGCCCCAGGAAATCTCTCGTGAAGAGCAGCGCGACTTTGAGGACTTCATGTTCTGGGAGGTTTGCCGCCTCAGCTCGAAGTACGAACTGCCCTTCCAAGTCCACACCGGCCAGGCACGCATCCAGGGCTCCAACCCAATGAATCTCGTCGACGTCATTGAGGGCAACCCCAACACGAAGTTCATTCTCTTCCACGGTGGTTACCCCTGGGTCAGCGAAACTGCGGTGATCGGCATGCGGATGAAAAACGTGTGGGTGGATTCCTGTTGGCTGCCAACGCTTAGCTACACCATGGCCAAGCGTGCCTTCCACGAGTGGCTTGAGGCGTTTCCTTCGGATCGCATCATGTGGGGTGCCGACACTGTGCACGCGGAAAGCATCTACGCAGCAACCGAATTGACTCGCCAATGCCTGGCGGAAGTCCTGGCGGAAAAAGTGGAACGCGACGAGCTGAAAGAAGACCAGGCATTGCACATCGGCCGGCAGATACTTCGAGAAAACGCGCTCAAGATATTTCCCAAATTACAGACAATGCTGGACCGGTCCCGATGATTGCCTCACAGTCAACGGCCTGGAGATATAGACGTATGAGGCAGTTCGTAACAGCAGCTTTGATCATGCTACTGTTGCTGCTCTCAGCATCGCTAGTCTCTGCCGATGCGCTCGTCTGTCAAGTTCGTCGGCAAGTCAAGGACACCGGCGGCCTGGAAGGCTGGAAAACCGTCGTGACTCCCGTCGAGTGGAAGGCGCGCGAGACTGCCGTCATCGTTTGCGATATGTGGGATCAGCATTGGTGCCGCGGCGCGACCGAACGAGTTGCAGAAATGGCGCCGCGGATGAACGAAGTGCTTACGGTCCTGCGTGGCAAAGGGGCGCTGATCATTCACTGTCCTAGCAATTGCATGAAGTTCTATGAGGGCACACCGCAGCGAAAGCTAGCTCAGTCGGCACCGCCCGTGATGGGCGTCCGTCATCTGAAGGATTCGCTCCCCCTCGACCCGCAGTTGGAAGCGTACCTGCCGATCGACGATTCCGACGGCGGTTGCGATTGTGATCCGCAATGCGCGCAGCGGTCGCCCTACACGCGGCAAATCGCGACGCTTGAAATCGGGCCCGACGACGCGATTACTGACAGCGTCGAAGCGTATTACCTGATGCGCGCCCGGGGCATCAAGAACGTCATCGTGATGGGCGTTCACACGAACATGTGCATACTAATGCGGCCGTTCGGCATTCGGCAACTCGTCGCCCAAGACATGAATGTCGTGCTGATGCGCGACCTCACCGATACGATGTACAACTCGCGCCGGCGGCCGAATCTCAGTCACTTCCGCGGCACCGGGCTTGTCGTCGAGCACATCGAGAGATATTGGTGCGGCAGCATCGCCATCAGCCAGATCACGGGCATAGAGCCGTTCCAATTCGCTGTCGACGATTCCAGCGAAGTGAGGGCGGCCGCCCACTAACAGAGACTAACGTTGGTCGGGGAAGTCGCGTTGATAGTGCGTAAGAAGTTTTTCCACGTCGTTCTCCATGAGGTAGATCTTGCCGTGGATCCTCTTTCGTTCACCCGGTTCGAGACCCCCGATGCGAAAGTCAGCGTGAATGCAGTTCATGACGCCTTGAAACAACTCTTGGTAGGGTTGCCAGGCAGTGGCCATCAGGACAGTTTCGTCGGCCGAGAAGCATCCAATCAGCCCATTGCTCGGCACGCGTTCGTTCAGCGGTCGGGCGTTGACATCGTTTCGGTTTACACCAGCGGGCACCCAGACCTGACCTGGCGTCCGGCGCGACTCGGTCACCCACGGCGTCGTCGGCATTTGGTTGAGCTTGCCGTCCAGAAACACGAAACATTTATGGATGTACTTAGGGTAAACTTCCCAGCCGTCGTCCGACCCTGCTCCAGTAAAGTTACCAACGCGGATGCACGGTTGTGCCCAATGGGCGCTCGACGCGCGGTCTGTCGGGTTGTATGCCTCCAGCCGGAATTCGACACCGTCGTCGGCGACCTGAATTAAATGATCTACCTTTACGCCATCATTCAGCACACACTTCAATCGCAGGCGGCTATCGTCTGGCGCGGCCTCCACCAGCTGTGTGACATGGCCGATCGTCGTATCGGCCCATTCGAGATTTCGCGATCCGTCGCGGCAGTAGGCCTCGAGGTATTGGATCAGCAATTCGCCGCCGGGAAGGTTCTTGCCGCGAATGGTAAGGATATCGTTGAGCGCCGCATGCCGCTGTGGATCGCGTCCCTTCCATTCCAAGCGAAAGTCAGACGGCGGGCCGTCGGCGATCGTCGCCCGGCCGGTAGAGCTACTCAACAAGCAAACGACTGCCAGAACGAAGCGGCCACGAAACATAAAGTGCCCCAACGGATAGGTGTGCAGTCGATGCCGACCTTCGAACGCATCAGCGCGCGGAAGTGGCATCGCATATGAAACCATTTGTAAACGCGGGATTACAGGGATGACAACCCCACGGACTAAATAACCATCAGAAATAATATCATGACTACAATTAAGAAACGCAATCTGCGAACGACCGTGTTATGGTCGATCACACTAAGCGCGGCGAGCGCGTCAGGAGCCGTCGCCACGGACGAATTCACGAAGTCGACTGTCGTTTTCCGCCAGATCGACGGCCACGAGATTCTGGCCGAAGTCTATCGGCCGAAGAACGACGAGCTTTGTCCGGTGAT
>A_aquaticus-Lab-Male-Hindgut|dockerin_195
GTACGGCGGTTGAAACTATAGGGGCCGCACTAGAATTGTAGGCGGATTGCCAAATTGCCAAATCGAGACCGTCGATAATTCCATTGCGATCGGCGTCACCAAAACCATTGTTTATTTGCCCCGTGAGTCCAAAGCCCCGTTGCCATATGAGAAAATCAGCTCCGTCAACAACGCCGTTGTAGTCAAAATCGGCTGGGCCGGCATCGCGCGCGAAGCCTGTCAGGTAGCTTGAGGCGCGCCAATAGCCGTAGCCGCTTGAGTCGCCGGGGCGAATTCCGTCGATTTGATAAGCAATCGTGTGAGGTATTCCATCTGCCAAATATTGCGTTACATCCACGAGAATCGGATCGACGTCGTCGCCAGGAATCCAACCCGCACGATTAAGATCCGACGACCAAACGTCACCCCACCTTCCTGATGTTGGATTGACGCTGCGAAAATCTCGACCATCGGTTCGCCACGGTATACCTTGCCATACTTCCACTCCATCGATAAAGATAC
>A_aquaticus-Lab-Male-Hindgut|dockerin_196
CATACATCAATACGTTGCTCGTCGGCAGCTCAGCCGCTTCGGATGTGCTGCAGGATACAAATCTTGATCTGTGGTCACGTCTCTCAAGTTTTGACTTCAAACGCCCATTTCTGCCATGGGCCTACGCATTCGCGTTCCAGCGAGTTCTTGCGCATCGGAAATCACAGCAGCGATCAAAGATCGTGTTCGATGACGACATCGTATCCGTAATAAGTGATTCATACGTAGGCGTGGAAGGCGATGTCGATTCACGGCTGATGGCATTGCGAAGTTGCTTGGAAAAACTTGAAGGTCAGCAACACGAATTAATACGTGAACGGTATGTTGGGAAGTTGTCGGTTAATTCACTTGCGGAACGACTGGGCGGTTCGGCAAACCAGGTATCTGCTCGGCTCTATCGAATCAGGAAGATGTTGGCTAAATGCATAGAAGCCACTTTGGCCGCGGAAGGGCAACGATGAATACACCACCTATCCGTTTTCAAGAATTGTTAGACCGGATTGTCGACGGCTCTTGCTCGGACGATGAACGCCAGGAATTCGCGAGAATCGTCGAACGCGATCGTTCACTTGCGGCTGAGGTAGTTGAGCAGCTGCGCACGCATAGTCTGCTTCAATGGCAGTCGCAGGATCTCGCATCACTCACGCCGGCGGCGAGTTTTCTACAAGGCAATTCTCCCGAAACTACGCCGATCCCGCGCGGACGGTGGCGAATTCGTGCAAATCAGAAATTGATGCTGGCGGCTTCAATTGCGGTGATCGCATGTGCGATATGGGCTTGGCGTCAGGCAGGAAGCCAATCTGTCAGTCCAAAATCGTCTTCCACGGTTGCCGAAATCGCGCGCGAAGACCTGGTCGACTGGGCCAAGGGATCGACAGCCCTGAAGGATCACCAGCAAATCGTACCGGGTCGATTAGAAATAAAGTCAGGCACCCTGACGCTTCGTTTTCGCTCCGGTGCAACGTTAACGGTATTCGGTCCCGTGTCGATGCATGTCGACTCCGACATGCTAGTGCGTCTCGAGAAAGGTCGCGCAACGGCGCATGTGCCCCAGTGGGCACGTGGTTTCACCGTGCAAACTCCAGATGCCAAGGTCGTCGATCTGGGTACCCGTTTCGGCGTCGATGCGCGGACTGGCGGACTCACTGATGTCGTTGTATTTGAAGGAGAAGTCGATGTGACGCCGGCAATCGGCACGTCGATGAATCCCACACGATTGACCCAAGGTGAGGCTGCTCGCGTCAATAACCAGGGAGCAATTGGAAGGATTGTCGAGGTACGGCGGGATCAGTGGGGCACCCAATGGTCGACGGAAAGTGATTTGCCAGGCCACTCGGTATTCAAAGCCATTCGGGACAACATCAAGCCCGCCGACAGCGCAAAGTTCTATCAAATCACTCCACGAGGATTGGTGGACGACGCCCCGGCCTACGTTGACCGACGTCATCAGTGGAATGGACTAACGGCGGCAGGATTACCGGCCTTTTTGCGTGGTGCAGACTACGTGCGAACATTTAACGACTATAAATACCATGGCGAACTGGAAATCGAGCTTGAGCTTTCCGAGCCGGCAGTGGTGTTTATTTTTGCCGACGATCGCGTTCCAACACCTAGCTGGCTGTCGACTCAGTTTGAAAATACAGGCGAAAAAATCGGTCTAGACGAGGCGCCTTGGCCAGAAATCAATCCTAATGACCCGAATCTGAGTACAGCGGTGGGTGCTGGCAACAGTATCGACACTGTTTTTTCGGTTTGGCAGCGTCGATGCGATCGGCCAGAAACTTTGATGTTGGGAGCGATCGGAGAACCCGTGCAAGCGTGTGCAATTTATGGAATCGCTGCGAAACCACTACAGTAGACTGTCGTAATTGAAAATGGTTGCTCCGCGGCGTCATTGCGGATTTAGTAAACACAAGTTGTCGTCTGCGATTGGAGTTTGGGGTAGTGCTGGTCAGTGACTCTTGACTCTTAGAAGACGAGTGCCGTTGACGCGCAAGCGGCACTACCCCATTTTTCATTTATTTCTCTCACGTCGAGCCGATCGGCTTCGGCTGGGCCGAACCCATCTCTTCAATTATGGGTGAAGCGCATCAGATGAAAGCCGACTATACAACAGCCATGTTTTTTGGAGCCATTTCCTTCGGGCTGATGGCGGAAATGGCAGTCGGCCAATCGGGGCACGACCCTTTTGAATACCAGCGATTTGAGATTGAAAATTTTGAACGCCAACTCTCACCAAATGGGATCGTAGGGGCCACCGTCGTCGACATCGGAACAATCCCGGGATATCATCCGGCGGCCTGGGCGGCCGGCCGGTCGGTCGGCTATCAGACGGGTGCGCCACTCTACTTGGAAGATACCGCTGCCGCCTACGAGCAGTTCGGCGGCATCTTAGGCCACCAGGGCCCCGGTCCGGTGAGTCCGACAAACTACGACGACATCTTTCCAGGTGGCTTTGCCGTGTCGCCTAACGGCTTTCCTAATGGCGGGCCCAACCGTAATACTCCGACCAATGCCCTCCACAACGGCACAAAACTCAGCCTGGTCACGAGTGCCGATGACAATCTCGCGGACGATGTCGGCATATCCAGCGGAAGTCAAGCTCTCAGGATTTCTATGCGCAACGTCGGCCAGGGCGACGGCAATACATCGTTCGATCGTCCGGCGGCGCTGGTCATCAAGCCGAAGGATCTTTGGGGTGTTGCCGATTCGCGGTTCGACCTGTTTGAGAGCATTCGCAGTTCTGCCAGTACGGTGAACATCGCCATGGATATCACAATTCTGGCCGACGAAATTCCGGACACGTTTGCCACTGATCAAGTTGTCCCCACTCCGTATTTTCGCTTGGGGCTGTTTTCGGCGCATGGGGGCAATTTTGACGAATCTCCCACGGACCAGCTCCAAAGCCCAGCGTCATTGTTTTTTGACAACGGCGATACGGACGGGGATGGAGTACCCAACTTCAGCGACTCCGATTTCGTCGATCCATTCGACAATCCGACGGGGACGCCCGGAGTCATGCGGCGACATTTTCAGTTCAATGCCGGCCATATGGCCTGGCCGTCGAATCCGCTCGCGGAAATACCCGAACCAGGTCTGCGCTCCGTTCCCTTGGGGCTGATCAACGCCTACGTGATGGGGTTCGTTGTCAACGGCAACTGGGCGCTGAATCAGTCGGCGTCGTTCATCGTCGATAATATTCACGTGGTGCCGGAATTCCTCAACGCCGATTTCAATCAAGACGGAGCCATGAATAGCCTCGATTGGGAAATACTGATGTCCAACATGAATTCGCCGACGGCGAACTCGTATGCAGAAGGCGATCTTGGCGGTTTTGGCAAAATTGGCCTTTGCGAAACAGTGGCTGATATCTGCCCGTCACCCGGCAAGGTGGATTTTGAAGACTTTATCGCGTTCAAGCGGATTTGGAACATTCGCTATGGCGAGAACGGGCTTCCAGCAGTAGGCATCGGCGCATTTGTCAGCGCACCAGAGCCGTCCATCCTGGTGATGCTTAGCTGGTGGTTGGGCAGTTGGCTCACACGGCGTCATCGACAACAGCCATTCACTTGCATCGACGACTAGAACCAGTTACAGAACTTGTTTTTGCTAGCTAAACGTCGTTGATTTGAGTTGCGTATCAGAAGGCGAAAGG
>A_aquaticus-Lab-Male-Hindgut|dockerin_197
GGCCTTGGGAGAACGCTGTGAAAGTGGTCTCGCATCACAACGGCTCGGAGAATTACACGTTCTATAACCCACATCAGCATTCCTACTTTGCGGAAGAGAATGGCCGATTCATTTACTTCGAGGGCACCTATTCAGAAACTTTCTCGGGCAATCCGACTCCGACGCCGCTCTACGATTACAACCAGATGATGTACCGGCTGGATCTTTCGCTGATTCCACGGCTCTTCCAGGCCGAGATTCCGGGCGACTTCGACAGCAACGGCTATGTTGATGGCGAAGACCTTATGATTTGGCAGCAAGCCTATGGCGACACCGGAAGCGATCTTGCTGATGCCGACGGCGATGGCGACACTGATGGAAAAGACTTTCTCTTATGGCAACGCAACTTTACGGGCCCACCAGCAATCGCCGCGTCGATCCCTGAGCCGAC
>A_aquaticus-Lab-Male-Hindgut|dockerin_198
GACGTCGTACTTCGCCGAATACAACAGCATGGATTTGGCGGGGAATCCCATCAACGTTTCCGGCCGAGCTGCTTGGTCGCATCAACTCACGGCTGAGCAAGTCGCTCTCTATTCCAAAGAAAATTGGCTGGCCGGGACAGACGGTTGGAACCCCATCATTGCAGAACCAATGGACCCGTCGGCCGACTTTGATGGCGATGGGGATATCGACGGCCGCGATTTTCTCGTGTGGCAGCGCGGTTTTGGGATGAATGGCCAGAGCGACAATTCGACTGGTGATGCCAACTTCGACGGAGTGGTCAACGAGTTGGACCTCGTGGTATGGCACGAA
>A_aquaticus-Lab-Male-Hindgut|dockerin_199
CGCCTACACGGAGCTCCTGCTCAAGCGGGGCGATCTCAACAATTCAGGCACAACAGACCTCGCCGATTTCGAATCTTTGTTTAGCAATTTCGGTCCGGCAACCTGGCTGTTCGACTTGAACGTCGACGGCGTGGTGAATTCGGCCGACGCGGAAACGTTCGTCCGCGAATTGGTTCGCAGTGTGCCGGGAGATTTCAACGTGGATGGTCTGGTCGACGCCGCGGACTACACCGTGCGGCGCGATCGAATGGGGCAGGGGGGCGGCGGCCTGGTGGCCGACGCCGATTTCGATGGCGATGTGGACGTCGACGACTTGGGCGCTTGGCGGAGCGAATTCGGTTTCGTCCGGCAAGCGCTCACACCCGGCAGCGGCGCGGTTTCGCTAGCGGTGCCCGAGCCGCAAACGCAGTGGCTCGGTTTATTGGCGGTGAGCGTGTGGACACTATTTCGGCCGAGCAATCGGTCGCGGCGGCAGTTTTGAATTTTGGGGCGGCAAGTTTTGGATTTTTGGAGGGTAGCTAAGATGAGATTTCTTTCGAGTTTATGTCTGTTGGCGGCGCTCGCGGCGCCCGCGACCGCTCAGTCGTGGTATGCCCGCGGCGAGTTCAATGGCTGGGGATTGGACAATCCGATGATCGTGGATCCGGGCGACTCCACCCATTACACGGCCAACCTGACCGGCCTGTTTGAGAGCTCGCCCTACAATTGGAAAGTTGCTCTCGAAGATTGGTCGATTGAAATGCCTGGCATCGGACCGGGAAATGATGCGCGAGCTTACTCGGACACCACCGGCAACTTGAATTTGCACATGTACAATCAGACCACCTGGAGCGACGGCTACCTGCCGAACAATACCCGCCGCGTGGGATACGATGACACGAAGGCGTTTGGCTGGGAGATTGTCGGCTCATTTAACGGCTGGCCGGGAACTTCTCCCGATGCGACTTACCAATTGGCGGACATGGGAAATGGCGTGTACAAGGGGACATTCAACATGCCGGCCGGCGGGCAGGAATTCAAATTCCGGGGACTCACCGCCACGGAATGGGACACCACAATCGGACAGTCTTTCCGCAACAGCGCCAACAACAACACGTTTTTGGTAGGCACGGCGGGCGACCCCTGGACGTTTGAACTCGACTTGCCAAAGGGCCGTTTCCGTTACTACAC
>A_aquaticus-Lab-Male-Hindgut|dockerin_200
ATTACGAACTCATTGTTGGTCCTCCCTCGGCGGATTTCGACCTTGATGGCGACGTTGACGGTCGTGATTTTCTCACTTGGCAACGTGGCTTCGGTTTGGCGAGCGCCACCTTCGCCCAAGGCGATGCCAACTACGATGGACAGGTCAACGACTTGGACCTGGCAGTTTGGAGTGCGGCCTTTGGTGGTGGGGAGTTGACTGCACTTCATGCCGTGCCTGAGGCACATGCGCTTACGCTCTTCGCGCTGGCTGCAGGGTTCCTGGGAATACGGCGGTGGTAATATTTTCCGCGTGATTGCGAGGGAGAATCTTATGCTTGGCGGAAAAACGCGTGCGATAGCCTTTACTTCGCTTTGGCTCATCTCGGCGAATTCTTGGGCCATCAACGGAAACAGTCTTGTCATAAGCTCCGGTGGCACAAGCGGCACAAACGCCTTGTTGACCAACAATGGCTATGTAGGCACTTACATCACCCTGGCTCAGCCAGGTGA
>A_aquaticus-Lab-Male-Hindgut|dockerin_201
AGAGAAGTCGGCTCCGGCACGGCGGCCGCACCGCTGCCGCCGGCGCCACCGAATTGCGATTTCCAGAACGTGTAATCTTCCGCGTCGACGACGCCGGGCGTTGCGGCGGCCGGGTTTACGTTGGCCAGCGTGAAGGCCTGGCCCTGGTGGTCGCGCCAGATGGTGTAGTCGGCCGCGTCGACAACGCCGTTTTCGTTGTAGTCGCCCGGGAGCGCGGCGGTCAACGAAAAGTCGTCGAAGTTCGCGGTTTGGAACGGAATGTCTACGTTCGTCATCACGTCGTCAACTCGCACGCCGACTCGCACCTGCGTTGTGCCCGCGGGGGCGATGCCGGTCAACACGTGCTCACGCCAAGTGGTGTCATTCATCTGCTCCGTGCGGAGGTCGAGCGTCTCCGCTCCGATC
>A_aquaticus-Lab-Male-Hindgut|dockerin_202
ACTACAATCATCTGACTTCGCCGACGACCGGTACGACGGATTTCTATTCAATCGCGATTCACGAACTCGGGCATGCGTTAGGTTTTGGCAATCAGAGTGACACCACGTTGACCGAGTGGGAAGAGCTGACAAACGCAAATACGTTTGTGGGATCGAATGCCATGGCCCTGAACGGCGGAGTGGCAGTTCCGCTGGCGGCTGGTTTGTCGCATTGGTCGAGTAGCAAGATGAGCGTTGTTTACGGCACGGCGACTGCGCAAGAAACGGCGATGGATCCGGAGATAACCAACGGTACTCGCAAGTATTTGACCGCGCTCGATGCGGCCGCGTTGCAGGACATTGGCTGGAGCTTGGGACCGCCGCCAACGACGAGCGCCGACTACAACGGCAATGGCGTGGTCGATGCAGCCGATTACGTGGTGTGGCGGAAGAATAGTGGAGTGCTGGCAGGGTACAACGCGTGGCGAAGCGCCTTCGGTAGCCCGGCTGGCAGTGGGAGCGGTGCTGAGT
>A_aquaticus-Lab-Male-Hindgut|dockerin_203
ATCATATCCTTTAAACAATCAAACCGTTACTACTGCATTCCAAAAAAATCTTCCTAATCCAAATTTAAAATGGGAATCCACTCAATCTGCTAATTTAGGTTTAGATTTAGGTTTTTTCAACCAACGCATCTCTCTTACGACTGAATTGTATGATAATCGTTCGGTAGATTTACTTTATAACACTCGTATTCCTGCTAATGCTGGTTTTACCAATCAGTTCCAAAATATTGGATCTACCTCTAGCCGTGGTTTGGAATTTACTTTAAATACGGCAAATATAAAAAAGACTGATTTCACTTGGAATACGAGCTTTAACATCGCTTTTAACAAAACCAAAGTATTGAGTTTGAGTGATGGTGAAACTTCATTATTAACCAATAGTTATGCTCCTAATGTAAACGACTACATATTAGAAGTTGGAAAACCAGTAGGCATTATGTACGGTTACATAAATGATGGTTTGTATCAAGTAAGCGATTTTGATTACAACACAACAAATGGAACTTATGCTTTAAAATCTGGTGTAGTTAGAGACAATGGCGCAGCAGCACAACCGGGATTCATTAAATTTAAAGATGTTAATGAAGATGGAGTAATAAACGATTTAGACCGAACTGCAATAGGAAATGCTAATCCTAGATATTCTGGTGGTTTGAAC
>A_aquaticus-Lab-Male-Hindgut|dockerin_204
ATCTGTGAAGCTCATCAAGGTCACGTCACCCGCTGCATGCGGCCAAGAACCGCCAACAGCGAAGCCGCCGCTGTCGCCGACGCCGTCGCCGGAAGTGTCAGCACCAAAGCCATGAACATATACGTATACGGTTTGCTCGCCGGCGAAGCCGCCTGTGTCTTCGGAATTGAAAGAGCGTAGCTCGATACGGAAGCCCTCGGGAGTTCCTCCGGCGTTGATCGCCGGATCGAAGACATATTTGTTCACTTTGAAATCGAACGACCAAGACAATTCTTCGCTTGGCGTCGTGGCAAAGGTGGAAGAGCGCCAGTCACTGTGCGCGGCAAAAGTTGGATCGACGTTGAGCGCTGCCGCGTAACTCCCATTCCCGTTCGAATCGGTCGCGGCGTCGCCATTTTCAGGACCCAACAACTCCGTGAGCGGCGTTGCCGGCGGGCTATTTTGCGAGCGGAACCAATTTGTGGGCTGTGCGTTGCCAAATGCGTCGCGTACTGGCACGGGCGGCTCGCCTTCGACTTCCAACGTCTCGAAGTCGCCGTTTGCCATCAACTCTTGCGACGATGCGACTCGATGAGTAGGAAAAATCAATAGTCCAATTGCCACCGCCAACCACAGCGTCTTCATCGCACACTCTCCAATGTTGTCGTTGCACTTGAGGATCCAATCAATTGCGCCGGCAGCCGCGCTGGAATGGGCTGCATCCGTTGGAGCATCCCGAGTACGGTCGACACCGTGACCCACAGAATCAGCGCTTGCGGCTCCGGCACCGCCTGCGTCTTGCCCGCCGCGCCGCCCGCGGCCTGGGCCGTGCCGAACGCCGATCGCCAAATTACAAAATCGTCGTTTGTGATCAGGCCGTCGCCGTCGCCATCGGCGCCCGCGAAAGGCGTCGTTGCTGCTCCCAAGGTGTCGCGCCAGATTGTGAAGTCGGCCGCATCCACCAGGTCGTCGCCGTTGAAGTCGCCAGAGAGCGGCAGATTGCTGAGCAGCCGCACGTTGTCGATCAGCACCTGCCCTCCGGCGAACGCACCGAAATAGGTACTAAACCGCAGGTCGCCCAATGGCCCGCCTAGCGGGGAAATCACGTCGGCTTCAAACGTATGCCATTGTCCGGCCGCAAATTCGGATGCTTCAAAGTATGCCACCGACTCTCCAACAAACGACAATGAATCGGTGAAGAAGCGAGCGTCGGCGCGGAAACCGCTCCCGTCCGGTACGCCGACAAACTGGAAGTCGAAGGAGAGTCGCAGCCGTTCGCCAGGATCGACGTCGAAATTCACCGACCGCCAATCCGCGTTCTGCGCGTTGATTGCGGCGGCGTGGCTGCCCTCGCCTTGTGAATCGGACCCGTTGGCCAAGGCCGTCGCGGGGGCGTAGCTCCAGTTGAGCGGCCGGCTGGGATTGCCGGTCGCGGGGATTTCGAAGTCGCCGTTGCTGATCACATTCTGGGCGACGGGCGCGCCGACTTCCGTCCCGAAGTTGTTGCGGAGGTGGATCATGAGCTCCTCGAGCGTGACCACTTCCACCGAACTGCCCAGCGAGCTGACGATCTTGTTGACGTTGCTCATCGGATCGCCCAAACCGCCCCCCTCGGTGCTCGTGGACCAGGGGTGCACGTTCACGATCGTGTAGGACGCCTGATTGTGCAGCGCGTCGCGCGGGGCGTTGTTGAGCGCGGAGATCATCTCGTTCACGGTGTTGACGCCGCTGGGCGGATTGACGCCTTCCCACAGCGTGTGCCGCACCGAGACGATCGGCTTGCCGTTGTGCCACATGATCGAGCCATTCTGGCCGGCGTAGGCGGTGCCCGTCTTGAGCATCATGCCCATCACTTCGGGCCGCGCGACCATTTGGTTGAGCTTGATGGGATTCAAACCGCCATCGTCGAGGACAGAAATGATGTTGTGATCAACGGCCTGCATGGCGGGGATCGTGGCGTCCATCATGCCGTTGATGTCGGGCACCTGGCTGGGATACGTGAGCCCCTGACCGCCCGGGGTGACGAAGAACGTCTTGTGCTCATCCGTTGCGGCTTCGTCGTACAGGTACTTCAGCGCCACCGGGTTCACATCCACGAGCGACGGGCTGACGTCGAACGTGAAGTCGAAATTGCCGCGGAAGCTTGAGCCGAACCAGCGAGTGCTCCGCGCGAAATCGTTGGTGAGCCATTGCACGTTGTCGCCATCGCTCATCACGAAGGCGACGTAGTGCTTGTCCGGATCGGTCGGCGTGTCGACCGGCGTGTGATGCGGCTGCGGCGGCACCGCGACTTCCAACTTGGCGAGCGCAGCCGTTC
>A_aquaticus-Lab-Male-Hindgut|dockerin_205
AGATGCACTACAACGAGTACTTGCTGCAGCAGGTCCGCAACGAGGAGATCGCCCAAGGCCGCAAGCTGATGGACGTGCTCGACTTGCACTGGTATCCCGAAGCCCAAGGAGGCGGCACTCGCATCACGGAAAACAACAATTCCGCGGCGGTTGTGGCAGCCCGAGTCCAGGCGCCGCGCTCCCTCTGGGATCCCACTTACGGCTATAGCGCCTCGAACCCTGTCCTGGGCGAGAATAGCTGGATCTCCCAGTGGAGCACGCAGGGACCGATTCGACTCCTGCCGCGCGTCCAGCGCGACATCAACGACTTCAATCCGGGCACGAAAATCGCCATTACCGAATACAACTACGGCGGCGGCAGCCACATCTCCGGCGCCATCGCCCAGGCGGACGTGCTGGGCATCTTCGGCCGCGAGGACGTCTTTGCCGCGAGCTTGTGGGAACTCGACGGCGGCACGAGCTTCATCAACGCTGCCTTCAACATCTATCGCAACTACGACGGCGAGGGTGGAACTTTCGGTGACACCTCGGTCGATGCCGACACGTCGAACATCGCCCAGTCTTCGGTTTATGCCAGCGTCGATTCGACCGACCCCAATCGGATGGTTGTCGTCGCCATCAACCGCACCGCGAACCCGCTGACGACGGGCATCGCGGTGACCCACGACCGGGTCTTCGACCACGCCGAGGTCTACCGCCTGGCCGGCGCCTCCTCAACTATCACGCAGCAAGCTGACCTCGAGCTCGACCTGCTGAACGCCTTTCAATACACGATGCCCGCTTACAGCGTGACATCGCTGGTGCTGATCTCCGACGGACTGACGGGCGACTTCAATCGCGATGGCACGGTCGATGCGGCCGATTTCACGGTGTGGGGCGACCAAGCGGGCCTGACGGGCGACCTGGCGGCCGACGCCAACGAAGACAACCTCGTCGACGTCAAAGACTACGACCTCTGGAAGTCGCACTTCGGGAACATCGAAACACCCGGCGCCGCGGCCCTCGCTCAGGTTCCCGAGCCAACGTCACTGACGCTGGCACTAGTCGTCGCTTGCGGCTTAGCGCGTTCGACGCGTCGCCGCTAGTGCGGCGATTGCCGCCGCCGACATCAGGGCCAGCGTCCCCGGCTCCGGCACCGAGGCGCTGGCGAGTGCCCCGCTCCCTTCGATCGCGCCGAAGTGTGTCTTCCACGCCGTGTAGTCGTCCGCGTCGACGGCGCCAGGACTCGCGGTCTCGTTCGGCAGCACGTACGTCGTGCCGAGCTTGTCACGCCACACGGTGTAGTCG
>A_aquaticus-Lab-Male-Hindgut|dockerin_206
GTCGAACGATCCATCCTGGCGGCCTGCGAGCAGAACCGAGAGCCCGCCGTCCATGCGGCCAATCTCACGGCGCGGCGCGTAGGAGTTTTGGACGAGGTAAGCGTCGGTGTAGCCATCACCATTGAAATCGCCGAGCACGGAGCCGAAGCCGGGCGCGACCTGGGCCATCAGCGGCAAGGACTCGATTTTGAAATGTCCTTTTCCGTCGTTCCGCAGGAGCACCGAGTCGACCGAGTTGGCGGAAAGCTGGAGCGCGGCGTTCATTTCCTTCTCGCCGATAATGTCGGAGAGCGTGGCGTCGGCGAATTCTTTGAAGGTGGGATAGGCGGCCTCGATGAACGGCATGGCGCGTTGCATTTCAGGTTTGCTACGCGCGGGGACGAGACGACCACGTTCATCGTATTTGCCTTCGACGACGAGCGGCTTGCCATCGGCATTGAAGTCGCCGTAGAAGAGGCGGATGGGGTGCTCGGCCGTCGGGCGATACGCAGAGTTGCGGCCGAGATTGGTGGCGATGTAGTCGATGTCGCCATCGCCGTCGACGTCGCGTCCGGCGATGCCGGTCCACCAACCAAGACGATCGGCAAGGCCGGCGTCGGCGGTCGCGTCGCGGAGGTGCCCCGCTTCGTTGAGGAACAGCTTCACGGGGCCCCAGTCGTGGGTGACCAAGAGATCGATCCAACCGTCGTCATTTACGTCCGACCAGAGGGCGCCCGTGACCATGCCGGAATGGAGCAGCTCCGGGCCGTCGCTCGCCGTGACCTCGGTGAATTTGCCTTTGTCGTTTTTGAGCAGTCGGCTGTCGGGAGTCTTGGGGAATTCGCCGGGGATGGAACGGCTGCCGACGTAGAGATCCAGGTCGCCGTCGCGA
>A_aquaticus-Lab-Male-Hindgut|dockerin_207
GTTCGGTGTATCCGCGCTGAAGGTCGTTGCCACCATCGAAACGCCCAACAGCCACCAAGGCATGCTGCGACCGCCGAGAAAGAATTCCGAGGAGCTTTCGCCAGCGGACTTCGATGCCGAAACACCGATGCCGATCACGATGACGAAAAACGCAACAATAATCGACCAATCGAGACCAGTCAGTTCGACTGCAGAGAATATCGGTAAGAAATAGGCACTCGATGCTAACAAGAAGCCACCTTTGCTGAATGGGAATGGATGAGACCTGACATTCGTATCCCTCTTTAATCTCGCCTGAAACGAGTGAGTACAAAGCAACTTAGCAGAGTGGCCAGTATAGCAGAGCTAGGTTCCGGAACAGCCGTCGCGTCGGCAATTAGGCCGCCGCCAGAGGTGACATTTCGTTGCCAAATGAGGAAGTCTCGGCCATCGGAGTCGCCATCACCGTCGGTATCGCTCTCGTTGTTGATGCCAAAGTCTCCCTGCCATTGGGCAAGATCCTCGGCATCGACCGAGCCGTCGCCGTTGAAATCGCCTGGGATTGGTGTGGGATCGAAGGTAGCGAGCTTGTCCGCAGCGATCTTCAACATGGAGTTAGGGTTCGTAGGTGCGAGATCTTGGGCCATCTCCCAGATGATAATGTGCTGCAAGCCTTCATCATGGGCAAGCTGAACGCGGGCCTCGATGTCCGACGAATCGGGAATCCATACGGTACGGCCATTGCGCGAATAATAGCCGTCGCCATCGTTGGTCCAGGTGTTCGCCAGTTCCGAGAAGGTATAGGCGGTGCTGTTTAATACGTCTTTACCGTAAAAAGGCAAACCAACACCCAATTGGGCAGCAGGCGTATCGTTGCCCCACGAGCTATTCGACCACACGTACTGTCGCTGCGAGTTCGCGCTGACGGGATCCGTCCAGGCATCGACGGCGTCTTCAACATACTCATGGAGTGAGTGTTCGGCGTCGTTGGGATTACCAGAATCGTTACCCCACCATCCAAGGTCGTAAGTCATAAGCGAAATGCCATCAATGCCGTCGGTACCCGTGAGTACGCTCGCGGGAATCATCACTGTGGGATCGACAGTCGCATAAACCCGATTGTTAGA
>A_aquaticus-Lab-Male-Hindgut|dockerin_208
ATGTAGCCACTCCCAAAAGAATGTTTGCGGTTCACCAATTCGAGCATTGCTTCTTGCGCGTCGCGACAAAAATGAACTTGGCGCCGGGCAGATCGGCACTATGCGCGATTACCGGCGCAATGGCGCTGCAACGGGGCATTGCCCGAATTTGAGAGATCCAAAAATGGATACGCCCGCCAAAGAGACTGGCAGACCAAGAGACGCGACCAAGCAAACCGCGACTCATTAGACGCCTCCTCAACCAAATACAATGATTGCCCCGTCCCGGAAAGATCGCCTTGATTGTACCCCCTGTGCGAGGGAATTACCACGTTTTTTCTTGCGCCGTAGCGAGCCCGCAATGGGACGAGATTCTGCCAAAAGCAGGGAGGGCCGAATTCGATGCGAGCTACGTGCGAATCCGAACGATCAGTCCGCACAAGGCTAAGGCAAGCAGAGCGATTGTCGCTGGCTCCGGGACCATCATGCCCGGAAATTCGCTGCCCTGTAGATCCCACCAGCCAAAAAGCACATTGGCGTCTGCGGCATTGACGAAGCCGTCAACGTTGAAGTCACCGCTGAGTCGCCCCCCCGCGATCTGTTTGTTCCAATTGTTGGCCAAAATCAGAAAGTCGCCCAAGCCAACCAGTTGATCCCCGTTGATATCGCCGAATGAGCTGCCAATCCGCGTCGAAACATAGACCACATCGGCCGTGTCCACGATCCCGTTGTTATCCGCGTCGCCGTTGGTGCCAGGGATAACGGTCTGGTTGAGGTTCGCCGTAACGATACTCAGGTCGAACCCATCGACCACACCATTGCCGGTGAAGTCGGCCGGCACCGGCGCGAGGGGGGCCGGCAGCGGTCCGAAGGCAGCGCGATATTGATTGCGGTCAAAAACCATCACATCGAAAAGATTGACGACCGCGTCCCCATTTGCATCACCTTCGAAAAATCGCGTGGTGACCGGCTGATTCCAATGGTTGGCGATGGTCACTAAGTCTGTGCCGTCCACGTCGCCGTCACGGTCGAAATCGGCGGGTGCAAACAGATCTCGGTCGTAGTTGCGGATCAACGTCGCAAAATCGTTGAAGGTCGCCTGGCCGTCGCCCGTCACGTCGCCCTCGAAGTAACGAGCACCGCCGGTGATATCGTAGTGGGGGGCAAACATGCCCAAATCAATTACGTC
>A_aquaticus-Lab-Male-Hindgut|dockerin_209
CGCCCAAGAAGCGGCGTTCGTTGACTTTGTGAGTCCCGTCGGCACCCGATGGGCGTTCGAGGCCAACAATGGGGCAGTCGTGCTTTTGGCAACCAATCACGCGAATCTTTTGTTCGAAGATTGGCAAACGGCGACCGGCGGAGCAGGGGGTGGCCCGCCCGGCACGGTTGGCCAGAATGCCGTGCTCCATTTGATCGATCAAGACATCTACTTGGACATCAAGTTCACGGAGTGGGGCATCAGTTCGGGGGCGGGTGGCAATTTCGGGTACGATCGCGCCGAGATCAAGCCCTCGGCAGATTTTGACCGCAATGGCCTCGTGGACGGCCGGGACTTCCTCACCTGGCAACGCAACTTCGGCCTCACATCCGCGTTACAATCGGAAGGAGACGCCGATTTCGACGGCGTCGTGACAGGCATCGATCTC
>A_aquaticus-Lab-Male-Hindgut|dockerin_210
CATCAAGCGATCACATTCCTCGCTCATCTCACCTAGGAATTCTGGCTGCAACTCCTGCTCGATAAGCCCGGGCGGCCATTCGGCAAGGGAGTCTGATGTTCCAGCGATCGCCGATTCTCCGCGCACCCGACCACCACCTCGTTTCTCCGCCAACAAGTAGCGCCGCTGGTCGACGGCCTTGCGGGAAGTAATTTTTGCCAATAATGGCCAGAGTTCGTTCCGATCGTGCAAGTGAGGAAAGCACCCGCGCGCTGTTCCCTTGAAGAAGCTGGTCAGGGCTGCCACGGCCACATCCTCTTCATCGGCGACTGCTTGAGGTGTTTGACCCAGTTTAAGACGAGCTAACCCTAAGAGACGATTGAAGTAACGTTGCCAAAGCTCCTCCTGGGCTTTTGCCATGGCCTCGTTATTGCGGCCCAACTCCAAGTCAGCAATCCAACAGGTGATAGAACCTTCTGGCGACATTGCGTCACGACTCACAATTCGTATACGACGATAACGCTCGATGAAATGATTCTATTTCGCTGTGGCGGCTTGTTAGAATATCCCTACTTCTCGTGTGGGGCAATTGGGCCTTTCCTCGATGTCCGAATTAGATATCCGACTTGATCGCATCAAGCATCGTAAAGCAAAGTCAATTGTGAAATCCTCAAGAATCACGATTGTCGCTTCCATTGGTCTCATCGGCATCGTGTCGGTGGCCAGCGCCACCCCAGCCAGATTTTGGCTTTCCACGTCGAAAACTCTAACGCCGGGTCCGGAAGCGCCCACAGTCCAAGTAGTTAGTGGCGGCACTCACGAGATATACATCTGGGGTCAACCGGGAGTTTCCGACGAAAGGGGGGCCGTATCGCTGCAGTCGTTTACGCTCGATCTTGTCACTAAGGAGTCTCCAGTTGGCAATTTTCGGCGCGATGGAATCACTGTCTTCAACCAACCGGTGCGCTTTGAGGCCGTCATTGATACAGTTAATGGTTTTCCAAAAGACCCGAGCGATGATGGCGACGTCTGCGACAGTGAAACGCAAAGTTGCATAACGACGGTCGGCGTTGACGACGACGGGATTCACGGAATTGCTGGCTATTCAATTTTCAATAGCGGGCCCAGCGGAATCGGCCCTGTCGATGGCCAGCCTTGCAATGCAGATCCGTTTTGCGCGATGACTGCTAAGTCGGGCCCAGCATGGTTGGTCGCTTCCGTCACGTTTCAAGCGAGTCAGTCGTTCGGAACGGCCAATTACCACCTTCAGATCGGCTACAGCGGCATGAATTATCATGATCCGACGCTTGAGGACACACAGCCTAGGGAGAGCCCTAAAGTTGCTTTCGGCACCGATGGAGACCAAGTGATATATGATGCGGGCTCATGCGGGACCGATGGCTCATGTCCGCAGAGACAGCGGACTTACGACCACGATACAACCGATCTCACAATTCAGGTGATGCCAAACTCTCCGGGTGACTATCGCGGCGATGGTTTTGTTGGGCCGGAAGACTATTTCTATTGGAGATCGAGTTTCGGGAGCACCACGGAATTAGCCGCCGATGGTAGCCGCAACCTAGTCATCGACGCGGCAGACTACACTATGTGGCGCGATCGCCAGAACGTGTTTCCCGGCGACTACGATCGTGTCGGGGGGGTCGGCCCGGAAGATTACGCGATGTGGAAGGGGGCGTTTCGTTCCAATAACTTTATTCCTGGAACCAAAGCCGACGGCAACGGGGACGGCGTCATCGATGCCGCGGACTACACAATCTGGCAAGATAACTTGCAGAGTGTGTTTTCGCGCGAGTACACCGTGTGGACACAGACATTTGGTCAATCGGCCATCCCGGCCGGCTCTGGAGCCGACTACAATATGAATGG
>A_aquaticus-Lab-Male-Hindgut|dockerin_211
GCTCTACGATTGGGCATACGAAACGGAGCTCAACACTCCGATTGTGGCGGGCGCCAAGCCAGCGGCAGTTCCCGGCGATTACAACGGCAATGGGGAAGTCGACGCGGCCGACTACACGGTATGGCGTGACCAGTTGGGGCAGAGCATGACGCTGCCGAACTCCGATCCTACCGACGCGGACAACGAAGTCACCCAAGCGGAGTTCAATTTTTGGAAGTCGCAGTTTGGCGTCGGTGGAGGTAGTGGTAGCGGCACAGCGTTTGATGGCGCGCGTGTTCCAGAACCAACCTCCCTGGCACTGCTCGCAGCTGGCTTTGGCACGCTGGTGTCGCGGCGTCGCAGATAGTCCGTTCTTAATTACTGAAAATCGGATTCGTGAAGTCAACGGATGGGTCTTTCGATCTGTTGACCGCCCCGGCAGCGTTGCGCGAGCGGTCGAGTTCGAAGCTGCCATTGCAATCGATTGGTTTGATGACGCGCCTGGCAGAGAAAGTATTGCTGATCGGATGGGATGCTGCGGATTGGCTGATGGTTCGCCCGCTGATCGACCAGGGCCTGCTGCCGACGTTCGCATCGTTGCTGGACGGAGGCGTGAGCGGCAATTTGGCGACGATCAGGCCGATCCTCTCGCCGATGTTGTGGAACTCGATCGCCACGGGTAAGCGCGCCGACAAGCATGGGATTTGTGGCTTCGTGGAACCGCTGCCTGATGGTTCGGGGATTCGCCCGATCACGAGCACGAGCCGCAAGACGAAGGCAATTTGGAACATTCTGTCGCAGAACGGATTGACCAGCAACGTCGTGGGTTGGTTTGCCAGCCATCCGGCCGAACCAATTCGCGGCGCGGTTGTCAGCGACTACTTCATCCACCCACCTGAAAAGGGCGCGGATTTCAGTGCTGTTCCGGCCGGCGTTTGCCATCCGGAACGACTCGCCCAGCCGCTTTCGAAGCTGAAGGTCACGCCGGGCGACATCGATGCGCAAGCGATTTTGCCGTTCGTCCCCCGCGCGGCAGAAATTGATGGCAAGAAGGACCATCGACTGCGACAGTTGGCAACGTTGCTGACGCGGACCGCCAGCATCCAAGCCGCCGCCTGCGCACTGATGTCGAAGGAGCCTTGGGATTTCATGGCCGTCTACTTCGACGCGATCGATCAATTCGGCCATCATTTCATGCCTTATCATCCGCCTGCCGGGGCAGGAATCTCGGAACGCGATGCGGAAATCTTCCGAGATGTCATGGTTGGTTGCTATCGCTTCCACGACATGATGCTCGAGACGTTGCTGCGAAATGCCGGTCCAGAGACGACGGTTCTGTTAGTTAGCGACCACGGCTTCCACAGCGGCAGCGAGCGCAGCGACACCGACGGCTTCAAGGATCCGACGAGCTGGCATCGTCCGTTTGGCGTCGTTTGCGGAAAAGGGCCGGGACTCAAGCAGAATGAAACGCTGTATGGCGCCTGTTTGCTCGACGTAGCACCAACCATTCTTTCCCTGTTCGGTCTGCCGATCGGCGGCGACATGGATGGCCGCCCTTGGCTGGAGATTTTTGACCGGGAAGTGCGACCCAAACGAATTCAAAGCTGGGACTTGGTCGAAGGCGACTGCGGCATGCATAGCGCGGAGCGGCGCGAAGACCCCGTCGAGGCTGCCGAGGCGATTCGTCACCTGGTCGACCTGGGATACATCGAGGCGCCGAGCGAAGACATCCAGAAAACGGTCCGCAGTGTGACGATCGACCTGAAAACCAATCTGGCGTTGGCCCTTTCCGATAGCACGCGGTTGGATCAATCGTTGCCCTTGTGGCAGGAACTGGTCGAATTGACCCGGGACGATCCGGCACGAAAAAACTTGTATTTGGCCCATTTGGCATGCTGTTACTTGCAGCTCGACCAAGTGCCCGAATGCATCAGTACTCTGGACCAACTCAACGGCGAAATGGGGCAGTCGCCGTTCGTACAAGTGATGCGAGTCCGCTTGGCAGAGAGGCAGCGACAGCCGACTGAGGCCCTACGTATGGCCCGGGAGGTGCTTGAGCAATTTCCCGACGACACAGGACTACTCAATCGGATCGGGCATCTTTTGTTGGAGACGAAGTCTTGGGATGAGGCGGAAGCGATCTTTCGACAATCCTTGGGGCTGCTGGAAGACAACCCAGTGGCCCATGACGGTTTGGCAGCCATCCACTTGGAGCGGGACCGCTTCGATGAGGCAGTGGAACATTCTCTACTCGCGGTTGGCTTAATCCATTATTTCCCGTCGGCGCATTTTCATCTTGGGGTCGCGCTGCACGGGGCTGGAAGAGAAGAACAAGCGATTGCCGCCTTTGAGACGTGTCTGGCAATGCGCTATCAAGTCCCCAAGACCCATTGCCGTTTGGCATCACTTTATCGAATTCGCGACCCCATCCGGGCCAAGCGGCACCAGAGGCTGGCCGGCTTGGCTTAGTTTCCGACGAACCAAACCTACTGGATATGGAGCAATCCAATGGCACTTGATTCCCACCCCAATACACGCGAACGCCGGAATACAGCGTTTACCCTGGTCGAACTGCTGGTCGTGATTGCGATCATTGGCATCCTCGTCGCCCTCTTGCTGCCGGCGATTCAAGCGGCCCGGGAAGCGGCGCGTCGCACCCAGTGCCGAAATAACCTCAAGAACATCGGCCTGGCGGTCCACAATCTGGCGGACACCTACAAGTATTTGCCGACCGGTGGCATTCAGCCAAATCCGGACGTCAGCAACTTTCTCCGCGACACCTACTCTCAAACGACTGCTGCTTCGCGCAAAGGCCCTGCCAATGGCCCATTGAAACAGGGGCTCGGTTGGATGTACCAGATTCTCCCTTACCTCGAAGAAGGTTCGCTCCAGGGCCTCATCGACAACAGCCAACTGACAAAGGTGCCGATCGCTTTATACAAC
>A_aquaticus-Lab-Male-Hindgut|dockerin_212
GATTACAAGTATTCGGCGGCGATCGATGGCGCCGGCAACTATGTCCTGACGAAGACCGGCGGCGCCGCCGGAAATCCAAACACCATATTGATTCCCGCCTCGTATAAGGCCGGCCCAAATCCTGCGGATCCGATCGTCACGTTGGGCGAAGCGCTCTACATGTCGAATCCCTGGTATGGAGTCGACGGCGGACCAGTGGGGCCGACGCAAAACAACCTGGCCGGCGCCGTCGCACGCGACCTGTATGCGGCGCTCAATCTCGGTTACATCAACAGCGACCACATCGTCGGTTCGGTCGAAACGGTGAATCCCGCTCTGGTGGGCAAGCACGTTTACGAGCTCACCGGCGTCCAGATGCGCGAACTCACGATTGGGTTCGAACAGGTCAACCAGTTTTACAACATCTACGCCGCGGCGATTCACAACCTCTCCGACTCTTACGGCTACGCTTATTCCGACTGGAACGAACACCTCACCAAGGTGGCGGTGCTGTTCAATCAGGCCCACGGCGGTGTTACAGCGGACGAGCTGAACGTCAACATCGCCGGGAGCGTCCTCAACGGACTCACCGGCAGCGGCGATTACAACGACGACAACGTGGTCGACGCTGCGGACTACACCATCTGGCGCAATTCGTTGGGCCAAGTTGGGAGCAACTTGCCCGCCGACGGCACGCTGGATGGCGAAGTCGACACGCGTGACTTTGAGTTGTGGAAAGCCACCTTCGGCACAGCGCTTGGTGCTGGGAGCTTGGGCGTGGAAGCAATTCCGGAACCGGTTTCTCTGGCGTTGATTTCGCTGGCGATCATCTGCAC
>A_aquaticus-Lab-Male-Hindgut|dockerin_213
GTAAAGAACTCAGTCATGCAGTACAACTACTCGCACGGCAACGAGGGCGCCGGGTTGGGGCTGTTTCAGTTCGGCTACGCTTCCAAGATGGGCGGCAACACGATTCGCTACAACATCTCGGAAGCCGACGGCGCCGGGATTTCCGTCTGGGGGAGCGGGCCGCGTTTTGACGGCGTCGATGTGGCTGAGGATTCGATCTATCACAATAACACCGTGATCAACCCGACGGGGCCGGCGGTCCACTTTTTCGGCTCGGTCGATGATGTGGGCGTGTACAACAATATTCTCGTGAGCGACGAGGGCCGACCGCTCGTGAAACTCGAAGACTGGGATGGAGGAGGCAACGCCTATGTGCTCGATGTCAACCTGCGGGGCAACGCCTACTGGAGCGGCGACGATGAGTTCGCCATCGATTGGGCCGGCGTCGATTATACGAGTCTCGCCGCCTGGGCCAATGCGACTGGGCAAGAGAAAATCGCTGGCTTGCTGGTTGGTCGACAGATTGATCCGCTATTGGTCGGACCGTTTGTCGGTGGAACGATACTCGACAACCCGGACCAATGTTCGTCGCTGACGGCGTATCGTCTGCGAGCCAATAGTTCGCTGATCGACGCGGGGATTGAACTGTCGACGTTGCCTCTGGCGATCGCGCTCGGACTCACGGATGCGGGCGTGCGAGACTTCTTTGGGGCTCAGCTGCCGATCGGTGGCGGTTTGGATATTGGTGCGAACGAAGCGGCGTTGCCTGGCGACTACAATCGCAACGGCGAAGTGGACGCGGCGGATTTCACTCTTTGGCGCGATTCACTGGGAAAGGCTGGCGCGGGACTCGCCGCCGATGGCAACGGCGATGGTGCGGTCACGCTTGACGACTACGACGTCTGGCGAGCGAAGTTTCGCGGTGCCGGGAGCGCCGCTGATGCGACGGAAGCAGTTCCAGAGCCTACGAGTTTGGCAATGTTATCGCTGGCTTGTATCGGCCTAGCCATCAATCGCCGCTGGTAATGCTGCCAGAGTCGACGTTGGCCCGAATAGCTCGCCGAAGGCGATTTCAACGACAGGAGGGGCAACGTCAAGATAGGTCGCAATCTCCCCTACTTCGTCGCCGTCCGCGACACTTCGCTCCGTCAGTGCGGCTAACAAGGCAAGCTCCCGCGTCAAGGATGCGGAACGCAGTACCTGACTGCCCAAGGCACTCACCCGTGTTGGCGACTGGAATTGAAGTGGAGTGCCAAGCACTCGATAGTCAAGCGAAAGTTCGACCGTCGCATCGAGGTCCGCGATTGGGAGCGCAGTGTTGGAATCGCCCGCAAATGATGTGAATGCCTCGCCGTTTCCGCCGCCCGCAGCCGTGGCGCCCAAATTGTCGCGCCACACAGAATAGTCGCCCGCGTCCACGCTGCCGTTGGCATTCGCATCCGCCCGCAGATCGGTCGTCGAGCCGAACGTGCTGCGCCACACTTCGTAATCGAGCTCGTCGACCGCGCCACTGGAATCGAAGTCACCGGCCAGCGGCTGCACGCCATAGGTTGTCGTTGCTTTGGTGGCGCCGGCTTTGTCTTGCAAAGACAACGTGCCATAGTTGTTGTTGAGCTGGCCCACAAAATTGCCCTGAATCGCCAAACGCTGTCCGCCGGTTGGGCCGATGGTGCGCAGCTTGAATTGCGCCACGTTGGCGACCACGTAGTACGTGGAGTTCGCGGGGACGACGGTCCCGCCTTCAAAGGTGTGCTGCACGGCGCCGGAAATCGTCCACCCCGAGATATCAACGGACGAACTGCCCGAATTGACGACGGCGATGTACTCTTGCGCCTGATTCCCGCCGACCGGGTTGTAGTCGATCGTTCCAAACGAGACGAGCGGGTTAGCCGCCTGCGGTGCCGGCAGCGTGGCCAAGCTGTTGAGGTGATTTCTGCGTTTCAAGAGAAAATCTTGCTTCACGCGCGCAATCGCCTGCGTTGGCGTCTCGTAGCCCATGCCGGCTGGCAAGGCCCAGGTGTTGCGGTCGAAGA
>A_aquaticus-Lab-Male-Hindgut|dockerin_214
CCCGAGGAAGACGAACGCGGCCCCTGCATCCGCGTCCGACGGCGCGTCATAGCCCCACGCCCCGACGAGGACATCGTCATAGCCATCGCCGTTGACGTCGCCGGTGGCCACATCCTGCGGGGAAAATCCGGTGGTGAGAAAACTGCCGGGTGTCTGAAAGGTTCCATCGCCGTTACCGATGAAGACCGCGACCTGGTGAGAGGATAGCGTCATGGCCAGATCGGGCAGCGTGTCCGCATTGAAGTAGCCGGTGGCCCCGCCCGAAGGCACAAAAGCGAGTTCGATGTCGGCAGCCGGCACGTATCCTCCGGCCGGTTGCGCCACCAACGTGCGCCATTTGAATTGTTGCAGACCGGTCAGGAAGTCCGCCCGGCCATCGCCGGTCACGTCAGCGACCACGAGGGCCAGAGGTCGTCCGCCGAGGTCAAGCGGGGTGGCCACGCCGAATCGCCCATCGCCGAGCCCGGGGACGAGGAGCAGACGGTTGCCGTTCTGATCGGAGACCACGGCGTCCGGCTTGCCATCCTGATTGTAGTCGTGGAGCTCCCACGCATTCGGGGTGGATGTGAAAGTTGTCGGTATGGGGCTGCGCAAGACGGCCTGGAAGCTGTCGCCCGGATTGCCGAGGGCGCAGAGGATTTCCGACCCTTGAAACGAAATCAGGTCTGCCTGGCCATCGGCGTTGACATCTGCCAATTTGGGAAGTTCACCGATTTCAGTCGGCACCAACAGGCCGGCGTAGAGACCTGAGGCAGCCGGCGGGGCGTCGGGGACTTCCGGGTTGGTGCCATTTTGGTATTCGGCCAAGTTGGTGCAACCGTCCTCATCGCGATCGAGCGCCGCATCGGCGGGATTGAGGGGATTGAGGAACCCAGGGCGCTGCAGTTCGTAGACGTCGTCAATGCCGTCCTGATCGGTATCCCGCGCCTGGTCGAGCGGAATATTCCTGATGAAATAAGTGTCGAGGTCGGCGTTTGCGGGTGGGGCCGGGTCGGTCAGGGAGGTTGCGCCATCGACCCCGAGGGTCATGGCGACGGGGGTATGAGTGGCGCCGGCTCCACGG
>A_aquaticus-Lab-Male-Hindgut|dockerin_215
CATTTGGTGCCAGCCTTCGGCACGTTCTTCGGTTTTGATTTTGTCGTGCCGGGTACGAACGACGCAGTGCCTGCCGGCCAGCCGCTCAAGACGTATATCGACGCAATCGATCCGACGCCGGCGCTCACGACGGCGCCGGGCGCCACCAACGGTGGGAAGTTTGTCGCGTCGAATAGTCCCGCGCCGGGAAGTACGATCGCCATCGAATTTGACGGTTTGACGCAGGCACTGCAGGGAGCGGGGTACCGTGATTCGTTTGTTGATCAGGCGGCATATAACAGCAACGCACCAGCGTCGGGCGACAATTTAGCCACGACGTTCTTCCAATTGAGCCAGGCTTGGGTCTATCCCAGCTCGGCAGGCCAAGGCACAGAGCAAGTCGTCTGGGCAGTCGGCGACGAGAACGGCGGCCTGCGAATCACTCCCGACGGCTTCTGGCAATTGACGGCAGTCGGCGGCGCGACGATCAGTGCGTCCAACGCCCAGGTCTCCTTTGACCAGTGGACCCACATTGCCGTGAGCCGCGGCGGCGGCGGCGCGACACTTCGCGTCAATGGCTCAACGGCCGCGACGGCGAGCGGCTCGTTCGGCAAATGGGGCGACTTCGTGACGCTTGGCGGTAACGAGGATTTGTCCTTGCTGTTCAATGGCAAGGTCGACAACTTCGACATTGGCGGCAATCACGACGGCGGCTTCGTAGCGTTCGAGGACCTCACGTTTTTCTCTGATCTGGGAATTCCCGCGCCGACGAATGTGTTGGGCGACGTCGACCAGGACGGCGACGCCGACCAGGCGGACTACGCGATCTGGTCCGCCAACGCCGGCTTCAACAATACGTTTGGTTTGGGCGACGTAACGACGCTCGTGAAGGGCGACTTGAACAACGACGGCCGCGTCGACTTCTTTGATTTCACAGAGATCGCGGACGCGGTCACGGCTGGAGGAGGATCGCTGGATTTGAGCTTGGGAAATGTGCCGGAGCCGCACACGTTGGCCCTCGTGGTCTGCGCAGCGGTTGCGATAGGAATTGGCCGCCGTCGCCAACGGGCGGCGAGTTGAAGAGCATTTACCGAGTCACTTTCTATTTGAGAGCTTTCACCTCTGTACGGGAATAATAATATGATTCGCACAATCCTTGCGATTTCGACCTTTGTGGCCGCGACGCTCGTCGCGGCGCTCCCTGGGCGGGCCGTGGTTGTAGTAAGCGAAGACTTCTTCTATCAAGAAACGACTGTCATTCCGACATCCTTCGGCGAAGTCCGCTTTGCGAAGCAGAACTATGGCGGCGGTCAGAGCGGCGCCGGCGGCGCCTGGAACGAACGCTGGAGTGGCAATGGCTCGGGCACGATCATCAGCGACGACACGACGGTCGACACGCAG
>A_aquaticus-Lab-Male-Hindgut|dockerin_216
CGATCACAACCAATAATTCTACGAGCGTAAAGCCACGTGTCGATTTCTTCATTCTATTCAACATGTTTTTTCTCCTGGCAGTCCACGCTGGAGCTATGTGACACTGATCGCGGCCTCGCCGCGCCATTTGCAAATTCATTAATCCAATTTCACATTGGAATTCGGCAACGAAATCTACCGGCTGCGCCGACGTGCGGCGAAGCCGATCATTCCCAACAATAGCAACAATCCGCTCGTTGGCTCTGGAACAGTGCCGCCACCTACGGCGCCTGCGCCCGGACCCAAGTCGGTGCGGCGATCTTTCCAGAACCGGTAGTCGGCAATCGTCACGCGGCCGTCGCCGGTGACGTCACCGTTGGCCAGCGGTTGACCGAGCAGATTCATGTGGCTGATGATCGCCTGGTAATCCAGGTGATCGACCTTGTCGTCGCCGTTGGTGTCGCCGGGCAAAGGAAGCTCGGGCAACACGTCGATGTACTGGGTGCCGATCCGCAACTCGTCGAACGCCGGGCGGATGCCAGTAGCGTTGCCAAACACGCTGATCGTAGCAATGGCCGACATCGTGAAGTTGATGTTGGCGGCAACAGCACTCGGGACGACCGGCTCGACGGTGTCGATCGGATCGAGGAACAGCGAGATGGTGTCGGCGTTGTTGTCCGCGTCGAGCACCATTTTCATCACGATCAGATGCGTGTTGTTGTTGTCCTCGTTGAACGTGGTGTCGGTGAGATATTGGTAACCGTTGGTCCCCGGACCGGTGAAATGGAGTTTGGCCGTGGCGGGGAGTCGCTGATCGGTGGCGCCGGCGAAGCCTTGATAG
>A_aquaticus-Lab-Male-Hindgut|dockerin_217
TCGCCGGCGCCTGCGAAGACCCACAACGCCCACGAGCGACATCAAAGCGGCCACCGGCGCCGGTTCCGGGACCGCCAGCGACGATCGTACGGCGGAATCGCCAAAGTTTGATTGCCAAATGATGTAATCGGCCATACTCACCTTCCCGTCACCATTGCCGTCGGGGCCGTCGAACGGATTGAGCGTTGTCGAGCCCAATTGATTGCGCCAAAGCGTGTAGTCAACTGCATCGACGGCGCCGTTGCGGTTGTAGTCGCCGAGAACGCGATCGATCCGCTGCATCGTACTGCCGAGCTCGCGGCCTAGTTCCTGAGCTTCCTCCAAAGTGTAGTCGATCTCCCAGGAAAAATACGGCACGTTGAAATCATGCACGTAATACTCATTGTCGCGAAACTCGTTCTCGGTGAAGACGGGTGCATCATCGTCTTGATCGACACCGATTGTGTTTTCATCCGTGCCGCGAATCCAAACGCGGTTGTTGAACACCTCGTTGTTGATCGCATCGTAAGTACGCTCTTGTGAATTAATAAACAGGGCCTGGCGATCGACCGGAGTATCGATGAAATTCCCATGGACCAGGTTGTTCTCGGAAGACGAGATGACGATCGAAGCGTAGTCCCAGCGAAA
>A_aquaticus-Lab-Male-Hindgut|dockerin_218
AGTCGGCGACGCTTCCTGCCAGCCGGGCGTCAGCTGGTCCTGCAGGCTGTTCCAACTGCCGTTCGACGGGAGCAGCGCTCCTCCCGTCGACTCGATGGAGTAGCCGATGAGCGATATGGGAACAACTTTGTAGTTCGTGATGCGGCCCTCGCCGGTCGCAGGATCGATCGAGAGCACCAGGTTGTCGTACGCCGGCGGGATCATGTCGCCCAGATGGTCGCGCCAGATCGTGAAGTCCGCCGCGTCGACCGCGCCATTGCCGTTCCCGTCGGCGGCGAGTTCCGACATCGAGCCAAACGAATTTCTCCACAGATTGTAGTCGCTGTCGTTGACGAGTCCGCTGCGGTCGAAGTCGCCGGCAAAGGGATTGAGCACCGCTTGCAAGTGTAACGCTGGCATGCCGGCACCCGTCCACGCCTGGTAGAACAAACTCCAATCATTGAGATCGGTGACTCGGTCGAAGTTTAGATCGCCCGCCCGCACGAGTTG
>A_aquaticus-Lab-Male-Hindgut|dockerin_219
GGTAGCAACGTCTTTGCAAGTCCCGGCGGAGCTCCCTATTCCGTCGATATCAACGGTGCTCTCAATGGCAATGATCTGCTGGTCGTCACGCAGAGCGGCGAATCGAACTTTACCGGCGCTGGATTCACCATCCATGTGTCGAATGGTGAGAATGGCTCGGATTACTCGTATAATGCTAGGCCAGGCGCTCCAGTTGGCTCGAATCCTTCGAATACCGTGGCACCGGCCGACCCCGCCTTTGCAGCGATTGGAAACCCATCGGGAAGGCTCGAGAATGGTAACGTCGTTCGTTTTTCAACTTGGGTGCGCAACGACCCCTTGGCTCCCATGACGGTCGAGCCGCAAATTACCCCCATCATTAAGTTGGAGTTCTGGCGAGAAGCCCTCTCGGGTGATGCCGACTTCACGGGTGGCGTAACGAACCCGGCTTACGGGAGCCGGATTTTTGACACCGATCAAAACGATGCGGCGATTGCGGACCCCGACGGCAGAAAGCGACTTCTCGACATTAATGGCGATGGTGCGTGGGCGTTTGGTAGTACAACGGAGCCTGTGCCCTCCACAACACAATGGCAGCAAATTGTTCATACATATACGGTCGATTCAATCGGCGATGGGTGGGATATCCTGAATACACCTACCGTGGAAGATGTCACGCAAGTGGAAGAAATTCGTGGGGTCATGTTTGTCGGCGATTATGCTGGTACAAGCTTTGGGGCGCCTGGGAACCTGCTTTGGGATAACGCCCTGATCGAAGTCTTCAGGAACACTGCCGCGGAAGCGGCCAGTGACGTCCTGGTTTCCAATCCCAGTCCGCTATTAGACGAAGGCGCTGGAGATGGTGACTTCGACAACGATGGCGACGTCGATGGCCGCGACTTTCTACTTTGGCAGCGTGGTGGTTCTCCGAATCCCCGAAGCGCTAGTGACTTGCAGCTATGGCAAGATACCTACGGCAGTCCATTGGTGGCATTGAGTGCTGTACCAGAACCTGCAAGCATCACGCTCATTGCGACGATTGTTGGTTTGATGGCCTTTAGGAGAACCTCTCAAATCGTTTAACAGTTACAAATGTGTGACAGGCACAATGCGTGACTAAGGAGAGTTAAACATGGAGTTTGCTATGCTCGATCTTTATCGCCGAAAGCGCGGCTTTACGCTGGTCGAATTGTTGGTGGTCATCGCGATTATTGGTGTGCTGGTGGCATTATTGTTGCCAGCTATCCAAGCCGCGCGCGAGTCGGCGCGAAGA
>A_aquaticus-Lab-Male-Hindgut|dockerin_220
ACTTCGCGCAGTTCAATCCACAGTATTTGCATCAAGATCTGTTTCTCTCGCCGGAATACCGTCAGCTATTCATCGATCGCGTGCAAAAATATATGTTCAACGACGGAGCATTGACTCCCGACGAGAACCTCGCACGTTTTCTAAGACGCGTAAACGAAGTCGAACCCGCGATCATCGCCGAGGCCGCTCGCTGGGGTGATTCGAAAACTTCTCCGCCGCTCAACAAGTCGCATTGGCAGAGCGAGATCGACTGGATCGTGAATTCGTACTTGCCGATGCGCACGGATTGGGTGCTCAATCAGCTTCGAGCCGATGGGCTGTACACGACATTCGTCGCCCCCTCGTTTAGCCAATTCGGCGGCGCTGTTCCCATCAACTACCCCCTCGTAATCACCGCCTCGCCTGGCACCATCTTCTTCACAACCGACGGCATTACCGATCCGCGGCTTCCCGGTGGCGGAGTCAATCCGGCGGCCGCCAACATGAATTACAACGGCCCGATAACGATCTCCGGTCCGACGACGGTGAAGGCCCGCCTGCGCACCGCCGGCGGCCAATGGTCCGGTCTCGTCGAGGCGACTTTCACGACGATTGCTCTGCCGGGCGACTACAACGGCAGCGGTGCCGTCGACGCGACAGATTACGACATTTGGAAATCCACCTACGGCACTTCTGTCGCCGTCGGGAACGGCGCCGACGGCAATGGAAACGGCGTCATCGACACCGGGGACTACAGCGTGTGGCGAGATAATCTAGGTGCCGTCGGTCAGGCTGCCGGAGGGGCAAGTCTAAATTTGAGGGAATTGGACGCAATCGATTACTCGGTTAATCGACAAACTAATGGCAATTTGGGAATCGCTAGGCTCAGCGAAGGTGAGTATCCCAAAGATGAGATCCCAAATTCACGCAACCGCCTTTTCGGCTCATCGTCAATTGATGAAGTGTTCGCTGAAAATGCAGAACAACTTCTGCTGATCTATGGATGTTTCGAAGACGACTCACATTCGGACGGACACTCGTCGCACATGGAGTTATTCCAAGACCGTGACCAACGCGACTCAGGCCAGTTGCACAATCGGAAAGTTACTTTGGCTGAACTTACCACCTATACGGCGACTCGCTTATGACACTAAGTCACGAACGCCGCATCAAGCTGTACGCAGCTCAGACAGGAATCCTCGATCGAATTTGCGAGGTGAAATCGCGTCTCAGAAAGCTTTCGGACGCAGATGTCAATCGCGCAGCATCGATTCAGGAACTGAATGATTTGCGCATCACGCTCAACGGTATTGAAAAGCTATTTGCATCTCGCAACGGCGGCCGACAGTTACCTCGAAGCTTGAGCAGCATCGATTGTTGATCTGAGCAGCTCCAATCCCGAGATACTCTTCTGTTTTCAGGACGCGGGCCAGCGCCTGAGCCGGCCTCCGAAAGCGTTCGAAAGGGAACGTTAACAGGCGGTCCGGTTTTCGTGATCCGTTACAGCTACGCCACTGCGAGTTTCCCAGTGTGGCAGACATTTTGCACACCCCTATTTAGTTGCATTTATGGACTTTAGTTTCATTTCTGTGGTTGATGCCGGACTTCCCGGCGATCGACGGAACGC
>A_aquaticus-Lab-Male-Hindgut|dockerin_221
TCGGCCGATTGGGGTGATTTGCCGGATACGTATGGAACCTCTGCCGCAAACAATGGCCCGCGTCACACGATCACGCCCGGGTTTGGTCTCGGTGCGCTCAACGACGGCGAAGTCAGTGGCGTTCCGACCGGCGACGCCTCGGGCGACGACGTGCTTGGTGGCGACGAAGATGGCGTCGTGTTATTGGGCGCGGTGAGCAATCCGGTCGGCGCCCTGGTAAAGGGAGAAACCAATGCCGTGCGGGTTACCCTCAACGGCGTGGGTGGCTTCTTGAATGCTTGGTTCGACTTCAATGGCGATGGCGTTTTTAGCGACAACGCGATTGAACACCCGATTGACGATCGCGATCTCAACCCTGGCATTCGCGACATTACTTTTTCAGTGCCGTCGAACATCGTTGCCGGTCCTATTGCTGCACGTTTCCGCTGGGGACATGAGGGGATCGGCGCCGTCGGGCTCGACGGCATCGGCGAAGTTGAGGACTACTACCTAAACAACGCTCAACAGCCGCTCGTCAACGCCCAACCGGGCGACTACAACGGCGACAAGACGGTGAACGACGCCGACTACGCTGTTTGGCGGGCGACCTTTGGCTCGACAACGAACCACGCTGCCGATGGCAACGGAAATGGTGTGATCGATGCGGGCGACTATGGTGTGTGGAGGGACCATTATGGGCAATCGATCGCGGCTGCCGGTGGTGGTGCGGTCGGTAGCGGCGCCGCATCTGGCTCTGGGGCGGTCCCCACGACGCCGGCAACACCGGCCGAGTGGTATATCAGCCCGCAA
>A_aquaticus-Lab-Male-Hindgut|dockerin_222
GGTCTGCTCACCTGCGGCGGCGGCTCCTATTGCGGAGGCGGCGCGTCCGGGGGCGGCATGTCGTCATGACCTCGGCGGGCCTTCCACTTCTCGCGCATCGCCTCGCGCTCTTCGGCGCTTACCATGCCGTCCCCGTTTGCGTCGGCCTTTGCCAACCTGGCCGAAGCGTGGGTCGCGAGTTCGTCCGCCGTGACCTTGCCGTCGTGATTTGCATCGGGCGTGTCAAACATGCGCGGCGCCTCCTCGGCCGTGATCACGCCGTCTGCATTCGCATCGAGCCGCTTGAAGCGGGCCGATGCCGCAGCCTGCACCTCTTCGAGCGAGACGTTGCCGTCCTTGTTGGTATCGACACGTTCCAGCATACGGCCGTGGCGGCCGTGCCTGCCGCGGTCGCCGTCGTGGCCGTCCGCGGCCATGGCGATCGCCGGTACGGCAACAAGGCCGAGCGCCGCGGTAACGGCGTAGATGATCTTCATGAATACTCCTCTGGTTCGCTTGAATCCGCGACGCGTCTGATCTCTCAAACGCTCCACCCCCGGCGCTCCGTCGGTCCCCTCCTGTCGCAGCCTGCTTGGGTAGCGGCCGCGCCGCTTCCCGCGCTTGCCGTCCGGCCTCCATCCAGGCCGGAGAGGACTTCGGCGCGCTGCACCCCCAGCGCCCAGCGCGCAGCGCCAGCTTCACGGCAAGCGCTTGACGGAACTCACAGGAACAGCGGGAATTGGGGCGGGAGGAACAACAATGAGCGAGATCGACATGAGGCTGGACGGCAAGGCTGCGATCGTTAC
>A_aquaticus-Lab-Male-Hindgut|dockerin_223
GCGGCCGATGGCTGCCACCTTGCCATCGGCAATTGCGATATCAGCAATGTATGAAGGGGTTCCGGTGCCATCGACAACACGGCCGCCCTGGATGACGATGTCGAACCGCTTCTCAGCTGCCAGCGACGTCGAATTCATTTCGCCGACAATCGTTAAGATTAAGAAGAACAGGGCCACGAACGAACGAAGGGAAAGTTCAATGCGCATAAAACTCCCTGCGAAGCAAACGATGGGGGGATAGAAAGGTGGGACATTCACCAAGTTAGCGGCGTAACGTGGCGACACGACCAATGTAAACCAGGGACGCGAGAATTGCGAGCATCAGGCCGGTGGGCTCGGGGACAGCCGCGGAAGATGACGCAGAACCAGAGGCAATCGAGCGGCCGAAGTTTGCGCGCCAAATATCGTAGTCAGAAGCAGTAACGCTGCCGGGCGTTATGTCGTTTGGCAATGTGGCGCTCGCGGTGGCATTGCGCCACAGCACGTAGTCGGCAATGTCGACAATTCCGTCTCTGTTGTAGTCGCCTGCAAA
>A_aquaticus-Lab-Male-Hindgut|dockerin_224
ACATCGTCGACCACTCCGTAGCCTTCGAGACGTCGATCGGCGGCGGCGCCAACATTCGCAACGTCACCTCGTTTGCAGAAGATAACGCCGGCAATTTGTACATCGTCAAATTCGGCAACGCCTTTTTCCCGCCACTGGGCCAGGGCGAAATCTTCCGCATCGTCGAGATTCCATCTAACGCGCTGGAAGTCACGATCGACCGCACTACCGGCGCCGTCAGCATCGCCAACGCCACCGGCGCGGCGGTCGATTTCACCTCGGTAACGCTCTCCTCGATCACCGGCGCGATCAACGTCGCAGGGCTGACTCCAATCACAGGAAACTACGACCTCACCGGCAATGGCAGCGTCGATAACAACAATTCCTGGCAAGTGACCACGAGCCAAACTGGCCTGTTCACCGAGTCCACCACCGGCGACCGTGGCACGCTCGCCAATGGCGCTTCGATCACGTATTCCCCGGCCGGCGGCTGGATTCAGTCGCCGGTCGAAGACATCGCCGCGAGCGTGCTGCTGCAAGGCGGCGGGACGCTCAACGCCGTCGTCAAGTACGTCGGCAACGATGGCCACCCCTTCGAGCGCAGCGACCTCACCTTCGACGGCAACCTCGGCGTCGACGATTGGGCCGAGTATATCTCGCAGCTGGGAGCGGATCTTTCCGACCTCAGCGTTGCTCAGTCGTACACTCGCGGCGATCTGGATGGCGACGGCGACAACGACTACAGCGACTACAAGCTGTTCAAAGCCGACTACATCCAGGCCCATGGCGCGGCGGCGTTCGCGGCGCTGACTCAAACCGTTCCGGAACCCGGAACCCTTTTGCTTTGCTTGGTTTGTTCACTTGTATGCGTTGTGTCGCGTAGGCGCCGCAACTGATCACTTCAGGATTACTTCGGGAAAACACTCACACGATTCATCGGCACAATTCAATCAGCGGGAGGACATTTGATGAATTCGCGATCTAGGACTCTTACTTCCAACGTGTGCGGCCTAATGCTGGCCGCGCTGGTGACCGCCTCGAGCGTCGCCCCGGCCTTGGCGGCCGTGACCAACAAGTACACTTTCAACGACGGCACGGCGAACGACTCGGTGGGCACCGCCCACGGCACGCTGTTCGGCACCAACGTCAGCATCACGGGCGGTCAGTTGGTGCTCGCCAACGTCAATGAGGGGTCCGCAAATCCAGGCGCCGCCGGCGCCTATCTCGACTTCCCCAACAACACGATCAGCAGCGCCGCGATTAGCGGCACGCCAGGCGCCTTGTCCGTCGAAATGTGGATCACGGTGCTGCAACACCACGATTGGGCCGCCGCCTTCACAGCCGGCATCAATTCCGGCGGCGAAGACATGTCCGGCGGTGGCGGAGACGAGCCTTACATTCAAATCATCCCCCGCACCGGCGACGGCGGACTCGGCAACGACTTCCGCGTCACGGCCAACTCCTACGGCGGTGACGAAGGTTTTATTGACGATTCCACCGATCTGATGATCGGCGTCAAGGAGCACATCGTGGCCGTGTTCGATCAGTCCGGTGGGTTTCCCGGCACCGTGAAAACCTATCGCAACGGCGTGCTCGTCCCCGCGGTTCCAGCCGAAGGGTTGGGAGGCGCTATGCCCGCCAACCTCGACATTACCACGTTCGAGCGGGCTGACTTCACTGGTGGCGACCTCAACATCTGGCTTGGTCGATCGCAATGGGGCGATGCCTTGGCCACCGCCCGATACGACGAAGTGCGGTTCTACGACACCGCCTTGAGCCAGGCGGAAGTCACGGCTTCGCGCAATGCCGGCCCCGAAGCCGTTGCGCTACCGGTTTTGCGGGTCGATCGCTCGACGGGCATTGTGACGTTCGCCAACCCGGCCGGCTCTTCCTTTAACCTCAAGAGCTACAACATCACGTCGGCGTCGGGCCAACTCAACCCGACCGGTTGGACGTCGATCGACACCGGCAACGCCTTTGATACGGATGGCACCTGGACAAACTCAGCGTTGACCACGGCCAACATCGCGGAAGGCGTGACCTCGGGAAATCTCGACGGCGGTCCAATTGCCGGCGGCGCCTCGCGCTCGATCGGTTCTGCTTATTTCCGCACGCCGCTCGTTGGCGACCTGAGTTTCACGTACACCCTCAACGGCGGCATCTCGGGCACCGGCATCGTGGAGTACACAGGCACCGCCGTGGCGCGCAGTGATTTCAATGCCGATGGCGAAATCACGGGAGCCGACTGGTCGACATCCTTCTTGCCCAACCTCGGCAAGACCTTTGCCGGCGAACTGCCCGTGGCCGCCTATTTGAAGGGCGATCTCGATGGCGATTTGGACAACGACTACAACGACTTCGTGCTGTTCAAGAACGACTTTGTCGCCGTCAATGGCATGGGCGCGTTCCTCGCGCTGACCGGCGTTCCGGAACCATCATCCCTGGCGATCATGTTGCTGGCCTCGATCGGCCTCGCGGGCATTCGTCGTCGGTAATCCAGTTCAGCCAATCGCAAACGCACTAACTTTGTTCAACAGCTAAATCAGTCAACAGTTCCAACTTGGAGTTTTACGATGCGTCGAGAATTCACTCAACTAGCTTTGCTCGTGGCCACGGCCACAGTCGTGGCGGCGACGATCTCTGTACCTCAGGCCGATGCGGCACTCCGCAATCGGTATAGCTTCACCACCGACGCCACTGATTCCGTCGGTGCGCAACACGGCACGCTCTTCGGCACCAACGGCAGCTTCACCGGCGGCCAGCTCGTGCTCGCCAACACCGGCGAAGGTTCGCAGAACCCAGGCGCCGCCGGTGCTTACCTTAACTTGCCCAACGGCTTGATCTCGAGCGCCTCGGCCGCCGACACCAATGGCGCCGTGACGGTCGAAATGTGGATCACGATGAGCGCCAATCGCGATTGGTCCGCGGCCTTTACGGCCGGCATCAGCAGTGCCGGCGAAGATACCTCCGAAGGCGGCAACGGCGACCAGCCGTACATCCAGATCATTCCTCGCACCGGCGACGGCGGACAAGGCAACGACCTCCGCGTAACCAGCAATTCGTTCGGCGGTGATGAAGGCTTCGTCGACGACGCGGCCGCCGGAAACGGCACCGACCTGGCCATCGGCCGCAAGGAGCATGTCGTCGCCGTGTTCGACCAATCGGCCGGCATGCCGGGCAATGTGACCGTCTATCGAAACGGCGCCTCGATGGGCACCGCCCCCATGGCCGCCAACTTGAATCTCAACACTTTTTTCCGCGCCGATAACACAGGCGGCGACGTGAACAACTGGCTTGGCCGCTCGCAGTGGCCCGATCCTTTGGTGGCGGCTTCTTACGATGAATTCCGCGTTTATAGCCATGCCCTCTCCTCCCAGGAGGCGCTAGCCGGCACGGTCTACGGTCCCAACGTAACCGGCGCGACCGCGATCCCCTCGATCGAAGTCAATAAGAACACCGGCGCGATTACCTTGAAGAATCCGACGGCAGCACCCGTCAGCTTGGAATATTACTCGATCAAGAGCGCCGCCGGCGCCCTCAAGACCGACACCTGGAACAGCTTCGACGACCAGAACTACAACGCGGTCGACGGACCCGATGTCGATTCGACCCCCGGCAACTCGCCCGGCGAAGGCTGGGATCAGGCCGGCGCCGCCAATGCCAACCAGCTGATCGAAGCGTTCCTGGGCGAAGCGGGCTCCGTCCTGGCTCCTAGCGCCAGCCTCAGCCTGGGCAACGCCTACAACACCGCGACGTTCGGCGCTACGAACGGCGACCTGGTGTTCCAATTCGGCGTCGCCAATGGTTCGCTGATCACGGCGCCCGTGACCTACGTCTCCACCGCCGTGCCGGGCGACTACAACGGCAACGGCTCGATCGACGCCGCCGACTACACCAAGTGGCGCGACACGCTCAACGCCAACGTCACGCCGGGCACCGGCGCCGACGGCAGCGGCAACGGCGTGATCGACACGGCCGATTACAATGTTTGGAAAAATGCGTTCAATAGCGGCAGCGGTAGCCTGGGCGGCGGTGCCGTGCCGGAGCCGACTTCGCTCGCCTTATTGATCGTAGCGTCCGCGGCGCTCGGCCTCGGCCGCCGCGTTCGCAATGGAAACTAGTTGTTTTGATTTGTGCCGGCCCGTCCGAACCAATCATGGAAGTAGGACGGCCGGCGACTCGTCTCGAGAAGGATGGTGTTCGATGAAATGTGCTATGGCGACGCGACCGTCCCGCGGCTTCACGCTGGTGGAGCTGCTGGTGGTAATTGCGATCATCGGAATCCTCGTCGCGCTGCTCCTGCCGGCCGTCCAGGCCGCGCGGGAAGCTTCGCGCCGATCGTCTTGCACGAACAAGGTCAAGAACATCGCGGTGGCGTGCCTGAACTACGAGTCGGCCCAGAAAAAGATGCCCTATGGCCGCAAGTTCAATAAGTGGGACACCTACACGTGGACGCAACTAATTCTTCCGTATATCGAAGAGCAGACGGTGTACGACAACTATTGGACGCTGCCCGACACCAACCTTCCGGCAACAGTCGGCATTGGGGCTTCGGCGAACGGCCCGATTGGTAATGACGTTCGGCTGCGCCAAGCTCGTCATTCGCAGATCCAGCTCTATTACTGCCCCAGCGATCAAACGCCGGTGGCCAACGAAATCGATACCAATGAGTTCGGCTGCTGGCGCGCCAACTACCGCGGCTGCGTTGGCACGGGTTCGATGTATGGCGGTCCGCCTGCGGACGCCACCTCAATCCTACTACCTGCGATGCTTAATGCCGTCAAAGCGGATAGCAATATCCTCATCGGGTCGTTCGGAGTGAAGGTGCCAGGAGGCGCGGCAGGATTTTCCAAGCCGACTGTGCCTGCCAACAAGCTTTCTCACTTCACGGATGGAACTTCTCAAACCATCCTTATCTCCGAATGTGTTGTGCCTACTGCGACGGGCTGGGGTGGTCCTATCGGCAGCACAATCTACGGCAATATGGGAGGATCGCTGTTCTCGGCAACACAAGCGCCGAACTCGTCCCTTCCGGACAGAATCATTGGGCCGTGCCCGCAGCATAATTTGGCTCCTCCTGATCTTGATTACACGGAACCATGTGATGATTTCGGACCCCATCCGGGAGCAAACGCACCGGGCGGAAGTCCAGCGACCGCCTCTGCTCGAAGCAAACACCCTGGCGGGGTCAATGCCGCGTATGCAGACGCCTCGGTCCGATTTGTTACGGATGACATTGAAACTGAAGTTTGGCGAGCGCAAGGCACACGTGCCTATGGCGACATCGTCAATTCACAGTAACCTGGCGCGTCGCGCCGCGATTTGCACAAAGCAGTTGCACGAATCGCTTGGGAGGTAGTTTATGCGTCGACTCATTGGAATCACTCTTTGCATGGCAATCACGGCTCTTGTCGGGTGCAGTAAGAGTCCACCAACCATCTCGGGTGACGTGACCTACAATGGCGAGCCGGTCGAAACGGGCTACCTGACCTTTAATCCCGTCGACAAAGGCCGCCCGTTCGCGGCTCCCATCGCCAATGGTCACTACTCGGTCGCCGAAGCGCAGTTGGGAAAGTTCAATGCGGTCGCATCGGGGTCGCGCAACCTCAATCACTATTCAAGTTCGGCAGAAGCCTACGCGAGTGCCAAGCAGACCGGTGGGCATGTCACTGAAGTCGACGACTACATCGCCGCGGACGCCGACGGAAATAGAAAAGAAATCGAAATCACTTCCGGCGAACAAAAAATGGACTTCGCCATCACCGGCCCGCCCATGCCCAAGTAACGGACGGCGCCGTCGGCCGCGCCCCAATTCTCACTCAACAACGATTCGAATCACGGAAACCCTAGACATGCTGCGCTCCAACGTCGCCAAATCGTGCGTTCTCCTGCTCGCCATTGCCGCTTGCACCGCCTCCTTTGCAATCGCGACCACCGCCACCGCCGCCGACTGGCAACCCGTCGAAGGCCGGCTCATGACTCGCTGGGCCAAGGACGTTTCGCCCGAGCAGCCCTGGCCCGAGTACCCGCGCCCGCAAATGACCCGCGCCGATTGGACCAATCTCAACGGCCTCTGGGACTACGCGATCCGCCCACGCGACGAAGGCCAGCCCGAAAAATGGGACGGCAAAATCCTCGTCCCCTTCGCCGTCGAGTCGGCGCTCAGCGGCGTCGGCAAGCCGGTCAAGCCCGACCAACGCCTCTGGTACCACCGCACCTTCAAGTCGCCCCAACTCGCCGACGGCAACCGCCTGCTGCTCCATTTCGGCGCCGTCGACTGGCAGTGCACCCTCTGGGTCAACGGCCGCGAAATCGGCAAACACGAAGGCGCCTTCGACCGCTTCTCGTTCGACATCACCGACGCACTAAAGGACGGGTCCAAGGAAAACGGCGAAAACGATATCGTCCTCGCCGTCTGGGATCCCACCGACACCGGCACCCAGCCGCGCGGCAAACAAGTCCTCAACCCCAACGGCATCTGGTACACCGCGGTCACCGGCATCTGGCAAACCGTCTGGCTCGAGCCCGTCCCCCAGCAGCACATCGAATCACTAAAAATCGTCCCCAACGTCGACCAGGGCGAATTCCAAATCGCCGTCAACGCCACCGGCGGCCCCACCAACAGCGACACGAAAGTCCGCATCGCCGCCAAACACGGCGACAAAACCGCCACCGCCACCGGCCCCGCCGGCGAGCCCATCTCGCTGAAACTCGACAACCCGCAACTCTGGTCCCCCGCCGCGCCCAATCTCTACGATCTCCGCGTCGAGCTTCTCGATGGCGACGGGGCTGCTGGCAACAAAGTGATCGACACTGTCGACAGCTACGCCGGCCTCCGCAAAATCGAAGTCCGCCCCGACTCCGCCGGCGTCAACCGCCTGTTCCTCAACGACGTGGCCCTCTTCCAATACGGCCCGCTCGACCAAGGCTGGTGGCCCGATGGCCTCTACACGCCCGCCACCGACGAGGCCATGAAATACGACATCGAGATGACGCAAAAGCTCGGCATGAACATGGCCCGCAAGCACACCAAGTACGAGTGCGACCGCTGGTACTACCAC
>A_aquaticus-Lab-Male-Hindgut|dockerin_225
GGTGAGAGAATAGAAATAGGCGTTGGTGTTGGGCTAGGAGTAGGAACAGGCGCAATGCCAAAAACGACGTAGGCAGCGCCTTTACTGTCGTTTTCATACGAAGCTCCGACAATTAAGTCAACATAACCATCCTCATTCACATCTTCAGCACCACTCACGGAATAGCCAAAATAGCCCTCAATGCTGCTGCTCATCTTGAAACCATTGCTGCCATTCAGGCTTGATACGTCCCAGGTACTGACAAAATCGCTTGTTTTTCCAAAAACTACATAAGCAGCACCCTCACCGTTGTTTTCTTTACTGGCTCCAACAATCAGATCGGCATAACCATCCTGATTCACATCTCCGGCATCACTCACAGAAAACCCAAAGTAGCCGTATGCATTGCTATCGATCATTTTAAAGCCATTAGTGCTATTCAGGCTTGACACATCCCAAGTGCTAGCAAAACCACTCTTGCCAAATAC
>A_aquaticus-Lab-Male-Hindgut|dockerin_226
CTGCGGCCAGACGTATCGCTATGAAGCGGAATCTGGACAGCGGTTCGGGACTTCGTTCTCCAGTGCGGGCTCGGGCTATTCGGGCACCGGCTTTGTCACGGGCTTCGACTCGGCTGGCGGCACCGATTACGTCCAGCTTCAAGTCGACATTCCCGATGGTCTCTACGAGATGTGGGTCGGCTTTCGCTCGGTGTTTGGCGAAAAGGGATACACCTATCAGGTCGACAATGTCACCGGCAGCGGCATGTTCGAGCAGTCGAGTGTGTTCACCGCCGACCGGGCCGGTTTGTTCGAGCTGAGCGGTGGCACGAATACGCTGGCGATTCGGCAGAACTGGGGCTACTACGACATCGACTATTGGGAGTTCCGGCCGTATACGCCGCCCACGCTGTTGCCGGCCTCCAATCAACTTGTCAATCCGCAGGCCGATCGCCCGACGCAAATGTTGATGAACTATCTGGTCAGCCAGTACGGCCAGAAGACGCTCTCCGGTCTGCAGCACAACAGCAGCGACAATCTTTCGTTTCCCGTCAGTCAGTACCAGAGTCAATCGGGCGGCGTGGTTCCGGCGATCCGGGGCAGCGACTTGATCGACTATTCGCCATCCCGCGTAGCATTCGGCGAGAATCCGCGCAACGAAACCGAGCAGACCATTGCGTGGGCCAAGCAAACGGGCGGCGTGGTGACGGCCATGTGGCATTGGAACGCACCGGCGAATCTCATCAATCAGCCGGGCAAGGAATGGTGGCGGGGATTCTACACCGACGCGACGACCTTCAACCTGCCTGGAGCGCTCGCCAATCCCGCCGGCAGCGACTACCAGCTGTTGCTGCGCGACATCGACGCGATTGCGGTCCAACTACAGAAGTACGAGGACGCGGGTGTGCCGGTCATTTGGCGACCGCTCCACGAGGCGCAGGGCGGCTGGTTCTGGTGGGGTGCTCATGGAGCCGAGACCTATAAGGAATTGTGGAGCCTGACGTACGACCGACTGACCAACCACCACGGGCTTAACAACCTGATTTGGGAATTCACGTCGATCGGCGTGAACGGCAATGAAGACGATTGGTACCCCGGCGACGACCAGGTCGACATCGTCGGTCTCGATATTTACACGCAGCCGACCGACAACATGAGCGGCCAATGGTCGGATGCATTCGAGATGTACAACGGCCGAAAGATGATCGCGCTGTCGGAGACCGATACGATCGTCAATCCGAATGTGCTGGACCAATGGGGAACGCGGTGGGGTTATGCGTCGCCGTGGGCCTGGGACTATGTGCGCAGCGAGTACGCGAACGCGGGTTACAGCGACGCGCAGCTCTCCGCGATTCTGCAGCAGTTTTTGAACCACGAAGACGTGATCACGCTGGGCGAATTGCCGGTGCTGCCTTGGAATCAACTCGCGCCGACGCTGCCGGGCGACTACAACGACGACGGGATGGTCGACGCCGCCGACTTCACAGTCTGGCAAGATTCATTTGGCCAGAGCGGCAGCGGGCTGGCCGCGGACGGCGATGGCGACGGGGTGATTGGGGACGGCGACTACGCCGTTTGGAAACTCTTCTTCGGCGAAACCGCCGCCGGTCTGGGTAGCGCGAGCGTTCCGGAACCGACATGTGCGGGGCTGGCCGCTTGTTGCTTCGCGTTGGTTGCTGGCGTGACTCGCCGTCGAGCATCGGTCCGTCAATCTGACGCCGCGACACGGTAGCGCCGAGCGATTCGGCTCACTTCTTACGCCGCGCGTAAGGCCGCCACTGCTAGTGCTGCGGCAGCAAGGAATTTTTCTCTCTTTGCGCAAAATATTTTGTTGAAGCGCGAGCGATCTAGCGGTACAGAAGTGTTGGACGCTGCGCCGGTATCATTCGAGGAGTCGCCGTCATGATTTGCTTTCGACTGCGCAGTAGTGTTCTTTCGTTATGCTTGTTCGTGAGCGTTGGGGCGGCGCAGCGCGCGTCGGCTCACGTCGTCATAAACACGCCCAACGGCGGTGAATCGCTCACCGGCGGCTCGACTCAAGTGATCGAATGGGAGCCGGCCGTCGCGCCGCACGATACGCAGAATTTCGAAGTCTTCTATTCGATCGTTTCGGCCGATGGGCCCTGGACATCGATTGCGGGCAATGTGCCGCCGGGAAATCTCGCCATCGGCAGCCTGCACGCGTTTTCCTGGACCGTGCCGAGCGTCGTCGATGCGAGCGCGTGGATCCGGGTGCGGCAGGAAAACGTTGTCGACTCGGACTACGAAGATGTGAGCGACGAGAGCTTCTCGATCGCCGCGGCGGTCGGATTGGCGGGCGACTACAACAGCAACCAGGTAGTTGACGCGGCCGACTACTCGATCTGGCGAAACTCGCTGGGTCGGCAAGGCGCGGGGTTGGCGGCCGATGGAAATGACGACAATCGCGTCGACTCGGCCGACTACACGCTGTGGAAGTCGAACTTTGGCGACACATCCGGTACCGGATCGGCCGCTCTCGCGTCGAACGTCGTCCCGGAGCCGCGGCTCTGTCTGCTGCTCGCGGCGCTGACGTTGGGGTTGCTCAAATCTCGCGGCAACCGCCCTTCCAGGTCGCGCGGCATTGCCGGATAATCGGCCCGCGCTGTGGGTGCCTGCAACGACCGCCGGCCGGCGCATGGATCGATTTGCGTGAACGTGAATTGGTGCGCCATGAATCCGACCGTTTCGGCGATTTTGCTACTCATCGGCTCGAATGTCTTCATGACCTTCGCC
>A_aquaticus-Lab-Male-Hindgut|dockerin_227
GCTTTGAAGAAGCCACAGGCCAAAACGGCGATTTTGATGGTGATGGCGACGTCGATGGCAGAGATTTTCTGGTCTGGCAGCGGGGGAATTCGCCGAATCCCTTATCGGCAGGTGACTTGGCTCTGTGGCAAGCAAACTATGGGGTAGGACCACTCGGGGCCACCGCGACTTCCGTTCCCGAGCCAACAGCGATTTCGCTGATGCTGTTTGTGACATGCCTGACAACCGGCTTACGAACCATACGTGTCCGCAGCTAGGGTCATCATTCAGCATTTTGGAGACTTAAAAATGGAAATTAAAAGGATGTTGGTGATGCAGCGATCAAATGGATGTCATGGTTATTTTGGTGGATCAGTGACTCGTCGCCGACCTTACGCCTTTACCCTTGTCGA
>A_aquaticus-Lab-Male-Hindgut|dockerin_228
ATCCCGGACTGTAATCATTGCCGAAATTGGTTTTCCAAACCTCAAAGTCCGTAGGCCCAATTCCCCCACCGTCTCCATGGCCGTTGATCGCGGTTTCATCTGGAGCACCTAGGTTGTCGCGCCACACCGTGTAGTCCGCCGCATCGACGAAACCATCGTTGTTAAAGTCGCCCTGTGCAGCGACCACGCTGAGATACTTGACGAAGCCAACACGGCTTGCTTCTGCGTCCCCCTTGAGAAGAAAGCTGAACGCCAATGTGTCGAGTGCCCCGCCGATCGTACCCAGGCTGTAGGACTGGCCCGCAGCCAGGGGGATTCCCGTATTCGTGGGATCGAGTTCGCCCAGGGAGAATCCGGTAGGAACCGAAATCGCCTGAAAGCTGCCGCCGCCAGCTTCATTGCGCACACC
>A_aquaticus-Lab-Male-Hindgut|dockerin_229
CCTTATTAGCAATGCATTTGCTGAATTAGATGCGAGTGCTATCGAGACTCCAATTTCCCATCCCTTTAACATAACGTTCGACACGAACAATTCGCCGGGCACCTACAACGCAACTTGGCTGTTGAATCTCTCGGATGCCGATGCTTACCTCGGTGCAGGAGCCGCAGGTTCGCAAGTCCTGACGCTCATGCTATCGGGCACGATCTCGGGCGACACCTCGACATTTGCAGGCGACTATAACGGCGACTTTACTGTCGATGCCGCGGATTATACCATCTGGCGCACGAGCATGGCAGCCGGCACTCCTCTCGCCGTGAACGAGACGGTAACTCCCGGAGTAACTGACGACGCCGACTACGACGCCTGGCGTGCGAACTTTGGCACGGTGTACACGCCGCCCGGCAGTGGCCTTTCAGAAGTAGCGGTGCCCGAGCCCTCTCAACTTGTGCTCGCTTTCTTATCGCTGGCTGCAGTCGGTGCTTACCGATTTGGACGTCGTAATCGGCGCACGGAAATGGATCGGTTCGCAGTTGTGTAAACAAATCACGCCAACTGGCCGGCGGGGCAGCCGACCTTGGCTCGAGGGGACTTGTGCTTCCGCCAGCCTGGCCCATCGTTCCTACAATATGCCGCCTTCGAAATTACTCGAAGGTGTTTCGTAGGGTGGTGAAACACTAACCAAAACAACGCATCACCCTGACAAACAAACTCTTAAATCGCATTCACTTCTGAGATTTAAAACAATGACATACTCCTTCCAGATGCTGCGCCGCTTCATGCTCACACTCGCTGTGATCGGAATCGGATTCAGTGTTGTACCGCATGCAATCGCTGTCACTTTGACCACCACCGGATCTTACACTCAAGATTTCGATGGCCTGGCGGGTACAAATGGAACCGGCATTGCCTGGGCGAACGATTCGACGCTTCCAGGGTGGTCGTTATTTCGTCAACCTGCACCAGGAACGGCTCTTACCACATACGGTCGAGATAATGGTGGCAGCAACACAGGAAGTTTCTTCAGCTATGGTACTACAAGCGCTTCGGATCGTGCGCTCGGTGGGCTTGGGTCTGGCGGCGCATATTACGGTTCGCCGAGTACAGGAAGCGTAGCTGGGTGGATTGCTGTTTCTTTCACGAACAATAGTGGTGGAACAATCGATTCGTTCAAAATCGATTACACGGGTGAGCAGTGGCGCAAGAGCAATGCAGCTGCTCAAACCATGACGCTTCAATATGGATTCGGCAACACGTTCGCGGCAGTATCGAGTTGGACGACGCCTGGAACTGCCTTCAACTTTACGTCACCAGTCAGTGGTGGCACGGCGGCTGCCGTAGATGGAAACAATGCCACAAATCGTTTGACTGGGCGAGGCGGGGTCGTCAACTCTCCGACTTGGACTAACGGTTCGACGCTGTGGATTCGTTGGGTCGAAACCAATGACTCCGGCGACGACCATGGTTTGGCAACCGATAATTTTTCGCTCGCAAGCAATAACACAACGATCACCGCACCGGCAGCGGCCGATTTTGGTCGAGTCATTCTGAATCAAACGCCGTCCGTCAACGCAACACTGAATAAGACTGGCAGCGATGCGACGACTTATTCTGCCTCGGCAACAACCGGTTTGGCCGTTACGGCAGATGGAAACATTGGTGCTGCAGATACGACCGAAACAATTGGTCTGCAGTTGCAAAATGTGTCGGCGGGTTCCGGAACAACCGGCCTCAAGTCATACACGGTCACTACAGACAACACGGCAGATACAAGTTTCGGCGCTGGCATGGGTACAAACGACGCCAACGACAATATCGCCGTTAGTGCAACCGTTCTCGACAATCGCACGGTTAGCAGTACGCCGATCACCGGCAACGTGATCAAGGGATCGCTACAAACTTCTACACTCTCGACCTTGGGCGACGACGATAATTTCACGCGTATCTTTGTCGATGGTGCGGCTGCATCGAATGGCACGGCATCGGTCACTGCCGGAACGACAACCTTGTTCAACGCGGGTGCTGTTACAACCACTCGTGATCTTGCTTTGAACACGGCCGGGCACCAGGTTGGCAGTGTTCAACTCCTCACAAACACAGCGGAGAATAGTGGTGCCGGGTTGGCTGGTGAATCGGTACAGCCTGTTTCGATTGCTTACAACGCGAACGTATTCGACGCGAGTACTGCTGTGTTCGTAGGAGCAGTAGGCACGCTATCCGGCGGCGGTACTGTTCTTTCAGTCAATCTGGGAACGTATGCGGCAGGCAGCGGCTTGCAAACCCTTTCAGATGCCATCCACAACGTACTGCAAACGGCTGGCTACACCGCTGCGTTAGACTTCGACAAGATCTATGCCTCCGGCGACTCAGGCATCCTTTACACCGATCTGCAAGATAACGAATTCACTGCTTTAGCAGCCAACAGTGACTATGCCGTGGAACTGTTCCTTGACACCAATAACTCGCCTGGTGCATACAGCGCTCAGTATGTGTTGAAACTCTCAGACGCCGATCTCTACAGCGGTGCAGGCGCTCCCGAGTCGCAAACACTAACGCTTAATCTGTCGGGCACTATTACCGCCACCGCAGTGCCAGAACCAGCTTGGACCGTCGTCTTGGCAATCGCGCTAGGCATGCCCTTGCTTGCCTATCTTCGCCGAGTCATTGGGTAATTAAGCCGGTCGCCTCAACCACAGATTCTTTAACGAGCTTTGAGCGGGA
>A_aquaticus-Lab-Male-Hindgut|dockerin_230
ACGGTGGACGGACCCGATCCGGGCACGGTGGCGGGAGATTTCCCGGGCGAGCAATGGGAAAAGCTGCCCACGGAAGATCCCAGCAAGATGATTTTTGAAGCTTTCCTCCACGGCAGCTCGACGTTCAATAACAGTCGAACCGTCAATTTGGGATCGATATTTAATCCCGCAACTCCGATCGGCCAACGCGACGTTAAATTTAACTACACGACCGCCGCTGGAGATCTTATCGAAGGTACTGTAGAGTACTTCGCAGCTCCTGGAGTTCAGGGCGACTACAACAACAACGGCATTGTCGATGCCGCTGACTACACAGTCTGGCGCGATCACCTTGGTTCCACTTTTGCGCTGAACAATGAAGGTGTCACTCCCGGTCAGGTCACCGTGGAGGATTACAACCTGTGGAAAGCAAATTTCGG
>A_aquaticus-Lab-Male-Hindgut|dockerin_231
CCTGGTTGGCCTGGTCGAACATGGTGAACTGGCTCTCCAGGATGTCGGCGGAGAGGCAGAAGTCGCGCATCATGTCGCGCACGAACTCGGGCAGCTTTTCGGTGATCCAGGCTTTGGACATTATGGCCTCACGGTTCGAAAGGGATTCGGCCTGCTCCGGCCCACTTGAAGGCCAGCGAGGCAAGCGCCGCCAGCCTGTCGTCCACCAGCTTGAACAGCGTGCCCTCAGGGTACTTGCCGTCCGGGCCGCGCTGCCCGGCGGGCAGTCCGGTGAGTATCTCCATGGCCTGCTCGATGGTCTCCAGGGGGTAGATGCGGAACCTGCCCTCGGCCACGGCCTGCACCACCTCTTCCTTGAGCATCAGGTTCACCACGTTGTCCTTGGGGATCATGACGCCCTGGGTGCCGGTCAGGCCCCGGCGGCGGCAGACCTCGAAGAAGCCCTCGATCTTCTGGTTCACGCCGCCGACCGCCAGGATGGCCCCGGAGGAGCTGACCGCGCCGGTGAAGGCGAAGGACAGGTCGATGGGCGCGCCGGACAGCGCCGAGAGGAGCGCGGCCAGTTCCGCGCCAGAGGCCGAATCGCCCTCCACCTCGGCGTAGCTCTGCTCGAAGCACAGGCTGCCGGTGAGCACCACGGGTTTGTCCTGGGCGAACTGGCTGACCAGATAGCTTTTCAGGATCATCATGCCCTTGGTGTGGATGGGGCCGCCAAGCTCGGCCTCGCGCTCCAGGTCCAGGATGCCGCCGTGCCCGACGCCCACGGTGGAGGCTATCTGATGCGGCAGGCCGAAGGCGAAGTCGCCGTACATGCGAACGGACAGGCCGTTGGCGCGGCCCACGGCGCTGCCCGTGGTGGCCACTTTTATCATCTCGCGGTCGTACTCGGCGATGAACTCCTCCTCCAGGAGGTTGGCCCGGAACATGCGCGCGTCGCGGGCGCTGCGCAGCACCTCGCCGTCCACCAGGGACTTGCCCCGCAGGGTGGCCAGGGCCGAGGCCTCGCACATGAGCTCGCGCAGGAGCGGCAGGCGAAGCGTCAGGCGTGACTGGTCGTCGCACAGGGTGGAGGCCTGTTCCACCAGCGCGGCCAGGGCCTCGCGGTTGAAGGGCTTGAGGTCGGCCTCAGCGATGATGCGGCCCAAAAAGCCCAACAGCCGCAGCTCGTTCTCCGGGGTGCGGGATACGTGGTCCTGCAGGTGGGCCTTCAATTTGAAGAGCTTCTGGAAGCGCTCGTCGCCGTAGAGGAGCATCTCATAGGCCTCGTCCGAGCCCACCAGGATGACCTTGGCGTTCACAGGCAGGGGCTGGGGCTCAATGGTGCGGGTGCGCACCTGCTCGCCCTCGGTGGGGTCCTCGATGCGGCACAGGCCGGAGCGCAGCGCGCGCAGCAGGCCCTCCCAGGCCTGGCCGCCGTGGGCCAGGTCGTCGATGCGCAGCACGAGATACCCGCCCAGGGCCTTGTGCAGGGAGCCGGGCTTGATGAGCGTGTGGTCGGTGTAGAGCGCGCCGAAGTCGGACTCGCGCTCCACGCAGCCCAGCAGGTTGTGATGGTTGGGGTGGTCCTCGATGATGACCGGCGCGCCCTCGCTCTTGGAGTTGTCCACGAAGAGGTTCACCTCGTAGCGCTCTTCCAGGGCGTCGGCGGTGGTGCCCTGGTCGGGCTGGCCGGGGGGCATGGCCGGGGGGGCCTCCTTGGCCAGGAAGCCCTCGTAGTTCTCGATGACGTCCTGGCGCACCCGGTTCAGGAAGGCCGCGACGTCCGGATGAGCCTCGAAGGCCCCCAGCAGGTCGGCCAGATGGTAGTCGGCCACCTCGGCGGCGGTCTCCTGGTCCAGCTTCTTCTCGCGGTCGCGGTAGGCCCGGTCCTCGGCGGAGAGCGTGCGCAGGTAGCTGCCCATGTCGGTCATGATCTGATCGCCCTGGGCCTTCAGATCCTTGCGGGTCTCGGGGTCCATGCGCTCGTAATCCTCGTCGCTGACCACCTTGCCTTCCACCAGGGGGTAGAGGGTCAGGCCGCCCTGCTCGTCCACGTCCAGGTTGAAGCCCTGCTCCTGGGCGCGCTCCTCCATTTCGGCGAAGAGGTCCTCGCGGGCGGACTGGAAATCGCGCACCAGCACCTGGCGCTTGGCGATGTGCCCCTCCTGCTCGAAGCGGGTGGGGATCTCCTCGCGGATAGCGGTGACGGCCTTGGCCAAGTCGGCCTTGAGCACGCGGCCCTGTCCTGCGGGCAGCAGCAGGGCCTGGGGGCGGTCCTGGTCGTCGAAGTTGTGCACGTAGACGATGTCCGGCGGGGTGGGGGCGTTGGCGGCCACCGGGGTCAGGAAGCTCTTCAGGAAATAGGTGCGCCCCAGGTAGGGGTCGCCCGCGAGGTAGATGTTGTACTCGCGGCCGGTGAGCGTGAGGCCGAGTTCGAGCGCAGAGAGCGCGCGCGGCTGGAGCTCGGCCATGGAGGCTCCGCCCTGCGGAATCTCGGTGCTGTCGGCGTAGGGTATGGCGTCGGGAGGGCACACGGCACGGAGCCTGTCCAGGGAAAGCGGGGAAATTTTGGGCATGGAGTGTTGGGTTGGGGTTTCAAGGCTTGGCCGCCCTGCGGCGGGCGCTACCGGAAACAATAACGCGGGCGGGGCCTGAGGGCAAGTTCGGGGCTTCAAGCTGGCAAAATGAAAAAGAATGACGAAAAGGCAAAAAAATACAAATCCTACCGCCCCGGAGGCGTTGCCCACGCCGACCGCCTTCTGCTATGTTGTCCAAATGGCGAGCCTAGTTGCATGAAAGGAGACAGCTCATGCTTATACGCGACTGGATGACCAAGGAAGTGATCACCGTGGGCCCCGAGACCTCCATGATGAAGGCCTCCAAGCTCATGCGCGAGCACAAGATCAGCAGGATTCCCGTGGTGGACGATTCCGGTCGGCTTCTGGGCATCGTGTCCGACCGCGACCTCAAGGAGGCCTCGCCCTCCAAGGCCACCTCGCTGGACATGCACGAGCTCTATTACCTGCTCTCCGAGATCAAGGTCAAAGACATCATGACCAAGACCCCCCTGGCGGTCAAACCCTCGGAGACCGTGGAAAAAGCCGCCGTGCTCATGATGAACAACAACTTCGGCGGTCTGCCCGTGGTGGACGAGAACCTGAAGGTGGTCGGCATCATCACCGATTCCGACGTCTTCAAGGTGCTGGTGCAGATCACCGGCGTCACCGAGGGCGGCGTGCAGCTGGCCTTCAGCCTGCCAAACGCCCCCGGCTCGCTCAAAGCGGTGCTTGACGACCTGAAGACCTACGAAGCGCGGGTCATAAGCGTGCTGACTTCCTTCTCCCACGCCGACGAAGGACGCCGCGACGTGTTCATCCGCATCCAGGATCCCGACAAGGCCGTGCTGACCACCCTGGTGGAGGAGATGTCCAAGAAGTACACGCTGCTCTACTGGGTGCGCGACAACCTGAACCCCATCATTCCCTAACCGCCTCCGGCGGACAGGTTTCCAGACGCCCAGCCCGCCCGGCTTATCAAGGCCGGGCGGGCCGGGCGGTCTTGACACCGGGGAGTTCGTGCATACATCACTGGCGCGGCGTTCAAGTCCGCCAAACTTCGATTTCAAGGAGTCCGCCATGTCCGATACCCGCTGCTGCCCGCACTGCGGCGTCGCTCTCGAGCCCTGGCTCGGGCCTCCCGAGTCCGGCTGGGGAGAAATCCTCGTGTGCAACAACAACGAATGCTCGTTTTTCAAGGGTTCTCCCAGCACCATCCGCCACACCGAGGAAGGCTCTGCGCTGGGCGTCCGCTACGCCGAGGACCCCGACAACAACTACATCCCCTTCAGCCTGGTGGCTTGGCACGGCGCCTGCCGCTAGTGTCGCGATTTTGAAAAACATGAATATGTTTTTCAAAATTAAATTAAATGGTTTTAGCTGTTTGTCTTGAAAGTCCGTATGGACGGATTTTAGGACGCAAAACGGCTAAGGCCCGCCAGTTCCGGCGCATCGCGCCCGTCTCCGGAAGGAGGCGGGCGCGACGGCTTTTCAGGCCTGTCGGGCAGCCGAATCCGGGTCGCAGACGCTTGGCGAAGGGCCGGAGCGCCCAAACGCTTTTCGCCCGCGCTATCCCTCCGGCAGCCTTCAAAGGCTTGCCCATCGCGCCCCCTGCTGCTAGTTTTCCGGGCTCGCGGCGTACGCCCCAAACCAGCACCCCCAAGGACTCCCCATGCCTTTCCTGACCCTTCTGGCCATAGCCGTGGCCCTGGCCATGGACGCCTTCGCCGTGGCCCTGGCCACCGGCATCTGCCTGCGTCAGGCGCGCGCCTCCCAGACGCTGCGCATGGCCCTGGCCTTCGGCGTGTTCCAGGCGGCCATGCCTGTGGCCGGGTGGATTCTCGGGCTCACCGTGCGCGACTACATCGAATCCTACGACCACTGGGCCGCGTTCGGCCTTTTGGCCCTGGTGGGCGGCAAGATGATCTTCGAGGCCCTCAAGGGCGGGGACACGGACGACCAGTGCCCGCCCAAGGACCCCACCAAAGGCTTTCAGCTCATTGTCCTGGCCGTGGCCACCAGCATCGACGCCCTGGCCGTGGGCCTGTCCTTCTCGGTGCTGAACGAGCCCATCTGGTTCCCGGCTGCGGTTATCGGCGTGGTGTGCTTCGCCATCACGGCATTGGGCGTGCGCATCGGCTGCATGGCCGGGCACGTCAGCGCTGTCAGCCGCTACGCCGAGATCGTGGGCGGGGTGACGCTCATCGGCATCGGCGTGAAGATTCTCCTGGAACACGACGCGCTTTCGGCACTCCTGTCCTAACCGACAAAAATACCCCAGCTGGCCTGCCATGGATATCTTTTCCGCATCGCTGACCGTCGTCGGCTTGTGCCTGTTCGAGACAATAAGCTCCATCGACAATGCGATAATAAACGCTGAAGTGCTCTCCACCATGCGCCCCAAGTACCGGCGCTGGTTTCTGGTGTGGGGCATCCTGATCGCGGTGTTCGCGGTGCGCGGCCTCCTGCCGTGGTTCATCGTGTGGGTGGTCACGCCGGGGCTCGGCCCCATCGAGGCCCTGACCGCCACATTCTCCTCCGACCCCAAGGTCCTGGAGGCAGTGCGTCTGGCGTCCCCGCCGCTGCTCATGGGCGGCGGCATCTTCCTGGTGTTCCTGTTCTTCCACTGGGTGTTCCTGGAGGAGAAGAACTTCGGCCTGCCCGGCGAACGCTTCCTGATGCGTCAGGGTGTGTGGTTCTACGCAGTGGCCTCGCTTCTGCTCACGGTGGTGGTCTGGTACGCCCTCAAGATCAACCCGGCCATGGCTTTCGGCGCGGTGGTGGGCTCCACCGCCTTTTTCATCACCCACGGCTTCAAGCAGAACGCCGAGCAGAGCGAGCGCGAACTGATGCACTCGCACCGCTCGGACATCGCCAAGATCCTCTATCTGGAGGTCATCGACGCCACGTTCTCCATCGACGGCGTGCTGGGGGCCTTCGCCTTCACCCTGTCCGTGCCGCTCATCCTGATCGGCAACGGCCTGGGGGCCTATGTGGTGCGCGAACTCACCGTGCGCAACGTCGAAACCATCAAGAAGTACCTGTTCCTGAAAAATGGCGCCATGTACTCGGTGCTGTTCCTGGGGACAATCATGGTGCTGGACGCCTTCGGCGCGCCCATCCCGCACTGGGTCTCCCCGGTGGTGACCATCATCGTGGTGGCCTACTTTTTCTTCAAGTCCCGCGTGGCCATGCGGTGATTTGCGGAAGCTGGACAAGGTTTGGCGGAATCTTTATAGCTGCGTAAATTTCCAAGGAGTACTCCATGAAACGCGTTATCGCCTTTATGTTCGCGCTCGCTTTGACCGCCGGACTCTCCGGGTTGGCCCTGGCCCAGGCTCCCGCCGTTGACGACGCCGCTCCCGCCCCCACCGGCGAGAAAGCCTTCAAGATGCTGGACGCCAACGGCGACGGCAAGGTCACCAAGGAAGAATTCATGGCAGCCGCCCAGAAGCGCGCCGCTGCGCGCTACGACAAGCTGGATACCCAGAACAAGGGCTATCTGACCAAGGAAGACTTCATGGCCGCGCGCGGCAAGGCGCGTGAAAAGGCCGAGGCCCGCAAAGCCAAAAAAGCTGCCGCCCCTCAGCAGTAACAGGCGCGAGAATCACGGGCGGGCTGCGGTCCGCCCGCTCCTCCCTTCTCTGCCCACTCCGGCTGCGCGTCTTTCGCACCTGCGCCGCCCTGCAAGAGGATTCCCCATGGTCCACGAAAGCACCGTCACCCGCATGCCCTCCGGCAACGAAGAAGTCCCCCCCCGCCGAATCCTGGTAGCCGACGACGACGAGGTGAACCGGCGCTTGGCCGGGATGATCCTGAACCGCGCCGGGCATGAGGCCACCGTCGTTGAAAGCGGCGAGGCAGCCCTGGACGCCCTTGGCGGCGCGCGCTTCGATCTGATCCTCCTGGATGTGGAGATGCCGGGACTGAGCGGCCCTGAAACCGCCGAACGCATCCGCCGCGATCATCACATTCCAGGCCATTGCACCGTCATCGTGGCTCTCACGGCGCACAGCGGGCACAAGGAACACGCTGTCTGCCTGGAGCGCGGCATGGACGCGGTGCTGGTCAAGCCGCTCTGCCTGGAGGCGCTCGCGCCGTGGCTGTCCCCCTGCGGCGACGCCTGACGCCTCATTTTTCCCGCTCCGCCTTGCTTCATGCCTCCCGGCGCGCTACACTGGCCGTAATTCCAGGAGGACGACGCAATGACCGACAACGCCAAAGCCATGGTGCTGGGTTCTTTTTTGGGCGATTCGCTGGCCCTGGGGGTGCACTGGATTTATGACCAGAACCAGATAGCCCAGGCTCACGGCCGCCTTGATGGACTCAAGGCCCCGGCACCCGGTTCCTACCACCCCACCAAGCAGGCCGGAGACTTCACCCACTACGGCGACCAGGCCTTTCTGCTGCTCCAGAGCGTGCCCGACACATCCGGCTTCGACCCCGTCGGCTTTTCCGCCCGCTGGCGCGCCATGTTCGAAGGCGGCTACACCGGCTACGTGGACCGGGCCACCCGCAACACGCTCTCCCAACTGGCCGCAGGCTGGGAGCCGCAGGACGCCGGGTCCGCATCGGACGACCTCGCCGGGGCCTCGCGCATCGCGCCCCTGGTCTACGCCTACCGCAACAACCTCGAAGCCATGGTCCAGGCCTGCCGTTCCCAGGCCGCCCTGACCCACAACAACGGCAAGATTCTGGACGCCGCCGAATTCTTCGCGCGCACAACCCACGCAGTGCTCTCCGGTTCATCGCCCATCGAGGCCATGACCGCCGCGTTCGAAGGCCGCTTCCCCGGCTCGCCGCTGCACGGCTGGTTCAAGCTGGGGTTGGGCGCAGCCGCAGAGGACTCGCTCCTGGCCATCGCCCGCTTCGGCCAGAGCTGCCACGTGGACGGGGCGTTTCAGTCCGTGGTGCAGCTTATCGCGCGCCATCAGAATGCCCCCGCCGAGGCGCTGGTGGACTCGGCCATGGCCGGGGGAGACTCCGCCGCGCGCAACATGATCGTGGGGATGGTGCTGTGCGCGCAGTCGGGCATGGAGGGCATCCCGCAGGGCTGGCTGGGGGCGCTTGCGAAGAAGGACGAGATCGAGGCGCTGCTGGCGAGAATCGCGTGATGCCGGGCAGAAGGCCAGGATGTTTCCAGATGTCTCAGGTTCAGGGTCTGCCTGCGAAACGGCACGACGAGTGCGCTTGTGGACTCAACGGGGAGCTGAGAGCACGAAATGCCTGTTTGGTTATTGTTTCTATTTAATTGGATGCGGGCTGTTGGCTTGAATTTGCCCGCGATCTTGCTTCATGTGCTCGATATTCACGAGGAACCTGTAGAGCCTGGACAGGTTCTTGAAGCCTTCAAGAATGGCATTGGGCAGATCGGGGGACGATAGGGGAGCCATGTCCGAGTTGCTGTTGGCGATGTAAAAGGACTTTTTCACATACCAAGGGGCCAGCTCTGACGAAAGCGCCTCCGGGACCATCTGGCGCTTGTAGTTTTCTCCGTGGACATCAAATCCTTCGGGGATCGCTTTGGCCGCTTGCTGGAACTCGTGTTGAAATCCCAGCAAGCGTTCCCGAAACAACTCCATCGTCGCCGGCGAAGCGCTGTAGTAGCCTAGGCCGTAGCGCCACCAATCGGGGCCGAATTCAAAGAAGTAGGTAGGGGCGTCGGTCCAATTCTTCTTCGGTCGTTTGAAAGTCAGCCACATGTTGTTGCGATACAGCGATTTGTCGTGGGAGAAGCGGGTATCCCGGCGTAAGTGGGAGATCGTTTTCCCAATGGCAGGGCGTATTTCGATGAACTCGTCAATTTGCCGCATCTGCATGCCCATGGAATCTACCAGGGCGCGAAAGGGCGCAAGCAACTTGCTCTCGTAAATGTCGCGGTGTCCCTCGAACCATTCCTTGGTGTTGTGCCGGTGGACGTCTCGCAAAAATGCGAGAGCCTCGTGATCGAAGCCGGTAAATGGAGTCATGGCAGTTTCCTGGCAGTTCGCTGGATTAACTTTCCGGGGGCTGTCGGCTCAAGTCGGGACCAACTCAAATATGGTCGTGAAGTCGCCATGTTCGGCGACAATTGACCGCCGGGATAAGCCGCTTTGGGCGTTCCCGGCGAAAGACCCACCCTCACTAGTTCATCTCTGCCTCACCGCCCCGCCACAACACTCTCGCGCCAAACGCGAAGCGAATAGCCGGGTCTGGGGGAGGCTTCTCCCCCAGCGGGTCCAGGGCAGAGCCCTGGTCTTCGCCTTTCTCTCTCCCTACTCTTCAGCGCTGGCGGCGAGAAGCTGCCCGCAGGCGGCGAAGATGTCGCGGCCTTTGCTTTTGCGCAGGGTGACGGTGACGCCTTTGTCCCAGAGGATTTTCTGGAAGGCTTCCACGGCTTCGGGGGAGGGGGCGTCGTAGGGCAGTCCGGGAGACGCGTTGTAGGCGATGAGGTTCACCTTGCCCTTCACGTGCGACAGAATCCGCACGAGGTCGCGGGCCTGCTGGGGGGAGTCGTTCACGCCGCCGAGCAATACGTACTCGAAGGTGATGTTCTCGCGCGGCTTGAGGGGTATCTTCTTGAGCACGTCCAGGAGCTTGTCCAGGGGCAACGCCTTGGCGGCCTTGGGCATGAGCTTCTCGCGCAGGGCCTGATCGGGCGCGTGAAGCGACACGGCCAGCGCCCCGAGCCCGGCGCGCCCGAACTCCAGGATGCCGGGTACGATGCCCACGGTGGACACGGTGACGCGGCGCGAGGAGAAGTCGAGCCCCTGGGGGTGGTGCAGCGATTCGAGTGATTGCAGGAGATTGTTGTAGTTCAGCAGGGGTTCGCCCATGCCCATGAACACGAGGTTTCGGAGAGAGAGCTTGGTGTCCAGGGAAGAGAGGACCGTGCGGGCAATGAGAATCTGGCCCAGAATCTCGCCGTGGGTCAGGTTCCTGGTCAGGCCCATCTGGCCGGTGCGGCAGAAGGTGCAGGCCATGGCGCATCCGGCCTGGCTGGAGAGACACTGGGTGTAGTGGGTCTTTTCAGGGATGAGCACCGTCTCGATGCCCACGCCTTCGCCCAGGTCCAGGAGCAGCTTGATGGTCCCGTCGCTGCTCTGAAGCTGTTTGGAGATGCGCGGGAGGCGAATCTCGGCAGATTCGTCCAGGCGGGTGCGCAGGTCCTTGGAGAGGTTGGTCATCTCCAGGGGGGAGGTTGCGCTCTTCTGCCAGAGCCACTGCCAGACCTGACGCGCCCGGAAGGGCGGTTCCCCCAGGCGCGTCACGAAGTCTTCCAGCTGATGGAAGCTCAGGTCCAGCAGGTTGAGCTTGGCGCCCGGATCAGGCGAGGCGGGCGCGTTGCCGCTTTGGGTCATCAGCTCATCTGCTCCCGCGCGGAGTACTTCTTCACGAAGTCCACGGCCTGTTCCACGGTCTGCACGTCGCCCATGACCTGGGCCTGGAGCAGCGCGTCGCGGATGATGCCCACGACGGGTCCGGGGGGGATGGCCAGCAGCGTCATGATCTCCTTGCCGTTGAGCAGCGGTTCGAGCTCTTCCTCACGGATCTCCGTGCGGTCGAGCATTTTCATGTTGTGGTTGAATTCCTTGTAGTTGCCTCCGCGCGCCTTGATGTCGGCGCGGGCGTGCTCGATCAGGCGCGGGTACTCGTCCAGGGCCTTGAAGCGGCGGATGCCCTTGTCGGTGAGCATGAAGTGGAAGCGCATGTGGTGGCGCACCAGATGGCAGATCAGGTCGATCTCGTCGTGGGGCATGCGCAGGCTGGAGAGCAGTCTGCGGGAGACCTTCGCGCCCACGCGGTGGTGCTGGTGGAAGTTCCATTGGCCGTCCACGATTTCGGCGGTGTGCAGCTTGCCCACGTCGTGGAACAGGCAGGACAGGGTGCCGAACCAGTCGTAGGGCAGCTCGTCCGGGTAGTGCTTCATCACGTTCAGGGTGTGCTCGAAGACGGACTCGTCCTCGGTGTCGTTCTTCTTCTGCTTGATGCGCGCCAGGGCGGCGATCTCGGGCAAGAGGCCGTGCAGGATCATGGATTCGTACAGGAGGCGCACGAACACGTGCATGTTCTCGGCCTCGACCTTGCGCCATTCGTCCATGATGTCCGAGACGGGCACGTAGTCCAGCACGCGCTGTCCGGCGCGCAGGATGGCCATCCAGGAGTTGGGGCCGATGGGCAGGCCGAAGTTGGCGGCGTAGCGCATGGCGCGGATGGCGCGCAGGTAGTCCTGGCGCAGCGTCTGGTCCTGGATGCCCTTGAAGCGGATGACGCCTCCGGAGAAGTCGGCAAAGCCGTCCAGGGGGTCCTCGGTGCGGGGCAGGTAGGGGCAGGCCAGGTTGGGCGGCAGCTCCTCGGTCTCGGTGAGGCGCTTGGCGAGGCGCGAGGTCAGGCGCACCAGGCATTCCTCAGGGTGCGAGGCGTCTGCGGCGTCGGCGTGGTAGAAATTGATGAGGGTCTCGCCTTCCTTGAGGCGGGCGAAGGATTCGCCGCGCTCCTGGGAGACGTTGGGGAAGAGCTTCTGAAGCTCGTCCAGGCCCGCGTCGGTGCAGACGTCCAGCTCGGGCTGCGTGCAGCCGCTCAGCAGGGCCTTCTGCAACCTGGCGTTGATGACGTAGGCGTCGTAGCCGTTGCGGATGATGGCCTTGCAGATGCCTACGGCGTCCTTGAAAGACTGACTCATGAAAACTCCAGGAGTTAAAGCGCGTTTTTGCCCGCCACATAGGCGGCCCTGACCACTCCGGTCAGTTCGCGCCCCATGAGCGGGGTGTTTTTGCCCTTGGAGGCCAGGGCTTTGGGGGTGACGGTCCAGCGGGCCGAGGGGTCGAACAGGATGAAGTCCGCCGGGTCGCCCTCTTGGAAACGGTTCAGGGGCAGGGCGAAGATTTCAGCCGGGCGCACGCACCAGGCGTTTATGAGCGTCCTGGCCGAGAGCTCGCCGCGCGCGACGAGTTCCCAGGTGACGGACAGGGCCGTTTCCAGGCCGGAAATGCCGTTTGGGGCCTCGTCGAAGGGGGTCTCCTTCTCGTGGGCGGCGTGGGGCGCGTGGTCGGTGGCCAGCACGTCGATGGTGCCGTCCTCCAGGGCCGCAAGCAAGGCTTGCTGGTCGGCGCGGGTGCGCAGCGGCGGGTTCACCTTGGCGGCGGTGTCGTAGTTGCCGCAGGCTTCCTCGGTGAGGATCAGATAGTGCGGGCAGGTTTCCGCCGTGACCGGAGCGCCTTTCGCTTTCGCTTCGCGGATGACGTCCACGCTCATCTTGCTGGAGATGTGGGCCAGATGGATGGGCACTCCGAGATATTGGGCCAGCAGGCAGTCGCGCGCCACCTGGATGGCCTCGCCGCAGGCAGGAGCGCCGCGAAGGCCCAGGCGGGCGCTGACTTCGCCCTCGTTCACGCCAGCGCCGGGAGCCAAGTAGGGGTCCTCGCAGTGGTCGATCACCGGGATGCCCAGGTCCGAGGCGTATTCCAGGGCGTGGCGGAAGAGTTCCGAGTCGGCCACGGGGCGGCCGTGGTTGGAGTAGGCCTTGCAGCCAGCCGCCCGGAGTTCTTCCAGGGGGGCCAGGGACTTGCCCTCCAGGCCCAGGGTGAGCGCGCCCACCGGGAACAGGCGCGGCCCGCGCGGGTGGGACTTGGCGGCCTTGTCCAGCATGGTCTCGGTGACCGATGCCTGATCGTTCACCGGGTCGGTGTTGGCCATGCACATCACGTTGACGAAGCCGCCTTTGGCTGCGGCGGCAAGGCCGGTGGCGATGGTTTCCTTCCATTCCTGGCCGGGTTCGCGCAGGTGCACGTGCACGTCGGAGAGGCCGGGCAAGAGCAGCATGCCTTCGGCTTCCACCACCTTGGCCCCTTCGGGAACGGGCCGGGTTCCGGCGGGAGCCAGGGCCAGGATGCGCCCCTTGGCCGCGAACAGGTCCACGGGGGCCTGAGGGCTTTCGGCCAGCGCCGCGCCGCGTACGACGAGATCAGCTTGGGACACGGGCTACTCCTTGCGTTCCTTGCGGGTGAGGTACAGGTGCAGAAGGGCCATGCGCACGTCCACGCCCGAGGCCACCTGGTCGAGAATGAGGCTCTCGGGCGCGTCGGCCAGGTCCGAGGCGATTTCCCAGCCACGGTTGATGGGGCCGGGGTGCAGCACCAGGGCGTTCCTGGCGGCCTTGGCGAGGCGCGCGGTGGTCATGCAGAAGCGGCGGGAATATTCGCGCACGTCGGGCAGCAGCCCGGCCTGCTGGCGCTCCAGTTGGAGGCGCAGGCACATGACCGCGTCCACGCCGCGCACGGCCTCGTCCAGCTCCGAGTAGACCGGCACGTTCCAGGTGGAGACGGCATGGGGCAGGAGCGTCTTGGGCGCGCACAGGCGAACTTTTGCACCCAGGAGGCGCAGCAGGTGGACGTTGGAGCGGGCCACGCGGCTGTGGGCGATGTCGCCCAGGATGAGCACGGTCCTGCCTTCGACCGAACCCCAGCGCTCGGTGAGGGTGAAGGCGTCCAGAAGGGCCTGGGTGGGGTGGGCGTGCCAGCCGTCGCCCGCGTTTATCACCGCGCAGTCCAGGCGCTCGGCGATGAACTGAGCTGCGCCGCTCATGTTGTGGCGCATGACGATGCCGTCGGGCTTCATGGCCTGGAGGGTCAGTACGGTATCCTTGAGGGATTCGCCCTTCACCAGGGAGCTGCCGCTCTTCTGCAAAGAGAACGTGTCGGCGGACAGGCGCTTGCCCGCCACGTCGAAACTGGTTTTGGTGCGGGTGGACGGCTCGGCGAAGAAGAGGATGACGGACTTGCCCTTCAGGATGGGCACCTTCTTCACGGGCCGGGAATTTATCTCCTGGAAGGACTTGGCCGCCCGCAGGATTTCCAAAGCGTCGGCCTTGGAGAGCTGTGTGACATCCAGAAGGTCCTTGTGTGGCCAGGTCATAAGGCTCCTTGGGGTGGGGGGTGGCCGGGGTGAGGTTCGCGCCGGGTATTTTCCATACCTTATGCGCGGGCGTCAATCATCCAGTGCCGATTCCAAGTCCGGGGGCAGCACGGAGAAGCGCGCGGCGGCTCCCGGAGCAAGGTTCCCCAGGCAGGAGAAGCCCAGAAGGCCCGCCGCGTTGGCGCTCAGGAGGCGCACGGCCTCAACGAGGCTCAGGCCGGTATGCGCGAGCAGGGCGCGCAGCTCCTCGAACAGGTTGAGGTCCGGCGCGGAGGCCAGAGAGTCTGTCCCCAGGCAGCAGGGAATGCTCGCGTCCAGATAGGCGCGAACGGGCGCGCGCCCTACGCCGATGATCTGGTTGGAGCGCGGGCACAGGCAGACCGTAACGCCTTGGGTTTTCAGGATGTCGATGTCCGCCTGGGACACGTGTACGGCGTGGACTGCCAGGGTGCGCGCGTCCAGAAGGCCCAGGGCGTCGGCCCAGCCAACGGGGGTAAGCCCCGGCGGAGAAAAATCCGGCGGAAGGATGCGAAGGCGCATGAAGTCCGCGAAGTCGCCCGTGCCGTTAGCCAGAAGCTCCACCTCGCCCGCGTGCTCGGCCAGATGGATGGAGAACACGCGAGCGCGCGCGTCGTCCCACTGCTTGGCGGCGCACAGGGACTCCGGGCTGGTGGAGTACAGGGCGTGCCCGGCCAGGGACAGATGTTCCAGCGCGATGTCCGGCAGGGGGGCGTCCGGCTGGTAGCCGAAACGCTCAAACTGCATGACGTACCGGATGCCCGCCGCTTCCAGGCTGTCGGCCACCTGGGCGGCGTTGCGGCTGGTGATGTCCGCCACGGCGGCGGTGCCGCAGGCCGAGAGCTGGGCCACGGCCCGCGCCAGGGCCTTGGCGTCCAGGTCGGCCACGGGCTGGCTTACGAGCCAGCGCACCCAGGACAGGTAGCCCTGTCCCTGCACGGCAGGCAGCCCCAGGTGGGAGAGCTCCAGGTGGGCGTGGGCGTTTACCAAGCCGGGCAGGAGCGTCACCTCGCCCAGGTCGCGCACGGCGTCCGGGCTCGCAGCCCGAAGGCGTCTCCAGGAGCCTGTTTCGGCCACGCGGCCCTGGCGCACCACCACCGCGCCGTCCTCGATGATATCCTGCCCCGGCAGCATGGCCGCAACCCGGCGGGCGCGGAGCGTATAGGCGTCGTTTAGCATCATGTGAGCACATCCAGCTGAAAGTCTTGGCGGTCTTCGAAGCGCACGGAGTTGGCGTCCAGGCCCAGCGCCAGATACTCGGGGGCCAGCTCGCGCCTGTTGCCCCAGAATTCGCCGCTTATGCGCTGGGGCACGCGCAGGGAAACGGCCCGGCGCGAGCCCAGCCGTTCGCGAATATCCAGAAACAGCGCCCTGGCCCGCACCATGGCCCCAAGCGCCGGATGGCGCGGCCCGGCCAGCGTGGCCGCCTCCAGGGCCGGGTCCGGGGCCAGCCCGATGCGCGTCACCGCGATGTCGGCCCGCCACAGGGCAAGCACGGCACTGCCCAGCGCCTTGACGGTTTCGTCAAGTTCCCAGGGCCGGTAGCCGCCTGCGCGCCATACGTCCGCCAGGGGCGTTCCGGCCAGTACTAGGCAGGGGTGCAGGCGCACGAGATCGGGCGCGAGGGCGAGAGAGCGGCGCACGTCTTCATCAAGCCTGGCAGGCGCATGGCCCGGCAGGCCCGGCAGCAGTTGCAGCCCCAGCCCCATCCCGGCCTCGCGTATCGCGAGGCTGGCGTTCTCCACGTCCAGGGCCGCGCAACCGCGCCCGGCAGCCGCAAGCACGGCGTCGTCAAAGGTTTGCACGCCGAGCTCCACCATGTCCAGGCCCTGTGCGGCCAGCTCCCGCATGAGGGCGGGCGGGCAGGCGTCCGGCCGGGTGGAGCAGCGGATTGCGGCCACCTCGCCGGACGGTTTGCGGCGTGCGGCTTCTTCCAGAAAACGCGTGCGCCAGGCCGGAGGCAGGGCCGTGAACGTGCCTCCGTAGAAGGCCACTTCCAGGGGCGGCCCCCCTTGTGCGGCGTCCAGTTCGGCCTTCATGGACTCCAGCGCGGCGGGAAGATGGTCCTGGGGGCGGCCCTGGCGCGCGTCGGGAGTGCAGAAAATACAGCGCTTTGGACACCCCGCCTGGGGCATGAAAACAGGCAGGATTCGCCGCCTGGCGCGGCCTGGCGGCCGGGGCGGGGCCGGGTGCGGGAAAAAAATCGGACCACAAAGTGGACGGTCTTTTTCAATTGCCTCTTGCAAAAA
>A_aquaticus-Lab-Male-Hindgut|dockerin_232
GCTGCTGACGTCGGTCCGCAGCACGCTCGCCGCCGGCCCACTCACCAGCAAATCGCCCAAGTCCCCGTTGGCCAGGCCCGCGACCAAACCCGGACTGGCCGCTCCGGCGCTGGTGAGTGTGTAGTCGCCGACCGCCAGTTGCACCGTGTCTTTGCGGACCAGCAGCCGATTGTTCTGCCCGCTGACGCCAGTCACGATGTACCGATTCGCCGCCGCCACGCCGAGATTAAAGCTGACCGTATCGGCAGCCCCGCCCGGTCCGAGCGTCGCCGGAAGCCAATTCGCCGCCTGGACGAACGAACCGCCGGCCGTTTTCTGCCAAGAATAGTCGACTGCTGCTGCCGGCCGCGCGCCGAACAACGCGAACCCCAGCAGCACACGTGCACATCGCGAGAAGTTCATGACTCGTCCCCTTCGCGCCTCCCCAACCTTTGAATATAGGCGAGGGCCAAGAGAACTGCCAAGAAAATTTGGGCCGCTAAAAGGCTAAACCTCGCCGCCGCCGCGAAAACCAGCCGGCCACCGCCGATACGAAAAGCGTCAAACCTGTCGCGGGTTCCGGCACCGCCGCCCCGAGTGCCACGAGCGAGCCGCTTCCAGCAGCCCCAAAGTTTGACCTCCACAGGTTGTACTGCGCCGTGCCGATCGTCCCGCCGGCCGTGTCATTCGCCAACGAACCGGCCGGTGTGCCCAATCGGTTACGCCAGAGAGTGTAGTCCGCCGCGTCCACGGTGCCATTCTGATTGTAGTCGCCCGGCTTGCCTGGCGTACCGTTCTGTGCGAACCGCTGGATGAAGCCGCCGAAGGTCGTCGAGTCTCCACCGGCAAGCCCCGCGATAAACAAGTTCGTCGTGACCAATAGTCGCGACTTTGGTGCGAACGCTTCAGTGTCGGTCAACTGGGTGATGTTCGCGCCGTTGTCGGCAAACACGATCGTCGCCCCCAGGTCGCTTACCAAAGCGTCCGATATCTGAGACGAAACCTGTGCGATTTCGCTGCTACCAGCCCAAATCAGCGAGCCGATCTCCAGCGTTTGCTGAGTGAAGGTGTTGGCTCCGGCCACCGCGTCCACTCGGTACCGCAACTCCAGCTCGATCGCATTGATGCCGCTCGTCCTGAGTTGGTTGTTAGCGACGAATTGAATCGCCGGCAGCGAGGGACTGGCGACTAGCGGATTGACCATGATCTGCGACAAGTCCGGAATCGGCGCCGCTGTCGCGTCCAAACCGAGCAATTGCCATTGGCTCAGCCGGCTATTTCCCACATCGAGCGTCCCGCCGGCGAGCAGAGACTGTAACGTCGCGCCTTCGCTCCACTGCGCATGCCCGCTCAATACGAACAGACAGCAACCAATCGCCGCCCTGCGCAGATTTATTCGCCAACCACCGCAATCGTTCATGCCATCACTCTCAACCGTCAGTCGCCGTCCGCGCCTCGGATCAACCGCCGCCGACTATTGAATATGCACGTCCCCTGGCCCGAGGTCATCGAAGAAATCGACCCCCGGCCCACCGATCAGCACATCAGCGCCGCTGCCGCCAGTCAGGACGTCGCCTCCGTCGCCGCCGGTGATCACATCATCATCCGCGCCGCCGTCAGCCGACAGCGCGATGCCTGTCGCGGTGAGCCCCGACGCGTCGAGAACATCGTCGCCACCAAGC
>A_aquaticus-Lab-Male-Hindgut|dockerin_233
GTCGTCACGTCGCCGCGCTGGGTGACCGCCAACCAGTCGACTGGCAGCAGTTGGTCGCCGTCGCAGTCGTTTTTGCCGGGGCGTGCGATCCACATCCGCGTCGATGAATTGGACTCGAGGCCTTGGACCTGGCCGATTGCGTCAAGCACGGTCTCGTTGCCCTTGGCAGGCAGAATGATCACGCGGTCGCCCAGACCGGCGCCCTGCGTGACGACGTAAAACACTTTGCTGTTATAGCCGACTACGTCGAGTGCGACTTGTGGGTCCTCGAGTTGCGTGGAAAGGTGCGCTTCCAGGGCCGCCCGGGCTTCTTCAATCGTCATGCCGACGAGCCGCACTCGGCCGTAGGTGCCGAGATTCACTTTTCCATCGGGACCAACCAAGTGCTCGCCGATGATTTGTTGTTGAGCGGCGAGTTGTGAAATGCTGACGGATACTTGCGCGGTGGCGTAGTACTTATCGAGAATCTTCTCGATCTCTTGCTGGACATCTTCGGCTGTGCGCCCCACAAGCCGAATGAACTGTCGATCGGCGTCATTTACAGCTTCGCCGAACGGCAGTTGAATCGTGCCGTTGGGCTGGATATTGTACTGCCCGCTGAGCGCCTCGACCTCCGGATTCCCGGTCGCGATAATTGACACAACGTCTAGCGGCCGCAAGTGATACGGTGCCTTCGGCAGCAGGCTGATGGCCTCGATCGAGAGCACATCGGGCGGCTCGATGATATAATCCGGCAGGGTCGTTTTGCAGAGTTCCCGCGGAACCTCTTCGGGAATGAGCGGGATCGGCCCGTTTGGATCGCGCCCCGGATAGATGAAGTGGCAACCGCTCGCAGAGGCCAGCGCGGCGAGCAACCCGGCGAGTTGCAGTATTTTGCAGAGTTGCTTCATAGGATCGGCGACGGTCACGAGCGATCAACACTCATGGAATATGAGCGCGAACGTGCGATCCCCCCGATCATGCACAGTCACGGTTCCTATCATCGGAAAACTCAACGCAAACCTTGAGGTTTAACATTCCGACTTGCCGAAGTATGGACTGAACACCAGTAATCATGGCCGAGCCGAGGGTTTCATCATGAATTCGAAGTGTAGCTGCCTTGCAGTGATAGCGATGCTGGCGACGGCGATCTGGCTGGGCGACGTGGATGCCAGCTTTGGCCAACAGCGTTATCAACCAAGCCGGCCCACGGTCAGTCCGTACCTAAACCTTTTCCGCTTCAACGATAGCGTGGTTCCGAACTACCAGTCGCTTGTGCGTCCACAGCAGGACGCATTGCGATACCGCCAGCAACAACAGCAATACAATCGCCAGCAAACACAGGCGCTCGATCAGCTGCAGACAAGCGTGCAGGTGTTGCAGCAGCCTGGTGTGACCACCGAGTTCGTGGCGCCAACTGGCAAGGGAGCCTGGTTCAACCGGCAGGGCGGCGCAACATTCCAAGACACATTGCGGTTCTACTCGCAGACTGGCAGCGCTGCGGCGGGTACTCCGGCGGCAGCGGGCACCTCGGCCGCAGCCGGTCAGCGGCGTTAGCTCCGGATCGGTGAGATGGCAATCCGGCCTCGCCTCGCCGATCTTAGCCGCGCCAGCGGAAGACCATAAAGCAAGTACAAAATTGTAGTCGGCTCGGGTACGCGACTGCTTTCGTGCCAGGCGGCTCCGCCCGGCAGGATACTGGCCCCCAGATTGTCGCGCCAGATCGAATAGTCGGCGGCGTCTACGAGTCCATCGCCATTTCCGTCGGCGCCGCTGCCGGGCTCGGCCACCGAAGTGCCATACACAAGTCGCCAGACGTCCAGATCCGCGGCATCGACGGTGCCATTTTGATCGTAGTCGCCCGCTGGCAAGTCACCGACATAGAGCGACAATCCACTCGCGGTGCGCAGCAATGAGAATCCGTCCGACTCGCCAGTCAGCGAGAGTGAGCCGACGATATTCGACGCATTCACCACGGGAAACAGGTCGCCCGCCGCAGGTGTGAATCCATCGGCCAGACCGATCTGCAAGTTGCCGCCCAGCGTGGCGGTGCCGCTGACGTCGAGCACATCAAACATTCCGGCCGCTGATCCGCCGAGGTCGATCTTGAGCGTCGCACCAACTTCTTGAGTGAAGTTGCCAGCGATGGTCATCGTTGAGGCTGCCCAGCTGAATCCCGGATCGAGGCCTGCGACGGGGTTGGTCAGATCGAACCCAGTGAGATAAACGAGGTCATCGATTCGCACCGCGTTGTCGATCGGTGCCGGCGCACCCAAAGCAAGAATCGTATTGAGCTCGCTGGCCGTCCCGTTGCGAAACGCCAGCGGCGTGGCGTTGAGCTTGTTTCCGGCGATGGCGTCGCCGGCGCCGGTGTTCATGTAGAGGTCGTAGGTATCGGTCGTTTGATTCACGACCATCCAGATGTTGTACCACGTATTGGTGGCAAGGCCGCTGGCGAGCGTCGCGCTAAAGGCTCCGCCGTTGCGCGCGTCGAGCGCAAAGGTGCCTGCGGCAGCGCCTTGTTTCATGCGGAGCTGGGCCTCGAAGTCGCCGAAGTCGACGGCACCCGTCGTCGCCCGATCACCCAGCCCGAAGTTATGATCGGGATCGTCGGTTTTGGAGTTGATGCGAAAGAAGAACGTAGCGGTTTCGTCGTTTTCGATGACGGTCGCATCGGTCAGACCCCGCGAAACGCCGCGAAAGTCACTCGACAATCCGTAGGTCAGCGCTTTGGTCCCGCCGAAGTTTTCGATGTCGGCGAGATTGGTGTCCTGATGAGCGGTCCAGGGCGGGCTAGCGGTCGAGCGGACATCGCCCAAGGCGTAGCTTTCGAAATTGTCGATTAAGAATCGGCTGGCGATTCCCGTCGCTTCCATGCCCACGCGCACCGTCGAGCCGAATCGGGAAATGAAGTTCCCATTGAAATTGCCGCCACCAGCGACCGTGGCGCCATTCGGAACATTGACGAGGCCGACAACCGAACCTCCGGCATCGACGTTGTGCGTCTGACCATTGCCCAGGTTCATGCCGCGGCCCAGTCCGCTCGCGTCCAGCGGACCTCCTTGGCGCACTTCGATCAGCGGAGAGGCACTGAGCGTTCCCACGCCAAAGGGAGCGAGCGTCCCTCCGTTCACACGGATATTCCCCGAGCCAGTCACCGGCGAGCCGATTCGCAAAGTTCCCTGGTTCACTTCCAGGAGTCCGTTGTTCGTGATGGAGCCGCCGCTGCTAAACGTGATCTGATTCGCGCCGCTCTTTCGAAGCGTCGCACCCGGCTGGATGCGGACCCAGTTGGTGCCCGTAAGCGCCCAGTCCAGATTGCCGGAAATTGTATTGGCACCGGAGAGCGCATTGA
>A_aquaticus-Lab-Male-Hindgut|dockerin_234
ATGCCTACGATGATCCCGGGCCATTGGGTGGTCACGGAACACAAGTCGCGAGCATTGCCGCTGGAAATGCAGGTTTCGACGGACCCGGAGTCGCTCCGAACGCCGACATGGTTGCTCTGCGTGTGTTTGGCGACAACGGAAATGGATTCTTCAACTGGGTCGAAAGCGCGCTCAAATGGGTTCATGAAAATCGGAATGCATTCGAGAACCCAATCACAACAGTAAACTTGTCGATCGGCTTCGAGTGGAACTCAACTACCGTTCCTGAAGGATCCATCATCGAAGACGAACTGGCCCAACTCAAGGCCGATGGGATCTTTATTGCGGCGAGTGCCGGCAATAGTTTCACCAACTACGGCGTCCCCGGCCTGGCTTATCCTGCCGCGAGCCCGCATGTCGTGCCCGCCATGAGTGTCGACAGCAACGGTCAACTCAGCTTCTTTAGCCAGCGGCATCCGATCGCGATCGCAACGCCCGGCCGCCTCCTTCAAACCGCAGTACCCGACTACCTAGGCAATCATAACGGCGTCGCCGACGATTTCAGTATTGCCAGCGGCACCGACATGTCCGCACCATTTCTGGCAGGAGCGAGTGTCATTGTGCGAGAGGCCTTTCTATTCAATGGCGCGAGCTCAGTCACTCAGCAGACAATCTACAACCACCTGCTGAACACGTCCGATGAGACTTACGATTCCGCGACCGATCAGGAATACAAACGGCTGAATCTTTTGGCTGCGGTGGACGCCCTGATGCCTGCTGACGACTTCGGCTCGACGACGGCTACTGCTGCCGAATTGGGTACCGTCAATGGCTCTGTAATGCGATCGGGCATCGTAGGCACCACTACGGACATCGACTATTTCACATTTATTGCGGGCCAAACTGGCACAGCGCGGATCCAATCATCCGCGACCAACTATCTTCGGTCTCGCTGGACAATCCAAAATGCGGCGGGAGGAACAATTGTGTCCCAAGCGGCACAAGAGGTCTCATTTGCGGTTACCGCTGGTAATCGCTACTACCTAGGTTTGAGCACCGAAGAGGGAATTGGCCGATTTACTGCTTCGTTACTGATCGGGACACCACAAGCCGGAGACTACAGCCACGACGGTCGCGTTGATGCAGCAGACTACACGATTTGGCGCAATTCTCTTGGATCAACGACCAATCTCAGGGCCGACGGCAATGGAAATGGCATCGTCGATCCGCTCGACTACAACGTGTGGAGATCCAATTTCAGCACCTATGAAATCCCATTGATTCCCGGCGACTATAACCGCAATGGAATCGTCGACGCGGCCGACTACACGGTCTGGCGAGATTCATTTGGTCGGAAAGGAACGGGCCTCCCTGCCGACGGC
>A_aquaticus-Lab-Male-Hindgut|dockerin_235
CCTATAAGGCCTATGTCACGTATGACAACTATTTTTCAGCGAGCGGAGCTGCTTATTTCATCGACTGGTTTGATGGAGGAGGCTCACTGCTGAGTTCGGTTGGCGGTCCGCTGGGCGATCCGAATGGTCCATTCGGTTACGAACCCTACGCGCAATTGTTCAGCGTCACGGGAATCGCTCCGGCAGGATCCGCTGCGGCGGGCGTTCGCTTTACAAGTAGCACTGGCTACAACGGCCTCGCGGCCGACAACTTCAGCTTTGTCCCAGAGCCGACGTCGCTGGTGTTGATGGCAATGGCTTCTTGGGTGCTTATCGGGTTCAAGAGCCGAAATCGGTCTTAGGAATTGGAATGAGTTTCGAGAAGAGAGTGACAATCGGGTGGCCACAAATTGCATTGTTGGCGGTCGCACTGGGCAGTTTGGCTCAGTGCGCCGCCGCGGCCGACGACGCGAAGTTCTTTCGCGTGGCCGAGGTCGATGGGGCGTGGTGGTTTATCGCGCCCGACGGCAAGCCTTTTTTCTCGTCCGGCGTCAATGTGGTCGATGTCGGCTCGACGCGCGCGCGCTATCGTGCCGATCGGCCTGAGTATGCCGCGTTTCGCCATTACTCGAACACCGTCGCCTGGGCGCAGTCGACGCACGACCGCTTAGCCGAGTGGGGTTTCAACACGGTGGGCGGCTGGTCGGCACGCGAGATGACGGCTGGACCAATGCCCTACACATTTGTGTTGCACCTGGGCAAAGAGCTCGGGGTGCCATGGAACGACGTCTTCGCGGCGGAATTTGCCGACGAGATTAAGCGGGCGGCCGAAAAGCAGGTCGTGCCCCGCGCGAAAGATGAACAGCTGATTGGTTGGTACACGGACAACGAACTGGCCTGGTTCGCCGACACGCTGTTCGCCTTTCACATCGCCCAGTCGGCCAAGAGCGCGACACGTCAAGAGTTGGTCAAGTTGCTGCGAAGTGAGTACGACGGTGACTTCAAGCGACTCGAACAAGACTTTGTCGCAGCCGATGCGGCGAACTTTGACGAACTTGCCGCGGGCGGAAAGCTGTTGTTCCGCACAGGGGGGCGCGGCATGAAAGTCGCCGACGAATTCTTGCGGATGGTGGCCGATCGCTTCTACGCCGCGGCGCACGACGGAATTCGCCAGTTTGACAAAAACCACTTGATTCTCGGCGATCGCTACCACGGCTTTTGTCCGGATGTGGTGGCGGAAGCTGCTGGGCCGCATGTCGATGTGATCTCGACCAATTTTGACCAGCCGACTTGGACCGACGGGCGATTGCCGACATTCTACCTCGAGCGGCTGCATCATTTGACGAAACGCCCGATCCTGATCACGGAGTACTACGTCGCAGCCCGCGACAACCGTAGCGGCAATAAAAACTCGGGGGACATTTTTACGATCGTCGACTCGCAAGCCGATCGGGCAGCAGCGTTGCGGACACGGCTCTCCTGGTTTGCGTCGTTGCCGTATGTGGTCGGTGCCCATTGGTTCCAGTTTTGCGACGAGCCGACGTTCGGCCGCAGTGACGGCGAGGACTACAATTTTGGCCTGGTGGACATCGAAGACAGGCCATACGACGAGCTGGTGACCGCCTTCGCGGAGACGAATCGCGCGGCTCCGACGATTCACCGGGCGGCGGGGAAAAAGGAGTCAAAGGGCCTCAAGCAATTGTTAGTTGTGCCCGCGGCACCAGCAAAACCGCTGGCGGGAATCGCCGATTGGGACCAGCAACAGTCGACCGTACCTAATGGCGAGCCGTCCTCCTTGGGAGATCTGCTGGTTGCGGCGGATCAACAAAAGACCTATGTGGCGGTTTCCTGCAGCACGTTTGTCGATCCGCATGCCTATCCGGATCATCGGCCAGGCGCCGCGGAACAACATGCGTTGCGAGTATCGATTGGTGATTTGCCACCTTGCGTCGTGAGGTTCGGAATTGGCAAGGACTTTTCGGTGAGCGATCCGGCGGTCGAGGTTCGCGTCCATCAGCGCGGACTGCGATACCTGGTGATATTGGCGCTTCCTAACAAACCGACGAACAAAGACGTCAGGCAGCATGAGGCCGTGCAGCTCACTGCCTCGTTGGAAGATGTGCGGCGCGGCGAGCGCACGAATTGGTCAACGCCGTTGGCATACGAAGGGAACTTGCGCGAGGCGCAATCAACATCGGCAACATTGGCACAATAGGCAGCAGTAGACGGATTCGGTTGGAATTTCAGGGGTGTGAACCGTGATAAAGCTTGATAGACATTGGATGGCGGCAGCGGTCTTGGCATTCGTAGGAGCGGTTGTGGCGCCGCGCTTGGCGCCTGCGCAGATCATCGCGTCGGACAATGCAAACGATCCTGCGTATGCCGACGGGTGGGAAGAAGGCGACAACGGCGGAACTGGGTTCCTTCCCTGGACGGGAGGCATGTACGGAAACCCGGTGGCGATCGACGCGGGCCCGGAGCCGGACAACGATCTCGGCGTTCCGGCGTTCCAACTCGGCACGGGTGGCCAAGGCTACTGGACGATTCGACCTTTTGCTAACCCGATGCTAGCCGGGCAGAGCTTCAAGATCGACATTGACCCATTTGCATTTCCCACCGATCCTGCGGCCGAGGGTGAGTATCAGTCGTTGATTCGTTTTGGCGCTGGTGGCAGTGGCAACGCAGGTGAGCGGGTTGGGCTCTATTCGTATGCCTACTACACGGCAGGTGCTGTTGCGTTTGGCTCTGATAAGTGGGGTGTCGTCGCGGAAACAACGAATGATGGATTGAATGGAGGCGCGCCCCTTCCTACGTCGCCCTGCTATGCGACCGGCTGTACGAACTACTCAATGCTCGACAGCTCCGAAGGCGTCACATTGGTACTGGATCTGGTCACGATTGATACCTATCGCCTGCGAATTATCGATGGCGACGTTACAAAGGTCGATGTTTCAGGACAATTAAATGCTGACACGGCTGGTCAGGGAATCGATCAGCTTGTGCTTTGGTCCGCCGATGGCGACCAGTCGACGATCGACAGTTCCTATTTCACCAACCTCGAGATATTCACGACGCCATCCGAGAGCCTTGAAGGCGACTTCAATGGCGACAGCAAGGTTGATGCGGCTGACTACACCGTTTGGCGTGACCATCTTGGCGCCGCGAACGAGTCGAGCATCAACAACAATGGGGACCATATGAATGGCGTCGATCCGGCGGACTATGCCCTTTGGAAAAGTCAGTACGGGCAGATGGCCGGAGTGGGCAGTATTGCAGGAGCTGCTGTGCCTGAGCCTGCGAGTTGGTTGGGAATGCTGGTTGGCGCGGTGGCCGGCCTGCGGTGGCTGCGGCGGCGAGTCGATTGACGCATAAACGAATTATGTGAAGCGACAAAGTGGGAGGTGGATAGATGGATTGGTTTGTGCCTCAAAAGCGCTCTGTTCGATCAGCATTCACGCTTGTGGAACTGCTGGTGGTAGTGGCGATTATTGGTATCTTGGTGGCGCTTTTGTTACCGGCGATTCAGGCCGCCCGCGAGGCTGCACGACGCTCGCAATGCCAGAACAATTTGAGGCAGTTGGGAATTGGTTTGCAGAATTTTCATAACACGAACAATCGATTCCCGTCGAACTCGTACTGGTCGGTCGGCCCATACACGAATTGCAAAGTACCCCTGGTAACATTGCCGAAAGATCGGAAAGGCACGTACTTGGTCAAACTACTGCCGTACATCGAGGAGTCGACAATTACGGCCCGGCTCAATTTCGACGAGGATATTCACGATCAGTTCGAAAA
>A_aquaticus-Lab-Male-Hindgut|dockerin_236
CAAACCGTCCCGCGTCATTGCCGACCGCGCCACCTTCGGGCCAGATTTCGGTGGTGCGGAACCCGAGTACCGCACCGTCGCTGGTGTTCTTCAGTTCGTCGATCACGGTGCCGTAGCTGGCCATGAAGCTGAGGTAATAAGTGCCTTCGGTAGTCGCGACAAAGCCGTTCGAGCTGGCGCCGGGCAACGGTCCGAATACACGACCGACGCGTCCGTCACCCGGACTGAGCGTGGGGTTGTTGACGTTGTCGAAGACCGTGGTGACCGAGCCACCGGAGGACGGAGCCCCGCGATACACCAGCGAACTGGTCTGAACATATTGTGTGGGCGTATTGCCCGCAGTATCGATCCAGTTGCCGGTGAAAAGCGTCGGGGTCGTCGTTGGACCCTGGCCGAGGATGCGGACCAGTGGATTTCCGGCCGAGACCGGAGCTTCCGGCGCCGCGTCGGGCGTGAATGAGCTGTACTTTCCGGGGCCGGTGTCAAACGGCTCATAGAGCAGTAGTTCAGCCGCGGCAGGAGTCGTTTGCAATGCGGCCAACAGAGTCGCCAACATGCCGATCAGCGAGAGCGCTCGCGTGCGAGCCGCGCTGCGACGGCGTGCCATCACGAACGGAATTGCCGCGAGGCCCAGCAGCGCACAGGAGGCCGGTTCGGGGACCGAGATGCCGTCGAGCGAACCAACACCCTGAGCTGCGAAAATCTGCTTGAAAGCGCGGAAGTCGTCAAGGTCCACAAAATAGTCTCCTGTCAATTCTCCTTGAGCCTCGAAAGTGTGAGCCTCCTGCAAATTGTCGCGGAGGATCAGGTAGTCGGCATTGTTGATGACGCCGTCGCCGTTGAAGTCGCCGCGGTTGGCACCCGCGATCTGCAAAATCACGTTGTCGACGCCGGCCCAGCTATCGACCACTGTGGCGTCGAATTCCTCGCTGGTGGTGTCGAATTCGATGCCAATCGGCCGGCCGAGAGCAGGAGTGAGTGCGGGGCTGCCGCCGAGAATGTCGATCGAAAAATTGACGAAGTCGGTCAGCGCCGGCGTGGCCAGCGCCGTGCCCAGCGTTTGCCGGTTGCCGCCGCCATCGACGTAGAACAGCCGGGCCGTCAGTTGGCACTGACCGGTCGGCGTGAAGATGTTGTGAGCATCGAAAGTGACGCGATATCGTTGCGTTGCCGGAATACTCACCACGTTGAATGCGGAAGTCTGATAGGCCACGCCATCCTGCGTCGAGAGAATCATTTCGTTACCTGGTAGACCGCCCCCTTCGACGCCCGAGTCGCCGGGGATGCCGTCGCCAAACGTGGTGACACCGGGACCGACAAACGTCCAGCCGGGGATGATGCCGGGAATCGGCGCTCCGGTATCGTCGAAGGCCAGCGTCTTGGTGCCGACCGGACCTGGGAGTTCGAAGTCGGCATTGGTCAAGGCGATGCCTTGCGTGACCGCCAGCGCCGGCGAGAGATTCAAACACGTGGCGACGAGGCCTACCATCATAGCCGTGAACGCCAACTTGGGTTGCTTGTTCATCGTAAATGCTTCTCTGTTCCGGGCATTTGAGTAGAGGGAAATCAACCCTTGCGAAAGTCGTCCCCGGCGATGGCGTTGCTGAGCGCCGAGCGCCCCGCATGCCGCCAGCATCAGCCAGAGTGCACTGGGCTCGGGAACGCTCGTTCCAGCCAATGCGCCGCCGCCGGCACCCGCGGCCGCGTCAAACACCACCGATCCAATGCGGAACGTGGTTTCTGGAGCTGCCGTAGCGCCCATGCCAAACTGCGCCTTCCAGAAGTCGTAGTCTTCCTGATCGACGACATTGGGTGTGAGCGCCAGTGGGTTCACATTGGTGAGCGTGAGGTTGGCATTGAGATTATTCCGCCAGACGGTGTAGTCCGCCGCATCGACGGAGCCATTGCCGTTGTAGTCGCCGCCGACCGCGCCGGCGCCGGTCAACCCTTCCGCCAGGATGAACTGAACGCTCAAGCCTGCTTTGGCCGCGTCCGTCGTGAAGTTGGTGCTGGAGATATCGCCGATGGCCAACTGCGCTCCGGGAGCGAGCGTGGTCATGCCGGTGAGATTTGTCTGCGAGATGGCACTAGCCGTAGCCGGAGTCGTCGTCTGCCATGATCCGCCCAGGCCGGTAAAGCCGGCGCCATTGAGTGCGCCGGTCGAAGAGATAACTGAATAGCCGTCGAACTTGAGCGTGGTCAGCGAATCGTTTTTGAGGAAAGCCTGGCCCGTGTTCGGGTTGACGCGAAGCACCAAGTCGTTTTCAAACTTGGTGCCGACGTATTCGACTTGGCCTCGCAGGACGCCGCCGGTGCCGGGGCCGGAAAACTCGAAGATCAGGTCTTCGCCGTCGAATCCGAAGTTGGCTGCCGAATTGCCGACCGCCGTGCGGCTGAAGCCATTGCCCAGCGAAACGGAGGGAACGGCCGCCAGATTATAAGCATCCTGGTTGCCGACGGGGACGGTGAAGTCGGGTTCTTTGACTTCCGAGAGCGCATTGGGCGTATTGGCGCCCGGAGGCACCGGTTTAACCCATACGCCGGCGCCGGGCGTTGATG
>A_aquaticus-Lab-Male-Hindgut|dockerin_237
CAATCACGCCGTTAAGATCTGCGTCGCCCTGGTCGTAACGTGTTCCCGAATTCACGTTGCGTTGCCAGGTCAGAAAATCACGGCCATCCACGTCGCCATCCAGATCAAAGTCTCCGTTGGCCGTACGGAAGATCTCTGTAATCAGAGTTTGCACGTCGTTCACGTCGACACTGCCGTCGACGTCCAAATCAGCAAGCCACTCGGTCGTTCCAAAGTCTGCGTACAGCGCAGCAAGATCCATCACAGATGTCGAGCTATCCTGATTCAAATCTCCGCGACGCAATAACATCGCGTCGTAAGCTGCAATCGCCGAGGACACGGCGCCCGTGGAGTTCAAATGGGGACCGAGTGCGTAGAGATCAAGATTGTCCACGCGTCCATCGCCATCGAGATCTCCCGCTGCATTGAACTGTGCATTCTGGCTGTAAAGCACCGTTTCGAACTGCAGGATGTCCGACGTAACGACTTGGCCGTTGAAATTCAGGTCGCCAAACCCCGCCCCTACGCCCGTGACTGTGTTCATGCCGGGCACCCGCTTGATCGAGTAGCCATGGGTACCATCATAAGTGGGCTCGAACGTGACGATCGTGGCCACATGATTGCCCGTGCCCACGTTAGTGAACCCATAGACGAATTTGCCGGCATCGTAGCGGCCCGCTCTGTTCTGGCCATTGAGCGCCATCTGCAAGACCTGGGCATCGGAGATTCCCTCGGG
>A_aquaticus-Lab-Male-Hindgut|dockerin_238
GCACGGTATACAACAATTATCCGCTCACGATTGCTGGCGCCGGCGGGACGATCTACTACACGACCGACGGCGTGACCGATCCGCGCTTGATCGGCGGCGGCGTGAACCCGTCAGCCGCGGTGACGCAGTATACGGGCGTCAGCATTCCGATCACGGGCACCACCACGGTCAAAGCGCGGCTGCGGACCGCCGGCGGCCAATGGTCGGGCCTGGTAGAAGCCACGTTCAACACCGTCGCGCTTTCCGGCGACTACAACGGCAGCGGCACGGTCAACGACGACGACTACACCGTCTGGCGGTCGACCTTCGGAACGAATGTCGCGGCGCTGAGCGGCGCCGACGGCAATGGCAACGGTGTGGTCGACGCGGCCGACTACACGGTGTGGCGAAACAATTTTGGCGCTTCGCTCGGC
>A_aquaticus-Lab-Male-Hindgut|dockerin_239
GGTGTAGTTGTGCAGGCCGTCGTCAAAGGTGTAGTGCGCGACCGGTGTTTGAGCGACGGCTGCCGAACTGCCGACGAGCAGCGTCAACATTCCGATGACGCAGAACCGGCTGGTGCAGTTGGCAGTAAACTTGAGCGTATAGTTCATTGCGTTATGCCTTTTCTGGGATGAGTTAATTTTTTGTTGAGCCAACGATTTATTGCCCACGCCGCTGCCGGCAACCGAGGCATAGCACCGCGGCAGCGCCAAACAACAACAAGGATGTCGGCTCCGGAACCGGCAGCCAATTGATACCGGCGGATGCGCTGCCCGCTGCGATCGCCGCCTTCCGCCACGCACCGTAGTCGGCGAAGTCAATTCGATCGTTGTCAATCAGGTCGCCTTGATTGCGGGCCGCGAGGGGTTGCAAGAAATTCTGGCGAATAACTTCGAAATCAGCGTTGTTGATCACACAGTTCCCGTCCACGTCACCCAGGCACCCTTCGATGGGCGTGATCGCTTCAACGGCATCGATTCCTTGCAGGCCCGCATTGTAGATGCTAGTGATCTGCGCCGGAGTCAGCGTCTGATCCCACACCGCCAGATCGTCGATCAACCCGGCGAAGGTTCGTCCGGCGAAGGTGCGGTCGCGGCCGATCTGCCAGTTGCCGTCGTCCACGATCTTGATCGCGAACAGGTTCTCCTGCGCAGCAAGTTGACCGTTGACATAGACCTTCTTCGTTCGACTGAAATCACCCGGGGCGATCTCGGTCGCACCGTCCCAGGTGAATGCCAAGTGAATCCACTGCGGCTGAGTGGTTGCGGGGGTATAGATACCACTTACGCGCTGCGGAGCATGCATATCGACGCGAAATCCGGTTTGGTTTTCCCACGTAGCCCCCATAAACAGACTGTTTTCAACAGCAAAGCCGCGGTCGAGGGTAGTGGCGGCGGTGAAGAAGCCCTTGTTGTTCAAATCGCCCCCAGCGCCCTGTTGCGCTAGCGCCGGCTTGATCCATACCGAGTAGCTGAGCTGGGTGAGGCCGTCCGCTTCGATGCTGCCCACGTCGAAGACGTTGGCGATGCCGGTAGCCCCGGTCAGCACGGCCGCGTTGCCGACGATGCCCGGTCCCCAGCTGAGATTCGTGGATGCAGGATCCCGCCACACGCCATTGTTGGCGACCAATCCGGCCGTATCCGCCTCCACCAGCCCGCTCACTTCGTCGAATCGCCAGTGGTTGATGACCGTTGCCGATGCACATAACGGGAATGCGGCAATCATTCCCATGACAAGCCAACTTACGTGAAGACGAATTCTCATAAAAAAGACCCTCGTATGCCAACTTCCGCATGCCAATGTCGATGCGTCGTATTACCTGGAGACCACAAGAAGTTATTCGCTCAACGCCGCATCGTTGACACCCTGCATGATGAATGCAATCGATCCGGTGCGCCTTGGGGTCCCTCGCTCCCTCCGAGCGACGCCCCAAAGAAAAGACTTCAGCGAGCCGCCTACCCCGCGAACCCACAGACCTCATTCAGAAATTCAGAATAGCAACCAGCCTCGCCCCAGCGACCGGCGGATCAGCTGCGACGAGGACACGCCTTGCTGACAAGCCTCCAATGCATGGCTTGCCGTAATCCGGACTATAC
>A_aquaticus-Lab-Male-Hindgut|dockerin_240
CCCCGGCTCGGCTCCGCCGACGCTCGCCATCGACTACCAGCTGGTTGACTCGCAATTGCCTGGCGATTATGACGGCAACGGGGTGGTGCAAGCGGCCGACTTCGACGCCTGGAAGGCCGCCTTCGGCACAACGGTTTCCCCGGCCGGAAGCGGTGCCGACGGCAATGGTAACGGCAACGTCGACGCGGCCGACTACACGATTTGGCGCGATCAATTCGGCGGCGGCGCGGGGGCGATTGACGCCTACGCGGCGCCGGAACCCACGTCGCTCGCATTATTCGGTTGGATTTTCACAATGCTCGGCGCAGGCGGAATGAGAAGACATCACTCCCGACGGACCCAGCAACAGGTCGTTCACGACCTCCGCCGCGCAGGGCTGTTTGAGCGGAGAGCAGAGCGTAGAGCGCGA
>A_aquaticus-Lab-Male-Hindgut|dockerin_241
GCCAAGAATGTGATCATTCCCGCCGTCAGGATGCATTGAGATATGCGTGCGAGTCGGGGTCGAGAATAGGGCATGCTTCCATCTCCAGGTTAGAATATCAGTATGTTGCGTAGCAGCTCTCCTGCACCTATCGCCGCCGATAGACAATGAACATTGCGTTGGCAAGCAAAAAGAATGTTGTCGGTTCCGGCACCGCCACTGACCCGGCGACAACGCCGCCCGTACTGTAATTCGCTTGCCAATCGGCAAGATCTCCGAGACTCGGATTTCGCTGCCACGCTAGAAAGTCGCGGCCATCGACCTCGCCATCTCCATCGAAGTCGCCGGCAGTGGGGTAGATGATATCCTCTGGCGGCGGATAGATAGAC
>A_aquaticus-Lab-Male-Hindgut|dockerin_242
ATCATCGCTGTTGGTGGTACGGCGAACTCGATCGTCACGCTCAACCATGCGTTCAACACGACGCCGTTCGGAAACGATATCTCGGCTGAGTTTGGCGATGAGCTGGCACTGCCGATCGTCGGCAACTTCGATCCGCCGGCGAAGCCCACAGTGATATCCGCTTCGACAGCAGTAGCGGGTGATTACAACGGCAGCGGCACGATTACAAATGACGACTATGCGAGCTGGCGTTCAGGTTTCAGTTCAACGACCAACCTGGCTGCCGACGGCAATACGAATGGCCGGGTGGATGCGGCTGACTTCGTGCTCTGGAAGAAGAGCATAACAACGAACGGTAGCGGTTCGGGCTCTGGCTCGGCTGGCGTTGTCGATTCGGGCGATGAGACAGGAAGTAGC
>A_aquaticus-Lab-Male-Hindgut|dockerin_243
TCGCTGGATCGCGCGGATCAACTTCGACCGAGTCGTGTTCCATGACCTGAACCTTATTCGGGGCCATGTGCGTTGACCCATCCAATAAAGTGTCGATACGAAGCATTGGACCCTCGGCGCGTACTCTTTCCCACGCCGCCTCAGCTTAGGGAGTGAATCCGGGTACACCAAACTGGTGGAGTGACAAAAAACCAATGCGGCGCCAAAAAGCGCCCATCCCCAGATACTCCCTTCAATATTCAGCAGTGGCAACGTGATTCTTACGAAAATTCTGAAAAAATCTGCGTCAGATGCCTGCCGTTTTGGCTGAATCTCTTTCGATGAGCCTTCGTCCTCAGACGAATAGTGCCGCGCGCACATGACCTTGTGCCCCGATTGCGGCTCTGGCGATAGGCGTCATCGCAGGGTTGGCATCGTGTTGCGGCAGTAGTGCGGGACTTTCACAGTTTGTGCCTTGTGAGTCTCGCAATAGGCGTACTTGTCAGCGATTCGTTTCAGACGAGTCAAGCGGTGTGTTGGCAGCGTGTGGAGCGGACATCCAGTCTAAGGGGGGCGTCCGTCCCCAAAGCGCGATGGATTTGACTTCTTGAGGAGAAACATAAATGCGCATTATTCGACAACCGTTGTTCGCTTTGCTGGCTTATTCAACGGCCACGCTATTGTGTCTTGATGCGATCGCGGTTTTTTCCGTCACCAACGGCGGTTTCGATGCCCAAGATGCTTCGGTGAACAACAATGCGACTGTCACGCCAACTGGCTGGTTTAACCAAAGCAATGAAGTCAATTCGTTTAGCGACAATATTCTGAATGTTCAGCGGGGCGCGAACGGGGCGATTTCCAACGCCGCCGGCGGTGCGGTGGGCATGTGGGATGCCAATGGGCTGGCATTGGGACGCGATGCGCCGTTTGGCAACGACGGCACATTGGAGCAAGCCTACGTTTATCAATCGTTGGGCGCTTACGGCGGCGAAGCTTCACTGGGTGTGACGGGGTTGGTTTACAATCGCACAAATGGCAATCGGGTCGGAGATTTCAGCGTTTCCATCTACTACTCCTCGCCTGGCGCATTTACGCCGGCGCTGGGAAGCGACATTGCTAACAGTGCCACGCCGGTAGGCGTTCAGCAACTTTTCAGTCAAGTGACGCTCGCCGCTCCGACCACTCCGAATCCGGACGACGTTGAATTGATCATCGAGAGCGGGACTGCGGCGCAGAGCGCCACTTGGACGCATTCAGTAGCTTTTGACGGCTCGGGCATCACCAACGGATCGCAGGTCTGGCTGAGATTTGGCGACGCCAGCAATCCGGACGGTCTATTGTTCGACGAGCCGATCATCGACAACGTCCGATTGGTGGGGTGTGGTTTCGGCGACACGAATTGCAACGGCATCGCCGATTTGGCCACAGATTTTGCCGCCATCAAAGCCAACTTCCGCAAGACCACCGGTGTGACCCGTGCTATGGGAGATGTGGATGGCAGCGGCGATGTTGACACTTTGGACTATCTGCAA
>A_aquaticus-Lab-Male-Hindgut|dockerin_244
CGCCCATACATCTCCGCGAGCAACAAATCGACGACTTGTGCGCGCGTTTCGAGACGCGCTCCCTGTGCTTCGACGTTTGACTCCACGAAGGCAGGCCCCACGTCGAAGGCGTAGCTGAGCGACCCGGCCCCAGCGCCCGCTGGGCCATACAAGTCGGCGGGCGGTCCCGAGACTTTTTGATTGTTAGTGCCGAAATCGGCAATCGGCGTCGCCGCCTGCAACGACGTGTAGTAGAGCGAATTCCCCTCGGACCCCGGCTCGAATTTGATGCCGAAATTGAGGCCCGATCCAAGCGCCAACAAATTGATTTCGTTGTCATCGCCCCAGACTTGCACTGCCGCTTCGGCTCCCCCGCCTCCCACGCCGTCGGTGCTGGTGCGAATCTGCAAGCGATTGCCGTTGATGTTCGACGAGTTGGCCTCGCTCTGACCCAGCTGCACGCCGATGTGGCCATAGGCATGGGTATGCTGCGACCGGATGAAATTGTTGCGGAAAAACGTGGCCGCCGACGGATTCGCGACCGTGATGCCGAAATAAGCCGCGTTCATCTCGTGCAAATGGAATTGGCTGTTCTCGATCGTGCGGACGCTCGGATCGATCACCACGTTCGTGACCGGCGCTTCCTTTTTCCCGACTACGTGCTGAATGCGAATATCGCTGTTGATAATTCCCGTCGACATCGGCTTGATGAGCACGTTCGGCGCGTTCGTCAACACGGCGACCACCTGGCCCGTGAGCTCGAAGCGTGAATTGACCAGGTCGGTCAGCGTGAGCGCCGACAGGGTCGATCGGGTGTAGTTGAACGTGACGCTGTAAATTTCGTAGATTCTGTCCTGCAGCGGGCCGATCGTCAGCGGGTTGTTGACGCTGTAGTACCCGAACTGGCTGTGCGGCGCCGCGTTGCGGACACCGCGACCGAACACCAAAACGTCCAGATTGTGGGCCGCTGCATAATTGAAGGCTTCCTGCAGACCCGACGTCGTGGTGCCAGTCGTATTGAGCAGCTTGCCGTCGGGCGTATAGACCTTGGCGATCGTGTTCGGGCCGGGAATGTGGATCTCGCCCACGGGCGGGAGCACCGTCACGCGCCCGGCCGTTGAGAACAGATCGAACGGAATCGGATCTTCCGTGCGGGCTTCGGCGAACAAATTTGTGGGGCTGAAACCGCCGCCCACGTAGTGCACCGTGCTGCGCGTATTGTCCTTGAAATGGAACAGCGCGTCGTTCACCGGCCCCGAGGTGGTTCGCATCGTTACGTCATAGCTGGCCGCAAAAATATCGACGCCGAAATCGAAGCGGCTGTCCACGACGCCGACCGTCCCATACACTTCGCCGTCCAGCGGATGGGGTGTGCGGGGCTCGAACAGCACGCCTTGCGTCGCTCCGGGAGCGTTGAGCGCGCCGCCGAGCCAATACCAATCGGTGATCATTGTGCTGTCGAAACGGATGCCGTAATCCGTCACCGACGCATCGAAATTTAGGGTAACTTCTTCCAGTCGGAAGGCCCGGCCCTGCAATTCCTCGACGTCGAGATGGGCATGCAGCGTAGAGGTGCCGGGCAGCACGAACACGTCCCAGCCTTCGACGGCTGAGTAGTTGAACGCTTCCTGCAGCCCCTGCGTTTGTGACGTGCTGATGTCGAGTTGCGATCCGTCCGGCAACGTGACGCCGGTTGTCTGAACGATTACCGCCGCGGGCCGATAATCGCTGACGAAGGCCACCCCAAAGTTTTGTTTCCAGATCAAGTAGTCGACGGGGTCGACCATCCCGGTGCTGTTGAAGTCGGCCGCAAGTTGCGTCGTCGACCCAAACGTGTCGCGCCAGATCGTGTAGTCGGCCGTATCGACGACGCCATTATTGTTGGCGTCGCCGAAGTAGCCCATCCACGGTGCGAGCGGACCACCCTCGAGGACACGTCGATCTTCGAGCCGTTCGAATTGCAGTGCTCGCGCTGACTGCATATCACGGC
>A_aquaticus-Lab-Male-Hindgut|dockerin_245
CTGCTCGCTCCAGTCGGCAAAAGTCGCTCCGGCAGATACAGCATCAAGAGCACCTGCGCCCTGCCCCCCCGAATCACGCAGCAAGGTATAGTCAGCCGCATCTACCTTGCCATCGTCGTTCATGTCGGCAAAGGGACGCGAGCGCGCGACCATCTTCAACTGATACTCGAAGAAATCCGCGCTCCCCGGCGGAGGAGTCGTGAAGCCACGAACGTACATCCAGGAGCCGAACTTGGCCGCGGCGAGCTCGATCGCGGACCCATCCGCCAGTTTGCCGCGGAATTGGTAGGCGTCAAACGGTGCGGCAACGGGAAGCTGTCGACCGTGAAGCCCTTCAAGATTCAGTAGCTCATCGACGTCTTCAACGATCGCCGGATGCGGCACATCGGAAATCAGCGCGCCCCAGATCTCGGCGTTGTCGAATGCGACGACGGGCGGGAAAATCGCCAAAGGAGAATACACAAAATCATATTGGCCAGAGAGTCGCAGCCGCTCGCTAACGCCGGCGATACCTCCTGTGCGGTGTAGCTCGCTCAATTTCGGGACAACTTGAAACGTCCCAAACATGAAATCTTGGGCCCGGGTCGCTTTCGCCGCCAGGCCCACACCGACACAAGCCACCGCCACAAGCCGCAAGAACTTGTTCCGCATCATTGCTTGCACTCCTGTTAGATGAGAGGAGCTTGCCAACGTTGAGTTTAGGATCCCTCCGGCCGGCAAACAACTAGACCAGCCAGAAACTGGCTTCCCCCAAACAGGCCGGTCGGGCTGGCTGGTGTCACGCGGCATGTCATTTCGGA
>A_aquaticus-Lab-Male-Hindgut|dockerin_246
CCTGGCAACGATCAACGCATCATCCTTTCCCGGCGACTACAATCGCGACAGGCAGGTCGACGCCGCCGACTATGCGGTATGGCGTGATGCGCTCGGGGAAACGGGATTGACTCCCTACAGCGGCGCGGACGGCAACGGCAATGGAACGATCGATCAAAGTGATTACCTCGTGTGGAAGGCTTACTTCGGATCGCGTCGCGCTGCGGAGGACGCCAGAGGCCAACCGTCGTTGAGCGCCGCAGCATCGACTCTTCCGCCGCCAGTTAAACAGATGCTCGAACCGCCAACCGTCGAATCGTCGACGCTACCGCATTCGGCCAGGAAAATCGAGCAGGGAAGCAGACCGCTGCTTCACTCCTTGGCACGCACTCGGGATGCCGGCCTGCTCGCTTGGCTAGCCAATCGGAGCCAAAACGCTCGCGGTCGAACCCTCGAGCCAGCTGCTGCCGCTAACTCGGAAGACTGCGAAACGCGAGTCGACTCCATCGGCACTAAGCTGCCGTCGCCCGCTGATCTGCCGCGACTGCGATAACCGTCCGGTATAAGGCGCACCATCCGCATATTCGTATCGCGCCGCGACGACTACTGCGCGCACGTACTGGCGGGGCAGGAACGCGGCGCGGCGTAGACTTGTAAGCGTGACTCGTCGCGCACTTCTGTCGTCCAGTTGCCCGTCACAGCAAAGGCGCTTCGCGTGATTGAAGTCCACGATTTTCACAAGACCTACGCCAGCCACGTCGCGGTGCGGGGCATTTCGTTTCGCGTTGAAGTGGGCGAGATTTTGGGCCTGATCGGGCCCAACGGCGCTGGCAAAACCACGACCATGCGGGCGATCGCGGGGATCATTCCGGCAAGCCGCGGCGACCTGCGGGTGGCCGGGTTCGATGTGGCGGCCGATCCGATCGAGGCCAAGTTTCGCACAGCGTTCGTGCCCGATGAGCCGCCGTTGTTTTCTGATC
>A_aquaticus-Lab-Male-Hindgut|dockerin_247
ATCTCGACCGGCTTGCGCTCGACGTGATCGGCTGGGATCTGGGGATTGACGGCGATTTCAACGGCGATGGCGTCGTCGACGCCGGCGACTACACCATCTGGCGCGATGGACGCGGAACCCAATTTGAAGAAGTCGACTACGATCGGTGGAAAACGAACTTCGGCATGTCAGAAGCCGCGGGCCTTTCCGCCAAAATCGAGATGCCGCTTCCTACGAACTTCGGAGTGCCAGAGCCGACAACATATATCTTCGCCGCCGTCGCGATGTTGTCGTTCAGCGTCACACTTCTCCGATATCCTCGTTCCACAATTCGGGACGGGCGGCGATGAAGTCGTTCATCAGTTGGATGCATTCCTGGC
>A_aquaticus-Lab-Male-Hindgut|dockerin_248
CTCCGAGTTCGCGCTGCCAGCGCAGGAAGTCGTTGCCGGCGGAGTCGATGTCGTCATCGGCGTCGGCCCCGCTGCCGGGACCGAAGGAGTTCTTCCAAGTTGTCAGGTCAGCGGAATTGACGAACGTGTCCTGATTAAAGTCCGCGGGGTTGAAGACGGGGTTTAGGCCGCCAGTCACGGTCAACACGCCAAGCTGGGCGAGACTGAACGACAGCCCGCCGTTCGTTCCGTTGCCGTCGAGGTCGCCTACCGTCCACGTCGATCCGCCATCGAGGCTGAAGCGGTAGGTGTAGTTATAGATCCCGTTCACCGCGGGCGCGTTAAAGCTGCCGAAGAACTCATCGTTGTTGCCGATCTGCGCGTTGTAGTTAGCGGCAGTCCACGACCAAGC
>A_aquaticus-Lab-Male-Hindgut|dockerin_249
GCCGCGGAAGAGGCCAAAATTGCAGTTCTCATGCCGCGGCCGCCGCCCCCGTGACCAAATGCGGACGCCCAGGCCGTGTAGTCCGCCTGCTTCACAACGCCGGTCACGCTAGGTGAACGATTCGCCAGCGTCGCGCCCGATTGCCCCAAGTGATCGCGCCAAACTGTGTAGTCGGCGGCGTCCACCGTGCCGTTGTCGTTATAGTCGCCGACGACTGCCGCCACCGGCATCGGGTTCGGATTCGGGGTTGCGTCCAATGTCGCCTTGTCAGGAAAGATCTCCAGTAGCGCGTTATCGACGAAAAAACTCCCGCCATCGGCAAGCGAAGGGAAGTTCCCAGTGAAGTCGCCAATAAAGAACGTGGCCCGAACCTCTTCAATCATTTCGACCTTATAGCCCTGTCCGGCCACGTCCCAACCGAAACCCGTGTCGTCAGGATCGTCGTCGATCACTAGCGTTGTTTCTACGCGGACCCATTGCACGCCCGCTGCCGGCGGCAGCGATACGATCGGCTCGACGCCGCTCACGAGCGTGCCGTTGTTGTTGATGTCGATTTGCGCCGAACGGCTCAAATCGGTGTTTGGATCGTAATACGAGTCGCGGGCATTAATATCCGTATCCCAGAGGCGATCTCCGAACGTCGCGCCCGGTGCTCGACCGGAGGTAAAATCCCCGTTCGTGCTCTGCGCTTCGCTCCACAATTCGAACTTTAGCACCGGCTCAACGCTTGGCTCGACAACAATTGGACTCGCCGGATCCTGTTGCATCCACACTGAGAAGCGAAATGCATTGCCATTGGTGAGCCGATTGCCCCGCGTGCCGTCTCCACCATTCACCAGATCAATGGCGAAGCCGACGTCGGTTGGATTCGGCACGTCGCTGTTGCCGGCGCCAGGCCCGACATTCGTCCCGTTTTCGCCATTCGATACCGCCAACACGAAACTGCCGCCGCCGTTGGTGGTTCCTTCGTCGATCGTAAACCTGCGCACGACGTTGTTGTCGAATCCAACGCGCGTGATCGTGATCGGCCCCGACGTATCGGTGTATAGATTCGAATTGATGTCCTTCAGAACTGGAAAGACGTCAAATGCTCCTGCCGACGCCGCCAATGCCTGGAGAACCAATATGCCGCCAATAACTGTTATACGTTGCCGCATGCTGTGCCTCATCACTTCGATATCATGGCCAAGGAGCAGAAGGCCGGCGCTTGGACTACATACCCAAGCGCCGACCCGTGTTCCACTCATCCCCCTTGCCGCGGCCGCGCCCATTCCACTGCGCGGCGAAATCTGCGACCAGCCAACTGCGTCGGTCGCGCTTGCCCCTTAGCGGCTCCGCCGACGCCCTGCAACCAACAAACCGACCACGCCTGTCGCCAGCGTGGCGATCGATGCTGGCTCCGGCACAACCAAACGCAAGTTGTTGAATGAAATGTCGTACGGCACACTGCTACCGTGTGCGTCGACCTGAATATGATAAAACTGGATTGCCGAAAAATTGAAGCCTGGGGTGCCGCCCGCAACGGGGTTGAAGCTGTCGTAGCTGATGCCGTTGAAGCCGCCGCCCGGAACCGGCGTTAGCGGTTGGGTCAAGACATGGTTGCCGGCCGGCAGCACATACCAGCGATATGCGAATTGCGTTCCGTCGCTGTCCTCGAGCACCGTTAGCACATTCGGCGTGTCGCCAGAATTCACGGTGACGTCGAATTCGATCATCGTGTTTCCCGCGCCATTGGTCGGAAACGGATCCGCGCCGGCAAATCCACCTCCGAAGCCCAGCGATTCGATCTGAAGGTTGGTTGGATGCGACGTGATCGACGTCACATTTGCGTCCGCCCAAGCCGCATACGTGCCACCCAGACTGTAGTTGTTGAAGTTCGTGATCACCGTGTCGGCCATGGCCGCACCGCTGATCAGGGTGCCGACAATGGCCGTGGCCAACGTCAGCTTGCTCAGAGTATTGCTCGTCATTAGTTCTCCCTTTCGCGTGAAAAGTTGACACTGCAAGAGACGCCATTGCCCCCTGCCAGTCACGGGATGCGACCAAGTCGCCTCTGTGTGCCTCTGGATCCGCCTCGCTGAGAAGTCCGCTTCAGCGAAAAGTTCGATGTAGCTTGACCACATCGTTGCAACCTGTAGCATTTATGCTATAGTATTGGAAGGTGCATGTCAAGCACTTCGTTACGAATGTTTTGATGTCGGGCGCCCGATGAAGCTCGTCGCTCGCCGAGGCGCAATGTGCGCCGCCGGTTGGATAGATTGCCGCCCAATGATATCTGCCCCGTTAGCCCATCGACGACCGGCGGTGGATCGGTCAACTGCCCATGCTGTAGCACGTGGTACTTTAAGCATCCGACATGTCGGTCTTTCCGAATTATAGACCCCCGCTAGAAAAGTCGCGCAAAAATTAGAAGCCATGGCCGCTCCCGCGAAATACACCGAAGTCATGTCCGTCATCAAGCGGCGGATTCGCGAGGGCGACTATCTGCTCGATAACATTCCGGGCGAGCGAAAAATTGCGGAAGAAACCGGTGTCAGTTACATGACGGCCCGCCGCGCCGTTCAAGAATTGCTCGACGAAGAGGTATTGATCCGTCAGCCGTCCGGCGCGCTCGACGTTCATCCGCGGTTCTCCAAACGCAACAAGCCGGCCGAGGTCGTGCTGCTGTGTCCCGCCTATCCGTCGAGCTACCTCACGCAACTTCGGGGCCTGATTTCCAATTTCGCGGCGAAGCGCGCCTTCGGCTTGCGACCCGCCCAGTTCGTCCATTGGGATGAAAAAACGGTAGTCGAAGCGGTCGAGCAGGCGAAGGGCACCTTCATCATTCCCCACGGCCCGGAACTCCCGCCGCGGCTCATCGATCCCTTCACGGCCAACAAAGTCGTCATCCTCGACGGCGATTTTTCCGA
>A_aquaticus-Lab-Male-Hindgut|dockerin_250
AAGTAGAACTTTTAAAGTGTGAAACTATATTTCGACAGCTCCCTATAATGAACGAAACTGACAGTTGTTTCAATATGCCATCGCCAATTGATTATTGAAGAGTATAAATGAAACAAGAAAATCCTTCAAGTTCAGTGAGGCCAAAAAATAAATAAATATATTTACTGTCGATTATTATTAATCAGACAAATAAATTTTTTATAAAGCACTCAATAAAAAATGAATGGGACACCACAATTAATATTAATCTAATGTTACAGTGTAATTATAATTTGAGATTTTGTTAGAAAAATAGGTCAAATGAGAGAATAAAATGGAGTTGAAGTAATGGCGCCTCCCTTGAAATTATCTTGGGACCCCCCCCATACAATATAATTTAATCCGCCAATGCTACTAGCTAATAAGGAGATCACTTTCCTAATTTGAATTGAATATAGTTTCTATTATTTTTAATTTTTATATACCTGTTCCAAGAACAATGTTCGCAGCGTTGTCTCTCATTATCAAATGTAGTTGTGTTGGAACAATTTCCCACATAAGTACGTATTTCATTCCATAGGCTATATTGGCAATATGTATGTATGTTGCTTATCAAAACCTCGTACAGCTAGTGTGTATACATGTTGCTCCAGAGATTTTGGGTGTAAAAAATTGGCGCTCAAGCTATTGATGCAGTATGTCTCTTTGGATACAGAGCTCGCCACTTGCGTCACCAAGGTTGCTGACTTAGCCCAATAGCATAACGAAGTGCCAGCTAAACGTACTCTCAACATTGCATTTTCTTATTTGGAGATGCATTTGTTGAGAAGAATGCAACCTTTTTACAAAAAAATATATGAAAACTTAAGATATCCAATTGCCTTTTTGGCTGCTTCATATCTATTTGTAGACTACCGTATATATACTGAAGTTTTATCCCGAAAGATCATGTTCTTGATATGTATATAAGAGCTACTGTAGATTGAATTAAAGTACTTTTTAAAATTTTTTATTCCGGATCTGAAGCATTATATATAGCCTACCAACAACATGCGAGAGACCTATATCTGAAAAATATTATTCTTATATTAATTTACTATGGTAACATATGCCCCTTTTTGTGTTCAAATGTATAAAATAGTATATACATTTGCGTATACAAATGCATCTACATGGTTCAGTATAGGGACGGATTTAGATTAACGTATCCTATACAAATGCAGGATGTAATTAGGTAAAAACATTCTTCATGTGCGAATATTCTTGGTGCATGCATTTTTTACTTTTAATTGCATATGCATGGCTCATTTTACCTTACTTATACACCCTTGACCTATTTATGCATATATAATTGGCACTTATATATGCAGGACAATATACAATTATATATTATATTAAGCACATGGAAATGTTAATTCATATTGCACTGAAAAAGTATTCTGAGTAACCGAACATTATTATAGATAACTAAAATGCAAATTCATGTGCACCATGCTTCCACTGCTACAAATGCAGTTATGTTAAGCAGCCTTCGTATAATTAAGTAATTAATTATTAAATCATGGTTCATTTTATTTGTTCTTAACATCTTCGATATACCGCCTGCATAAATGTTGTACCTATATGCAATCACGGTTGCCTGAGGGACGCTATACGAACTAATTAATCCATTATCCCTCACATTAAAGGTTTTATGAGCCTCCCTCAGTAAAAGATGTCTTTAATTACTCCATAAAAGGCCATTTATGTTGGCCTTAAACACCGTTGTATATGCTTTAAAAGTGACAATATTGTTCCTCCCTAAAATATAGTCCAATCTTAACGTTGCTTTATTGTAAGTTATTAAGAGAATTATTGGCAACTATAATAAGTTACTGGGAGCAACTTATAATAGCGTTCAGCAACCTCGAAGCCACTAAAAGACACTAATTGATACATTAGCATCTATATAGCTGCGCTTATCATTTGAGAACGGAGGAAAATATTAGTATGTACCGACGCGTGCGTTTGAGAGCTAAAAACCTAATATGAAAAGCTTATAGTCTTAAGAGATACTTACCTGTCATGCATCTAAAGCGTTTCGACAATTGCAGACCATTCAAAGCCATGTTTTACATTCTGGGAAACCATTAACGCTGACAGAGAAAATTAGTTTTCTAAGCGATTTGGTCATCTGCAGTTTGGTGGGTAAGTTACTCGCTATGTGCATATGATTATATTATTCGGCCCACCTGATTTTAGTCTGCATTATTTTGGTTTGCAATTACAATATGAGATTGCAGGATTTCCCTTTGCGAATGCAAGTACTTTTGCATGGCGGATTTATTGTGTCCAATTTCATGGTTTGTCTACACAAACTTCAATTCGGGTATGATTAGTTTTATATTTAACTATATAGCATTGCATTTTAGTTTGTGTTTCTATAAGTTTGCATCGTAAAGACCCCAATTAACATGAAAAATATGAATATTAAGTGTTATATTTATCTGCATTCAAGTGCAGTTGTTCACTAATTAAAAGAGAAGATAATGAATTTAAATTCAGTATACCATTATATGTACTGAATAAACATCAATATGTGCATGCCATGCACGATATATGATAAATAGGAGGTATAATATACATACCGTATAGGATTGTAGGTCTTATATCCAGAGGAGCGTACAAATAAAGCAAAGTGGTTGAAACAGGATGCCCAGCTATTGCAATTGATCAACCTCAACTTTTCGAATGACATGCAACATAGGTAGTTCAACATGAAGTACAATGACTCTTGCCAACTGCACAATTGGAATTACATATACTGTACACCTCTCTCGATGCAGCTTACCTGTCTTTCATAATTTATATATTCCTAATATAAAACGTTAAACAATTATTTTGATCAATAATTTTAAAGAAGGGAAACTGATTTCGTAACTCCACGTTGGTAAACAGGCATGCAGTTAACTCATTACCCAATTCATTAACAATTTCAACATCAGAGAATTGAGTTCAAAAATTACTCTTTTCCATCCATCATCATCTCGAACACCAACAAACCTATAGGACACCCTTTCTTTCTCCCTCTAACAAAAATGTAGCCCCCTAATATTCTTCTCACTTTCACTGTCCTGTGGTTTCATATATTCGTATTACTCCAAAACTTCATTGCTGCTTTGCAAGATTAACGCTTACCACCTCCCCTTCTTCAACTCATCCACCTATAACTTAATCAGCTATTCTTGGATAAACTCTATATCTTGATAAAATCACGCACCTTATAGCTGTTGCTATCATTCACCAAATGCTTCTATATTAATAACTGAACTCGCTTCTCTCTATATATGTATAATTAACATTTAATGCACTCTTCTTTACTGTTAGCCGTTATAGGTGACTTTGATGTACACAATACTGAGAATAGCTATAGTTCGCTTCTTATTACCTGTATATGACCAGTATGTATAGAGTTTGAGTTTTGTTGCAGGACTTAATCTTATCCAACTTATTGCTGGGCCTACAAGAGCCTTATGCAGATATAAATCTACATGATTTATTCTTAACCAATAAGCCCTTTAATTGCACTATATGTTTGTTTGTGTAATGACTCAGGGGATTGGCCTAAATAAAAGCCTTCCTTCCCTGTCCCTCCCACAAACAAGGAGAAGACCCCGACTGATCGCCTCGCAATCAGACAGGAAGTGAAATTGCACTATATATAGTTGCTGCTGCTCATGTTGGATTTCTGACCACTCCATCAATGATATGTTTCAATAATAACTTGACCTTTCTCAGAATCGATATAGGCAATTGCATTCCACATACCACAAACTAGAAGAAAAAGAGCTTCAACCAATCACCACCGACTCGCTTGAATCGTTGGAGCTTTGTGGTCGCTTGCTCGAAAGACAGGTCCATACAACTCTCATCTTGGGCCTTGTCAACGACCGACGCAAAGGAGGAATCTGCGATCATAAACGGAGGGGAACTGCGCGGCCGGTGTCGGCGCAATTCAGTCAACAGCCGCTCGTCGGCGAAAGCCCGATCGGCCGCTTGCATCCGGCCGCGCGAGCGGAGCGCTCGGAATCGACGAAGCGCATCGCCCGCCATGGGAATTGATCCGACCCCCATTTCGGCGAACGATTGGTTGGGTGTCAAAGTTGCAGCGAATCCAATTGCCGCCGTGCCCGTCGTTGGAAGTTGTGAGCTTTCAATCTGAAGAGAGGAGGCACTGCCCGCGTCACCGATGGCCTCAAACACTACATCCCCGATTTCCGTTTCGGAGCTTGTCGCGTCGACATATTCCAGTGAAACACCGCTGTGCGCCATGCTGGCGTTAAACAAATGACCCAGCTCGAACGAGGCGAACGGTTGCAGCACCAGCGCTCCGCTCGATGTCAATTCGGACAGCGCAGAGGAAGACGGCGACGCTTCCTGCCAGCCGGGCGTCATCTGGTCCTGCAGGCTGTTCCAACTGCCGTTCGATGGTAGCAGCGATCCTCCCGTCGACTCGATGGAGTAACCAATGAGTGAGATGGGAACAACTTTGTAGTTCGTGATGCGTCCCTCTCCGGTCGCGGGATCGATCGAGAGCACCAGTTTGTCGAAGGCGGGCGGGATCGTGTCGCCCAGATGGTCCCGCCAGATCGTGTAGTCCGCCGCGTCGACCGCGCCATTGCCGTTCCCGTCGGCGGCCAATTCCGACGTCGAGCCGAAGGAGCTTTTCCACAGGTTGTAGTCGCTCGCGTTCACAACGCCGCTGCGGTCAAAGTCGCCGGCAAAGGGATTGAGCACCGCCTGCAAGTGTAGCGCCGGCATGCCGGCACCTGTCCACGCCTGGTAGAACAAACTCCAATCGTTGAGGTCGGTGACTCGGTCGAAGTTTAGATCGCCCGCCCGCACGAGTTGTTCGAGCGTCGCACTCGGGGCGTGACTGCCCCAGCCGTCGCCAAACGCAAGCACGTCGGCATAGGTCAGCTTGCCGTCGAGCGTGAGGTCGGCCGATGCGAGCGGGAACAGGCCGGTCGAGGGCTCGACCGGCACCGGGACAATCTCGATAAAATTGACTGCGGCTGGCAACGTTGCGTTTCCGCTGCCAACGATCATCGTCAAACGTCCATCGTTGATGGTCACCAGCTGCGTCTGCTGTGCGAATTCGTCGTTCTCGAGCGCCCAGGCGTTCCAGTAAGACGTTCCTTCCACGGTGACCGTGTTATTGGTATCGTTCGCTGCTCCGCCGGCGTCACCGATCGAGACAGTCACGGCATACGTGCCATTGGGAACGCGGATGTTCCAGGTCCGCGATAGATTCGCCGGAATCTCGGCATGCGTTTCGTACAGATCGCTGGCAGTCGTCGCGTCGCGATCGCGCATCGTGACCACCTGGGACCAGCCGTACGCCTGCCCGCCGCCCTGCTCTCCATACACCTGGCCAGTGTCTGTCAGGTAGCCACTGACGCTCGGCGAGCCGCCGGGCTGGAAATTGACG
>A_aquaticus-Lab-Male-Hindgut|dockerin_251
CCAGGCCAGCCACAACCAGCCAGCATGCTGCCGGTTCTGGCACGCTCGCCGTTGCCAGCGCGACTCCACCCGAGCCAGCACCCGAAGTGGCGCCGAAGCGGGATTTCCAGTAGGTGTAGTCGGCCGCGTTGATCACCCCGCTGTTCGCCGGGTTGCGATTCGGCAGTGAGCCTGCCGGCGCGCCGAGCTTATTGCGCCAAGTCGTGTAGTCGGCCGCGTCCACCACACCATTGCTGTTGTAATCACCTAGCACGCTAGCCGAGACAGTGTCGTAGAGTACCACGCCGAGCCTCTCCGCCGTATCGTCGGCGAGCACGAATTCCAGTTCGAGGTCCCGCAAGCCGCTGATGTTGTCGAACAGGTCGC
>A_aquaticus-Lab-Male-Hindgut|dockerin_252
GCCAACTCGATGTCGGTGAAACCTGGACCTACACCGCCACGCGCACCGTGATCGCCGGTCAGTTCTCAGGCATCGCCACGGCCACCGCAACCGGCAACGCACAATCGGTCTCCGATACAGATCCTGGCCACTACTTGGGCGTCGTTGTTGAGAACGCCGACTTCAACAATAACGACGTCGTCGACGCCGCCGACTTCGTCCTCTGGATCCGCTACAACGGCACCACTTCTGGCGCAACTCAATCGCAAGGCGATGCCAATCAAGACACCGCGGTCAACAGCACCGACTACACGATTTGGCGATCCCAGTTCGGCACTTCCCCCAGTGCATCGGCGAGTTCAGCCTCGGCTAGCGGGGCCGACGATCCTGGCGAAGCGCCTGTTGCGCAAGCTGCAGTCGAATCTACAAGCGACAATGCAAATTCGGGCAGCCGCGACGCAGCCTTTGGTGCGTTAGCCGCGCCAGCGAACTCTTCAACTCGATCTCGTTCTGCA
>A_aquaticus-Lab-Male-Hindgut|dockerin_253
CACTTCGATGACTTCACCTGCTTCCACATTACCTTTGGCAGTAGCCTTGATATTGATGTTGTTGATACCGGATCTCGGCAATAGGTGTGAAGCGTTTGCCTGCACTGAATAATTGACATCACCGATTTTGACACCGACAAAATCCATATCTGATCCGCCAACGATACCGAGGTTGCCCAATTCAATTTTCTCATTGAAAGGCCATGGGTTACCCGGTGCCATTTCACTTCCGCTTTTCACAAAACGCCAGCTCTGGTTGGACGCAAATTCATCCTGGAGACCAAGGATTACTTTCCTGATCTCGATCAGGTCAACCGCACTGATGGATTGGCTGTTATTGGCATCCGCTGCAATGTATTGATATGGACTACTGAAAGCCTGCTGGCCAAGTAAATGCTTCTGTATCTGCACAAGGTCTAGCGTGCTGACCCCATTGCGATGGTTGTCATTACGGTCCGGCGTGATCACATAATCTGTCCCGGGCACAAAATGATTAAATATAAATTGACCATCCTGGGACGTCATCAACTCCTGGCTTGTCCCTCCAGGACTACTTAGTCTGATTGTGACATTGCTCACCGCATCAGTGTGCTCTGTCATGACTTCTCCTGCCAGTATACCTCCTTCATTCTCGCATACATTGTTATTGTCCGTGATGACGATGGTCGTGATACAAAAGTCTTTATTGCGCTC
>A_aquaticus-Lab-Male-Hindgut|dockerin_254
GTCTGGATCTCCGCCGAAGCCGGCAGGATTCTTGCGCCACACAACATAGTCGGCCGCATCGACTTCGCCGTCGCCGTTGTAATCGCCGGTCAGACCACCGGTTGAAACAAGCGCGATCTGGTTACCGTTCAAGTCGTAATCGATTTCGTATCCAGATGGCAGATCGAGGATGTTTCCGAGGCCAAACGTTCCAGTGAGTTGTCCGGTCGGGTAGGTGACAAACACGTGCGGCCCACTCGTGAGCGATCCTAGGCTGTTGAAATCTACGGTCGCGTTCGTGATGTCGATCGAGGTTGCAACATTTAACAC
>A_aquaticus-Lab-Male-Hindgut|dockerin_255
ATATGGGGCAGTATCTCGACGAAATGCAGTCGGGCTCGGTGAACGTTCAAACGAACGACGACACCACTGTCGACTGGGCGATCTACACAATCGCGGTCGCGAAGCCCATTGCCGATGCGATCGGTCCGACGGTGTTCGTCAGTGGCGGCAGCGCGCGGATCGATACGGCCATCGCGCCGGTAGGGGCACTGTTCAATGGCGGCGCGAGTAGCGGTTCGCTCACGATCGCCGCCGGCCATGAACTCGAGGTCAATCAATCGTTTCAGCAAGCAGCGAATGGAACTCTTAAACTCGAACTTGCCAGCAGCAGTCAGTTTGGATCGGTGACGGTCGGCGGCAACGCTGCGCTTGGCGGCACGCTCGCACTTGAGTTGGTTAACAGCTACATGCCCACGGCCGGCACGATGTTCGAACTGCTTGCAGCCGGCGGGCTTGGCGGTACGAAGTTCACGACCGAGTTATTCCCTGATCTTGGCAGTACGCGCATTTGGGAGCTCATCTATAGCACTGATTCGGTCTTCGCGCACGTGCTGCTGGCGGGCGACTTCAATCGTGATGGCACGGTCGATGCGGCCGACTATGCTGTGTGGCGCAGCACGGTTGGCAATTCAGTCGCTGTGCGTGGCCAGGGTGCTGATGGC
>A_aquaticus-Lab-Male-Hindgut|dockerin_256
AGACAGCCTATAGATAAAGGCTGGTTCACCGATATTATTGACGATAATGTCCAGGTCTCCATCCCGGTCCAGATCAGCATAAGCACTCCCATTGGAAAACGAAGGTTGATTCATACCTGCAGCCTGCGTTGCGTTGATGAAACCTAAATGTTGGTTATTGATATATAGATAATTTGAAACTTTCTGTTCAGGCAGGTATTTTAGGAATTGCTGTATATCCGGATAGACATCAGCACTTAATCCGCCTGTTTTTTGTATGGAGTCCCTGAAATAGGTAACATAATCCTGCTGGGTAAGATCCTTTCGGTATCCATTGGTCACAAAGAGATCTTTCCATCCATCATTGTCAAAGTCAGCAAGCAGTGGACTCCAACTCCAGTCTGTTGCCGCCACGCCTGCGAATTGTGCGATTTCACTATATGTACCATTTCCATTATTGAGTTGTAAGGCATTACGCCCATCCTGCCGTCCATAACCATACTGCACTAAAAGATTATACCGGTCATATTGCATCAGGTTCATCAGCACTTTATACCGGATTGGATCTTCTGACTTCATATCCATGACAACAATGTCAGACAAGCCATCATTATTGATGTCCGCAATATCTGATCCCATGCTGCTCTGACTGGTATGCTTCAGTGATCGCTCACGATGGTCAGTAAATGTACCATTCCGGTTATTGATGTATAACTCATCGGGTTCAATAAAGTCATTGGCAATATATAGGTCCATCCAGCCGTCCTGATTAAAATCTGTAGCGGTCACACTCAAGCCGTACGCTGAACTCTCCATACCTGCTTTTACGGTAATGTCTTTAAAGGCTCCATTTACATTTTCATACAATCTGTTTGATTCGTAAGGAGTTTCCGGTAAAGTTTTCCGTTCTACCGATCTATCTTTCCGTTCCTGTAATCTGAGATTATTCGCCTGGGTGAAGTCAGCGCGGTGATTGAGTTGAAACAGATCAAGATCACCATCACGGTCAAAATCAAAGAAACAATTGTGATTAGTGTTCATGTGGTCGTCAAGTCCATATTTCTTTGACTGTTCCTCAAACACAGGTATCTGTATTCCATTTTCAAGACGGTTGCCCATATTGATAAACAGGCGGTCAGCATTTGTTTCTTCGGCTGCCTTACTGGTTCGGCAACTGTATATATCGAGCCTGCCATCTCCATTGACATCCATCATGGTCACACCGGTTTTGAATCCTGAACTTAAGCCAACACCAGCGGTTTCCGTCACATCTATAAATTTAAACTGGCCGAGATTAAGGTATAATTTGTTGGATAGTAGGGATGCTGAAAAATACAAATCGGGCAGGCTGTCACCATTGACATCACCAGCTGAAACGCCTCCGCCATTGTAGATGTATTCAAAAACGAAGTTGTTATAATTATAATCCTCATTGACCTGATTGATAAAGCCAACTCCGGTATCTTCAGGACTCATCAACGTAAACCGGGCTGTTGCAGGAGTTGCCTGCGAAATCTGCTTATCTTCAACATTAGCTGGTTTGCAACTAATGTATTGGAGTACCAATAAAGCCAAAAACATGGCGTTTCTAAAGCCAGAGGAGAGTCTGTTTCGTTTCATTCAAGGTATAGCTGGTCCAATGATAGGTTTCCAAATATACTAATCCCTTTCATTGAAAAAGGAGGTTACGCCAGGTTTGCAGATTCTTAGGGTATCCGTTCATCACATGTAATCACCAGGTTCCTGGTGTTTTTACCTTCCAAAGCTTACCTTTGGCTATCAGAAGGAATCCTGCAGGAAATTGGTTGTAGCATGTATCATGGACCGGAAAGGCTTCAGAATCAATTATTTGGTAGCTACAAATCACATTCTACTGCCAGGCAATTTTGCTAATTAAATCCTTAACCTATCCAGTTGATGAATCTTCGCCTTGAACG
>A_aquaticus-Lab-Male-Hindgut|dockerin_257
GGAACGCCGTTCGCCCGCCGCTCACGTTGACGGTCGATTCGGCTTCAACCTGTCCCGTCACCAAGCCACCGCTGATATTCAAGACGGCACCTGATTTGGCAATCAGATTGATCGCCCGACCGAGCTGCAGGTTGATCTCCGAGCCGCTGTTGCCGAAGGTGGTGTACGTTGTGCCACCAACTATGTTGACGGTGGAACCAGTATTCGCTTCGAAAAAATTGTTGAGTGTACCGCCCGCAAGCACGTTGACAATCGTGTCGGCGCCGGCTGACGAAGGCGAGGGCGACGGTGGGATATTAATGATCGTTTGCGAGATCGCAGGACTCGCGGCTAGCACAATTGCGCAGCTGAACACGGCGGCTATCTGCAGCCGTGAAAATGTTCGAATGGCCATCATTTCTCGTTGCGGAAGAAGGATGAATCTTGCAGCGTTGAATTAATGACTTCCACGCTTGATAGGGATGCGCGCAAAACGCGGAAGAAAAGCGACCGGCAATGGCCTGTCGCAAACACGGCACCAGTATACCCCCGAACGTGGGGAACGCAAACAAATGTAACCTGCGTCTTCAGGCTGCTACGACGACCTGCGCGCCACACGCCGAAAGAGCGTGAGTGCTAGTGAAACGAATGCGAGGGCGGCCGCACTCGGTTCCGGCACGCCGATGCTGCTGCTTCCAGCGCCGAGCGCGTTGACCGAGTTGCCAAGGTTGTCGCGCCAGATTGTAAAGTCGGCGGCGTCCACTACGTTGTCGTCATTGCCGTCCGCCGCAAGGCCGGCGCCTGCCGTGGCGCCCAAGTTGCCTGACCACACGAGATAGTCCGCATCGTCGACGAAGCCGTCCGCATTGTAGTCGCCGGCGATCAATGCGTTCGTCGCGATGCGATAGATTTCTCCGGACGTACCGCCCCCGTAGTCGACGATATAGAGATTGCCGATCGCATCTTCTCCAAACGAAACCATTGTGCCAACCGAACTGGAGTAGAGCGCGCCGAGTTCCGTATCGATGTTGTCGACCGTGGAGGGCGGATTGGCGGCTGAAGGATCAATGGTCCAGGTGTTCTTGACTTGCGAATCGCTGAAGAAGTAGAGGCCTTGCAAACTTGGATCGGGGCCGCGATAGACGTAGCCACCGTTCACGGCGCGTCCTTCGAAGCCCGCGGTTCCTCCGGCCGGGGTTGAGCGAAGATAGTCGTAGACCGGTGGGACGTAATCGGCAGGGATTGGCTGCGCCGGCTGCGAATCGATCTTTCCCTCGAAGCGGCGCCAGCCAAAATTGATCCGGCCGGTGGCGCCTGCGGGAACTTTGCTGATTTCTTCACGAGCGCCCTGGCCCACGTCGCCGACCCAGTAGTCGCCCGTGAGCCGGTCGAAGCTGCCACGCCAGGGGTTGCGAACGCCATGGCCCCAAATCTCATCGTCGCCAGCCGGGCCCACGAAAGGATTGGTGGGAGGGATCGCGTAGTCGCGCGCCTCGTCGCCGGGGAAATCGTCGCCATTGACGTCAATTCGCAATATCTTGCCAAGCTTTTCGTTGATCAGCGTTTGGGCGTTATTGTCCGGGTCATTCTGTTTGCCACCGTCGCCGGAGTTGATGTACAAGTACTGCGGATCATCCGGATTGACGGCCGGATTGAAGCCGATCCAGCCGCCGTTGTGATTGTCGAGCGGATGAACAAAGCTCAACACTTCGTTCTTGGTTGCCGCATCGGCGATGTTTGGATTGGAGGTAACGGAATACTCGCGGATGCGGGAGGAGAACGCCGAATTCACGCCATCGATCGGAATGCCTCCGTTGTCGACGGTGACATAAACATAGAACTTGCCGAATCCCGTTTCACC
>A_aquaticus-Lab-Male-Hindgut|dockerin_258
CTCTTGGCAAGGCCGGCCAGAGCCGCGGCCTCGACGAACCGATCTGTGCCCGTGTTTACAAACAAAGTGTTAGTGACTTGCTGCCGCGGATTCGACAAATCAACAAACCAGCCTTCCTCAGTCACACGACCACGACTCGTATGAAACTTGTAGTGAGTGGTGAATGCCATGTCCGCAGCCAGCAGGTCCATCCTGCCATCGTTGTTCACGTCGGCGGCATCCGAACCCATCGAGTACCACGGTGTGTGCGGCAGCGCCGTCTTGGCGATGTCGGTCATGGTGCCGTCGCGATTGTTGCGAAACAGCTGATCCGGACCGTAATAGTCGTTCGAGACGTACAAGTCTGGATATCCGTCGTTGTTGTAATCGAACCAGCGAGCGGCCAATCCGTGCGAGTTCTCGGAAGCGGAATACTCTCCCAACGTCGCGCGGGTCGCGTCCACAAACTTGCCGTTGTCGTTGCGATAGAAATGGTCGAGCTGCGCGCCTTGAACGACCTTGAGCCTGCCCGAAGGCAATTTCAACACATCGACCTGTTCTTGGTGTTCAGGCGATATGCGGATTCGGCCATCTCGGAATTCCCAAAAGCTCTGATACGAACTCAATTCCTCTTCGTCTTCTGGCACTAACCAATTGGTTACGAGATAGGCATCGAGGTCGCCATCGAGGTCGTAATCAGCGAACGCCATCGTGACACTCGCACCTGAGAAATTGAGCCCAAATTCTTTCGCTCGTTCCACAAAGGTGCCATCGCCCTGGTTCAGATAAAGGCGGTTAGGACGAAGATGGCTGCAGACATACAAGTCGAGGTCGGTATCATTGTCGATATCGACGAAAGTTGGGCCGGAACCCCAGGCGTCGTATTCCAGTTCCGACGCGAGTCCCGCATCGCGTGTGACGTCCTTGAACTTCAAGTCTCCTAAATTGCGATAGAGCCGATTGCCGCCAAACGGACGCGTTAGGAACAGATCCGGACGCCCGTCCGAGTCGAAGTCACCAATTGCCACACCGCCGCACGCGCCCGTCGAGTTGATCCCGTGAATCGACACTTTTCGGCGGGGCGTCCAGGCGACCACGAAGTCGACTCCGCTTTGGGACGGCTCGACCAAGATGAACTTGGTCTCAGAGATTCCGTCGCGCTTCCGCAACGGCGTGGATTCGAGCGTCGGGGAGCCTGGCTCTGCCGCCGTCGGGGCCGCAGCCTGCACCGCAGCAGCATACAACGCACCAACCATGAAAAGGATGTACGCGCGGTTGACTCGCGCGACACACAGCCACACCATTCGTTCGCCCTCGATCGGTATGCAGCAGCAAAAAGCCGGCATGATGAAAAATCATCATGCCGGCTACTATTCTGCGGCCGCTAAAGCCGATTGTCCAATTTCACAATCAGCGAACGGGTCAACTACGGGCCCTGCGGCCGATCCCCCACAGACCGCACAATCCCAGCAACAACATCGTGATCGTTGCCGGTTCTGGGA
>A_aquaticus-Lab-Male-Hindgut|dockerin_259
CCCCGGGCGGCACGGCCGTTCGGCACATGAATCCCGATGGCAGTCTGGGCGGGTGGAAGACCGTCACCGTGGCGGCGAGCGTTTATCTCGGACCGAATGTCTGGGTCACTGGCGGCAACGTGAGCGGTAGCGCGCGGATCGAAGGCTACGCCACTATCACCGGCGGCGTCGTCAACAGCAACGCGATCGTGCGCGGCAATGCTCGCGTGCAAGCCGGCACCGTGACCGGCAACGCAATCGTCGACGAATACGCAGTGATCGCCGGCGGTACGATCTCCGAGTTTGCCCGCGTGAAAGGCGATGCTCGCATCAATGCCGGTCAGATCCGCGGCAACGCGCTGGTGCTCGACTACGCGACGATCATGAACGGTTCGACCGTGGTCGCCGGCGATACGGTCATCAAGGGCTACGGCGTCGTCGACAATGCGCAGATGAACGGCAACGCCATGGTCATGTCGTCCGGGCTGGCCGCCGGGACGGGCCTCGTCACGAACATGGGTGTGCAATACAACGGCGAGCCGTCGTCGCAAGAAAACCCCCTGATGACGACGCAATACAACAACCTCTTCGCTCGCTACTTGTTCACGACGCAAGACAACAATGCCGTCTGGGAAAATTTCAACACCACCTACGGCTGGATGAGCGACACGCCGGCTACTTGGGTTGCCTCGGGCGGTATTCCTTCGCTCGGCGGCGCGCTGGAGTTCTCCAGCGACCAGCAATACGTCGAACTGAGCCCCGAATTGGCAGACTTGCGAAATCAGACGATTCAGCTTTGGACGCGGTGGGATGGTACAGGCGACGTGAACCAGAAGATCTTCGAGTTCCATCGCGACGACGACAACTACATGTTCCTTCAGCCGACGTCGGCCGAGGGCGGCGTCAAATTTGAGATCGCGGTGGGCGGCGTGGTGCGGACTCTGTACGGCGCACTGCCGCTGGAGACGGGGGTTTGGCAGCATATCGCCGTGACGTTCAGCGACAACACGGCCAAGCTATTCGTCAACGCGTCGGCCGTGGCGACGAAAACCTCGGTCACCATGGACCCGCATCAAGTCCGTGCGACGGCCGCGTTCTTGGGGCGCGGCATGGCGGAAGCGAGCGGCTACCGCGGCCGCGTTGATAGTCTGTATGTATATTCCGACGCGCGGACGGCGGCGGAGATTCTCACCGATGTGCGCGCGGTGCTGGGAGGGATCTACACGCCCGCCCCCGATGCCGATCCGGATTTCGATCCCGGCGACTATAATCGCGACTTCACGGTGGATGCCGCGGATTACACCGTGTGGCGCGATCTGGCCGGCGAGATGGTGGCGATCGGCAGCTTGGCCGACGGCAACCGCAATGGCACGATCGATGATGCCGATTACCTGGTGTGGCGCAATCACTTTGGGATCACGGCGCCGATTGGTACGGGCGCCGCGGCGGTGGTCGTGAGCGACGCAGTGAAGGTTGAATCGACCGCGACCGCCGAAGTGGGCGTTGGCGTGCGGCTCGCGGTGCCGCCGGAGAATTCGCTGCAAACGGCCCGCGCCAAATTCTTCTCTGCCGAAGAAAACTCGACCATCAAGCATCGCGGCACGAGTGAGCTC
>A_aquaticus-Lab-Male-Hindgut|dockerin_260
CCCCCACTACCGATTGTAGGCAGCGATTCGCCGAAGTGCCACTTCCACGCGTCGTAGTCCGTGGCGTCGACGCTGCCGTCGCGGTCCGCATTGGCGATCAGGCTTTTGCCCGTAGCATCGACCGCGCCGAGCGTATCTCGCCAGATCGTGTAGTCCGCCGCGTTCACCGTGCCGTCCTGGTTGTAGTCCCAAGGCAGCGACGTCTGGTTGAGGGGGTAGTTCGCTGAGCCGAGCGTGGTAGTGATGGCCGTGCCGTAGGGGACGTACTGATTCGTCTCGGCCTCGAAGATCAATTGCTCTGGATTTCCGGCCGGCCGTGGGAAGCCGTGCGGGTCGCTGCCGGCCTGACGGAAATCGCCGGTGTTCGTGTAACCGGAGTTGATGTTGTCGGTGACGTTGGTGAGATGCCAATCGTGCGGCCCGCTGCCCGTCGAATTGCCGTAGCGGGCAATCAACTCAATCTCGTATCCCAGGCCAATGTACGGCGTGTCCGGCTCCACATGCTGGCTGGCATCAAAGATCGGACCGCCCTGCAGGACCGGGATCGTCTCGCCGTCGCGCTCGGGACCGAATGTGATTGGCGAATAAGTGCGTCCCAGGCCGGCCTCACCACGCTCGCTGAACAGGCCGACCGAATCGACGATCGCCCAATTCTCCTTGCCGGTCGGGATATCCAAACCGTCGTTGAGCGTGAGCGGATCGTTGTCGTTGTCGTTGACGTTGTTGTCATCCAGATCGAGACCGATCGTCGGAACGAGGCCCCCTTCGTTGCGAATGATCATGAACGTGCCGCCGCTGTTTTCCATCACGAGGTCGG
>A_aquaticus-Lab-Male-Hindgut|dockerin_261
ATTAGTGCCATAGCAACAAGAATCGATGCCGAAGGCTCTGGAATAGCTGTAGATGATGTTCCCATCCCAGATGAAATAGAGGGTGAACCCATCCGCGCTCGCCAGAATGCATAGTCTGCCTCGTCGACAATGCCGCGACTGCTTCCGACGTCGTCACCATTTGCTCGCAAGTCAGTCGTTGAGCCAACAGATTGTCGCCACACAATGTAGTCGGCTGCATCAACTGCACCATCTCCATTGTAGTCGCCCTGGACGCCAACAGTGGCAACAAATAACTGCCCTGTGCTAGCGGAGGGGAGATAGAGGTAGTCTTTGTTTCCGTTGGTTACCCCCACCGGGCGCTGAATATTCAGCCCATTGGTAATTGGGATCGGAGCCGACCAAGTGGTGCCATAGTCATTGGAGGTGCGCAAGAATATATCGTCGGTGCCAGTCAGCAAAGGATTGCCGGGGGTTAATGTTCCGTAATATCGCAGGGTTCCTCCAGAGTATGTGACCCACGACTTATCTGCATCGAATGGCCCAGGCGTAATTGTGCTGCGGACCCACTCGGTTCCTGTCCATCGCGCGAGTCGATGTTCGTATCCGCTATCTGACTGGTTGATCGAATAGCTATAAGCAACAATAGGCCGGCCTTGATCGTCTAACGTGAGTTTCGCAGATTGCACACCATGAACGTCTTCAGCGAAAGTTTCCGCGCCCTCTAGCCCTTGGTAGATATCTCCCGTGGTGGTGGAAATAGGGGAGCTTGAGTATGCAGTTCCGTTGGCACGAAAGTATTGATTGGTCGAGGGATTGTATCGGGCATAGGTTCCATAGTGGCGAGCCCCTTGTGGGCCTCCGGCTGCCCATTCCCAAATGATGTGGATCTGGCCGGTAGCATCGGCATAAACATGGTCTGGATAGACGGTTGCCCCCACCTGTCCTCCGAAGGGAGGCAGTTCGCTCCAAGTCGCAGTGGCATTGGTGTAACGGTAGAGCCTTCCAGTTTGGCCATTGTTGATGTACGCGCTCCTGCGATCGCGCACGATCAAGTAGAGATCGCCGTTGGGAGCCGCGGTTAAATTCGGATAGGTGTAC
>A_aquaticus-Lab-Male-Hindgut|dockerin_262
AGGAGCTCGCGGAACTCACTCTGGTCGGCGAAGCGAAGCGATTCGGGACCGGCACCTTCAACACGCCGCCCGTACTGGAGCTCCTGGCCAACGCAAAATCATTCACCGTCCACACCGGCGACGGCCATGGCAATTTCGTGACCTTTCAACGCGGCGATGGCACGCTCGCCAGCACGATTGTCAACAACATGATGGTCGAAACCGTGCCCGAAGAACCGGAAGGGTTGCCGGGCGACTACAACGACGACACGAAGGTCGACGCCGCCGATTACACGATCTATCGGGACAGCGTCGGCCAACCGACGCTTAATAATCGCGGGC
>A_aquaticus-Lab-Male-Hindgut|dockerin_263
ATTTGTAGCACCATGTGATGATGTGGTATTGTGTGTAGCTGATGAGGGCGTATCCTTACCAGACAACAACCAGGCTTTCATTGGTGAAGACAATCCGCTGGCATCCAGTTGCAGCGTACACCTGAACTTGTCAAGGACAGTTCATGAGACCTGCAGTGATGTTGTACAGTACGATGTCAAGATCTATCCATTTAATGGAACGGAATATATCCTGATCAAGCCTACAACGGCAGCTACGGTGGACGAAAACAATGATGCGGTATTGACTTTTGATACCCGTCAGAGTACAATCCAATCTATCCGCCTGAATGGTCTTCCATACAACAGTCAGTTCTGCGGTGACTACCACAGAATCCTCTGGAGTGTAGAAGATGGTTGCGGTAACTGGAGCCATTGCGAATACCTGTTCCGTCTGGAAGACTGCAAGCAGCCTTCACCGGTATGTATCAATGGTCTGAGCACCGTGGTGATGCCGATAGGTGGCCAGGTGACTGTATGGGCTAAGGACTTCAATGCATCAAGCTTTGATGATTGTACTCCATCCGATGAACTGTTATACAGCTTCAGTGGAGATGCCTATACGCCAAGCTATACATACGATTGCGATAATGTGCCTGCATTTAATGTGGAATTGGTAGAAGAAATCTGGGTTGCTGATGGCGGCACAGATGACAACTGCAATGGCCAGATTGAATGGAGTGAGCGTAATAAGGATTTCTGTACAACCACCATCGTGATTACAGATAACAATGATATTTGCGGTGGTTCAGGAAGTATCCTGGCTGGTGAAATCCTGACAGATCATACAGATGCTATTGCACAGGTGAGTGTTACATTAACCTCTCCTGGTCATGTGTTCCCACAAGTGGTGACGCAGCAAAATGGTCAATACGCCTTCCCATCAGTTCCGTTTGGAGATGATTATATGATCAGTCCTGAACGTAATGATGAGCATCGCAACGGAGTCAGCACACTTGACCTGGTGCGTATACAGAAACATTTGTTAGGTAAGGAATTATTTACATCGCCATACCAATACATCGCGGCTGATGCAAATAATACACAAACGATCAGTGCGATTGACCTCATCGAAATCAGGAAGTTGATCCTGGGTATCTACACTGAATTCCCATCCAATCAGAGTTGGAGATTCGTAGAGAAAGGATTCCCGATGGATATGGAGCACCCATGGCCGTTCAATGAAAACATCCAGTTACCAGATTTGGCAGTGGATAGTTTAATGCACAATGACTTTGTGGGTGTGAAGATTGGGGATGTCAACAATACTGCTAAAGCTAATGTTAACCAGATATTGCCAAGAAGTGGCCGCAGGGTGTTAAATGTTCTGTTGGATGCTCCTGAGGCGGTAGAAGCTGGTGAAATGGTTGATGTTCGATTGAGGATGCCTGAAAGTGTTGAAGGATTCCAGTGGACGTTGGAGGTAGAAGGCTTGTCGTTTGAAAGTATCAGCAGTGAAACCATGAAGATGGATGAAGGTCATATCGGTATGCCGGAAGATGGTGTGATCACCATGAGCTGGAATGCGGAAGATGAAGCATCCAGAAGTGCTGGTCAGGTAGTTCATCTGCGCTTTATGGCAGCAGTGTCAGGAAATGTTTCTCAGATGATTCGTCTGACAAGCCTGGTGACTGAAGCTGAGGCATATACTGCAGAAGGAGAGATACTGGATGTCAGACTCCGTAAAGAGGGCGAAGCACCTGAGTTTGCGCTGTATCAGAATACACCTAACCCATGGAATGCACAAACTACCATTGGTTTTGACCTTCCAACAGATGCTGCTGTCAAGCTGACCATTTTTGACGCTACCGGTAAAGTAATGAAGACGCTGGAGAATGAGTTTAAGGCGGGATACAATACAATCATCCTGAATGCTCATGAACTAACCGCGTCTGGAGTGATGTACTACCGTCTTGAAAGTGGTGAATACTCCGCGAGCAAGAAGATGGTGCTCATTAAATAAGTGAAGTAGTAACCTAGCTATTATAAAAGAGGGCTACCTGGATCAGGTAGCCCTCTTTTTTTTCAGTATGGCTTACGTTTAAATAGGGTATTACATAGCACCCTGGACAGACCTGCAGTCCGGGTAACGGTTAAAAATTCCATGATTAAAAATATTATTTATATGGATCACAAGTTGAGACCATTATGTATGTGACAGGGGTATATATGTGAATCTGCATTATATTATTTATCACTACCTTTCGGATGCATAATACTCACTTCAGAACCTATCTGTTGGTAATAACAGGTATGGGGCTGATGAAACTCTTTATACTAATGACCAACCCCCATCTTTGTGGAGTGTGGAAGTATCAGGCTGTCTCTATCCAACAGATAGTCAAATCTGAAACACCTGCATATTCGATCCTCTCCAATCTACTGGTGGCATCTTTTCAGATTGCCCTTTCATGTAAAATATCCAGCTTCTATTCATTCGTAATAGCCGCTATATCTATTTGTAAAACCCAAACAATTCTCACCCTTTTAAGACTAATGCCATGAAAAATTTCACCCGGTGTATCAATATTCACCAGCATAATAGCTGGTTGAAACGATTACACATGCCATTGTTTTTTTTAACCTCATTTTTGTTATTCTCGAATGACGGCTTCTCG
>A_aquaticus-Lab-Male-Hindgut|dockerin_264
CGTTCGTCGATGGCATGAAACGCAAAGCGAGCGACCGCCCGTCGGGTGGCGGAGGAATCTCCAGCTTCGTGGGCGCAGGCCTGCAAGAAGTCGACCGCCTGCTCGCCCGACCCTCGATCGAGCACCAGATCGAGACGGAAAGCCCGGTCCTCGAGCGCGAAAGCGATGATGGAAAGTAGCGGCCGTGGTGCAAGAATCTTCTGGCGAGCAGCAGATGGTTACTGCTGCTTCGGCAAACCGCTGACGCCCTGCGGCCCGGTGCTCACCCCCGGCGGCAATGCACGCTGGCCTCGGACGCGCTCGTTGAGCCGCTGCTGAATCGCTTGCAGCTCGGCCATGTCGAGCTTTCCGTCGCCGTTCCGATCCGAGCCGTGGACCATGCCGCGCAGCTGATTCGGCATTTCATCGGCCGTTAGCTGTCCGTCACCGTTGCGATCGAACTGCGACAAACCAGGGCCGCCCGGGCGTGGGTCGCCGGTGAGTCCACCAGCGTCGCGGAAGTTGCCGGTATTGCCGGCGCCGGGGACGCCGAATTGTGGCCGTGAGTTTTGCATTGCCGTGGAG
>A_aquaticus-Lab-Male-Hindgut|dockerin_265
ACTCAACGAGCGCGGCGTCGCACTGCGAGCAAAGCTGTGGCAAGCGCCGCCAGCAAAAGCGTTCCCGATTCCGGAACCGAGAGCGAGCCGCCGCCCTCTGAGACGACTTCAACAAAGTTGTCGCGCCAGACAGTGAAATCCGCGGCGTCGACCACTCCATCCTTGTTGCCGTCGGCCCACAGGCCCAAGCGCGGCACGGTCGTGCCGAAAGTGGCCTGCCAAACGGCGTAATCGCCTTCGTCAACCGTACCGTCGTAGTTGAAGTCGCCCGCGAGCGGTTCCGGCCCGGTGATCGCGCGGATCATGCCGTCGCTTTTGCTGAGGATGTAGAGCTCGCCTGCTTCGTCGACCTGAATGCGAATGTCGGACCGGCCAAAGGAACCGGTGACCGCGGCAGCGCCCGGCAAAGGCGCACTCTCCGCCAGGC
>A_aquaticus-Lab-Male-Hindgut|dockerin_266
CGCTGGCCCTCACCGTGCCGGCAATCCTCGTGTCGGCCCAGGACCGCGGCGCCGGGCGCCCGGGTGGCGGTCCCGCCCGGGGCGAACGTCCGCCCCACCAGCTCCTGGCCGGACTCGACGCCAACCAGGATGGTTCGATCGACGCCGGCGAAGCGGCCGCGATCGGCGCCCTGTTGCTCAAAATGGATGCGAACGGCGATGGCCAAGTGACCCTCGATGAACTCCGTCCCGCTGCTCCCGAGGGAACTCCCCATGGACCCGGCGGACCGCGCGGACCGCGCGGACCGAAGGGCCCGCGTGGATTCGAGTTCGACGCGAACCAGGACGGCGTGATCGACGCCGCTGAACTCGAG
>A_aquaticus-Lab-Male-Hindgut|dockerin_267
AGCTACTTCGACGTTGCGTATTTTGCCGACGCAGTTTTGCTGACGGTGATCTCAGGCCTGCCAGGCGACTACAACAACAACGGCATCGTTGACGCCGCCGACTTCACTATTTGGCGCGACCAACTTGGCGGAGTCGAAGCACTGGTCAACGATGACACCCCGGGCGTCGGCAACGACGACTACACACGCTGGATCACCAATTTTGGCAACAGCCTGCCGGGCGGCGGGGCGGTTGCCCCGGTCCCCGAAGCCGGAGCCCTTTCGATGGCACTCCTAGCAGCAATATTGGCAGTTTTCCGGCGTTGGAGACGGGCGCATTAGCGCGCGACAGACCGCCGAAAGTCGCACGTGACATTCGCGGGGAGCGATCGGCCAGTTAGGATAGGGGGTCCTGCTACACTCGTGGAACACTGTCCTCGTCTCAATTCAATTGTTTGGTGTCGCAAGTCCGACGATGAGCTCTTCCAATTCAATCCGCCGCCGTTGGTTGTGGCCCCGAGGGTTCTTTTTTTGTGGGTAGCGTGGCTGTCAATCAAAACACTCGCGGCGCCCGCCACTTTCCGTCGCATTGAGGGCGAGATTGCGGACATCGCCGCAGACGGCTCGATCCTCACGACAACGCACCTCATTTTTCCAGATGGATCCACAAGTGCGGCGTTCGATGCTTTCGGCGATGCCACGGTTGCACTTGAGATCTCCAACGACGGCCTGACCATTGCCGGCCATGCATCAACGCCGCTTAACAATTTCTACCAGGGATGGATTCGGCGCGAGGGCGGATCGTACTTGGCCATTGGCAATCTTGGGGGCGATCGGAGTAGCGTTGCCGGCATGTCCGATGATGGGAAGTACATTACGGGAACGAGTACGAATTCCAGCGGGGATTATCTTGCCTTTCGCTGGTCGAATGCTTCTGAAATGATGCCTATCCCAAGATTGAATGACTCCCGTTTCATGATGTCGAGCGGGATTTCCGCTGACGGAAGCGTGGTCGTCGGCAGCGCCACCGTTGTTTGTCCAGAGTGCGATCCGGGAATCGTC
>A_aquaticus-Lab-Male-Hindgut|dockerin_268
ACGCCCAACGGCCTCGTGGAGTTCGACGGCGGCGTCATCACCGTCGGCACGATGACGGTCGAAGAACCCACCGGACAATTCAATTTCACCGACGGCCTGCTGTTTCTCAATAAGTTCAACGGCGATCTTGTCCAACAAGGTGGCACGTTGGCTCCCGACTCGATCACTACGATCAACGGCAACTACACGCAGCAGTCCTCCGGCGACCTCAATATCTCCATCGACGGCGAAGCGATCCAAAACGAATACGACACCGCGCTCATCTCCGACACCGCCACACTCGGCGGCGAACTGAGCTTCTTGGTCAATGGGCTCTACGACCCCGATCCAACGGAGGTCTACACGATCTTGACTGCTGCCGATCTCGTCGGTTCGTTCACCAATGTCGCTAATGGCCAACGCATCGACGACGACAATCGTCACGGTTCTTTTATCGTCTACTATGGGCCCGGCAGCCCGTTCGACCCCGACCACGTCGTTCTTGCATCGTATCTGCCGCCCGGACCCGCGGGCGACTACAACAACAACGGCACCGTCGATGCCGCCGACTACGCAGTCTGGCGCGACAATCTCGGCGCTCCTGCCGGCACGTTACTCAACGATGTCGACGGCGGCACCATCGACAACGACCAATTCGAAACCTGGAAACAGAACTTCGGCACCAACGGTAGCGGAGCCATTGCCGCCACGCTCGTTCCCGAGCCGACTTCCAATTCAGTTGTCGCCGTGAGCACTCTGCTCGCTCTGCATTTCAGTCGCCCTCGACGACGCGCCCCGCTATGATGGCGGCCGCTCCCCGCCGCTTGCGGCTTAGCGCAAACTCCGCCCTGTCCCGCGAATCCCCTATGTC
>A_aquaticus-Lab-Male-Hindgut|dockerin_269
CGGGCGCCCAGTCCGGAGTATTCGACACGTTGGCTCTGCCGGCACTCGGTAGTGGCCTCGAATGGGATACATCGCAATTGGACGCCGAGGGCATCTTGAGCATCATCGAAGCCAACACCATTTTCGCGGGCGACTACAACGACGATGGCATGGTCGATGCCGCCGACTACGTGGTGTGGCGAAATGCCAAAGGCACGTCGGCCGGCGCTTTGCCGATCTCATGAACCTGAAGGTCGGAGACAGGCTCCAGCTCGTCTCTCCGGTTTCTGTGGAGACGCCGCTCGGCGTGATGCCGCGCTCCGCTGCCGTGAAGGTCGCGGCCATCTTCTGCACCGGCATGTAC
>A_aquaticus-Lab-Male-Hindgut|dockerin_270
CCTTCAGAACTGGCTCGACTGCATCAAATCGCGCCAACTCCCCAACGCGGACGTCGAAATCGGCCACCGTTCGGTGACCGTCTGTCACTTGCTCAACATCACGCGGCAACTCAGCCGGCGTCTGAAATGGAATCCCGAGGCCGAACAGTTCGTCGACGATGACGAAGCAAACGCGCTGCTCGACCGGCCACGGAGGCAGGGTTTCGAGCTACCGAACGTTGTGGCGACGGTTCAACGATAACAATGGAAGCGCGCTGTCAGAGTCGCGACCACTTGTCTGCTCAATTTGTTCGGAAAGCGCGGCGTCGATGTCCGCCACTGACTTGTCGGCCGAAGTGCTCAGAGCCGGAAGCTCAAAGACCCGCTTCACCTCTAGCAGCAAGAGGGCTGCGTCATGCGACTCAGGCACGATGGCTTCAGCATACCGCAGCGAGCGGACGGCCGAGCTATTCTCCGAAAGATCAAACTTCCAAACTTGAGCGACTAAGCCTCGCAGTGCGTCCGTCGCCTGTAATTCTGGCGATGCAACCATCAACTTCGATTCTTCGCGGGATGCCGGCACGTTGGATTCCGCGGAACTGAAGGTCTCGGCTGCAGCGCCACCGGAACCGCCGCTTTCGCCGAGCAATCCTGGTGACTCAAGTCGCGCGCCGAAGTTTTCACGCCATACCGACCAATCGTTCTGAGTAATGTGGCCATCACCGTCGCCATCGGCACCGGAATAGGGAGCGAGCCCGGCCGCGCCCAGTGTGTCGCGCCACCGCGTGTAGTCTCTCGCGTCGACCACGCTGTCGAGATTGTAGTCGCCCGACAATTCCGGCCGGGCGTCGTCGTCGATGATTACTGCGCTGAATGTCTGGTTGGCGACGGGGTCGTAGGCGTTGTCGCTCGATGCGTCGACCACGGTGATCGTGACGTCGACGAG
>A_aquaticus-Lab-Male-Hindgut|dockerin_271
CAGCATTCGAACTGAGTGAAGCCGTCCAGGCAGCCGGCGTTGGCGGCGTACTGGCTGGTAACAGTTTCATCAACTTGGGTGATGCCTGGAGCAAATCGAGGTACGAGGATGTCCGCGGACTTCTGGCGCTTTCGGATGGCAACTTTTTGGGAATTGGCGTTTCCTACGAAGGCGGTCCAGATTATCCCAATCTTACGCCCGACGGTCCGTATCACCGTTCCGATCTCAATGCAGACGGAGTTGTCGATGCGAACGACTGGCCTCTATTCGCAGCCGGGATGTTAACCGATATGTCTAGTTTATCGCTGATGCAGCAATCCTTTGCCGGTGATCTCAACCAAGACGGCTACACGGACCTGGCCGACTTCGACCTGTTCCGCGCCGACTACGATTCGATGCTTGGATCCGGCGCATTTAACGCAATGGTTAACAGCGTTCCAGAGCCATCTTCACTGGTGCTTCTGCTGGTTGGTTGCGCGGCCGCATTCTTCCGACGTTCTCGCGCCCGTAAGTATGCAGTTGTCGCCGCGGTAGCTGTGTCTGCAACGCTGCTCACCTCTCAATCAGCGCACGCAATTGCCGTCGATCTCACCAAATTCACGGCCGAAGCATATCCTCGCGTCAATGGACATCCTATTCCGCTTTGGACGCAAACGAAAAAAGTTGCGCAAATGGATACTGGCGGTGGGGATGCGAGCGTCCTTTATTACGACAATCCAGTAGCGGTGACGAATAGCGCATTCAATAGGCGCTACATCGGCCAACTTCAGCCGCTCGTGAACGTCGACGACGACGTGGTTGGGTTTGTGCTTGGTTTTGACCCAGGCGACGCCCAGATTCAGTTTGGGGCGTTCCAAGCCGACTACCTGGTGATCGATTGGAAAGGCGCGAATCAGTCGGTCAATTTTGCCGACGATTTGAC
>A_aquaticus-Lab-Male-Hindgut|dockerin_272
CTGTTGGCGGGACGTATCATGTTGGATTCAACAACGGCGAAACGGGTAATCTTGTGGTCAGTGGCACCGGCGCGCTAACGGCTGCCTCGGTGGATGTCGGCGTTTCGAACAGCAGCATTGGCACGGTCGCGTTTAACGGGGGAGCGGTTTCGGTCAGCAACCTAACGATAGGTAGTGGTTCAACAACCGTTCATACAGGTCACGCGGCAACGATCCAGAATGTTATCAACTCAACTGGTACTGGAACGCTCAATGTGGGTACGGGGCCGTCGAGCCCGGCGGGTGACTACAACGGCGATAACACGGTGGACTCGGCGGATTATGTCGTTTGGCGGAAGGACCCCAACGCACACTTCGGCGACCCGGCCGGTTACAACACGTGGCGTGGGAATTTTGGTGCGTCGGGCAGCGGCGGCTCGCCTGCCGCGCTGAATGTTAGCGGTGCTTTCGAAGTTGATGTACTGAACCTCAACAACGGAAACGTGACGGCCAGCAGTGGTGCGACAGTTAACAACACGCTGACTGGCAGCGGAACGATTACGGGCTCGGTCGTCATGGGCGCTGGTTCGAGCGCGAGCCCTAGTGCAACGATCGGCAAACTGCACGTCACTAACGATCTTACACTTGATGCGACCGGCACATTGGCGATTCAGTTGGGCGGCGCGACAGCGGAAACCCAGTACGACCAACTCGATGTGGACGGCACACTCAATGCTGGCGGCACGCTGCAGGTGTCGTTTGCTAACGGGTACGTGCCGGCGAACAACACGCCGTTCAACATCCTGCAATTCGGCGGCATCACAGGCGCGTTCACGCTCGCGCTGCCGGCCGGCGTGTGGGACGATACGGCAC
>A_aquaticus-Lab-Male-Hindgut|dockerin_273
GCGTCGCGCCCCGCGGGCGAAACACTATTACCAAATGATCCACGCCATGCTGTGTAGTCGTCGGCATCGACATCACGATCGCGATCGTAGTCGCCTGCCGGAAACGGATCGAGAATCGTCACTTGTAGCTCGATCTTCGGCGCCGCACCGTTCGGATTGTTTCCGACGTCCAAATCATCCAAATAGAAATCAGGGTACGGCACCGTGCCCTGGTGACCAGCCGGCTCGGGAATCGATATAGAACTGATCGAGGCCGCTGCCTGTCCGCCCAGTTCAAATGCCTGCTGCCAAATCGCGAAATCGGCCGCGTCAATAACACCATTCGCGTTGCCATCGGCGTCGCGCCCCGCGGGCGAAA
>A_aquaticus-Lab-Male-Hindgut|dockerin_274
CCTGTGAGCCCTCTCCGGTGCCGATTTCGCATGTTGTTGTAGACCGATGCATAGGCTCATTGGCCGGGGCTCGCCGAGTTTCCCAAGGCACCCGGCCGTTTGAACGAATTGACGTTCGCAACTCCGTGGCAATTCGCGCAGAATTGCGCGGCGACACGCATCCGTCAACAATTAGGGCCAAGAACGATTTGGAACGACTGCTCCAAATCGCCGGCAAGGGCGAAGTAGCGCCCTAACTCGCCCGCACCGGCGGACTTTTCCGCCCCCACTTCTTCGCCCCGCTCGCTGGAGCGGTCCAGAAAATCGTTCGGCGGCGAGGCCTCCACCTCCTGCGCCACTTCGTCCGCGTTCATTCGATCAACCTTGGGCACGAATGAACTCGCACAATGGAGCGGCGACGCATCCCAATAATGGTAAATGCAGCCGCCAAGATCCACAGGGCCAACGTAGTGGGCTCAGGCACAGCCGCTTCAAGCGACCCTTGGGGCGACGATCTAGAACCGATTCCGGAACCAATGGTGTCTCCAAAGTTCGCACGCCAGACGTCGTAGTCATCGGCATCGACCTGGTGGTCTTGATTGGGGTCGGCGGCGAGGGTCGCGCCCGTCCGACCGAGTGAATCGCGCCAGACGACGTAGTCGCCCGCGTCGACGGTGCCGTCGAGGTTGAAGTCGCCGGGTAGCGCGGGTTCGGTGAGCAGAAAACTGGTGAAAAAGTGTGCCTCCACCTGGGTGACGATCTGGCCGCCCAGACTCGTCGTGTTGAGGGCAATCGGCACGGTAGCAATACCAATCCCTGTACCTGATCCGATACCAAGCTGACCGTCCGAGTTGCTGCCAAACGAGAACACTCGGCCGCCCTCGGCCAGGATCAAGTTGTGACGCCATCCGGCGGAGACTTGAGTCACCTTCAAACCTCCCAGATTAGTCGTGTCGATTGGAGTGGGCGACGGCACAGTGGGGCCAGGCGGCAACCCAATTCCCAGTGCTCCGTTTCCTGCAGCGCCAAAAGCAAACGCTGTGCCATCATCGGCGAGCAGCAGGCTATGGGCGGCGCTAGCAGCAACTTGGGTAATCTTCCGACCGCCGAGGTTCGTGGCGTCGATGGGGGTCGCGATCGACGTTGAACCTCCCGTAGTTCCCAGTCCCAGTTGGCCAGCCGAGTTATTTCCGAACGAGAAGACGCTGCCGTCGTCGGCCAACAGGAGACTGAAGGCGTCGCCGGCTGCCAGCTGTGAAATTTTTCGGTCGCCGAGATTAGTGGCGACGATCGGCGTCGGTGACGTCGTTGGGCCACCGGTCGTTCCATTTCCCAACTGCCCGAAACTGTTGTCGCCGAAGGAAAACACGCTGCCGTCGTCAGCCAGCAGCAAGCCGTATCGATCTCCCGCGGCCACTTGCGTGATCTTTCGTCCGCCGAGGTTGGAGCTATCGATTGGCGTTGCGATCGTCACGGGATCGCCCACCGTCCCCAATCCGAGTTGCCCCCCGTGGTTGCGTCCGAACGAAAACACACTGCCATCTTCGGCGAGCAGCAGGCTGAATGCGTGTCCGGCGGCGATCTGCTTGATCTTCTTCTCGCCGAGGTTCGTCGTGACGATCGGCGTCGCCACTGAGACATCGTCGTGAATTCCGAGTCCCGTCTCGCCGAAGTCGCCTTCGCCAAACGAGAAGACAGCGCCGTCTCCCGCAAGCAACAGCGTATGCCAATTGCCCCCGGCCGTTTGAATGATCTTCCGGCCAAGCAGGTTTGTGGTGTCGATCGGCGTGGGGACGTAGGTATACCCGGTGAATATTCCCACGCCAGTTTTGCCGCCGACATTGTTACCGAAGGCCAGGACGCCGGCGCTGGCCGTCGGCGTGCCGACAACTAGAGCGGCCCAGACGGGTACAATCTTCATCGCAAGAGCAAACCTGGATGGCCGGCGTTTCATGGGTGATTCCCTGCGCTATTGCTGAAATGCGGAACGTTATTCTGCGCCCGCTACGAGAACATGCGACGTTGGCGGTAAAATTGGCTCAGTTCGGCTCAAGAAATCCGAATCTACGGCGACGACAAATAAGCTCGCCGGCAACTGCGAAACGCAGCAAAGCTACCTGCGCTAGCTCAGGGTCAGCGGGCGGCGCCGGTCGTCCACGACTGCAGCGGCAGCCGGGCAACCAACGGTCAGAGCGAGATGGCGGCCAAGCGAGAATTCTGTCCGACTTTGCTTAAGAAGCGGAATCGCTACTAGTCCCGCAATTAGGAACAGCCCGTTGAGAAACGGCCCAACCACGAAGGCCAGCGCAACCGCGCCCCAGCTTCGGTCCTGCCAGGCAGTTGCCAGAATTAAGAGATTGACGCCGCAGAGTAGCGTAGCGAAGACAGGTTCGAACGCTCGGCGAGGTTTCGATGTCGTTACTTCCACAGAAGTCTCGACCATTGATTGGGTATAGATAGGACTTGGATGGCGCGAACCGGCCGTGTGCCTAATTCTTCAAGTTCAACTCGCCCGCACCGGCGGACTCTTTCGCGCCCACTTCTTCGCCCCGCTCGCCCAGCGGTCCAGAAAATCGTTCGGCGGCGAGGCTTCCACCACCTGCGCCACTTCGTCGGCGCTCATCCCGCGATCGAGGAGGTCCTGCTTCAATTCGTGGTCCAGCCGGCGGCGGTGGATCGAGCTCACCGCGCTCGACACGCAGCCCACCACCGTGCAGATCACGCCCGTCGTGCAGCCGATCGCGACGATCATCAGCACAAAACGCTTGTCCGCGTCCAGCCCGAAGAA
>A_aquaticus-Lab-Male-Hindgut|dockerin_275
GTCTCCCCACAGGAAGTACTCGGGACCGACGCTCACGGCATTGCCGAAGCCATTCGAGTACAGCACGGTGCCGAAGAAGCCCGGGTCGCGTACCGCCGCGCGGTTGATCAGTGCAACGATGTCGGCGCGCCCGTCGCCGTTGACATCGGCGATGCGCGGATTGAAATCGAGGCGCAACTGCCCGCGTGAGGGTACCGTCCAGACCGTCTGCGCGGTCGCTTCGAACTGCACCGCCAGCTGCCCCGGCGATGGACGCGAGACGTTACGACGCACGCGGAACGCAGGCGTCGTGCTGCCGGAGGACACCGACATCAGGTCGGCGAGGCCGTCGCCGTCGAAGTCCGCGGCGCCGTACTCGCCGCCGACCGCCAGCCCGGTGGCCACGACCGCCAGCCCGGTCCTGCCA
>A_aquaticus-Lab-Male-Hindgut|dockerin_276
ATCACTGTCACCGGCGGCGGCCGACTCGTCACCAGTGGCATTTTGAACGATGTGGCCGCCGGCGCAAAATCTATCAACGTCGACAACGGGACGATTGCCGCCGGATTCGCCGCCGCGCTCGTCAACGCCGGCGCGACGCTCAACGTCGGCGCGGGCGGCGCAACGATCGACTCCGGCGCGGGTCAGTTTACATGGTCCTCCTCGATTGCCGGCGCTGGCAGCATCACCAAGTCGGGCACCGGAGCTTGGATTGTTCGCGCTCCCACTTCGGGGCTCGGATTGGCCGCTCAGAATCCCAACTTCTCCGGCGAGGTGTTTGTAACTGCGGGCACTGTCGACGTGCAACTCGACCACGGAGTGTTCGGCACCGCCGGCTCGACGCGCGGTGGCAAGCTCCACATGGCCAATGCCACGACGCTGGTCATTAACACGGCCTTCCCCTTGGGCGGCGGCTTCCGCAAAGAAATTGCCACCGACCTGGTCACCACGGGCAACGTCGAAATCCGCAATCTCGTCGATCGCGCGGCCACCGAGATTCGGCTGCAAGGGTCGCTCTCTGGTGACGGCGTGGTCCGCTTCACGAAACCCAATCTGCAGGCTGAAGCCTTGGGAATCGATCTCGAAAACCGTCCGCCTTCCGCCGCCCAAGTCGGCGACTACAACAATAATGGGCTCGTTGACGCCGCCGACTACACCCTCTGGCGCAATCGCCTTGGCCAAACTTTTACTCTCGCCAATGAGGATCCGAACGTCACGCTAGGTGAAGTTACTCCTGAAGATTACGAGGTCTGGAAGTCGAACTTCGGACTCGGTCCTGGCGACGGCGGCCTTGTCGACAACAGCAATTTCACTGGCCGCTTCGTCACCGAGGGCAGTTGGGCCGTTCGCTTCCGCGCCGATGGGGCCGATCTCCCGAAGGCTATCTTCGACTTGAACGACGCCGGCGCTTGGGCCGGCAAACGCGGGCCGGATGCGAATCAGGTCATCGAGCTCGGCGGCGTGGCGGGCGTTGCGGGCTCACGTTTGATGTCTGCCATCGCTGGCGATCTCCATCCGCTGGCGGACGTCACCTACCGTCTCGGCGGCGCGAGCCAAAATGCGATCTTCGCCGGCACCATTCTCGACGCCGGCGCTCCCACGCTCAGTCACCCAGACAACGTCTCCGTCGAAAAAGTCGGCGCCAACACACAAACTCTCACTGGACCCAACACCTATTCCGGCACAACCACCGTCAACGGCGGCAAGCTCGTCGTCAACGGCACCCATCAAATGGAAGCCATCACGTTGCTCCCCGTAGGCGACTACACCGTCAATGCAGGTGGCACCCTCGGCGGCATCGGCACCATTGGCACCGGTACCGACCTGGTCGACGTACTGGTCAACGGCGGCACCATCGCGCCCGGCGATGCCCTCGGAACGCTGACCTTCAATGGCAATGCCACCTTCGGCAACAATTCCCGCTTCGCTGTCGAAGTCACCGGCGCCACGGCCGACATGCTCAGTGTCGCCAACCTCAACCTCTCGAGCACCAGCGACTTCCTCGACATCACGCTGCCCGGCGGCGCCACGCCCGGCAACTATGTGATCGCCACCTACTCCGGCGCGCTCACCGGCACCTTCAACAACGTCACTCCGGGTTTCACCGTTAGCTATGCAACCCCGGGTCAAATCATCCTCACCGTGCCGGCCTTGGCTGGAGGCGCTGCCCTTGCCGCCGTGCCCGAGCCGTCCACGTTGCTATTAGTCTCGTTGGTGTTCGGAATCATCACCCAAGTCCGCCTTCGCAAACGATAGGAATCAATCGCAATCGGGGGCCGTGTGTCCCGTCGAGCATCACTGCCGGCGGGACACGCGGCGATTGCGAAAAGAAGAAATATTGAACTGTCCACTTTTCTCTAAACGGACGATTTACATGAACCGGCAACTCACTTGCAGCGATCAATGCGGCACACGTCGCCTTCGTAAGGGATTTACGCTCGTCGAGCTGTTGGTGGTGATCGCCATCATTGGCATTTTGGTCTCGATGCTCCTTCCGGCGGTCCAGCAAGCGCGCGAAGCCGCGCGCCGGTTGCAGTGCAAGAACAACCTCAAGCAACTCGGCCTGGCGATCG
>A_aquaticus-Lab-Male-Hindgut|dockerin_277
AGAACGCCGTTCCCATTGACATTCGCATTGGCGAAGGCGGCGAGTTGCACATTGGCTTGCACCGGATTCATATCGAGTTGCAGCGCCGTGCCATTGAAGGTGACAATCGCAATCCGCGTTGTCGCTCCATAACCGGCAGCGATCAACTGCTGCGTGAGGGCAATGCCGGCTTGAATTTCGGCATCGAGAATCGTGTTGACAAAGCCATCTCCATTCACGTCCCCCACGCTGGTTCCCGCGAACGGTTCACTGGTGCTGCCGGAGACATCGATGGCGAGCACCACATCGGGATTCGCGCCGCGAATCAGGCCGCCATCGCGCACCTGATTGCGATTGCGATCGTTCCACACCGTTCCCT
>A_aquaticus-Lab-Male-Hindgut|dockerin_278
AGATTCGACGCTCATTAGCGTTGATGGAGCTATGACGCTCAATGCCCAAGCAACAATGGAATTTGGACTTTCGGGTTTGATTCGCGCCGATGGAACAGGCGGAGCAGGGCAGTATAGTGCGATTGACTCGGACAACAGCCTGTTGGCTGGACAGTTGCGAGTGACATTACTCGACGGATTTGTACCATCGGCGGGAAACTCGTTTTCGATTATCTCAGGCCCGACTGTCGGCACATTCTCCAGCGAAGTTCTACCGCTACTTCCCGCTGGTCGAATGTGGGACGTACTGTACAGCCCAACGGGCGTGACCCTGATAGTGAATTCGGCGCTCAGTGCTGACTTTAACCACGACGGCAGTGTGAATGGTTTCGACCTTCAAATCTGGCAAGGAGCCTATGGAAACAACGCATCCGGTGACGCCGATGGCGACAGCGACAGTGACGGACGCGATTTCTTGCTCTGGCAACGACAACAAAGTGCAAGTCTTTTAACGGCACTTTCTGTGCAGGTTCCTGAACCTAATGCCGCTTATCTTCTTATGGTCGTTGGAAGTCTGACGATCTTCAGGCGAAACCCGAGAGTCAATCGTTGCCAGAGTCTGCACCAGATACCCAATAAAAAATTGTGCATCGGTTGCGAATCGCGCAAGGATGGATCTGTC
>A_aquaticus-Lab-Male-Hindgut|dockerin_279
GCACTCGCACCACGCACACATTCACCGGCCAGTTTGGAGAGATCGACGAAGGCGCATCGGCCGAAATGGACATGACGATCATCGAAGTCGCGTTCCACGATTCGGTCGAAGATGCCCAGTTGATGCGCGACCCCAAAGTCCGCGATCAGATCGCTCGCTCGACCTACGAAGCAACGCTCGAATACTTCGACAATTGGGGCGGCCTGACCAGTCCGATCAGCCAACCCACCAAACCGACCAACGTCTCGGCCGTAAGCGATGCAAGCGGAAACATTACCGTCGGTTGGACCGGCGGACCGACCGGCGTTCAAGGGGGCACGCCGACCGGCTTCCGCGTTTACATCTCCCGCAACGGCTATGGCTTCGCCGAGTACATTGACGTGGCCGGGGCAGGCACTACGTCGCTGGTGATTCCGGCCGCGGAACTTGATGGGGATGCCTACTACTTCAAAGTCGTCGCCGTCAACACCGGCGGCGAATCGCCTGGTAGTGCCCTGGCCGGCGCGCGGAAAGACGGCGGCGGCAGTAATCGCGTGCTCGTTGTCGACGGCTTCGACCGTTTCGATCGCACGCAGAACGTGCGCTATCCGTACGCTTTCACTGGCGACGCACTGGTGGATCGAGTCTGGGCTCGTTCCAACAACAGCTTCGACTACGTGGTCCAGGTCGGCGAAGCAATCGAGGCGTACGAGGTGCCGCTGGGGTTCGACTTCGTGCAAAACGAATCGGTGATTTCCGGCGCCGTCGACCTCGGCGACTACGACGTCATCGTCTGGTACAGCGGCGAGGAATCTTCGGCGAACGACACCTTCAACGCCACAGAGCAAAACCTGATCACGAGCTTCCTAAGCGGCGGCGGCAAGCTATTCGTTTCCGGTGCGGAGATCGGTTTCGAGCTGGAATCGCAAGGCGCCGGCGCGGCTTTCTACAACACCACGCTCAAGGCCGACTACCTCGCCGATGATGGCGGTTCCTACGCAACGACTGGCGTCGCCGGCACGATCTTTGACGGGATCTCGCTCTCGTTCGATAACGGCGCGCTGTTCTACGACGTCGGCACGCCGGATCGCATCGCGGCGATTGGCGGCTCGATCGTCGCCATGAATTATGCGGCGCCGGGTTCGGGCGGCGCGGCGATCCAATACACGCATCCGTCGGACGGCAGCCAGGTTGTCAATTTCGGCTTCCCGTGCGAGACGATCACCACCGCAGCCAATCGCGCCGCGGTGATCGATCGCGTGTTCGATTTCTTTGGCCTCGCGTCGCCTCCGCCCAATGCGGATTTCAACGCCGACGGCACCGTCGATACCGCGGACTACACCGTCTGGCGCGATTCAAAAGACCAAGACGTAACCGCCGGGGAACAGGGCGACGCCAATTTCGATAGTCACGTCGACGACGCCGACTATGCGATCTGGCGTCAGCAATTTGGCACGTCGCCGGGGGCGGCTGCCGACACTGGTGCTGCGCTGGAGCGTCGTGATGAAGCACCGCTTTTTGCAACGTTGGAACTCAACCAACAGTTTGTCGTGGTAGGCGAGTCGAACGCCGTTGCGAAGTCGAGAGACAACGACAAATCATCGTCGTTCCCGCGTCGCCGCGTTATCAGCACGTCGGCCGACCTGCCTCAGTTGCTAATCGCAGCGCGGCAAGTCTCACTCGAACCATCGCACGAGCTAGGCGTGGACC
>A_aquaticus-Lab-Male-Hindgut|dockerin_280
GCTTTTCCAGTCGTCGTAATGGGCGAGCGTGTAAAGAGTGCCCAGCCCGTCGCGCCATACCGAATAGTCGGAGGCGTCGACCATGCCATCGGCATTGAAGTCGCCGGGGAGCGCCGCTGCGCCGAACTCATAGGCGCCGATGTCGATCTTCGCGCCGATGGGGCGCGGTTTTCCGTCGCGGTCGAAGAGCGGCGCGAGGGTTGTTGTGCCGGCGTCGCGGGCCAACGCCGTAGCGAGCAAGTGATAGTCGCCGGTGGCTGAATTGACGAAGAGATTGGGCGCCGTGGCGACGAACGAATGCAAATCGTTCTGCGTGGCCGCCTGCCACTGGGCGAGATTGTAGTTCGTGCCGCCGGAGGTGAAGCGCGAGATGAGCACGTTGTAATCGCTGTCGAAACCGGTCAGGCACGTGCTGCAGACGTCGATCGCGCCGCGGGTGGCGTGGTTGTTGAGCAGGATATTGTTGAAGACCTGATTGCCGGTGCTGCCGTCCTGGATGTTGAGGGCCCAGCGGCCGTTGCTGGCGATGTGGATCGTGTTGTTGACGACTTCGTTGTTGTTCGAGCCGCCGCCGCCATCGATGCGGTAGAGCGAGATGCCGCTCGAATGGTGGTCGTAGATGAGATTGTTCTCGATGCGGGAGTCCTGCACGCCGTCCATGTTGATGCCGCTGCCGCCGTTGGCGCCGTTTCCATAGATAATGTTGCCGGTGATCAGCGCATCCGAGATGATTCCGTCGCCGCCGAGCTCGGCATCGCCGTTGACGTGAATTCCGTTGCGATTGTTGTTAAAGGTCACATTGTTGCGTATCGTTGGCCGGTCGCCGCTATTAGATACATAGATGCCGTGTTCGACCGCGGAACCGGAGGTGCGATTGTTCTCGATCACCAAGTCGTTGACAAAGCCGGTGAGGATGCCCCAGTAGCCGTTGTCGTGCGAATTGACGTTGCGGATCGTGACATGCGAGGCAAAGGTGTTGCCGTTGACTCCAACACTGCGGACTCCAGCCTTGCTCATGCCCGTGACTTCGAAACCATCGACAATCACATGCGAGGCGTTCTCAAGATTGATGCCCTGATCAGTGCGGACGGGATTCGGCTGGTTGATCAACACGCCAGGCTCGGCGAAGAACTCGATTGGGGCTCCCGCGTTGCCGCTGCGAGTAAGATTGAAGCCCGCATAGTTTCCGGGACGGACGGTCACACGGTCGCCCGCAGCGACGCGGCCAGCGGCATATTGCAGCGTTTGCCAGGGAGCCGCGGCGGTGCCGGCGGCGGAGTTGTTGCCCGTGGTGGAGACATAGTATTGAGCAGCGACGCCGATCGTGGCGATGAAGGCGAGCGCGAAAGTCACACAGCAGCGAAGCATGACGCGATGAGTTCCATTCATGTTGTGGCTCCGGAGGAATGTGATGCGAAACGGCGGTGGAGAGCAATTGTAATTGAGCCGAGAAGCAGGAGCGATATTGCGGCAGGTTCCGGGACGGCACTCGTGGAACCATTGGCACCACGCAAAGACGGAGGGAGCAAGCTCGCGCCGGCGCCATCCAATGATTTGCCGAAATTCGCCTTCCAGTCGTTGTATTGCTGGACAGTGTAGGTTCCGCCAAGTCCGTTTCGCCACACGGTGTAGTCGGCGGCGTCGACTTCGCCATCGTTGTTGAAGTCGCCCGCGAGCAACACCGGCAGCGGTTTGACGAACGACGTTGCGTCAAAAACCCTGTCGATTTGCGATGCATCGAGTTGCTCGGTCTTGCCTTGCGGACTCATTAGATTCGGATCGCCGCTGGGCGTGTGATTCAGCCCGAGGTTGTGGCCGATCTCGTGGGCCATCACGCTGGCAATCACCTCGCGGCCGCCGATGTAGGTGAGCAGGCTATCTCCCGCGTAAGCGGCAATGCCGTTGGCGGCAATGCGCGCCAGTCCGGCTGCGCTGTTCTCGCTGAGCGGTGCAAAGCCAGGAACGACGTTGACCATGAACATATTGAGCACGGCCGGATCGGAACTCAGGATGCCGCCTTCGCGCTGGGCATTGGAGCGAATCGTGGAGAGGTCTCCAGTGGGCCGAGTGCCGGTGCCGCTCGTGCCCTGGTAGGCGAAAGTGTCGTCGTAGCGGACGACGTCGGGGAGAAAAAGGATGTCGATGCCCGCCTGGGCCCAGATGGTATCGATGCCGGCTTCGATGGCGGCACGCTGCGTGGCGTTACCGAAAGCGGTGGCAGGAGGAGTGCCGTTGTCGGGGGCGGTTTGGATCAGCTGGACCGTAACACGGTGGGTGATCGGTCGCGCCGGATTCACGTCGAGCGCAGCATGCGCAGCCGCGCTCCAGAGGAGCGCGATGAGCGCCGGCAGAATCCCCAACCCTCGCATCGCAAAATGTTCCGTGCCCGCACTGGACAAGAGCGAGATGGTTACCGAACCTTCTCGCTGAATCGCGCCGAAGGCACGATTGGCGGGCACCTCAACTGTACGCGAACGCGGAACGCGAAACGATGCGACAAAATGGCCCGCGGCAAGTGCTGCTGGTTTTGCGTCAGCGAGCATAGTTTCGCAGCGTCGGGCACGCTGCAAAATTACCGCGGTGGCTGATGGCGCGACTCATCCTCTAACAGCGGCCGCAGCTCCTCGAAGAAGTCGTACACGTCGTTGAATTGGCGGTAGACGCTGGCAAAGCGGACGAAGGCCACCTCGTCGAGGTCGCGGAGGTAGCGCATCACGAGCTCGCCCACTTGCCGGCTCTGCACTTCGCTTTCGAATTGCTGATAGATCTCGTTCTCGATCGCCGAGGTGGTCGTTTCGATCTGGCGGCTGCTGATCGGCCGCTTCCAGCAGGCGCGTTCCAGGCCGCGCTTGATCTTCTCGCGGTCGAAGGGGACGCGAGAACCGTCTTTCTTGACGACCTTGATCGTCGTCTCTTCCGGCCGCTCGTACGTCGTGAAGCGTCGGCTGCAGTTCGTACACTCGCGCCGGCGGCGGATCGCGAGGCCATCCTGGCTCGATCGGGAGTCGATCACGCGGTCGTTATCGGCACGGCAATAGGGGCATTTCATATTGGCTTCACTATACACCGTGGTTTACGTGGTGGGAGACCCCTCCCGCCAAAGTTCGAGAGGCGGCAGAATGGAAGTGAAATGCAATCTCCAAGCGGAATTCTGAACATCGACAAGCCGACGGGCATCACATCCCGCGACGACGTCA
>A_aquaticus-Lab-Male-Hindgut|dockerin_281
CTCCAGGACCAGTTTGAATTTAGTTTTCAAGAACACGCATACATTCCAGATACCACATTAACTTGCCCGGAGGCCATTGGTGTTGAATTGTCCTGGAAAATCTGGATAGCGGATGAAGGAAGGGATCTTAATTGTGATGGACAAATTCAATGGAATGAAAGAAGAAAGACTGAACTTCCCATTCAAATAGTTTTTACTGTGGCAGGAAATTGTGAATGTGGTATGCCAGTTGATTCTATACTAACAGGCCAGATCAGCACTATTGTAGGAAATGAAGGGATTAAAGATGTTTACGTTTCACTACTCCGGCCCGGCCATGTCTTTCCAACGTATATCACTGCTCAGGATGGTATTTACTCTTTTCAAGTATTTCTAAGTGGCCAGGAAACAACAATAAAGCCTGAAAAAAATGATAGACATAAAAATGGTGTCTCCACTTTGGACCTGGTCAAGATTCAGAAACATTTGTTGGGTGTAGAGCCCTTTAATGCTCCTTTTCAGTTCATTGCCGCAGACGCTAATGGCTCTCAAAATGTGAGTGCCATTGACCTTATTGAGTTACGGAAGCTTATCCTGGGTATTTATTCGGAGTTGCCCTCCAATGTGAGTTGGCGCTTTGTGGCAAAGGATTATGGTTTTCCAGATACCCTCGAAACATGGACGTATGCTTCAACTATTACCTTTACAGACATGCTCCCGGCCAATGCGGATTTTTATGGAATCAAGATCGGAGATGTCAATGGCACCGCACAACCTTATTTTACCGAAATCCTTCCAAGGGAATCACTAGTCCCATTTGATCTCCAAAC
>A_aquaticus-Lab-Male-Hindgut|dockerin_282
ATCTCCAGCTCAACGCCACGGCCAACGTCGAGGAGATCGGCGAGCTTCAGGTGATCGGCACGGCGGCCCTCGACGGAATTCTCGACCTCACCACCTTTGGCGGCCTCAATCCGCAGCCGGGCGACTCGTTCCAGATCATCTCCGCCACGAGCGTCGTCGGCACGTTCGCTACCGTCAACCTCCCCCCGGCGCCGGGCAACAACTGGTTCCTCGACTACAATCCCAACAACGTCATCCTGAATTACATCTCGGCCCCTGCGTTCACGGCGGACTTCAACGGCGACAACGTCGTCGACGCCGCGGATCTCGCCATTTGGCGCATGAACATCGGCACCGGCACCACGGCCGCCCAAGGCGACGCCGACGGCGACGGCGACGTCGACGGCAACGACTTCCTGATCTGGCAACGCACGCTCGGCCCCGTGCCGGTCGTGCCCGCCGTTGCCG
>A_aquaticus-Lab-Male-Hindgut|dockerin_283
GGCATCAGCAGCCCGACCAGCACGCCGATGATCGCGATCACGACCAGCAGCTCCACCAGCGTGAAGCCGCGCGAGCGAGTTGATTGTCTGACGTCCATTTGGTTCCTCATGAATAATTAACGTCGCCGCCCGGCGAAAAGACCGAAACAGGCCAGCACAAGCAGCGCGAATGTACCAGGCTCCGGCACGGACGCCCCGCTTAGGGCTCCGGCGCCGCCAGTATCGCCAAAGTTGGCTTTCCAAAGATCGTAGTCGCTCTGATCGATGACGCCACCGTTGCCGTTTCCATTAAGCAACGTGCCTTCTGTCGCTCCGAGATGATCGCGCCATAGAGTGTAGTCAGCGGCGTCGACAATGTGGTTGTTGTTGAAGTCACCGGGCAAGCCGAGAGCCGGGGTTCGCAATTCCATGTACTCCATTTCCAGCTTCAGGAGCCCGCTGTTGGGCCCGAGCAGGCCGCCGAATTCGTAGAAACCGAAATTTGTGAGCAGTCCGTCTCCCGAGTTGGCGAATCCGGTCGCCGCTGCCCCGAGCGGAGAGCTGTTCAGATTGCGGGTGAATGCCGACATCGGAA
>A_aquaticus-Lab-Male-Hindgut|dockerin_284
CCATAACTCTAGCTCGCTGCCACTCCGCGGGCCAGGAACTAGCTGCGGGGGAGGGAGGGTAAGAAAAAACGGCTGGAAATCAGCGGAATGACGAAGGCGAATAGGACCAGGCCGGACGGCTCTGGCACCGACGCGGCGCTGCCGCTGCCGGAATCGATTCGCCCAAAATTCGACTTCCAGGCATCATAGTCGGCCATCGAATAGGCGGTGCCGAGGCCGTCGCGCCAGGCCGAATAGTCGGCGGCGTCGACGATGCCGTCCTCGTTGAAGTCGCCCATCGCCGCGGGCAGGGTAAAGAAGTCGTCGGACTGGCCGAGCCAGACATTGCTGACAGTGAAATTGGCGACATACGGACTGCGCCAAGCGAGCTCGGCAATCGTGGGGTTGAAGCCGGGGCCCGATTGGGCTGTGAGCATCCAAGTAAAGGCCGGATTCGTGAAGTCCGTGATCGTCGCTCCGCCAGGCAGCAGCGAGGCCTGCAGGATATTCTCGCCGACACCGTTGGCGGAGATCTTACCAATGAGCAGGTACGTTGCATCGGCGACAAATCCATCGGCCGAGACATCCTCGCCGGCCGCATCGGCCTGGCTGCGGATGGCGAACTGACCCGGGCTACCGAGCAGCGCGAAATCGAATTGATTCGCGCCCGCAGCGTCGCGGAATTCGAGTGCCAGAGTTCGATCCGGAGAGGCAACCTGGGCCGCGAGGAGCGGCGCCGTGTTTTGGCGGACCAGGGCAGTGAAGTACGTCGTTTCGCTAGCGGCCAGATCGATCGGTGTCGCCAGGTCTACGCGCATCACGCGGTCCTGGGTGTTGAGCGAATCGAAGGCTTCCGCCGCGTTTTGATTGCGAAGCGTAACCGAGTTGTTGCTGTGTTTGCCGGCGCCGGAGCCGGTGGCGGCAAAGGCGAGATAGTTCGGGGCATGCTGCGTGTAGTTGCCGGTTTCCGGCAGATTGCCGCCGCTGCGAATGACGCCCCAGCGATCGGCCAGCCCCTGGCCGTTCTGGAAATTCTCGAATGTGCCGG
>A_aquaticus-Lab-Male-Hindgut|dockerin_285
[truncated: 1,789,315 more chars]
